# Supplementary material for: Loss of N-terminal acetyltransferase A activity induces thermally unstable ribosomal proteins and increases their turnover in Saccharomyces cerevisiae
Source: Nat Commun. 2023 Jul 27;14:4517. doi: 10.1038/s41467-023-40224-x (PMC10374663; doi:10.1038/s41467-023-40224-x)
Supplement: Supplementary file 3 — Supplementary Dataset 1 [file 41467_2023_40224_MOESM3_ESM.xlsx]

## Sheet: Info
Table S1.1 Contains all calculated degradation constants for each replicate
Column name	Description
UniprotID	Uniprot ID
Kloss_KO_1	Global degradation constant KO1 designated as Kdeg in the manuscript
Kloss_KO_2	Global degradation constant KO2 designated as Kdeg in the manuscript
Kloss_KO_3	Global degradation constant KO3 designated as Kdeg in the manuscript
Kdil_KO_1	Cell cycle constant KO1, designated as Kdil in the manuscript
Kdil_KO_2	Cell cycle constant KO2, designated as Kdil in the manuscript
Kdil_KO_3	Cell cycle constant KO3, designated as Kdil in the manuscript
adj.Kloss_1_KO	Adjusted Kloss KO1, designated as Ked/Kdil or normalized turnover rate
adj.Kloss_2_KO	Adjusted Kloss KO2, designated as Ked/Kdil or normalized turnover rate
adj.Kloss_3_KO	Adjusted Kloss KO3, designated as Ked/Kdil or normalized turnover rate
Median_KO	Median between the three dilution constants
MAD_KO	K dil Mean absolute deviation
Kloss_WT_1	Global degradation constant WT1 designated as Kdeg in the manuscript
Kloss_WT_2	Global degradation constant WT2 designated as Kdeg in the manuscript
Kloss_WT_3	Global degradation constant WT3 designated as Kdeg in the manuscript
Kdil_WT_1	Cell cycle constant WT1, designated as Kdil in the manuscript
Kdil_WT_2	Cell cycle constant WT2, designated as Kdil in the manuscript
Kdil_WT_3	Cell cycle constant WT3, designated as Kdil in the manuscript
Median_WT	Adjusted Kloss WT1, designated as Ked/Kdil or normalized turnover rate
MAD_WT	Adjusted Kloss WT2, designated as Ked/Kdil or normalized turnover rate
adj.Kloss_1_WT	Adjusted Kloss WT3, designated as Ked/Kdil or normalized turnover rate
adj.Kloss_2_WT	Median between the three dilution constants
adj.Kloss_3_WT	Mean absolute deviation; Kdil
Entry name	Gene name and Organism name
Protein names	Curated recommended name
Gene names	Gene name
Table S1.2 Contains all calculated degradation constants for each replicate excluding replicate outside the Kdil MAD range
Column name	Description
UniprotID	Uniprot ID
Kloss_KO_1	Global degradation constant KO1 designated as Kdeg in the manuscript
Kloss_KO_2	Global degradation constant KO2 designated as Kdeg in the manuscript
Kdil_KO_1	Cell cycle constant KO1, designated as Kdil in the manuscript
Kdil_KO_2	Cell cycle constant KO2, designated as Kdil in the manuscript
adj.Kloss_1_KO	Adjusted Kloss KO1, designated as Ked/Kdil or normalized turnover rate
adj.Kloss_2_KO	Adjusted Kloss KO2, designated as Ked/Kdil or normalized turnover rate
Kloss_WT_1	Global degradation constant WT1 designated as Kdeg in the manuscript
Kloss_WT_2	Global degradation constant WT2 designated as Kdeg in the manuscript
Kdil_WT_1	Cell cycle constant WT1, designated as Kdil in the manuscript
Kdil_WT_2	Cell cycle constant WT2, designated as Kdil in the manuscript
adj.Kloss_1_WT	Adjusted Kloss WT3, designated as Ked/Kdil or normalized turnover rate
adj.Kloss_2_WT	Median between the three dilution constants
Entry name	Gene name and Organism name
Protein names	Curated recommended name
Gene names	Gene name
Table S1.3 Contains all calculated degradation constants for each replicate excluding replicate outside the Kdil MAD range
Column1	Column2
Column name	Description
UniprotID	Uniprot ID
estimate	Kloss, aslo designated Kdeg, Global degradation constant
r.squared	Coefficient of determination
adj.r.squared	Coefficient of determination adjusted by number of models
Kdil	Average dilution constant
Kloss	Global degradation constant absolute value
adj.Kloss	Adjusted Kloss, designated as Ked/Kdil or normalized turnover rate
Half_life	Half-life value of the protein
EXP	Experimental condition
Protein_Names	Curated recommended name
GENE	Gene names
Sequence	Full sequence
Signal peptide	Denotes the presence of an N-terminal signal peptide
Transit peptide	Denotes the presence of an N-terminal transit peptide
First10aa	First 10 aminoacids from the full sequence

## Sheet: Table S1.1
UniprotID	Kloss_KO_1	Kloss_KO_2	Kloss_KO_3	Kdil_KO_1	Kdil_KO_2	Kdil_KO_3	adj.Kloss_1_KO	adj.Kloss_2_KO	adj.Kloss_3_KO	Median_KO	MAD_KO	Kloss_WT_1	Kloss_WT_2	Kloss_WT_3	Kdil_WT_1	Kdil_WT_2	Kdil_WT_3	Median_WT	MAD_WT	adj.Kloss_1_WT	adj.Kloss_2_WT	adj.Kloss_3_WT	Entry name	Protein names	Gene names
O13297	-0.23	-0.23	-0.32	0.26	0.26	0.31	0.87	0.9	1.02	0.26	0	-0.37	-0.37	-0.38	0.36	0.36	0.36	0.36	0	1.01	1.03	1.06	CET1_YEAST	mRNA-capping enzyme subunit beta (EC 3.1.3.33) (Polynucleotide 5'-triphosphatase) (mRNA 5'-triphosphatase) (TPase)	CET1
O13516	-0.3	NA	-0.29	0.26	NA	0.31	1.14	NA	0.94	0.285	0.0371	NA	NA	NA	NA	NA	NA	NA	NA	NA	NA	NA	RS9A_YEAST	40S ribosomal protein S9-A (RP21) (S13) (Small ribosomal subunit protein uS4-A) (YP28) (YS11)	RPS9A
O13525	-0.18	-0.16	-0.29	0.26	0.26	0.31	0.68	0.62	0.92	0.26	0	-0.36	-0.34	-0.4	0.36	0.36	0.36	0.36	0	0.99	0.93	1.1	COQ4_YEAST	Ubiquinone biosynthesis protein COQ4, mitochondrial (Coenzyme Q biosynthesis protein 4)	COQ4
O13539	-0.2	-0.21	-0.26	0.26	0.26	0.31	0.76	0.82	0.82	0.26	0	-0.34	-0.29	-0.33	0.36	0.36	0.36	0.36	0	0.95	0.81	0.93	THP2_YEAST	THO complex subunit THP2	THP2
O13563	-0.26	-0.26	-0.31	0.26	0.26	0.31	0.97	1	0.99	0.26	0	-0.32	-0.35	-0.33	0.36	0.36	0.36	0.36	0	0.89	0.98	0.91	RPN13_YEAST	26S proteasome regulatory subunit RPN13 (Proteasome non-ATPase subunit 13)	RPN13
O13585	-0.28	-0.26	-0.32	0.26	0.26	0.31	1.04	1.01	1.02	0.26	0	-0.37	-0.38	-0.36	0.36	0.36	0.36	0.36	0	1.02	1.05	1	YP089_YEAST	Dilute domain-containing protein YPR089W	YPR089W
O14455	-0.37	-0.37	-0.37	0.26	0.26	0.31	1.4	1.43	1.21	0.26	0	-0.42	-0.42	-0.42	0.36	0.36	0.36	0.36	0	1.17	1.16	1.18	RL36B_YEAST	60S ribosomal protein L36-B (L39) (Large ribosomal subunit protein eL36-B) (YL39)	RPL36B
O14467	-0.39	-0.38	-0.42	0.26	0.26	0.31	1.46	1.47	1.34	0.26	0	-0.44	-0.44	-0.45	0.36	0.36	0.36	0.36	0	1.22	1.23	1.24	MBF1_YEAST	Multiprotein-bridging factor 1 (Suppressor of frameshift mutations protein 13)	MBF1
O14468	-0.26	-0.28	-0.3	0.26	0.26	0.31	0.97	1.08	0.97	0.26	0	-0.37	-0.38	-0.39	0.36	0.36	0.36	0.36	0	1.01	1.05	1.09	YO304_YEAST	Uncharacterized protein YOR304C-A	YOR304C-A
O43137	-0.3	-0.27	-0.37	0.26	0.26	0.31	1.15	1.05	1.19	0.26	0	-0.44	-0.46	-0.46	0.36	0.36	0.36	0.36	0	1.23	1.28	1.29	YB085_YEAST	Uncharacterized protein YBR085C-A	YBR085C-A
O94742	-0.3	-0.29	-0.34	0.26	0.26	0.31	1.13	1.12	1.1	0.26	0	-0.4	-0.4	-0.4	0.36	0.36	0.36	0.36	0	1.11	1.11	1.1	SEM1_YEAST	26S proteasome complex subunit SEM1	SEM1
P00044	-0.25	NA	-0.31	0.26	NA	0.31	0.96	NA	1	0.285	0.0371	-0.25	-0.34	NA	0.36	0.36	NA	0.36	0	0.7	0.94	NA	CYC1_YEAST	Cytochrome c isoform 1 (Iso-1-cytochrome c) (Cytochrome c aerobic isoform)	CYC1
P00045	NA	-0.14	-0.18	NA	0.26	0.31	NA	0.53	0.56	0.285	0.0371	NA	NA	NA	NA	NA	NA	NA	NA	NA	NA	NA	CYC7_YEAST	Cytochrome c isoform 2 (Iso-2-cytochrome c) (Cytochrome c hypoxic isoform)	CYC7
P00127	NA	NA	NA	NA	NA	NA	NA	NA	NA	NA	NA	NA	-0.29	NA	NA	0.36	NA	0.36	0	NA	0.81	NA	QCR6_YEAST	Cytochrome b-c1 complex subunit 6, mitochondrial (Complex III subunit 6) (Complex III subunit VI) (Cytochrome c1 non-heme 17 kDa protein) (Mitochondrial hinge protein) (Ubiquinol-cytochrome c oxidoreductase subunit 6) (Ubiquinol-cytochrome c reductase 17 kDa protein)	QCR6
P00128	-0.2	-0.2	-0.29	0.26	0.26	0.31	0.77	0.79	0.94	0.26	0	-0.34	-0.35	-0.35	0.36	0.36	0.36	0.36	0	0.95	0.96	0.98	QCR7_YEAST	Cytochrome b-c1 complex subunit 7, mitochondrial (Complex III subunit 7) (Complex III subunit VII) (Ubiquinol-cytochrome c oxidoreductase subunit 7) (Ubiquinol-cytochrome c reductase 14 kDa protein)	QCR7
P00330	-0.29	-0.29	-0.33	0.26	0.26	0.31	1.12	1.13	1.07	0.26	0	-0.42	-0.41	-0.41	0.36	0.36	0.36	0.36	0	1.16	1.15	1.15	ADH1_YEAST	Alcohol dehydrogenase 1 (EC 1.1.1.1) (Alcohol dehydrogenase I) (YADH-1)	ADH1
P00331	-0.23	-0.22	-0.29	0.26	0.26	0.31	0.88	0.86	0.93	0.26	0	-0.35	-0.39	-0.38	0.36	0.36	0.36	0.36	0	0.97	1.07	1.04	ADH2_YEAST	Alcohol dehydrogenase 2 (EC 1.1.1.1) (Alcohol dehydrogenase II) (YADH-2)	ADH2
P00358	-0.34	-0.33	-0.34	0.26	0.26	0.31	1.27	1.26	1.09	0.26	0	-0.4	-0.4	-0.4	0.36	0.36	0.36	0.36	0	1.1	1.1	1.11	G3P2_YEAST	Glyceraldehyde-3-phosphate dehydrogenase 2 (GAPDH 2) (EC 1.2.1.12)	TDH2
P00359	-0.3	-0.29	-0.34	0.26	0.26	0.31	1.14	1.13	1.09	0.26	0	-0.42	-0.42	-0.42	0.36	0.36	0.36	0.36	0	1.16	1.15	1.16	G3P3_YEAST	Glyceraldehyde-3-phosphate dehydrogenase 3 (GAPDH 3) (EC 1.2.1.12)	TDH3
P00410	NA	NA	NA	NA	NA	NA	NA	NA	NA	NA	NA	-0.28	NA	NA	0.36	NA	NA	0.36	0	0.78	NA	NA	COX2_YEAST	Cytochrome c oxidase subunit 2 (EC 7.1.1.9) (Cytochrome c oxidase polypeptide II)	COX2
P00424	NA	NA	NA	NA	NA	NA	NA	NA	NA	NA	NA	NA	-0.34	NA	NA	0.36	NA	0.36	0	NA	0.93	NA	COX5A_YEAST	Cytochrome c oxidase subunit 5A, mitochondrial (Cytochrome c oxidase polypeptide Va)	COX5A
P00425	NA	NA	NA	NA	NA	NA	NA	NA	NA	NA	NA	NA	-0.24	NA	NA	0.36	NA	0.36	0	NA	0.68	NA	COX5B_YEAST	Cytochrome c oxidase subunit 5B, mitochondrial (Cytochrome c oxidase polypeptide Vb)	COX5B
P00427	-0.25	-0.25	-0.32	0.26	0.26	0.31	0.96	0.95	1.04	0.26	0	-0.35	-0.36	-0.36	0.36	0.36	0.36	0.36	0	0.96	1.01	0.99	COX6_YEAST	Cytochrome c oxidase subunit 6, mitochondrial (Cytochrome c oxidase polypeptide VI)	COX6
P00431	-0.16	-0.17	-0.26	0.26	0.26	0.31	0.61	0.66	0.84	0.26	0	-0.31	-0.31	-0.31	0.36	0.36	0.36	0.36	0	0.86	0.84	0.85	CCPR_YEAST	Cytochrome c peroxidase, mitochondrial (CCP) (EC 1.11.1.5)	CCP1
P00445	-0.22	-0.22	-0.3	0.26	0.26	0.31	0.84	0.86	0.95	0.26	0	-0.39	-0.39	-0.39	0.36	0.36	0.36	0.36	0	1.09	1.08	1.08	SODC_YEAST	Superoxide dismutase [Cu-Zn] (EC 1.15.1.1)	SOD1
P00447	-0.2	-0.21	-0.29	0.26	0.26	0.31	0.77	0.82	0.93	0.26	0	-0.36	-0.35	-0.35	0.36	0.36	0.36	0.36	0	0.99	0.97	0.96	SODM_YEAST	Superoxide dismutase [Mn], mitochondrial (EC 1.15.1.1)	SOD2
P00498	-0.19	-0.19	-0.27	0.26	0.26	0.31	0.72	0.74	0.87	0.26	0	-0.27	-0.26	-0.26	0.36	0.36	0.36	0.36	0	0.74	0.72	0.73	HIS1_YEAST	ATP phosphoribosyltransferase (ATP-PRT) (ATP-PRTase) (EC 2.4.2.17)	HIS1
P00546	-0.29	-0.28	-0.32	0.26	0.26	0.31	1.1	1.09	1.02	0.26	0	-0.37	-0.37	-0.38	0.36	0.36	0.36	0.36	0	1.03	1.03	1.04	CDK1_YEAST	Cyclin-dependent kinase 1 (CDK1) (EC 2.7.11.22) (Cell division control protein 28) (Cell division protein kinase 1)	CDC28
P00549	-0.29	-0.28	-0.32	0.26	0.26	0.31	1.09	1.09	1.04	0.26	0	-0.4	-0.4	-0.39	0.36	0.36	0.36	0.36	0	1.11	1.1	1.08	KPYK1_YEAST	Pyruvate kinase 1 (PK 1) (EC 2.7.1.40) (cell division cycle protein 19)	CDC19
P00560	-0.3	-0.29	-0.34	0.26	0.26	0.31	1.14	1.13	1.11	0.26	0	-0.42	-0.42	-0.42	0.36	0.36	0.36	0.36	0	1.17	1.17	1.17	PGK_YEAST	Phosphoglycerate kinase (EC 2.7.2.3)	PGK1
P00572	-0.24	-0.25	-0.3	0.26	0.26	0.31	0.89	0.95	0.96	0.26	0	-0.35	-0.35	-0.33	0.36	0.36	0.36	0.36	0	0.97	0.96	0.93	KTHY_YEAST	Thymidylate kinase (EC 2.7.4.9) (dTMP kinase)	CDC8
P00724	-0.25	-0.23	-0.28	0.26	0.26	0.31	0.96	0.9	0.89	0.26	0	-0.3	-0.39	-0.37	0.36	0.36	0.36	0.36	0	0.84	1.07	1.03	INV2_YEAST	Invertase 2 (EC 3.2.1.26) (Beta-fructofuranosidase 2) (Saccharase)	SUC2
P00729	-0.2	-0.23	-0.28	0.26	0.26	0.31	0.76	0.9	0.9	0.26	0	-0.42	-0.39	-0.4	0.36	0.36	0.36	0.36	0	1.15	1.07	1.12	CBPY_YEAST	Carboxypeptidase Y (CPD-Y) (cpY) (EC 3.4.16.5) (Carboxypeptidase YSCY)	PRC1
P00812	-0.3	-0.29	-0.29	0.26	0.26	0.31	1.15	1.13	0.94	0.26	0	-0.33	-0.33	-0.33	0.36	0.36	0.36	0.36	0	0.92	0.91	0.92	ARGI_YEAST	Arginase (EC 3.5.3.1)	CAR1
P00815	-0.15	-0.15	-0.21	0.26	0.26	0.31	0.56	0.59	0.68	0.26	0	-0.25	-0.25	-0.25	0.36	0.36	0.36	0.36	0	0.69	0.69	0.69	HIS2_YEAST	Histidine biosynthesis trifunctional protein [Includes: Phosphoribosyl-AMP cyclohydrolase (EC 3.5.4.19); Phosphoribosyl-ATP pyrophosphohydrolase (EC 3.6.1.31); Histidinol dehydrogenase (HDH) (EC 1.1.1.23)]	HIS4
P00817	-0.31	-0.3	-0.34	0.26	0.26	0.31	1.16	1.16	1.11	0.26	0	-0.4	-0.4	-0.4	0.36	0.36	0.36	0.36	0	1.11	1.09	1.11	IPYR_YEAST	Inorganic pyrophosphatase (EC 3.6.1.1) (Pyrophosphate phospho-hydrolase) (PPase)	IPP1
P00830	-0.2	-0.2	-0.28	0.26	0.26	0.31	0.76	0.75	0.91	0.26	0	-0.35	-0.36	-0.36	0.36	0.36	0.36	0.36	0	0.97	0.98	0.99	ATPB_YEAST	ATP synthase subunit beta, mitochondrial (EC 7.1.2.2)	ATP2
P00890	-0.19	-0.2	-0.25	0.26	0.26	0.31	0.72	0.78	0.82	0.26	0	-0.33	-0.32	-0.32	0.36	0.36	0.36	0.36	0	0.91	0.9	0.9	CISY1_YEAST	Citrate synthase, mitochondrial (EC 2.3.3.1)	CIT1
P00899	-0.22	-0.22	-0.28	0.26	0.26	0.31	0.84	0.85	0.9	0.26	0	-0.31	-0.3	-0.3	0.36	0.36	0.36	0.36	0	0.85	0.84	0.84	TRPE_YEAST	Anthranilate synthase component 1 (EC 4.1.3.27) (Anthranilate synthase component I)	TRP2
P00912	-0.25	-0.27	-0.31	0.26	0.26	0.31	0.94	1.02	0.98	0.26	0	-0.37	-0.36	-0.33	0.36	0.36	0.36	0.36	0	1.04	1.01	0.92	TRPF_YEAST	N-(5'-phosphoribosyl)anthranilate isomerase (PRAI) (EC 5.3.1.24)	TRP1
P00924	-0.17	-0.17	-0.25	0.26	0.26	0.31	0.65	0.67	0.8	0.26	0	-0.32	-0.32	-0.32	0.36	0.36	0.36	0.36	0	0.89	0.89	0.88	ENO1_YEAST	Enolase 1 (EC 4.2.1.11) (2-phospho-D-glycerate hydro-lyase 1) (2-phosphoglycerate dehydratase 1)	ENO1
P00925	-0.33	-0.32	-0.36	0.26	0.26	0.31	1.23	1.23	1.15	0.26	0	-0.43	-0.43	-0.43	0.36	0.36	0.36	0.36	0	1.2	1.19	1.19	ENO2_YEAST	Enolase 2 (EC 4.2.1.11) (2-phospho-D-glycerate hydro-lyase 2) (2-phosphoglycerate dehydratase 2)	ENO2
P00927	-0.2	-0.23	-0.3	0.26	0.26	0.31	0.77	0.88	0.97	0.26	0	-0.31	-0.31	-0.31	0.36	0.36	0.36	0.36	0	0.86	0.85	0.85	THDH_YEAST	Threonine dehydratase, mitochondrial (EC 4.3.1.19) (Threonine deaminase)	ILV1
P00931	-0.24	-0.23	-0.28	0.26	0.26	0.31	0.9	0.9	0.89	0.26	0	-0.27	-0.28	-0.27	0.36	0.36	0.36	0.36	0	0.76	0.76	0.76	TRP_YEAST	Tryptophan synthase (EC 4.2.1.20)	TRP5
P00937	-0.2	-0.19	-0.27	0.26	0.26	0.31	0.76	0.74	0.86	0.26	0	-0.29	-0.28	-0.28	0.36	0.36	0.36	0.36	0	0.79	0.78	0.78	TRPG_YEAST	Multifunctional tryptophan biosynthesis protein [Includes: Anthranilate synthase component 2 (AS) (EC 4.1.3.27) (Anthranilate synthase, glutamine amidotransferase component); Indole-3-glycerol phosphate synthase (EC 4.1.1.48) (PRAI)]	TRP3
P00942	-0.29	-0.29	-0.34	0.26	0.26	0.31	1.1	1.1	1.08	0.26	0	-0.41	-0.4	-0.4	0.36	0.36	0.36	0.36	0	1.12	1.11	1.12	TPIS_YEAST	Triosephosphate isomerase (TIM) (EC 5.3.1.1) (Triose-phosphate isomerase)	TPI1
P00950	-0.31	-0.31	-0.35	0.26	0.26	0.31	1.17	1.18	1.11	0.26	0	-0.42	-0.42	-0.42	0.36	0.36	0.36	0.36	0	1.16	1.16	1.16	PMG1_YEAST	Phosphoglycerate mutase 1 (PGAM 1) (EC 5.4.2.11) (BPG-dependent PGAM 1) (MPGM 1) (Phosphoglyceromutase 1)	GPM1
P00958	-0.29	-0.27	-0.31	0.26	0.26	0.31	1.08	1.04	1	0.26	0	-0.37	-0.37	-0.37	0.36	0.36	0.36	0.36	0	1.03	1.01	1.02	SYMC_YEAST	Methionine--tRNA ligase, cytoplasmic (EC 6.1.1.10) (Methionyl-tRNA synthetase) (MetRS)	MES1
P01097	NA	NA	-0.26	NA	NA	0.31	NA	NA	0.85	0.31	0	-0.33	-0.32	-0.35	0.36	0.36	0.36	0.36	0	0.92	0.89	0.97	ATIF_YEAST	ATPase inhibitor, mitochondrial (ATP synthase F1 subunit epsilon)	INH1
P01098	-0.17	-0.19	-0.27	0.26	0.26	0.31	0.66	0.73	0.86	0.26	0	-0.39	NA	NA	0.36	NA	NA	0.36	0	1.08	NA	NA	STF1_YEAST	ATPase-stabilizing factor 9 kDa, mitochondrial (ATP synthase F1 subunit epsilon)	STF1
P01119	-0.28	-0.28	-0.34	0.26	0.26	0.31	1.04	1.08	1.09	0.26	0	-0.38	-0.37	-0.37	0.36	0.36	0.36	0.36	0	1.04	1.04	1.03	RAS1_YEAST	Ras-like protein 1	RAS1
P01120	-0.21	-0.2	-0.29	0.26	0.26	0.31	0.81	0.76	0.92	0.26	0	-0.38	-0.37	-0.38	0.36	0.36	0.36	0.36	0	1.04	1.04	1.05	RAS2_YEAST	Ras-like protein 2	RAS2
P01123	-0.31	-0.31	-0.33	0.26	0.26	0.31	1.19	1.21	1.07	0.26	0	-0.38	-0.38	-0.38	0.36	0.36	0.36	0.36	0	1.07	1.05	1.06	YPT1_YEAST	GTP-binding protein YPT1 (Protein YP2) (Rab GTPase YPT1) (Transport GTPase YPT1)	YPT1
P02294	-0.29	-0.29	-0.37	0.26	0.26	0.31	1.11	1.13	1.2	0.26	0	-0.41	-0.32	-0.4	0.36	0.36	0.36	0.36	0	1.14	0.89	1.11	H2B2_YEAST	Histone H2B.2	HTB2
P02309	-0.29	-0.3	-0.38	0.26	0.26	0.31	1.12	1.16	1.22	0.26	0	-0.41	-0.4	-0.41	0.36	0.36	0.36	0.36	0	1.12	1.1	1.13	H4_YEAST	Histone H4	HHF1
P02381	NA	NA	-0.24	NA	NA	0.31	NA	NA	0.78	0.31	0	-0.25	-0.28	-0.22	0.36	0.36	0.36	0.36	0	0.69	0.76	0.61	RMAR_YEAST	Ribosomal protein VAR1, mitochondrial (Mitochondrial small ribosomal subunit protein uS3m)	VAR1
P02400	-0.35	-0.34	-0.38	0.26	0.26	0.31	1.32	1.32	1.21	0.26	0	-0.43	-0.42	-0.42	0.36	0.36	0.36	0.36	0	1.18	1.16	1.16	RLA4_YEAST	60S acidic ribosomal protein P2-beta (L12eIA) (L45) (Large ribosomal subunit protein P2-B) (P2B) (YL44C) (YP2beta) (YPA1)	RPP2B
P02406	-0.35	-0.35	-0.36	0.26	0.26	0.31	1.32	1.35	1.16	0.26	0	-0.42	-0.41	-0.42	0.36	0.36	0.36	0.36	0	1.15	1.13	1.16	RL28_YEAST	60S ribosomal protein L28 (L27a) (L29) (Large ribosomal subunit protein uL15) (RP44) (RP62) (YL24)	RPL28
P02557	-0.26	-0.26	-0.33	0.26	0.26	0.31	0.99	1	1.05	0.26	0	-0.38	-0.39	-0.39	0.36	0.36	0.36	0.36	0	1.06	1.08	1.07	TBB_YEAST	Tubulin beta chain (Beta-tubulin)	TUB2
P02829	-0.3	-0.29	-0.33	0.26	0.26	0.31	1.14	1.12	1.07	0.26	0	-0.43	-0.42	-0.42	0.36	0.36	0.36	0.36	0	1.18	1.17	1.17	HSP82_YEAST	ATP-dependent molecular chaperone HSP82 (82 kDa heat shock protein) (Heat shock protein Hsp90 heat-inducible isoform)	HSP82
P02992	-0.26	-0.24	-0.3	0.26	0.26	0.31	0.97	0.94	0.97	0.26	0	-0.36	-0.37	-0.36	0.36	0.36	0.36	0.36	0	0.99	1.02	1	EFTU_YEAST	Elongation factor Tu, mitochondrial (tufM)	TUF1
P02994	-0.32	-0.31	-0.34	0.26	0.26	0.31	1.19	1.2	1.09	0.26	0	-0.4	-0.4	-0.4	0.36	0.36	0.36	0.36	0	1.11	1.11	1.1	EF1A_YEAST	Elongation factor 1-alpha (EF-1-alpha) (Eukaryotic elongation factor 1A) (eEF1A) (Translation elongation factor 1A)	TEF1
P03871	-0.27	-0.26	-0.34	0.26	0.26	0.31	1.03	0.99	1.1	0.26	0	-0.35	-0.37	-0.36	0.36	0.36	0.36	0.36	0	0.97	1.03	1.01	REP1_YEAST	Partitioning protein REP1 (R1) (Protein Baker) (Trans-acting factor B)	REP1
P03872	-0.4	-0.39	-0.42	0.26	0.26	0.31	1.51	1.51	1.35	0.26	0	-0.53	-0.48	-0.49	0.36	0.36	0.36	0.36	0	1.47	1.33	1.36	REP2_YEAST	Partitioning protein REP2 (R2) (Protein Charlie) (Trans-acting factor C)	REP2
P03874	-0.2	-0.19	-0.2	0.26	0.26	0.31	0.74	0.74	0.65	0.26	0	-0.29	-0.27	-0.29	0.36	0.36	0.36	0.36	0	0.8	0.75	0.82	CBP2_YEAST	Cytochrome B pre-mRNA-processing protein 2	CBP2
P03965	-0.18	-0.15	-0.18	0.26	0.26	0.31	0.69	0.58	0.58	0.26	0	-0.2	-0.19	-0.2	0.36	0.36	0.36	0.36	0	0.55	0.53	0.55	CARB_YEAST	Carbamoyl-phosphate synthase arginine-specific large chain (EC 6.3.5.5) (Arginine-specific carbamoyl-phosphate synthetase, ammonia chain)	CPA2
P04037	-0.22	-0.24	-0.32	0.26	0.26	0.31	0.81	0.91	1.04	0.26	0	-0.35	-0.35	-0.35	0.36	0.36	0.36	0.36	0	0.96	0.97	0.97	COX4_YEAST	Cytochrome c oxidase subunit 4, mitochondrial (Cytochrome c oxidase polypeptide IV)	COX4
P04046	-0.18	-0.18	-0.26	0.26	0.26	0.31	0.69	0.7	0.83	0.26	0	-0.37	-0.38	-0.37	0.36	0.36	0.36	0.36	0	1.02	1.04	1.03	PUR1_YEAST	Amidophosphoribosyltransferase (ATase) (EC 2.4.2.14) (Glutamine phosphoribosylpyrophosphate amidotransferase)	ADE4
P04050	-0.34	-0.33	-0.38	0.26	0.26	0.31	1.28	1.28	1.22	0.26	0	-0.47	-0.47	-0.47	0.36	0.36	0.36	0.36	0	1.31	1.31	1.3	RPB1_YEAST	DNA-directed RNA polymerase II subunit RPB1 (RNA polymerase II subunit 1) (RNA polymerase II subunit B1) (EC 2.7.7.6) (DNA-directed RNA polymerase III largest subunit) (RNA polymerase II subunit B220)	RPO21
P04051	-0.3	-0.29	-0.34	0.26	0.26	0.31	1.15	1.11	1.1	0.26	0	-0.41	-0.43	-0.39	0.36	0.36	0.36	0.36	0	1.14	1.19	1.09	RPC1_YEAST	DNA-directed RNA polymerase III subunit RPC1 (RNA polymerase III subunit C1) (EC 2.7.7.6) (DNA-directed RNA polymerase III largest subunit) (RNA polymerase III subunit C160)	RPO31
P04076	-0.07	-0.08	-0.12	0.26	0.26	0.31	0.26	0.29	0.4	0.26	0	-0.13	-0.13	-0.13	0.36	0.36	0.36	0.36	0	0.36	0.35	0.36	ARLY_YEAST	Argininosuccinate lyase (ASAL) (EC 4.3.2.1) (Arginosuccinase)	ARG4
P04147	-0.3	-0.3	-0.34	0.26	0.26	0.31	1.13	1.14	1.09	0.26	0	-0.39	-0.39	-0.39	0.36	0.36	0.36	0.36	0	1.08	1.07	1.08	PABP_YEAST	Polyadenylate-binding protein, cytoplasmic and nuclear (PABP) (Poly(A)-binding protein) (ARS consensus-binding protein ACBP-67) (Polyadenylate tail-binding protein)	PAB1
P04161	-0.21	-0.22	-0.29	0.26	0.26	0.31	0.8	0.83	0.94	0.26	0	-0.39	-0.39	-0.39	0.36	0.36	0.36	0.36	0	1.07	1.07	1.07	PUR3_YEAST	Phosphoribosylglycinamide formyltransferase (EC 2.1.2.2) (5'-phosphoribosylglycinamide transformylase) (GAR transformylase) (GART)	ADE8
P04449	-0.36	-0.36	-0.37	0.26	0.26	0.31	1.34	1.39	1.2	0.26	0	-0.42	-0.42	-0.42	0.36	0.36	0.36	0.36	0	1.16	1.15	1.17	RL24A_YEAST	60S ribosomal protein L24-A (L30) (Large ribosomal subunit protein eL24-A) (RP29) (YL21)	RPL24A
P04456	-0.34	-0.34	-0.36	0.26	0.26	0.31	1.28	1.29	1.16	0.26	0	-0.4	-0.41	-0.41	0.36	0.36	0.36	0.36	0	1.12	1.12	1.13	RL25_YEAST	60S ribosomal protein L25 (Large ribosomal subunit protein uL23) (RP16L) (YL25) (YP42')	RPL25
P04786	-0.25	-0.24	-0.3	0.26	0.26	0.31	0.94	0.92	0.96	0.26	0	-0.39	-0.35	-0.35	0.36	0.36	0.36	0.36	0	1.08	0.97	0.97	TOP1_YEAST	DNA topoisomerase 1 (EC 5.6.2.1) (DNA topoisomerase I) (Maintenance of killer protein 1)	TOP1
P04801	-0.31	-0.3	-0.33	0.26	0.26	0.31	1.16	1.15	1.06	0.26	0	-0.38	-0.38	-0.38	0.36	0.36	0.36	0.36	0	1.06	1.05	1.06	SYTC_YEAST	Threonine--tRNA ligase, cytoplasmic (EC 6.1.1.3) (Threonyl-tRNA synthetase) (ThrRS)	THS1
P04802	-0.26	-0.26	-0.3	0.26	0.26	0.31	0.99	1.01	0.95	0.26	0	-0.33	-0.33	-0.33	0.36	0.36	0.36	0.36	0	0.9	0.91	0.91	SYDC_YEAST	Aspartate--tRNA ligase, cytoplasmic (EC 6.1.1.12) (Aspartyl-tRNA synthetase) (AspRS)	DPS1
P04803	-0.15	-0.17	-0.27	0.26	0.26	0.31	0.55	0.66	0.86	0.26	0	-0.32	-0.31	-0.34	0.36	0.36	0.36	0.36	0	0.9	0.86	0.95	SYWM_YEAST	Tryptophan--tRNA ligase, mitochondrial (EC 6.1.1.2) (Tryptophanyl-tRNA synthetase) (TrpRS)	MSW1
P04806	-0.2	-0.19	-0.26	0.26	0.26	0.31	0.74	0.74	0.82	0.26	0	NA	NA	NA	NA	NA	NA	NA	NA	NA	NA	NA	HXKA_YEAST	Hexokinase-1 (EC 2.7.1.1) (Hexokinase PI) (Hexokinase-A)	HXK1
P04807	-0.33	-0.32	-0.34	0.26	0.26	0.31	1.25	1.22	1.1	0.26	0	-0.41	-0.41	-0.41	0.36	0.36	0.36	0.36	0	1.14	1.13	1.14	HXKB_YEAST	Hexokinase-2 (EC 2.7.1.1) (Hexokinase PII) (Hexokinase-B)	HXK2
P04819	-0.37	NA	-0.37	0.26	NA	0.31	1.4	NA	1.18	0.285	0.0371	-0.39	-0.39	-0.41	0.36	0.36	0.36	0.36	0	1.08	1.09	1.15	DNLI1_YEAST	DNA ligase 1 (EC 6.5.1.1) (DNA ligase I) (Polydeoxyribonucleotide synthase [ATP] 1)	CDC9
P04821	-0.26	-0.27	-0.33	0.26	0.26	0.31	0.99	1.03	1.05	0.26	0	-0.38	-0.35	-0.39	0.36	0.36	0.36	0.36	0	1.06	0.97	1.08	CDC25_YEAST	Cell division control protein 25	CDC25
P04840	-0.19	-0.18	-0.26	0.26	0.26	0.31	0.71	0.7	0.84	0.26	0	-0.32	-0.32	-0.32	0.36	0.36	0.36	0.36	0	0.88	0.89	0.9	VDAC1_YEAST	Mitochondrial outer membrane protein porin 1 (Voltage-dependent anion-selective channel protein 1) (VDAC-1)	POR1
P04912	-0.3	-0.31	-0.39	0.26	0.26	0.31	1.15	1.18	1.24	0.26	0	-0.42	-0.42	-0.42	0.36	0.36	0.36	0.36	0	1.17	1.15	1.17	H2A2_YEAST	Histone H2A.2	HTA2
P05030	-0.27	-0.25	-0.32	0.26	0.26	0.31	1.01	0.96	1.04	0.26	0	-0.35	-0.34	-0.34	0.36	0.36	0.36	0.36	0	0.96	0.94	0.93	PMA1_YEAST	Plasma membrane ATPase 1 (EC 7.1.2.1) (Proton pump 1)	PMA1
P05066	NA	-0.19	NA	NA	0.26	NA	NA	0.72	NA	0.26	0	NA	NA	NA	NA	NA	NA	NA	NA	NA	NA	NA	PHR_YEAST	Deoxyribodipyrimidine photo-lyase, mitochondrial (EC 4.1.99.3) (DNA photolyase) (Photoreactivating enzyme)	PHR1
P05150	-0.06	-0.06	-0.09	0.26	0.26	0.31	0.22	0.23	0.28	0.26	0	-0.12	-0.12	-0.12	0.36	0.36	0.36	0.36	0	0.34	0.34	0.33	OTC_YEAST	Ornithine carbamoyltransferase (EC 2.1.3.3) (Ornithine transcarbamylase) (OTCase)	ARG3
P05317	-0.33	-0.33	-0.36	0.26	0.26	0.31	1.27	1.27	1.16	0.26	0	-0.41	-0.41	-0.41	0.36	0.36	0.36	0.36	0	1.13	1.12	1.13	RLA0_YEAST	60S acidic ribosomal protein P0 (A0) (L10e) (Large ribosomal subunit protein uL10)	RPP0
P05318	-0.33	-0.33	-0.35	0.26	0.26	0.31	1.26	1.27	1.13	0.26	0	-0.41	-0.37	-0.4	0.36	0.36	0.36	0.36	0	1.12	1.02	1.11	RLA1_YEAST	60S acidic ribosomal protein P1-alpha (A1) (L12eIIA) (Large ribosomal subunit protein P1-A) (P1A) (YP1alpha)	RPP1A
P05319	-0.31	-0.31	-0.34	0.26	0.26	0.31	1.19	1.18	1.11	0.26	0	-0.4	-0.4	-0.4	0.36	0.36	0.36	0.36	0	1.11	1.11	1.11	RLA2_YEAST	60S acidic ribosomal protein P2-alpha (A2) (L12eIB) (L44) (Large ribosomal subunit protein P2-A) (P2A) (YP2alpha)	RPP2A
P05373	-0.27	-0.26	-0.32	0.26	0.26	0.31	1.01	1	1.04	0.26	0	-0.39	-0.38	-0.38	0.36	0.36	0.36	0.36	0	1.09	1.04	1.07	HEM2_YEAST	Delta-aminolevulinic acid dehydratase (ALADH) (EC 4.2.1.24) (Porphobilinogen synthase)	HEM2
P05374	-0.43	-0.43	-0.42	0.26	0.26	0.31	1.61	1.65	1.35	0.26	0	-0.32	-0.47	-0.4	0.36	0.36	0.36	0.36	0	0.9	1.31	1.12	CHO2_YEAST	Phosphatidylethanolamine N-methyltransferase (PE methyltransferase) (PEAMT) (PEMT) (EC 2.1.1.17) (Choline-requiring protein 2)	CHO2
P05453	-0.3	-0.3	-0.33	0.26	0.26	0.31	1.14	1.14	1.06	0.26	0	-0.39	-0.39	-0.38	0.36	0.36	0.36	0.36	0	1.09	1.09	1.06	ERF3_YEAST	Eukaryotic peptide chain release factor GTP-binding subunit (ERF-3) (ERF3) (ERF2) (G1 to S phase transition protein 1) (Omnipotent suppressor protein 2) (PSI no more protein 2) (Polypeptide release factor 3) (Translation release factor 3)	SUP35
P05626	-0.39	-0.37	-0.35	0.26	0.26	0.31	1.48	1.42	1.11	0.26	0	-0.37	-0.36	-0.37	0.36	0.36	0.36	0.36	0	1.02	1	1.02	ATPF_YEAST	ATP synthase subunit 4, mitochondrial	ATP4
P05694	-0.32	-0.32	-0.38	0.26	0.26	0.31	1.21	1.22	1.22	0.26	0	-0.45	-0.46	-0.45	0.36	0.36	0.36	0.36	0	1.25	1.26	1.25	METE_YEAST	5-methyltetrahydropteroyltriglutamate--homocysteine methyltransferase (EC 2.1.1.14) (Cobalamin-independent methionine synthase) (Delta-P8 protein) (Methionine synthase, vitamin-B12 independent isozyme)	MET6
P05737	-0.35	-0.35	-0.36	0.26	0.26	0.31	1.32	1.34	1.16	0.26	0	-0.41	-0.41	-0.41	0.36	0.36	0.36	0.36	0	1.14	1.13	1.13	RL7A_YEAST	60S ribosomal protein L7-A (L6) (Large ribosomal subunit protein uL30-A) (RP11) (YL8)	RPL7A
P05738	-0.34	-0.34	-0.37	0.26	0.26	0.31	1.3	1.3	1.19	0.26	0	-0.42	-0.41	-0.41	0.36	0.36	0.36	0.36	0	1.15	1.14	1.13	RL9A_YEAST	60S ribosomal protein L9-A (L8) (Large ribosomal subunit protein uL6-A) (RP24) (YL11)	RPL9A
P05739	-0.34	-0.34	-0.36	0.26	0.26	0.31	1.3	1.31	1.15	0.26	0	-0.41	-0.41	-0.41	0.36	0.36	0.36	0.36	0	1.14	1.13	1.14	RL6B_YEAST	60S ribosomal protein L6-B (L17) (Large ribosomal subunit protein eL6-B) (RP18) (YL16)	RPL6B
P05745	NA	-0.3	-0.34	NA	0.26	0.31	NA	1.15	1.1	0.285	0.0371	-0.26	-0.37	-0.37	0.36	0.36	0.36	0.36	0	0.73	1.02	1.02	RL36A_YEAST	60S ribosomal protein L36-A (L39) (Large ribosomal subunit protein eL36-A) (YL39)	RPL36A
P05748	-0.34	-0.35	-0.36	0.26	0.26	0.31	1.29	1.34	1.15	0.26	0	-0.41	-0.41	-0.41	0.36	0.36	0.36	0.36	0	1.15	1.12	1.15	RL15A_YEAST	60S ribosomal protein L15-A (L13) (Large ribosomal subunit protein eL15-A) (RP15R) (YL10) (YP18)	RPL15A
P05749	-0.35	-0.34	-0.37	0.26	0.26	0.31	1.33	1.29	1.18	0.26	0	-0.41	-0.41	-0.41	0.36	0.36	0.36	0.36	0	1.13	1.13	1.15	RL22A_YEAST	60S ribosomal protein L22-A (L1c) (Large ribosomal subunit protein eL22-A) (RP4) (YL31)	RPL22A
P05750	-0.35	-0.33	-0.37	0.26	0.26	0.31	1.31	1.29	1.19	0.26	0	-0.42	-0.42	-0.42	0.36	0.36	0.36	0.36	0	1.16	1.16	1.16	RS3_YEAST	40S ribosomal protein S3 (RP13) (Small ribosomal subunit protein uS3) (YS3)	RPS3
P05755	-0.34	-0.34	-0.36	0.26	0.26	0.31	1.29	1.3	1.17	0.26	0	-0.39	-0.41	-0.41	0.36	0.36	0.36	0.36	0	1.07	1.12	1.13	RS9B_YEAST	40S ribosomal protein S9-B (RP21) (S13) (Small ribosomal subunit protein uS4-B) (YP28) (YS11)	RPS9B
P05756	-0.35	-0.35	-0.37	0.26	0.26	0.31	1.34	1.35	1.2	0.26	0	-0.42	-0.41	-0.42	0.36	0.36	0.36	0.36	0	1.16	1.15	1.16	RS13_YEAST	40S ribosomal protein S13 (S27a) (Small ribosomal subunit protein uS15) (YS15)	RPS13
P05759	-0.43	-0.42	-0.49	0.26	0.26	0.31	1.64	1.63	1.57	0.26	0	-0.61	-0.61	-0.61	0.36	0.36	0.36	0.36	0	1.68	1.68	1.7	RS31_YEAST	Ubiquitin-40S ribosomal protein S31 [Cleaved into: Ubiquitin; 40S ribosomal protein S31 (CEP76) (S37) (Small ribosomal subunit protein eS31) (YS24)]	RPS31
P05986	-0.27	-0.23	-0.32	0.26	0.26	0.31	1.02	0.88	1.04	0.26	0	-0.35	-0.36	-0.33	0.36	0.36	0.36	0.36	0	0.97	1	0.91	KAPC_YEAST	cAMP-dependent protein kinase type 3 (PKA 3) (EC 2.7.11.11)	TPK3
P06100	-0.28	-0.28	-0.32	0.26	0.26	0.31	1.07	1.08	1.03	0.26	0	-0.3	-0.39	-0.41	0.36	0.36	0.36	0.36	0	0.84	1.07	1.15	NOT2_YEAST	General negative regulator of transcription subunit 2 (cell division cycle protein 36)	CDC36
P06101	-0.28	-0.27	-0.33	0.26	0.26	0.31	1.07	1.04	1.06	0.26	0	-0.39	-0.39	-0.4	0.36	0.36	0.36	0.36	0	1.09	1.09	1.11	CDC37_YEAST	Hsp90 co-chaperone Cdc37 (Cell division control protein 37) (Hsp90 chaperone protein kinase-targeting subunit)	CDC37
P06102	-0.29	-0.28	-0.34	0.26	0.26	0.31	1.11	1.1	1.1	0.26	0	-0.43	-0.44	-0.43	0.36	0.36	0.36	0.36	0	1.18	1.22	1.19	NOT3_YEAST	General negative regulator of transcription subunit 3	NOT3
P06103	-0.28	-0.27	-0.32	0.26	0.26	0.31	1.05	1.04	1.02	0.26	0	-0.37	-0.37	-0.37	0.36	0.36	0.36	0.36	0	1.03	1.03	1.02	EIF3B_YEAST	Eukaryotic translation initiation factor 3 subunit B (eIF3b) (Cell cycle regulation and translation initiation protein) (Eukaryotic translation initiation factor 3 90 kDa subunit) (eIF3 p90) (Translation initiation factor eIF3 p90 subunit)	PRT1
P06105	-0.33	-0.32	-0.36	0.26	0.26	0.31	1.23	1.24	1.15	0.26	0	-0.42	-0.42	-0.41	0.36	0.36	0.36	0.36	0	1.16	1.15	1.15	SC160_YEAST	Protein SCP160 (Protein HX)	SCP160
P06106	-0.23	-0.22	-0.28	0.26	0.26	0.31	0.85	0.87	0.89	0.26	0	-0.33	-0.33	-0.33	0.36	0.36	0.36	0.36	0	0.92	0.9	0.9	CYSD_YEAST	Homocysteine/cysteine synthase (EC 2.5.1.47) (EC 2.5.1.49) (O-acetylserine/O-acetylhomoserine sulfhydrylase) (OAS-OAH SHLase) (OAS-OAH sulfhydrylase)	MET17
P06115	NA	NA	-0.15	NA	NA	0.31	NA	NA	0.5	0.31	0	NA	NA	NA	NA	NA	NA	NA	NA	NA	NA	NA	CATT_YEAST	Catalase T (EC 1.11.1.6)	CTT1
P06168	-0.24	-0.23	-0.3	0.26	0.26	0.31	0.92	0.91	0.96	0.26	0	-0.35	-0.35	-0.35	0.36	0.36	0.36	0.36	0	0.96	0.96	0.97	ILV5_YEAST	Ketol-acid reductoisomerase, mitochondrial (EC 1.1.1.86) (Acetohydroxy-acid reductoisomerase) (Alpha-keto-beta-hydroxylacyl reductoisomerase)	ILV5
P06169	-0.3	-0.3	-0.34	0.26	0.26	0.31	1.14	1.14	1.1	0.26	0	-0.39	-0.38	-0.39	0.36	0.36	0.36	0.36	0	1.08	1.06	1.08	PDC1_YEAST	Pyruvate decarboxylase isozyme 1 (EC 4.1.1.-) (EC 4.1.1.43) (EC 4.1.1.72) (EC 4.1.1.74) (Thiamine pyrophosphate-dependent 2-oxo-acid decarboxylase) (2ODC)	PDC1
P06174	-0.22	-0.23	-0.3	0.26	0.26	0.31	0.85	0.87	0.95	0.26	0	-0.4	-0.4	-0.4	0.36	0.36	0.36	0.36	0	1.11	1.1	1.1	HEM4_YEAST	Uroporphyrinogen-III synthase (UROIIIS) (UROS) (EC 4.2.1.75) (Hydroxymethylbilane hydrolyase [cyclizing]) (Uroporphyrinogen-III cosynthase)	HEM4
P06182	-0.22	-0.19	-0.25	0.26	0.26	0.31	0.82	0.74	0.81	0.26	0	-0.27	NA	-0.3	0.36	NA	0.36	0.36	0	0.74	NA	0.83	CCHL_YEAST	Cytochrome c heme lyase (CCHL) (EC 4.4.1.17) (Holocytochrome-c synthase)	CYC3
P06197	-0.24	-0.23	-0.28	0.26	0.26	0.31	0.89	0.88	0.91	0.26	0	-0.33	-0.31	-0.31	0.36	0.36	0.36	0.36	0	0.92	0.86	0.87	PIS_YEAST	CDP-diacylglycerol--inositol 3-phosphatidyltransferase (EC 2.7.8.11) (Phosphatidylinositol synthase) (PI synthase) (PtdIns synthase)	PIS1
P06208	-0.11	-0.11	-0.18	0.26	0.26	0.31	0.4	0.43	0.57	0.26	0	-0.18	-0.18	-0.19	0.36	0.36	0.36	0.36	0	0.51	0.5	0.52	LEU1_YEAST	2-isopropylmalate synthase (EC 2.3.3.13) (Alpha-IPM synthase) (Alpha-isopropylmalate synthase)	LEU4
P06242	-0.2	NA	-0.25	0.26	NA	0.31	0.77	NA	0.8	0.285	0.0371	-0.27	-0.32	-0.3	0.36	0.36	0.36	0.36	0	0.76	0.89	0.83	KIN28_YEAST	Serine/threonine-protein kinase KIN28 (EC 2.7.11.23)	KIN28
P06243	-0.22	NA	-0.36	0.26	NA	0.31	0.82	NA	1.15	0.285	0.0371	-0.38	-0.34	-0.41	0.36	0.36	0.36	0.36	0	1.06	0.94	1.14	CDC7_YEAST	Cell division control protein 7 (EC 2.7.11.1)	CDC7
P06244	-0.16	-0.17	-0.29	0.26	0.26	0.31	0.62	0.65	0.93	0.26	0	-0.34	-0.36	-0.35	0.36	0.36	0.36	0.36	0	0.93	1	0.96	KAPA_YEAST	cAMP-dependent protein kinase type 1 (PKA 1) (EC 2.7.11.11) (CDC25-suppressing protein kinase) (PK-25)	TPK1
P06245	NA	-0.17	-0.24	NA	0.26	0.31	NA	0.65	0.77	0.285	0.0371	NA	-0.34	-0.34	NA	0.36	0.36	0.36	0	NA	0.94	0.95	KAPB_YEAST	cAMP-dependent protein kinase type 2 (PKA 2) (EC 2.7.11.11)	TPK2
P06634	-0.29	-0.28	-0.33	0.26	0.26	0.31	1.1	1.09	1.08	0.26	0	-0.36	-0.36	-0.36	0.36	0.36	0.36	0.36	0	1	1	1.01	DED1_YEAST	ATP-dependent RNA helicase DED1 (EC 3.6.4.13) (DEAD box protein 1)	DED1
P06700	-0.22	-0.25	-0.31	0.26	0.26	0.31	0.83	0.96	1	0.26	0	-0.37	-0.34	-0.36	0.36	0.36	0.36	0.36	0	1.02	0.93	0.99	SIR2_YEAST	NAD-dependent histone deacetylase SIR2 (EC 2.3.1.286) (Regulatory protein SIR2) (Silent information regulator 2)	SIR2
P06701	-0.22	-0.22	-0.28	0.26	0.26	0.31	0.84	0.83	0.91	0.26	0	-0.25	NA	-0.38	0.36	NA	0.36	0.36	0	0.68	NA	1.05	SIR3_YEAST	Regulatory protein SIR3 (Silent information regulator 3)	SIR3
P06704	-0.25	-0.24	-0.31	0.26	0.26	0.31	0.95	0.93	0.99	0.26	0	-0.31	-0.33	-0.39	0.36	0.36	0.36	0.36	0	0.86	0.91	1.09	CDC31_YEAST	Cell division control protein 31 (Nuclear pore protein CDC31) (Nucleoporin CDC31)	CDC31
P06738	NA	NA	-0.15	NA	NA	0.31	NA	NA	0.5	0.31	0	NA	NA	NA	NA	NA	NA	NA	NA	NA	NA	NA	PHSG_YEAST	Glycogen phosphorylase (EC 2.4.1.1)	GPH1
P06773	-0.29	NA	NA	0.26	NA	NA	1.08	NA	NA	0.26	0	-0.31	-0.27	-0.33	0.36	0.36	0.36	0.36	0	0.86	0.75	0.91	DCTD_YEAST	Deoxycytidylate deaminase (EC 3.5.4.12) (dCMP deaminase)	DCD1
P06774	NA	NA	NA	NA	NA	NA	NA	NA	NA	NA	NA	NA	-0.32	NA	NA	0.36	NA	0.36	0	NA	0.89	NA	HAP2_YEAST	Transcriptional activator HAP2	HAP2
P06777	NA	-0.19	-0.24	NA	0.26	0.31	NA	0.75	0.76	0.285	0.0371	NA	NA	NA	NA	NA	NA	NA	NA	NA	NA	NA	RAD1_YEAST	DNA repair protein RAD1	RAD1
P06778	-0.33	-0.36	-0.33	0.26	0.26	0.31	1.24	1.37	1.05	0.26	0	-0.39	-0.41	-0.34	0.36	0.36	0.36	0.36	0	1.07	1.12	0.93	RAD52_YEAST	DNA repair and recombination protein RAD52	RAD52
P06779	-0.18	-0.21	-0.29	0.26	0.26	0.31	0.7	0.79	0.94	0.26	0	-0.28	-0.31	-0.33	0.36	0.36	0.36	0.36	0	0.77	0.84	0.92	RAD7_YEAST	DNA repair protein RAD7	RAD7
P06780	-0.26	-0.26	-0.27	0.26	0.26	0.31	0.98	1.02	0.88	0.26	0	-0.33	-0.33	-0.33	0.36	0.36	0.36	0.36	0	0.9	0.9	0.91	RHO1_YEAST	GTP-binding protein RHO1 (Rho-type GTPase 1)	RHO1
P06781	-0.33	-0.29	-0.34	0.26	0.26	0.31	1.26	1.12	1.1	0.26	0	-0.34	-0.32	-0.35	0.36	0.36	0.36	0.36	0	0.95	0.87	0.96	RHO2_YEAST	GTP-binding protein RHO2	RHO2
P06782	-0.25	-0.25	-0.33	0.26	0.26	0.31	0.95	0.98	1.06	0.26	0	-0.35	-0.36	-0.35	0.36	0.36	0.36	0.36	0	0.97	1	0.97	SNF1_YEAST	Carbon catabolite-derepressing protein kinase (EC 2.7.11.1) (Sucrose nonfermentating protein 1)	SNF1
P06785	-0.3	-0.28	-0.33	0.26	0.26	0.31	1.12	1.09	1.05	0.26	0	-0.39	-0.38	-0.39	0.36	0.36	0.36	0.36	0	1.07	1.05	1.08	TYSY_YEAST	Thymidylate synthase (TS) (TSase) (EC 2.1.1.45) (Cell division cycle protein 21) (Constitutive RNR3 transcription protein 9)	CDC21
P06786	-0.34	-0.33	-0.35	0.26	0.26	0.31	1.27	1.27	1.14	0.26	0	-0.43	-0.41	-0.42	0.36	0.36	0.36	0.36	0	1.19	1.14	1.17	TOP2_YEAST	DNA topoisomerase 2 (EC 5.6.2.2) (DNA topoisomerase II)	TOP2
P06787	-0.26	-0.26	-0.32	0.26	0.26	0.31	0.99	0.98	1.02	0.26	0	-0.39	-0.39	-0.38	0.36	0.36	0.36	0.36	0	1.07	1.08	1.07	CALM_YEAST	Calmodulin (CaM)	CMD1
P06839	-0.23	-0.23	-0.28	0.26	0.26	0.31	0.87	0.9	0.9	0.26	0	-0.32	-0.36	-0.32	0.36	0.36	0.36	0.36	0	0.88	0.99	0.89	RAD3_YEAST	General transcription and DNA repair factor IIH helicase subunit XPD (TFIIH subunit XPD) (EC 3.6.4.12) (DNA repair helicase RAD3) (RNA polymerase II transcription factor B subunit RAD3) (TFB subunit RAD3)	RAD3
P06843	-0.33	-0.31	-0.34	0.26	0.26	0.31	1.25	1.2	1.11	0.26	0	-0.35	-0.38	-0.31	0.36	0.36	0.36	0.36	0	0.97	1.05	0.87	SPT2_YEAST	Protein SPT2 (Negative regulator of Ty transcription)	SPT2
P06844	-0.23	-0.23	-0.31	0.26	0.26	0.31	0.88	0.9	1	0.26	0	NA	-0.35	-0.34	NA	0.36	0.36	0.36	0	NA	0.96	0.95	SPT3_YEAST	Protein SPT3 (Positive regulator of Ty transcription)	SPT3
P07143	NA	NA	-0.29	NA	NA	0.31	NA	NA	0.92	0.31	0	NA	NA	NA	NA	NA	NA	NA	NA	NA	NA	NA	CY1_YEAST	Cytochrome c1, heme protein, mitochondrial (EC 7.1.1.8) (Complex III subunit 4) (Complex III subunit IV) (Cytochrome b-c1 complex subunit 4) (Ubiquinol-cytochrome c oxidoreductase cytochrome c1 subunit) (Cytochrome c-1)	CYT1
P07149	-0.35	-0.35	-0.4	0.26	0.26	0.31	1.33	1.33	1.28	0.26	0	-0.48	-0.48	-0.47	0.36	0.36	0.36	0.36	0	1.33	1.32	1.31	FAS1_YEAST	Fatty acid synthase subunit beta (EC 2.3.1.86) [Includes: 3-hydroxyacyl-[acyl-carrier-protein] dehydratase (EC 4.2.1.59); Enoyl-[acyl-carrier-protein] reductase [NADH] (EC 1.3.1.9); [Acyl-carrier-protein] acetyltransferase (EC 2.3.1.38); [Acyl-carrier-protein] malonyltransferase (EC 2.3.1.39); S-acyl fatty acid synthase thioesterase (EC 3.1.2.14)]	FAS1
P07170	-0.3	-0.29	-0.34	0.26	0.26	0.31	1.13	1.11	1.09	0.26	0	-0.41	-0.4	-0.4	0.36	0.36	0.36	0.36	0	1.12	1.11	1.12	KAD2_YEAST	Adenylate kinase (EC 2.7.4.3) (ATP-AMP transphosphorylase) (ATP:AMP phosphotransferase) (Adenylate kinase cytosolic and mitochondrial) (Adenylate monophosphate kinase)	ADK1
P07172	-0.13	-0.14	-0.18	0.26	0.26	0.31	0.5	0.53	0.59	0.26	0	-0.2	-0.2	-0.2	0.36	0.36	0.36	0.36	0	0.56	0.55	0.55	HIS8_YEAST	Histidinol-phosphate aminotransferase (EC 2.6.1.9) (Imidazole acetol-phosphate transaminase)	HIS5
P07213	-0.25	-0.24	-0.31	0.26	0.26	0.31	0.96	0.93	1	0.26	0	-0.39	-0.4	-0.39	0.36	0.36	0.36	0.36	0	1.08	1.1	1.08	TOM70_YEAST	Mitochondrial import receptor subunit TOM70 (70 kDa mitochondrial outer membrane protein) (Translocase of outer membrane 70 kDa subunit)	TOM70
P07236	NA	NA	NA	NA	NA	NA	NA	NA	NA	NA	NA	NA	NA	-0.32	NA	NA	0.36	0.36	0	NA	NA	0.9	SYTM_YEAST	Threonine--tRNA ligase, mitochondrial (EC 6.1.1.3) (Threonyl-tRNA synthetase) (ThrRS)	MST1
P07244	-0.22	-0.22	-0.28	0.26	0.26	0.31	0.83	0.83	0.92	0.26	0	-0.39	-0.39	-0.38	0.36	0.36	0.36	0.36	0	1.07	1.07	1.05	PUR2_YEAST	Bifunctional purine biosynthetic protein ADE5,7 [Includes: Phosphoribosylamine--glycine ligase (EC 6.3.4.13) (Glycinamide ribonucleotide synthetase) (GARS) (Phosphoribosylglycinamide synthetase); Phosphoribosylformylglycinamidine cyclo-ligase (EC 6.3.3.1) (AIR synthase) (AIRS) (Phosphoribosyl-aminoimidazole synthetase)]	ADE5,7
P07245	-0.24	-0.24	-0.3	0.26	0.26	0.31	0.92	0.94	0.95	0.26	0	-0.36	-0.36	-0.36	0.36	0.36	0.36	0.36	0	1	1.01	1	C1TC_YEAST	C-1-tetrahydrofolate synthase, cytoplasmic (C1-THF synthase) [Includes: Methylenetetrahydrofolate dehydrogenase (EC 1.5.1.5); Methenyltetrahydrofolate cyclohydrolase (EC 3.5.4.9); Formyltetrahydrofolate synthetase (EC 6.3.4.3)]	ADE3
P07246	-0.21	-0.22	-0.29	0.26	0.26	0.31	0.8	0.85	0.93	0.26	0	-0.38	-0.38	-0.37	0.36	0.36	0.36	0.36	0	1.06	1.04	1.03	ADH3_YEAST	Alcohol dehydrogenase 3, mitochondrial (EC 1.1.1.1) (Alcohol dehydrogenase III) (YADH-3)	ADH3
P07248	NA	-0.31	NA	NA	0.26	NA	NA	1.2	NA	0.26	0	-0.36	NA	NA	0.36	NA	NA	0.36	0	1.01	NA	NA	ADR1_YEAST	Regulatory protein ADR1	ADR1
P07250	-0.31	-0.24	-0.33	0.26	0.26	0.31	1.17	0.93	1.07	0.26	0	-0.35	-0.32	-0.34	0.36	0.36	0.36	0.36	0	0.96	0.87	0.93	IPMK_YEAST	Inositol polyphosphate multikinase (IPMK) (EC 2.7.1.151) (Arginine metabolism regulation protein III)	ARG82
P07251	-0.2	-0.2	-0.28	0.26	0.26	0.31	0.77	0.77	0.91	0.26	0	-0.34	-0.34	-0.35	0.36	0.36	0.36	0.36	0	0.94	0.95	0.96	ATPA_YEAST	ATP synthase subunit alpha, mitochondrial	ATP1
P07252	-0.29	NA	-0.34	0.26	NA	0.31	1.08	NA	1.09	0.285	0.0371	NA	NA	NA	NA	NA	NA	NA	NA	NA	NA	NA	CBP1_YEAST	Cytochrome B pre-mRNA-processing protein 1	CBP1
P07253	-0.23	-0.22	-0.29	0.26	0.26	0.31	0.87	0.84	0.94	0.26	0	-0.36	-0.37	-0.34	0.36	0.36	0.36	0.36	0	0.98	1.02	0.95	CBP6_YEAST	Cytochrome B pre-mRNA-processing protein 6	CBP6
P07255	NA	-0.51	-0.37	NA	0.26	0.31	NA	1.97	1.19	0.285	0.0371	-0.37	-0.38	-0.37	0.36	0.36	0.36	0.36	0	1.03	1.06	1.04	COX9_YEAST	Cytochrome c oxidase subunit 9, mitochondrial (Cytochrome c oxidase polypeptide VIIA)	COX9
P07256	-0.17	-0.18	-0.27	0.26	0.26	0.31	0.65	0.68	0.87	0.26	0	-0.32	-0.32	-0.31	0.36	0.36	0.36	0.36	0	0.88	0.88	0.87	QCR1_YEAST	Cytochrome b-c1 complex subunit 1, mitochondrial (Complex III subunit 1) (Core protein I) (Ubiquinol-cytochrome c oxidoreductase core protein 1) (Ubiquinol-cytochrome c reductase 44 kDa protein)	COR1
P07257	-0.15	-0.16	-0.25	0.26	0.26	0.31	0.58	0.61	0.8	0.26	0	-0.29	-0.29	-0.3	0.36	0.36	0.36	0.36	0	0.81	0.81	0.83	QCR2_YEAST	Cytochrome b-c1 complex subunit 2, mitochondrial (Complex III subunit 2) (Core protein II) (Ubiquinol-cytochrome c oxidoreductase core protein 2)	QCR2
P07258	-0.38	-0.33	-0.32	0.26	0.26	0.31	1.44	1.27	1.03	0.26	0	-0.44	-0.44	-0.45	0.36	0.36	0.36	0.36	0	1.21	1.22	1.24	CARA_YEAST	Carbamoyl-phosphate synthase arginine-specific small chain (CPS-A) (EC 6.3.5.5) (Arginine-specific carbamoyl-phosphate synthetase, glutamine chain)	CPA1
P07259	-0.25	-0.25	-0.28	0.26	0.26	0.31	0.96	0.95	0.89	0.26	0	-0.37	-0.37	-0.37	0.36	0.36	0.36	0.36	0	1.01	1.01	1.02	PYR1_YEAST	Protein URA2 [Includes: Glutamine-dependent carbamoyl-phosphate synthase (EC 6.3.5.5); Aspartate carbamoyltransferase (EC 2.1.3.2)]	URA2
P07260	-0.3	-0.29	-0.33	0.26	0.26	0.31	1.13	1.12	1.07	0.26	0	-0.39	-0.38	-0.39	0.36	0.36	0.36	0.36	0	1.08	1.06	1.08	IF4E_YEAST	Eukaryotic translation initiation factor 4E (eIF-4E) (eIF4E) (eIF-4F 25 kDa subunit) (mRNA cap-binding protein)	CDC33
P07261	NA	NA	NA	NA	NA	NA	NA	NA	NA	NA	NA	-0.3	-0.29	-0.3	0.36	0.36	0.36	0.36	0	0.82	0.81	0.85	GCR1_YEAST	Glycolytic genes transcriptional activator GCR1	GCR1
P07262	-0.43	-0.42	-0.36	0.26	0.26	0.31	1.61	1.62	1.15	0.26	0	-0.35	-0.34	-0.34	0.36	0.36	0.36	0.36	0	0.96	0.95	0.95	DHE4_YEAST	NADP-specific glutamate dehydrogenase 1 (NADP-GDH 1) (EC 1.4.1.4) (NADP-dependent glutamate dehydrogenase 1)	GDH1
P07263	-0.29	-0.28	-0.33	0.26	0.26	0.31	1.09	1.09	1.05	0.26	0	-0.37	-0.37	-0.37	0.36	0.36	0.36	0.36	0	1.03	1.02	1.04	SYH_YEAST	Histidine--tRNA ligase, mitochondrial (EC 6.1.1.21) (Histidyl-tRNA synthetase) (HisRS)	HTS1
P07264	-0.2	-0.19	-0.27	0.26	0.26	0.31	0.74	0.75	0.86	0.26	0	-0.31	-0.31	-0.31	0.36	0.36	0.36	0.36	0	0.85	0.86	0.87	LEUC_YEAST	3-isopropylmalate dehydratase (EC 4.2.1.33) (Alpha-IPM isomerase) (IPMI) (Isopropylmalate isomerase)	LEU1
P07266	NA	NA	NA	NA	NA	NA	NA	NA	NA	NA	NA	NA	-0.29	NA	NA	0.36	NA	0.36	0	NA	0.79	NA	MRS1_YEAST	Mitochondrial RNA-splicing protein MRS1	MRS1
P07267	-0.17	-0.19	-0.26	0.26	0.26	0.31	0.64	0.74	0.82	0.26	0	-0.35	-0.34	-0.34	0.36	0.36	0.36	0.36	0	0.96	0.94	0.95	CARP_YEAST	Saccharopepsin (EC 3.4.23.25) (Aspartate protease) (PrA) (Proteinase A) (Carboxypeptidase Y-deficient protein 4) (Proteinase YSCA)	PEP4
P07269	-0.33	-0.33	NA	0.26	0.26	NA	1.25	1.28	NA	0.26	0	-0.38	-0.3	NA	0.36	0.36	NA	0.36	0	1.05	0.83	NA	PHO2_YEAST	Regulatory protein PHO2 (General regulatory factor 10)	PHO2
P07273	-0.28	-0.28	-0.33	0.26	0.26	0.31	1.07	1.08	1.06	0.26	0	-0.39	-0.38	-0.38	0.36	0.36	0.36	0.36	0	1.07	1.05	1.05	TFS2_YEAST	Transcription elongation factor S-II (DNA strand transfer protein alpha) (STP-alpha) (DNA strand transferase 1) (Pyrimidine pathway regulatory protein 2)	DST1
P07274	-0.26	-0.26	-0.31	0.26	0.26	0.31	0.97	1	0.99	0.26	0	-0.37	-0.31	-0.36	0.36	0.36	0.36	0.36	0	1.02	0.86	0.99	PROF_YEAST	Profilin	PFY1
P07275	-0.15	-0.15	-0.25	0.26	0.26	0.31	0.55	0.58	0.8	0.26	0	-0.29	-0.31	-0.3	0.36	0.36	0.36	0.36	0	0.79	0.85	0.84	PUT2_YEAST	Delta-1-pyrroline-5-carboxylate dehydrogenase, mitochondrial (P5C dehydrogenase) (EC 1.2.1.88) (L-glutamate gamma-semialdehyde dehydrogenase)	PUT2
P07276	-0.26	-0.26	NA	0.26	0.26	NA	0.99	0.99	NA	0.26	0	NA	NA	NA	NA	NA	NA	NA	NA	NA	NA	NA	RAD2_YEAST	DNA repair protein RAD2 (EC 3.1.-.-)	RAD2
P07277	-0.25	-0.24	-0.28	0.26	0.26	0.31	0.95	0.94	0.9	0.26	0	-0.39	-0.4	-0.39	0.36	0.36	0.36	0.36	0	1.09	1.1	1.07	KIME_YEAST	Mevalonate kinase (MK) (MvK) (EC 2.7.1.36) (Ergosterol biosynthesis protein 12) (Regulation of autonomous replication protein 1)	ERG12
P07278	-0.22	-0.22	-0.29	0.26	0.26	0.31	0.85	0.85	0.95	0.26	0	-0.37	-0.37	-0.37	0.36	0.36	0.36	0.36	0	1.01	1.03	1.02	KAPR_YEAST	cAMP-dependent protein kinase regulatory subunit (cAPK regulatory subunit) (Bypass of cyclase mutations protein 1) (Protein kinase A regulatory subunit) (PKA regulatory subunit)	BCY1
P07280	-0.35	-0.34	-0.37	0.26	0.26	0.31	1.31	1.31	1.18	0.26	0	-0.42	-0.42	-0.42	0.36	0.36	0.36	0.36	0	1.17	1.15	1.17	RS19A_YEAST	40S ribosomal protein S19-A (RP55A) (S16a) (Small ribosomal subunit protein eS19-A) (YP45) (YS16A)	RPS19A
P07283	-0.3	-0.3	-0.34	0.26	0.26	0.31	1.14	1.15	1.1	0.26	0	-0.4	-0.4	-0.4	0.36	0.36	0.36	0.36	0	1.12	1.11	1.11	PMM_YEAST	Phosphomannomutase (PMM) (EC 5.4.2.8)	SEC53
P07284	-0.32	-0.31	-0.34	0.26	0.26	0.31	1.2	1.18	1.09	0.26	0	-0.4	-0.4	-0.4	0.36	0.36	0.36	0.36	0	1.12	1.1	1.1	SYSC_YEAST	Serine--tRNA ligase, cytoplasmic (EC 6.1.1.11) (Seryl-tRNA synthetase) (SerRS) (Seryl-tRNA(Ser/Sec) synthetase)	SES1
P07285	-0.16	-0.14	-0.22	0.26	0.26	0.31	0.59	0.55	0.7	0.26	0	-0.26	-0.25	-0.26	0.36	0.36	0.36	0.36	0	0.73	0.7	0.73	TRPD_YEAST	Anthranilate phosphoribosyltransferase (EC 2.4.2.18)	TRP4
P07342	-0.2	-0.2	-0.28	0.26	0.26	0.31	0.75	0.79	0.91	0.26	0	-0.31	-0.31	-0.31	0.36	0.36	0.36	0.36	0	0.85	0.85	0.86	ILVB_YEAST	Acetolactate synthase catalytic subunit, mitochondrial (EC 2.2.1.6) (Acetohydroxy-acid synthase catalytic subunit) (AHAS) (ALS)	ILV2
P07347	NA	NA	NA	NA	NA	NA	NA	NA	NA	NA	NA	-0.41	-0.42	-0.41	0.36	0.36	0.36	0.36	0	1.14	1.17	1.13	ARD1_YEAST	N-terminal acetyltransferase A complex catalytic subunit ARD1 (NatA complex subunit ARD1) (EC 2.3.1.255) (Arrest-defective protein 1)	ARD1
P07560	-0.3	-0.3	-0.34	0.26	0.26	0.31	1.15	1.14	1.09	0.26	0	-0.39	-0.39	-0.38	0.36	0.36	0.36	0.36	0	1.08	1.08	1.06	SEC4_YEAST	Ras-related protein SEC4 (Suppressor of RHO3 protein 6)	SEC4
P07703	-0.3	-0.29	-0.33	0.26	0.26	0.31	1.13	1.13	1.05	0.26	0	-0.37	-0.37	-0.35	0.36	0.36	0.36	0.36	0	1.01	1.03	0.98	RPAC1_YEAST	DNA-directed RNA polymerases I and III subunit RPAC1 (RNA polymerases I and III subunit AC1) (C37) (DNA-directed RNA polymerases I and III 40 kDa polypeptide) (AC40) (C40)	RPC40
P07806	-0.29	-0.28	-0.31	0.26	0.26	0.31	1.08	1.07	1.01	0.26	0	-0.37	-0.37	-0.36	0.36	0.36	0.36	0.36	0	1.02	1.02	1.01	SYV_YEAST	Valine--tRNA ligase, mitochondrial (EC 6.1.1.9) (Valyl-tRNA synthetase) (ValRS)	VAS1
P07807	-0.2	-0.23	-0.28	0.26	0.26	0.31	0.75	0.87	0.91	0.26	0	-0.34	-0.39	-0.34	0.36	0.36	0.36	0.36	0	0.93	1.07	0.95	DYR_YEAST	Dihydrofolate reductase (EC 1.5.1.3)	DFR1
P07884	NA	NA	NA	NA	NA	NA	NA	NA	NA	NA	NA	-0.32	-0.35	-0.35	0.36	0.36	0.36	0.36	0	0.89	0.98	0.96	MOD5_YEAST	tRNA dimethylallyltransferase (DMATase) (EC 2.5.1.75) (Isopentenyl-diphosphate: tRNA isopentenyltransferase) (IPP transferase) (IPPT) (tRNA isopentenyltransferase) (IPTase)	MOD5
P07991	-0.27	-0.27	-0.31	0.26	0.26	0.31	1.04	1.04	1	0.26	0	-0.33	-0.34	-0.34	0.36	0.36	0.36	0.36	0	0.92	0.93	0.93	OAT_YEAST	Ornithine aminotransferase (EC 2.6.1.13) (Ornithine--oxo-acid aminotransferase)	CAR2
P08004	NA	NA	NA	NA	NA	NA	NA	NA	NA	NA	NA	NA	NA	-0.36	NA	NA	0.36	0.36	0	NA	NA	0.99	CHS1_YEAST	Chitin synthase 1 (EC 2.4.1.16) (Chitin-UDP acetyl-glucosaminyl transferase 1)	CHS1
P08018	-0.26	-0.26	-0.32	0.26	0.26	0.31	1	1	1.04	0.26	0	-0.37	-0.37	-0.38	0.36	0.36	0.36	0.36	0	1.01	1.03	1.06	PBS2_YEAST	MAP kinase kinase PBS2 (EC 2.7.12.2) (Polymyxin B resistance protein 2) (Suppressor of fluoride sensitivity 4)	PBS2
P08067	-0.28	-0.27	-0.33	0.26	0.26	0.31	1.05	1.04	1.07	0.26	0	-0.36	-0.37	-0.37	0.36	0.36	0.36	0.36	0	1	1.03	1.02	UCRI_YEAST	Cytochrome b-c1 complex subunit Rieske, mitochondrial (EC 7.1.1.8) (Complex III subunit 5) (Rieske iron-sulfur protein) (RISP) (Ubiquinol-cytochrome c oxidoreductase iron-sulfur subunit)	RIP1
P08417	-0.29	-0.29	-0.33	0.26	0.26	0.31	1.09	1.11	1.06	0.26	0	-0.37	-0.37	-0.37	0.36	0.36	0.36	0.36	0	1.02	1.01	1.02	FUMH_YEAST	Fumarate hydratase, mitochondrial (Fumarase) (EC 4.2.1.2)	FUM1
P08425	NA	-0.22	NA	NA	0.26	NA	NA	0.84	NA	0.26	0	NA	NA	NA	NA	NA	NA	NA	NA	NA	NA	NA	SYFM_YEAST	Phenylalanine--tRNA ligase, mitochondrial (EC 6.1.1.20) (Phenylalanyl-tRNA synthetase) (PheRS)	MSF1
P08432	-0.4	-0.41	-0.43	0.26	0.26	0.31	1.52	1.57	1.38	0.26	0	-0.56	-0.4	-0.53	0.36	0.36	0.36	0.36	0	1.56	1.11	1.48	DCOR_YEAST	Ornithine decarboxylase (ODC) (EC 4.1.1.17)	SPE1
P08465	-0.32	NA	-0.4	0.26	NA	0.31	1.23	NA	1.29	0.285	0.0371	NA	-0.16	NA	NA	0.36	NA	0.36	0	NA	0.45	NA	MET2_YEAST	Homoserine O-acetyltransferase (EC 2.3.1.31) (Homoserine O-trans-acetylase)	MET2
P08466	-0.24	-0.25	-0.32	0.26	0.26	0.31	0.89	0.96	1.02	0.26	0	-0.29	-0.34	-0.36	0.36	0.36	0.36	0.36	0	0.81	0.93	0.99	NUC1_YEAST	Mitochondrial nuclease (EC 3.1.30.-)	NUC1
P08518	-0.31	-0.3	-0.36	0.26	0.26	0.31	1.17	1.16	1.16	0.26	0	-0.43	-0.43	-0.43	0.36	0.36	0.36	0.36	0	1.2	1.2	1.19	RPB2_YEAST	DNA-directed RNA polymerase II subunit RPB2 (RNA polymerase II subunit 2) (EC 2.7.7.6) (B150) (DNA-directed RNA polymerase II 140 kDa polypeptide)	RPB2
P08524	-0.31	-0.3	-0.35	0.26	0.26	0.31	1.16	1.17	1.13	0.26	0	-0.43	-0.43	-0.43	0.36	0.36	0.36	0.36	0	1.19	1.19	1.19	FPPS_YEAST	Farnesyl pyrophosphate synthase (FPP synthase) (FPS) (EC 2.5.1.10) ((2E,6E)-farnesyl diphosphate synthase) (Dimethylallyltranstransferase) (EC 2.5.1.1) (Farnesyl diphosphate synthase) (Geranyltranstransferase)	ERG20
P08525	NA	NA	NA	NA	NA	NA	NA	NA	NA	NA	NA	-0.31	-0.35	-0.36	0.36	0.36	0.36	0.36	0	0.86	0.96	1.01	QCR8_YEAST	Cytochrome b-c1 complex subunit 8, mitochondrial (Complex III subunit 8) (Complex III subunit VII) (Ubiquinol-cytochrome c oxidoreductase subunit 8) (Ubiquinol-cytochrome c reductase complex 11 kDa protein) (Ubiquinone-binding protein QP-C)	QCR8
P08536	-0.24	-0.25	-0.28	0.26	0.26	0.31	0.92	0.95	0.9	0.26	0	-0.38	-0.39	-0.38	0.36	0.36	0.36	0.36	0	1.05	1.08	1.04	MET3_YEAST	Sulfate adenylyltransferase (EC 2.7.7.4) (ATP-sulfurylase) (Methionine-requiring protein 3) (Sulfate adenylate transferase) (SAT)	MET3
P08539	-0.24	-0.22	-0.27	0.26	0.26	0.31	0.91	0.86	0.87	0.26	0	-0.33	-0.32	-0.31	0.36	0.36	0.36	0.36	0	0.9	0.88	0.86	GPA1_YEAST	Guanine nucleotide-binding protein alpha-1 subunit (GP1-alpha)	GPA1
P08566	-0.21	-0.2	-0.26	0.26	0.26	0.31	0.78	0.77	0.82	0.26	0	-0.34	-0.33	-0.33	0.36	0.36	0.36	0.36	0	0.93	0.92	0.93	ARO1_YEAST	Pentafunctional AROM polypeptide [Includes: 3-dehydroquinate synthase (DHQS) (EC 4.2.3.4); 3-phosphoshikimate 1-carboxyvinyltransferase (EC 2.5.1.19) (5-enolpyruvylshikimate-3-phosphate synthase) (EPSP synthase) (EPSPS); Shikimate kinase (SK) (EC 2.7.1.71); 3-dehydroquinate dehydratase (3-dehydroquinase) (EC 4.2.1.10); Shikimate dehydrogenase (EC 1.1.1.25)]	ARO1
P08678	-0.23	-0.24	-0.3	0.26	0.26	0.31	0.89	0.91	0.96	0.26	0	-0.4	-0.36	-0.32	0.36	0.36	0.36	0.36	0	1.11	0.99	0.89	CYAA_YEAST	Adenylate cyclase (EC 4.6.1.1) (ATP pyrophosphate-lyase) (Adenylyl cyclase)	CYR1
P08679	-0.45	-0.46	-0.41	0.26	0.26	0.31	1.7	1.79	1.32	0.26	0	-0.39	-0.34	-0.36	0.36	0.36	0.36	0.36	0	1.07	0.94	0.99	CISY2_YEAST	Citrate synthase, peroxisomal (EC 2.3.3.16)	CIT2
P08964	-0.32	-0.32	NA	0.26	0.26	NA	1.2	1.22	NA	0.26	0	NA	NA	-0.3	NA	NA	0.36	0.36	0	NA	NA	0.82	MYO1_YEAST	Myosin-1 (Type II myosin)	MYO1
P09032	-0.28	-0.29	-0.32	0.26	0.26	0.31	1.05	1.11	1.03	0.26	0	-0.35	-0.39	-0.37	0.36	0.36	0.36	0.36	0	0.98	1.09	1.03	EI2BG_YEAST	Translation initiation factor eIF-2B subunit gamma (GCD complex subunit GCD1) (Guanine nucleotide exchange factor subunit GCD1) (eIF-2B GDP-GTP exchange factor subunit gamma)	GCD1
P09064	-0.31	-0.3	-0.34	0.26	0.26	0.31	1.16	1.17	1.08	0.26	0	-0.38	-0.38	-0.38	0.36	0.36	0.36	0.36	0	1.04	1.04	1.04	IF2B_YEAST	Eukaryotic translation initiation factor 2 subunit beta (eIF-2-beta)	SUI3
P09232	-0.12	-0.13	-0.19	0.26	0.26	0.31	0.46	0.48	0.61	0.26	0	-0.27	-0.26	-0.26	0.36	0.36	0.36	0.36	0	0.74	0.73	0.72	PRTB_YEAST	Cerevisin (EC 3.4.21.48) (Proteinase YSCB) (Vacuolar protease B) (PrB)	PRB1
P09436	-0.28	-0.27	-0.31	0.26	0.26	0.31	1.05	1.06	0.99	0.26	0	-0.37	-0.36	-0.36	0.36	0.36	0.36	0.36	0	1.02	1.01	1	SYIC_YEAST	Isoleucine--tRNA ligase, cytoplasmic (EC 6.1.1.5) (Isoleucyl-tRNA synthetase) (IleRS)	ILS1
P09440	-0.32	-0.32	-0.34	0.26	0.26	0.31	1.19	1.23	1.1	0.26	0	-0.4	-0.38	-0.39	0.36	0.36	0.36	0.36	0	1.09	1.06	1.08	C1TM_YEAST	C-1-tetrahydrofolate synthase, mitochondrial (C1-THF synthase) [Includes: Methylenetetrahydrofolate dehydrogenase (EC 1.5.1.5); Methenyltetrahydrofolate cyclohydrolase (EC 3.5.4.9); Formyltetrahydrofolate synthetase (EC 6.3.4.3)]	MIS1
P09457	-0.36	-0.35	-0.36	0.26	0.26	0.31	1.36	1.37	1.17	0.26	0	-0.38	-0.38	-0.38	0.36	0.36	0.36	0.36	0	1.06	1.05	1.05	ATPO_YEAST	ATP synthase subunit 5, mitochondrial (ATP synthase chain 5) (Oligomycin sensitivity conferral protein) (OSCP)	ATP5
P09547	NA	-0.32	-0.33	NA	0.26	0.31	NA	1.23	1.07	0.285	0.0371	NA	-0.37	NA	NA	0.36	NA	0.36	0	NA	1.03	NA	SWI1_YEAST	SWI/SNF chromatin-remodeling complex subunit SWI1 (Regulatory protein GAM3) (SWI/SNF complex subunit SWI1) (Transcription regulatory protein ADR6) (Transcription regulatory protein SWI1)	SWI1
P09620	-0.35	-0.32	-0.39	0.26	0.26	0.31	1.31	1.24	1.26	0.26	0	-0.46	-0.47	-0.46	0.36	0.36	0.36	0.36	0	1.28	1.31	1.27	KEX1_YEAST	Pheromone-processing carboxypeptidase KEX1 (EC 3.4.16.6) (Carboxypeptidase D) (Killer expression defective protein 1)	KEX1
P09624	-0.24	-0.24	-0.3	0.26	0.26	0.31	0.91	0.94	0.96	0.26	0	-0.34	-0.35	-0.35	0.36	0.36	0.36	0.36	0	0.95	0.96	0.97	DLDH_YEAST	Dihydrolipoyl dehydrogenase, mitochondrial (EC 1.8.1.4) (Dihydrolipoamide dehydrogenase) (Glycine decarboxylase complex subunit L) (Lipoamide dehydrogenase component of pyruvate dehydrogenase complex) (Pyruvate dehydrogenase complex E3 component)	LPD1
P09733	-0.28	-0.26	-0.32	0.26	0.26	0.31	1.05	1.01	1.04	0.26	0	-0.4	-0.39	-0.38	0.36	0.36	0.36	0.36	0	1.1	1.07	1.06	TBA1_YEAST	Tubulin alpha-1 chain	TUB1
P09734	-0.29	-0.27	-0.33	0.26	0.26	0.31	1.1	1.02	1.07	0.26	0	-0.39	-0.38	-0.39	0.36	0.36	0.36	0.36	0	1.08	1.06	1.07	TBA3_YEAST	Tubulin alpha-3 chain	TUB3
P09798	-0.34	NA	NA	0.26	NA	NA	1.29	NA	NA	0.26	0	NA	-0.38	-0.42	NA	0.36	0.36	0.36	0	NA	1.05	1.15	CDC16_YEAST	Anaphase-promoting complex subunit CDC16 (Cell division control protein 16)	CDC16
P09880	-0.26	-0.25	-0.29	0.26	0.26	0.31	0.99	0.96	0.93	0.26	0	-0.36	-0.32	-0.3	0.36	0.36	0.36	0.36	0	0.99	0.89	0.84	TRNL_YEAST	tRNA ligase (EC 6.5.1.3)	TRL1
P09938	-0.22	-0.22	-0.27	0.26	0.26	0.31	0.85	0.86	0.88	0.26	0	-0.38	-0.37	-0.37	0.36	0.36	0.36	0.36	0	1.04	1.02	1.02	RIR2_YEAST	Ribonucleoside-diphosphate reductase small chain 1 (EC 1.17.4.1) (Ribonucleotide reductase R2 subunit 1) (Ribonucleotide reductase small subunit 1)	RNR2
P09950	-0.25	-0.26	-0.31	0.26	0.26	0.31	0.95	1.01	1.01	0.26	0	-0.39	-0.38	-0.38	0.36	0.36	0.36	0.36	0	1.08	1.04	1.05	HEM1_YEAST	5-aminolevulinate synthase, mitochondrial (EC 2.3.1.37) (5-aminolevulinic acid synthase) (Delta-ALA synthase) (Delta-aminolevulinate synthase)	HEM1
P09959	-0.28	-0.28	-0.35	0.26	0.26	0.31	1.08	1.08	1.13	0.26	0	-0.34	-0.31	-0.33	0.36	0.36	0.36	0.36	0	0.93	0.86	0.91	SWI6_YEAST	Regulatory protein SWI6 (Cell-cycle box factor subunit SWI6) (MBF subunit P90) (Trans-acting activator of HO endonuclease gene)	SWI6
P0C2H6	-0.34	-0.34	-0.35	0.26	0.26	0.31	1.29	1.32	1.13	0.26	0	-0.42	-0.41	-0.41	0.36	0.36	0.36	0.36	0	1.15	1.13	1.13	RL27A_YEAST	60S ribosomal protein L27-A (Large ribosomal subunit protein eL27-A)	RPL27A
P0C5N3	-0.34	-0.31	-0.43	0.26	0.26	0.31	1.29	1.19	1.39	0.26	0	-0.41	-0.43	-0.42	0.36	0.36	0.36	0.36	0	1.15	1.18	1.17	YG41A_YEAST	Uncharacterized protein YGL041W-A, mitochondrial	YGL041W-A
P0CS90	-0.27	-0.27	-0.32	0.26	0.26	0.31	1.03	1.03	1.03	0.26	0	-0.39	-0.39	-0.39	0.36	0.36	0.36	0.36	0	1.08	1.08	1.08	HSP77_YEAST	Heat shock protein SSC1, mitochondrial (Endonuclease SceI 75 kDa subunit) (Endo.SceI 75 kDa subunit) (mtHSP70)	SSC1
P0CT04	NA	-0.2	-0.3	NA	0.26	0.31	NA	0.78	0.95	0.285	0.0371	-0.41	-0.41	-0.41	0.36	0.36	0.36	0.36	0	1.14	1.13	1.12	IPB2_YEAST	Protease B inhibitor 2 (Proteinase inhibitor I(B)2)	PBI2
P0CX24	-0.34	-0.33	-0.36	0.26	0.26	0.31	1.27	1.28	1.15	0.26	0	-0.4	-0.4	-0.41	0.36	0.36	0.36	0.36	0	1.11	1.11	1.12	RL20B_YEAST	60S ribosomal protein L20-B (L18a) (Large ribosomal subunit protein eL20-B)	RPL20B
P0CX28	-0.31	-0.33	-0.3	0.26	0.26	0.31	1.16	1.27	0.98	0.26	0	NA	-0.36	-0.29	NA	0.36	0.36	0.36	0	NA	0.99	0.8	RL44B_YEAST	60S ribosomal protein L42-B (L41) (Large ribosomal subunit protein eL42-B) (Maintenance of killer protein 18) (YL27) (YP44)	RPL42B
P0CX30	-0.35	-0.36	-0.36	0.26	0.26	0.31	1.32	1.37	1.15	0.26	0	-0.43	-0.42	-0.43	0.36	0.36	0.36	0.36	0	1.19	1.15	1.19	RS23B_YEAST	40S ribosomal protein S23-B (RP37) (S28) (Small ribosomal subunit protein uS12-B) (YS14)	RPS23B
P0CX32	-0.35	-0.35	-0.37	0.26	0.26	0.31	1.33	1.34	1.19	0.26	0	-0.42	-0.42	-0.42	0.36	0.36	0.36	0.36	0	1.17	1.15	1.17	RS24B_YEAST	40S ribosomal protein S24-B (RP50) (Small ribosomal subunit protein eS24-B)	RPS24B
P0CX36	-0.34	-0.34	-0.37	0.26	0.26	0.31	1.29	1.31	1.18	0.26	0	-0.42	-0.42	-0.42	0.36	0.36	0.36	0.36	0	1.15	1.15	1.16	RS4B_YEAST	40S ribosomal protein S4-B (RP5) (S7) (Small ribosomal subunit protein eS4-B) (YS6)	RPS4B
P0CX38	-0.35	-0.35	-0.37	0.26	0.26	0.31	1.33	1.35	1.19	0.26	0	-0.43	-0.43	-0.43	0.36	0.36	0.36	0.36	0	1.18	1.18	1.18	RS6B_YEAST	40S ribosomal protein S6-B (RP9) (S10) (Small ribosomal subunit protein eS6-B) (YS4)	RPS6B
P0CX40	-0.36	-0.36	-0.38	0.26	0.26	0.31	1.34	1.39	1.22	0.26	0	-0.43	-0.42	-0.43	0.36	0.36	0.36	0.36	0	1.19	1.16	1.19	RS8B_YEAST	40S ribosomal protein S8-B (RP19) (S14) (Small ribosomal subunit protein eS8-B) (YS9)	RPS8B
P0CX42	-0.34	-0.34	-0.37	0.26	0.26	0.31	1.3	1.32	1.18	0.26	0	-0.41	-0.41	-0.41	0.36	0.36	0.36	0.36	0	1.15	1.13	1.14	RL23B_YEAST	60S ribosomal protein L23-B (L17a) (Large ribosomal subunit protein uL14-B) (YL32)	RPL23B
P0CX44	-0.34	-0.34	-0.36	0.26	0.26	0.31	1.3	1.31	1.16	0.26	0	-0.41	-0.41	-0.41	0.36	0.36	0.36	0.36	0	1.15	1.13	1.13	RL1B_YEAST	60S ribosomal protein L1-B (L10a) (Large ribosomal subunit protein uL1-B)	RPL1B
P0CX46	-0.34	-0.34	-0.36	0.26	0.26	0.31	1.27	1.3	1.16	0.26	0	-0.41	-0.4	-0.41	0.36	0.36	0.36	0.36	0	1.13	1.1	1.13	RL2B_YEAST	60S ribosomal protein L2-B (L5) (Large ribosomal subunit protein uL2-B) (RP8) (YL6)	RPL2B
P0CX48	-0.34	-0.35	-0.35	0.26	0.26	0.31	1.29	1.34	1.13	0.26	0	-0.42	-0.41	-0.4	0.36	0.36	0.36	0.36	0	1.16	1.14	1.1	RS11B_YEAST	40S ribosomal protein S11-B (RP41) (S18) (Small ribosomal subunit protein uS17-B) (YS12)	RPS11B
P0CX50	-0.32	-0.34	-0.33	0.26	0.26	0.31	1.22	1.29	1.06	0.26	0	-0.41	-0.4	-0.4	0.36	0.36	0.36	0.36	0	1.14	1.11	1.11	RL18B_YEAST	60S ribosomal protein L18-B (Large ribosomal subunit protein eL18-B) (RP28)	RPL18B
P0CX52	-0.35	-0.34	-0.37	0.26	0.26	0.31	1.31	1.32	1.19	0.26	0	-0.41	-0.42	-0.42	0.36	0.36	0.36	0.36	0	1.14	1.16	1.16	RS16B_YEAST	40S ribosomal protein S16-B (RP61R) (Small ribosomal subunit protein uS9-B)	RPS16B
P0CX54	-0.34	-0.33	-0.36	0.26	0.26	0.31	1.27	1.28	1.15	0.26	0	-0.4	-0.4	-0.4	0.36	0.36	0.36	0.36	0	1.12	1.11	1.12	RL12B_YEAST	60S ribosomal protein L12-B (L15) (Large ribosomal subunit protein uL11-B) (YL23)	RPL12B
P0CX56	-0.35	-0.34	-0.37	0.26	0.26	0.31	1.31	1.3	1.18	0.26	0	-0.42	-0.42	-0.42	0.36	0.36	0.36	0.36	0	1.16	1.16	1.16	RS18B_YEAST	40S ribosomal protein S18-B (Small ribosomal subunit protein uS13-B)	RPS18B
P0CX83	-0.36	-0.36	-0.37	0.26	0.26	0.31	1.35	1.4	1.18	0.26	0	-0.42	-0.42	-0.42	0.36	0.36	0.36	0.36	0	1.16	1.16	1.18	RL19B_YEAST	60S ribosomal protein L19-B (L23) (Large ribosomal subunit protein eL19) (RP15L) (RP33) (YL14)	RPL19B
P0CX85	-0.35	-0.34	-0.37	0.26	0.26	0.31	1.31	1.31	1.19	0.26	0	-0.41	-0.41	-0.41	0.36	0.36	0.36	0.36	0	1.15	1.14	1.15	RL35B_YEAST	60S ribosomal protein L35-B (Large ribosomal subunit protein uL29-B)	RPL35B
P10080	-0.24	-0.24	-0.3	0.26	0.26	0.31	0.92	0.93	0.96	0.26	0	-0.37	-0.37	-0.36	0.36	0.36	0.36	0.36	0	1.02	1.01	1.01	SSBP1_YEAST	Single-stranded nucleic acid-binding protein	SBP1
P10081	-0.29	-0.28	-0.32	0.26	0.26	0.31	1.1	1.08	1.03	0.26	0	-0.37	-0.36	-0.36	0.36	0.36	0.36	0.36	0	1.02	1.01	1	IF4A_YEAST	ATP-dependent RNA helicase eIF4A (EC 3.6.4.13) (Eukaryotic initiation factor 4A) (eIF-4A) (Stimulator factor I 37 kDa component) (Translation initiation factor 1/2) (p37)	TIF1
P10127	NA	NA	NA	NA	NA	NA	NA	NA	NA	NA	NA	-0.36	-0.35	-0.31	0.36	0.36	0.36	0.36	0	0.98	0.96	0.87	ADH4_YEAST	Alcohol dehydrogenase 4 (EC 1.1.1.1) (Alcohol dehydrogenase IV) (ADHIV)	ADH4
P10363	-0.24	-0.24	-0.33	0.26	0.26	0.31	0.91	0.94	1.05	0.26	0	-0.38	-0.35	-0.38	0.36	0.36	0.36	0.36	0	1.05	0.96	1.07	PRI1_YEAST	DNA primase small subunit (EC 2.7.7.-) (DNA polymerase alpha:primase complex p48 subunit) (DNA polymerase-primase complex p48 subunit) (Pol alpha-primase complex p48 subunit) (DNA primase 48 kDa subunit)	PRI1
P10507	-0.28	-0.27	-0.38	0.26	0.26	0.31	1.06	1.02	1.21	0.26	0	-0.47	-0.48	-0.46	0.36	0.36	0.36	0.36	0	1.31	1.31	1.29	MPPB_YEAST	Mitochondrial-processing peptidase subunit beta (EC 3.4.24.64) (Beta-MPP) (Mitochondrial assembly protein 1) (Processing enhancing protein) (PEP)	MAS1
P10591	-0.29	-0.28	-0.34	0.26	0.26	0.31	1.11	1.07	1.1	0.26	0	-0.42	-0.42	-0.42	0.36	0.36	0.36	0.36	0	1.16	1.15	1.16	HSP71_YEAST	Heat shock protein SSA1 (Heat shock protein YG100)	SSA1
P10592	-0.35	-0.33	-0.38	0.26	0.26	0.31	1.32	1.25	1.21	0.26	0	-0.44	-0.44	-0.44	0.36	0.36	0.36	0.36	0	1.22	1.21	1.22	HSP72_YEAST	Heat shock protein SSA2	SSA2
P10614	-0.48	-0.51	-0.52	0.26	0.26	0.31	1.83	1.98	1.67	0.26	0	-0.63	-0.61	-0.62	0.36	0.36	0.36	0.36	0	1.74	1.7	1.72	CP51_YEAST	Lanosterol 14-alpha demethylase (EC 1.14.14.154) (CYPLI) (Cytochrome P450 51) (Cytochrome P450-14DM) (Cytochrome P450-LIA1) (Sterol 14-alpha demethylase)	ERG11
P10622	-0.33	-0.31	-0.35	0.26	0.26	0.31	1.23	1.21	1.13	0.26	0	-0.41	-0.4	-0.4	0.36	0.36	0.36	0.36	0	1.13	1.11	1.12	RLA3_YEAST	60S acidic ribosomal protein P1-beta (Ax) (L12eIIB) (L44') (Large ribosomal subunit protein P1-B) (P1B) (YP1beta)	RPP1B
P10659	-0.29	-0.28	-0.37	0.26	0.26	0.31	1.09	1.1	1.2	0.26	0	-0.46	-0.46	-0.46	0.36	0.36	0.36	0.36	0	1.27	1.27	1.27	METK1_YEAST	S-adenosylmethionine synthase 1 (AdoMet synthase 1) (EC 2.5.1.6) (Methionine adenosyltransferase 1) (MAT 1)	SAM1
P10662	-0.24	-0.24	-0.3	0.26	0.26	0.31	0.91	0.91	0.98	0.26	0	-0.37	-0.38	-0.37	0.36	0.36	0.36	0.36	0	1.04	1.06	1.01	RT01_YEAST	37S ribosomal protein MRP1, mitochondrial (Mitochondrial small ribosomal subunit protein mS43)	MRP1
P10663	-0.18	NA	-0.31	0.26	NA	0.31	0.7	NA	1	0.285	0.0371	NA	NA	NA	NA	NA	NA	NA	NA	NA	NA	NA	RT02_YEAST	37S ribosomal protein MRP2, mitochondrial (Mitochondrial small ribosomal subunit protein uS14m)	MRP2
P10664	-0.38	-0.36	-0.38	0.26	0.26	0.31	1.45	1.39	1.22	0.26	0	-0.43	-0.41	-0.42	0.36	0.36	0.36	0.36	0	1.19	1.12	1.18	RL4A_YEAST	60S ribosomal protein L4-A (L2) (Large ribosomal subunit protein uL4-A) (RP2) (YL2)	RPL4A
P10823	-0.11	-0.1	-0.21	0.26	0.26	0.31	0.4	0.38	0.69	0.26	0	-0.27	-0.25	-0.22	0.36	0.36	0.36	0.36	0	0.74	0.69	0.61	GPA2_YEAST	Guanine nucleotide-binding protein alpha-2 subunit (GP2-alpha)	GPA2
P10834	NA	NA	NA	NA	NA	NA	NA	NA	NA	NA	NA	NA	-0.33	NA	NA	0.36	NA	0.36	0	NA	0.93	NA	PET54_YEAST	Protein PET54 (Petite colonies protein 54)	PET54
P10849	-0.17	-0.17	-0.27	0.26	0.26	0.31	0.65	0.67	0.86	0.26	0	-0.29	-0.32	-0.26	0.36	0.36	0.36	0.36	0	0.82	0.88	0.72	MTF2_YEAST	Mitochondrial transcription factor 2 (Protein NAM1)	MTF2
P10869	-0.18	-0.18	-0.25	0.26	0.26	0.31	0.67	0.69	0.79	0.26	0	-0.25	-0.25	-0.25	0.36	0.36	0.36	0.36	0	0.69	0.69	0.69	AK_YEAST	Aspartokinase (EC 2.7.2.4) (Aspartate kinase)	HOM3
P10961	-0.26	-0.26	-0.32	0.26	0.26	0.31	0.98	1.02	1.04	0.26	0	-0.34	-0.34	-0.39	0.36	0.36	0.36	0.36	0	0.93	0.93	1.08	HSF_YEAST	Heat shock factor protein (HSF) (Heat shock transcription factor) (HSTF)	HSF1
P10962	-0.33	NA	-0.39	0.26	NA	0.31	1.24	NA	1.25	0.285	0.0371	-0.37	-0.39	-0.37	0.36	0.36	0.36	0.36	0	1.02	1.09	1.03	MAK16_YEAST	Protein MAK16 (Maintenance of killer protein 16)	MAK16
P10964	-0.3	-0.3	-0.33	0.26	0.26	0.31	1.14	1.14	1.07	0.26	0	-0.38	-0.37	-0.37	0.36	0.36	0.36	0.36	0	1.04	1.03	1.04	RPA1_YEAST	DNA-directed RNA polymerase I subunit RPA190 (EC 2.7.7.6) (DNA-directed RNA polymerase I 190 kDa polypeptide) (A190) (DNA-directed RNA polymerase I largest subunit)	RPA190
P11075	-0.26	-0.26	-0.32	0.26	0.26	0.31	1	1	1.03	0.26	0	-0.4	-0.41	-0.4	0.36	0.36	0.36	0.36	0	1.11	1.13	1.12	SEC7_YEAST	Protein transport protein SEC7	SEC7
P11154	-0.24	-0.19	-0.2	0.26	0.26	0.31	0.9	0.72	0.64	0.26	0	-0.22	-0.23	-0.24	0.36	0.36	0.36	0.36	0	0.62	0.62	0.67	PYC1_YEAST	Pyruvate carboxylase 1 (EC 6.4.1.1) (Pyruvic carboxylase 1) (PCB 1)	PYC1
P11353	-0.31	-0.35	-0.36	0.26	0.26	0.31	1.17	1.34	1.16	0.26	0	-0.44	-0.43	-0.42	0.36	0.36	0.36	0.36	0	1.2	1.2	1.17	HEM6_YEAST	Oxygen-dependent coproporphyrinogen-III oxidase (COX) (Coprogen oxidase) (Coproporphyrinogenase) (EC 1.3.3.3)	HEM13
P11412	-0.25	-0.24	-0.31	0.26	0.26	0.31	0.94	0.94	1	0.26	0	-0.36	-0.37	-0.38	0.36	0.36	0.36	0.36	0	1	1.03	1.04	G6PD_YEAST	Glucose-6-phosphate 1-dehydrogenase (G6PD) (EC 1.1.1.49)	ZWF1
P11433	-0.3	-0.29	-0.36	0.26	0.26	0.31	1.15	1.12	1.17	0.26	0	-0.41	-0.43	-0.38	0.36	0.36	0.36	0.36	0	1.13	1.19	1.07	CDC24_YEAST	Cell division control protein 24 (Calcium regulatory protein)	CDC24
P11484	-0.32	-0.32	-0.34	0.26	0.26	0.31	1.22	1.22	1.11	0.26	0	-0.4	-0.39	-0.39	0.36	0.36	0.36	0.36	0	1.09	1.08	1.09	SSB1_YEAST	Ribosome-associated molecular chaperone SSB1 (EC 3.6.4.10) (Cold-inducible protein YG101) (Heat shock protein SSB1) (Hsp70 chaperone Ssb)	SSB1
P11491	-0.2	-0.21	-0.29	0.26	0.26	0.31	0.74	0.81	0.92	0.26	0	-0.26	-0.21	-0.28	0.36	0.36	0.36	0.36	0	0.72	0.58	0.77	PPB_YEAST	Repressible alkaline phosphatase (EC 3.1.3.1) (Fructose-2,6-bisphosphate 6-phosphatase) (EC 3.1.3.54) (Membrane-bound repressible alkaline phosphatase) [Cleaved into: Soluble alkaline phosphatase (EC 3.1.7.6) (Farnesyl diphosphatase)]	PHO8
P11632	-0.29	-0.29	-0.35	0.26	0.26	0.31	1.11	1.13	1.11	0.26	0	-0.37	-0.41	-0.4	0.36	0.36	0.36	0.36	0	1.03	1.13	1.11	NHP6A_YEAST	Non-histone chromosomal protein 6A	NHP6A
P11655	-0.22	-0.2	-0.28	0.26	0.26	0.31	0.81	0.77	0.9	0.26	0	-0.28	-0.33	-0.27	0.36	0.36	0.36	0.36	0	0.77	0.92	0.76	SEC12_YEAST	Guanine nucleotide-exchange factor SEC12 (Protein transport protein SEC12)	SEC12
P11709	-0.28	-0.25	-0.33	0.26	0.26	0.31	1.05	0.95	1.05	0.26	0	-0.3	-0.28	-0.35	0.36	0.36	0.36	0.36	0	0.82	0.76	0.97	BIK1_YEAST	Nuclear fusion protein BIK1	BIK1
P11745	-0.27	-0.27	-0.32	0.26	0.26	0.31	1.04	1.03	1.04	0.26	0	-0.37	-0.37	-0.37	0.36	0.36	0.36	0.36	0	1.02	1.02	1.03	RNA1_YEAST	Ran GTPase-activating protein 1 (Protein involved in RNA production/processing)	RNA1
P11747	NA	-0.29	-0.35	NA	0.26	0.31	NA	1.1	1.11	0.285	0.0371	NA	NA	-0.38	NA	NA	0.36	0.36	0	NA	NA	1.04	TAF13_YEAST	Transcription initiation factor TFIID subunit 13 (Function unknown 81 protein) (TAFII-19) (TAFII19) (TBP-associated factor 13) (TBP-associated factor 19 kDa)	TAF13
P11792	-0.34	-0.34	-0.4	0.26	0.26	0.31	1.3	1.31	1.28	0.26	0	-0.45	-0.45	-0.44	0.36	0.36	0.36	0.36	0	1.24	1.25	1.23	SCH9_YEAST	Serine/threonine-protein kinase SCH9 (EC 2.7.11.1)	SCH9
P11914	-0.19	-0.19	-0.26	0.26	0.26	0.31	0.72	0.74	0.85	0.26	0	-0.29	-0.31	-0.3	0.36	0.36	0.36	0.36	0	0.79	0.85	0.83	MPPA_YEAST	Mitochondrial-processing peptidase subunit alpha (Alpha-MPP) (Inactive zinc metalloprotease alpha) (Matrix processing peptidase) (MPP) (Mitochondrial assembly protein 2) (Mitochondrial import function protein 2)	MAS2
P11938	-0.27	-0.27	-0.34	0.26	0.26	0.31	1.01	1.03	1.08	0.26	0	-0.4	-0.41	-0.4	0.36	0.36	0.36	0.36	0	1.11	1.12	1.11	RAP1_YEAST	DNA-binding protein RAP1 (Repressor/activator site-binding protein) (SBF-E) (TUF)	RAP1
P11972	NA	NA	-0.27	NA	NA	0.31	NA	NA	0.87	0.31	0	-0.36	-0.43	-0.38	0.36	0.36	0.36	0.36	0	1.01	1.18	1.04	SST2_YEAST	Protein SST2	SST2
P11978	-0.32	-0.32	-0.33	0.26	0.26	0.31	1.2	1.24	1.05	0.26	0	-0.31	-0.34	-0.4	0.36	0.36	0.36	0.36	0	0.87	0.95	1.1	SIR4_YEAST	Regulatory protein SIR4 (Silent information regulator 4)	SIR4
P11986	NA	NA	NA	NA	NA	NA	NA	NA	NA	NA	NA	NA	NA	-0.3	NA	NA	0.36	0.36	0	NA	NA	0.84	INO1_YEAST	Inositol-3-phosphate synthase (MIP synthase) (EC 5.5.1.4) (Myo-inositol 1-phosphate synthase) (IPS) (MI-1-P synthase)	INO1
P12383	-0.29	-0.23	NA	0.26	0.26	NA	1.09	0.9	NA	0.26	0	NA	NA	NA	NA	NA	NA	NA	NA	NA	NA	NA	PDR1_YEAST	Transcription factor PDR1 (Pleiotropic drug resistance protein 1)	PDR1
P12385	-0.28	-0.27	-0.32	0.26	0.26	0.31	1.07	1.05	1.02	0.26	0	-0.39	-0.38	-0.38	0.36	0.36	0.36	0.36	0	1.09	1.06	1.06	ERF1_YEAST	Eukaryotic peptide chain release factor subunit 1 (Eukaryotic release factor 1) (eRF1) (Omnipotent suppressor protein 1)	SUP45
P12611	-0.21	-0.19	-0.28	0.26	0.26	0.31	0.79	0.74	0.9	0.26	0	NA	NA	NA	NA	NA	NA	NA	NA	NA	NA	NA	WHI2_YEAST	Growth regulation protein	WHI2
P12612	-0.31	-0.3	-0.33	0.26	0.26	0.31	1.18	1.16	1.07	0.26	0	-0.41	-0.4	-0.41	0.36	0.36	0.36	0.36	0	1.14	1.11	1.13	TCPA_YEAST	T-complex protein 1 subunit alpha (TCP-1-alpha) (CCT-alpha)	TCP1
P12683	-0.3	-0.28	-0.34	0.26	0.26	0.31	1.12	1.1	1.09	0.26	0	-0.4	-0.4	-0.39	0.36	0.36	0.36	0.36	0	1.12	1.09	1.08	HMDH1_YEAST	3-hydroxy-3-methylglutaryl-coenzyme A reductase 1 (HMG-CoA reductase 1) (EC 1.1.1.34)	HMG1
P12684	-0.26	NA	-0.29	0.26	NA	0.31	1	NA	0.94	0.285	0.0371	-0.43	-0.39	NA	0.36	0.36	NA	0.36	0	1.2	1.08	NA	HMDH2_YEAST	3-hydroxy-3-methylglutaryl-coenzyme A reductase 2 (HMG-CoA reductase 2) (EC 1.1.1.34)	HMG2
P12686	-0.32	-0.31	-0.35	0.26	0.26	0.31	1.2	1.19	1.14	0.26	0	-0.38	-0.39	-0.38	0.36	0.36	0.36	0.36	0	1.06	1.09	1.06	RT13_YEAST	37S ribosomal protein MRP13, mitochondrial (Mitochondrial small ribosomal subunit protein mS44) (YmS-A)	MRP13
P12687	-0.29	-0.29	-0.34	0.26	0.26	0.31	1.11	1.12	1.09	0.26	0	-0.31	-0.37	-0.32	0.36	0.36	0.36	0.36	0	0.85	1.02	0.89	RM02_YEAST	54S ribosomal protein L2, mitochondrial (Mitochondrial large ribosomal subunit protein bL27m) (YMR6) (YmL2)	MRP7
P12688	-0.35	-0.32	-0.37	0.26	0.26	0.31	1.31	1.24	1.18	0.26	0	-0.44	-0.44	-0.41	0.36	0.36	0.36	0.36	0	1.21	1.21	1.14	YPK1_YEAST	Serine/threonine-protein kinase YPK1 (EC 2.7.11.1) (Sphingosine-like immunosuppressant resistant protein 2) (Yeast protein kinase 1)	YPK1
P12695	-0.24	-0.26	-0.32	0.26	0.26	0.31	0.91	1	1.04	0.26	0	-0.38	-0.38	-0.38	0.36	0.36	0.36	0.36	0	1.05	1.05	1.04	ODP2_YEAST	Dihydrolipoyllysine-residue acetyltransferase component of pyruvate dehydrogenase complex, mitochondrial (EC 2.3.1.12) (Dihydrolipoamide acetyltransferase component of pyruvate dehydrogenase complex) (Pyruvate dehydrogenase complex component E2) (PDC-E2) (PDCE2)	LAT1
P12709	-0.28	-0.28	-0.33	0.26	0.26	0.31	1.08	1.07	1.05	0.26	0	-0.4	-0.4	-0.4	0.36	0.36	0.36	0.36	0	1.11	1.1	1.1	G6PI_YEAST	Glucose-6-phosphate isomerase (GPI) (EC 5.3.1.9) (Phosphoglucose isomerase) (PGI) (Phosphohexose isomerase) (PHI)	PGI1
P12753	-0.25	-0.25	-0.3	0.26	0.26	0.31	0.94	0.96	0.96	0.26	0	NA	-0.24	-0.23	NA	0.36	0.36	0.36	0	NA	0.66	0.64	RAD50_YEAST	DNA repair protein RAD50 (EC 3.6.-.-) (153 kDa protein)	RAD50
P12754	-0.27	-0.26	-0.31	0.26	0.26	0.31	1.01	1.01	1.01	0.26	0	-0.36	-0.37	-0.36	0.36	0.36	0.36	0.36	0	1.01	1.03	1	EI2BD_YEAST	Translation initiation factor eIF-2B subunit delta (GCD complex subunit GCD2) (Guanine nucleotide exchange factor subunit GCD2) (eIF-2B GDP-GTP exchange factor subunit delta)	GCD2
P12868	-0.23	-0.22	-0.32	0.26	0.26	0.31	0.87	0.86	1.03	0.26	0	-0.33	-0.35	-0.38	0.36	0.36	0.36	0.36	0	0.92	0.96	1.04	PEP5_YEAST	E3 ubiquitin-protein ligase PEP5 (EC 2.3.2.27) (Carboxypeptidase Y-deficient protein 5) (Histone E3 ligase PEP5) (RING-type E3 ubiquitin transferase PEP5) (Vacuolar biogenesis protein END1) (Vacuolar morphogenesis protein 1) (Vacuolar protein sorting-associated protein 11) (Vacuolar protein-targeting protein 11)	PEP5
P12887	-0.37	-0.38	-0.39	0.26	0.26	0.31	1.41	1.45	1.24	0.26	0	-0.34	-0.43	-0.46	0.36	0.36	0.36	0.36	0	0.94	1.2	1.27	UNG_YEAST	Uracil-DNA glycosylase (UDG) (EC 3.2.2.27)	UNG1
P12904	-0.29	-0.29	-0.33	0.26	0.26	0.31	1.09	1.1	1.06	0.26	0	-0.4	-0.4	-0.4	0.36	0.36	0.36	0.36	0	1.12	1.09	1.11	AAKG_YEAST	5'-AMP-activated protein kinase subunit gamma (AMPK gamma) (AMPK subunit gamma) (Regulatory protein CAT3) (Sucrose non-fermenting protein 4)	SNF4
P12945	NA	NA	NA	NA	NA	NA	NA	NA	NA	NA	NA	-0.4	-0.43	-0.41	0.36	0.36	0.36	0.36	0	1.12	1.18	1.14	NAT1_YEAST	N-terminal acetyltransferase A complex subunit NAT1 (NatA complex subunit NAT1) (Amino-terminal, alpha-amino, acetyltransferase 1)	NAT1
P12962	-0.31	-0.32	-0.36	0.26	0.26	0.31	1.16	1.23	1.15	0.26	0	-0.39	-0.39	-0.39	0.36	0.36	0.36	0.36	0	1.08	1.08	1.08	CAF20_YEAST	Cap-associated protein CAF20 (20 kDa cap-associated protein) (CCR4-associated factor 2) (p20)	CAF20
P13185	-0.23	-0.22	-0.29	0.26	0.26	0.31	0.85	0.84	0.94	0.26	0	NA	-0.33	NA	NA	0.36	NA	0.36	0	NA	0.91	NA	KIN1_YEAST	Serine/threonine protein kinase KIN1 (EC 2.7.11.1)	KIN1
P13186	-0.29	-0.27	-0.35	0.26	0.26	0.31	1.1	1.03	1.11	0.26	0	-0.33	NA	-0.35	0.36	NA	0.36	0.36	0	0.91	NA	0.97	KIN2_YEAST	Serine/threonine-protein kinase KIN2 (EC 2.7.11.1)	KIN2
P13188	-0.3	-0.29	-0.33	0.26	0.26	0.31	1.14	1.13	1.06	0.26	0	-0.38	-0.38	-0.38	0.36	0.36	0.36	0.36	0	1.05	1.06	1.07	SYQ_YEAST	Glutamine--tRNA ligase (EC 6.1.1.18) (Glutaminyl-tRNA synthetase) (GlnRS)	GLN4
P13259	-0.23	-0.24	-0.3	0.26	0.26	0.31	0.88	0.93	0.96	0.26	0	-0.36	-0.36	-0.35	0.36	0.36	0.36	0.36	0	1.01	1	0.97	PCY1_YEAST	Choline-phosphate cytidylyltransferase (EC 2.7.7.15) (CTP:phosphocholine cytidylyltransferase) (CCT) (CT) (Phosphorylcholine transferase)	PCT1
P13298	-0.29	-0.28	-0.32	0.26	0.26	0.31	1.09	1.07	1.04	0.26	0	-0.38	-0.38	-0.38	0.36	0.36	0.36	0.36	0	1.05	1.05	1.04	PYRE_YEAST	Orotate phosphoribosyltransferase 1 (OPRT 1) (OPRTase 1) (EC 2.4.2.10)	URA5
P13382	-0.32	-0.32	-0.31	0.26	0.26	0.31	1.2	1.23	0.99	0.26	0	-0.36	-0.33	NA	0.36	0.36	NA	0.36	0	0.99	0.92	NA	DPOA_YEAST	DNA polymerase alpha catalytic subunit A (EC 2.7.7.7) (DNA polymerase I subunit A) (DNA polymerase alpha:primase complex p180 subunit) (DNA polymerase-primase complex p180 subunit) (Pol alpha-primase complex p180 subunit)	POL1
P13393	-0.32	-0.33	-0.38	0.26	0.26	0.31	1.21	1.28	1.24	0.26	0	-0.45	-0.49	-0.43	0.36	0.36	0.36	0.36	0	1.26	1.35	1.2	TBP_YEAST	TATA-box-binding protein (TATA sequence-binding protein) (TBP) (TATA-binding factor) (TATA-box factor) (Transcription factor D) (Transcription initiation factor TFIID TBP subunit)	SPT15
P13433	NA	-0.3	NA	NA	0.26	NA	NA	1.15	NA	0.26	0	NA	NA	NA	NA	NA	NA	NA	NA	NA	NA	NA	RPOM_YEAST	DNA-directed RNA polymerase, mitochondrial (EC 2.7.7.6)	RPO41
P13517	-0.2	-0.21	-0.28	0.26	0.26	0.31	0.77	0.81	0.89	0.26	0	-0.34	-0.34	-0.34	0.36	0.36	0.36	0.36	0	0.95	0.95	0.93	CAPZB_YEAST	F-actin-capping protein subunit beta	CAP2
P13574	-0.3	-0.29	-0.37	0.26	0.26	0.31	1.13	1.13	1.18	0.26	0	-0.42	-0.38	-0.4	0.36	0.36	0.36	0.36	0	1.17	1.06	1.1	STE12_YEAST	Protein STE12	STE12
P13586	-0.26	-0.26	-0.3	0.26	0.26	0.31	0.97	1.01	0.96	0.26	0	-0.37	-0.38	-0.35	0.36	0.36	0.36	0.36	0	1.01	1.05	0.97	ATC1_YEAST	Calcium-transporting ATPase 1 (EC 7.2.2.10) (Bypass SOD defects protein 1) (Golgi Ca(2+)-ATPase)	PMR1
P13587	NA	NA	-0.3	NA	NA	0.31	NA	NA	0.98	0.31	0	-0.42	-0.35	-0.46	0.36	0.36	0.36	0.36	0	1.17	0.97	1.27	ATN1_YEAST	Sodium transport ATPase 1 (EC 7.2.2.3)	ENA1
P13663	-0.19	-0.18	-0.24	0.26	0.26	0.31	0.7	0.7	0.77	0.26	0	-0.27	-0.27	-0.27	0.36	0.36	0.36	0.36	0	0.75	0.74	0.75	DHAS_YEAST	Aspartate-semialdehyde dehydrogenase (ASA dehydrogenase) (ASADH) (EC 1.2.1.11) (Aspartate-beta-semialdehyde dehydrogenase)	HOM2
P13856	-0.34	-0.33	-0.35	0.26	0.26	0.31	1.28	1.28	1.13	0.26	0	-0.41	-0.39	-0.38	0.36	0.36	0.36	0.36	0	1.15	1.08	1.06	RSR1_YEAST	Ras-related protein RSR1	RSR1
P14020	-0.25	-0.25	-0.3	0.26	0.26	0.31	0.96	0.97	0.97	0.26	0	-0.35	-0.36	-0.35	0.36	0.36	0.36	0.36	0	0.97	0.98	0.98	DPM1_YEAST	Dolichol-phosphate mannosyltransferase (EC 2.4.1.83) (Dolichol-phosphate mannose synthase) (DPM synthase) (Dolichyl-phosphate beta-D-mannosyltransferase) (Mannose-P-dolichol synthase) (MPD synthase)	DPM1
P14065	NA	-0.1	-0.16	NA	0.26	0.31	NA	0.39	0.52	0.285	0.0371	-0.34	NA	-0.26	0.36	NA	0.36	0.36	0	0.94	NA	0.72	GCY1_YEAST	Glycerol 2-dehydrogenase (NADP(+)) (EC 1.1.1.156) (Galactose-inducible crystallin-like protein 1)	GCY1
P14120	-0.35	-0.34	-0.36	0.26	0.26	0.31	1.3	1.31	1.16	0.26	0	-0.41	-0.41	-0.4	0.36	0.36	0.36	0.36	0	1.14	1.13	1.12	RL30_YEAST	60S ribosomal protein L30 (L32) (Large ribosomal subunit protein eL30) (RP73) (YL38)	RPL30
P14126	-0.34	-0.33	-0.35	0.26	0.26	0.31	1.3	1.28	1.12	0.26	0	-0.41	-0.41	-0.41	0.36	0.36	0.36	0.36	0	1.13	1.13	1.13	RL3_YEAST	60S ribosomal protein L3 (Large ribosomal subunit protein uL3) (Maintenance of killer protein 8) (RP1) (Trichodermin resistance protein) (YL1)	RPL3
P14127	-0.36	-0.35	-0.37	0.26	0.26	0.31	1.35	1.35	1.21	0.26	0	-0.43	-0.42	-0.43	0.36	0.36	0.36	0.36	0	1.18	1.16	1.18	RS17B_YEAST	40S ribosomal protein S17-B (RP51B) (Small ribosomal subunit protein eS17-B)	RPS17B
P14164	-0.27	-0.28	-0.36	0.26	0.26	0.31	1.04	1.08	1.16	0.26	0	-0.42	-0.41	-0.41	0.36	0.36	0.36	0.36	0	1.17	1.14	1.15	ABF1_YEAST	ARS-binding factor 1 (Bidirectionally acting factor 1) (DNA replication enhancer-binding protein OBF1) (SFB-B)	ABF1
P14306	NA	NA	-0.17	NA	NA	0.31	NA	NA	0.56	0.31	0	NA	NA	NA	NA	NA	NA	NA	NA	NA	NA	NA	CPYI_YEAST	Carboxypeptidase Y inhibitor (CPY inhibitor) (CDC25 suppressor 1) (I(C)) (Ic) (Protein DKA1) (Protein NSP1)	TFS1
P14540	-0.3	-0.29	-0.34	0.26	0.26	0.31	1.12	1.13	1.09	0.26	0	-0.41	-0.41	-0.4	0.36	0.36	0.36	0.36	0	1.13	1.12	1.12	ALF_YEAST	Fructose-bisphosphate aldolase (FBP aldolase) (FBPA) (EC 4.1.2.13) (Fructose-1,6-bisphosphate aldolase)	FBA1
P14680	-0.23	-0.22	-0.31	0.26	0.26	0.31	0.85	0.84	1	0.26	0	-0.3	-0.33	-0.33	0.36	0.36	0.36	0.36	0	0.84	0.93	0.91	YAK1_YEAST	Dual specificity protein kinase YAK1 (EC 2.7.12.1)	YAK1
P14681	-0.28	-0.26	-0.31	0.26	0.26	0.31	1.04	1.02	0.99	0.26	0	-0.34	-0.32	-0.34	0.36	0.36	0.36	0.36	0	0.94	0.87	0.94	KSS1_YEAST	Mitogen-activated protein kinase KSS1 (MAP kinase KSS1) (EC 2.7.11.24) (Kinase suppressor of SST2)	KSS1
P14682	-0.4	-0.39	NA	0.26	0.26	NA	1.5	1.5	NA	0.26	0	-0.38	-0.46	-0.5	0.36	0.36	0.36	0.36	0	1.05	1.27	1.39	UBC3_YEAST	Ubiquitin-conjugating enzyme E2-34 kDa (EC 2.3.2.23) (Cell division control protein 34) (E2 ubiquitin-conjugating enzyme 3) (E3 ubiquitin ligase complex SCF subunit CDC34) (Ubiquitin carrier protein) (Ubiquitin-protein ligase)	CDC34
P14693	-0.22	-0.23	-0.31	0.26	0.26	0.31	0.83	0.88	0.99	0.26	0	NA	-0.31	NA	NA	0.36	NA	0.36	0	NA	0.87	NA	SAM35_YEAST	Sorting assembly machinery 35 kDa subunit (Mitochondrial 38 kDa outer membrane protein) (TOB complex 38 kDa subunit)	SAM35
P14741	-0.26	-0.26	-0.3	0.26	0.26	0.31	0.98	0.99	0.98	0.26	0	-0.38	-0.34	-0.37	0.36	0.36	0.36	0.36	0	1.05	0.94	1.04	EI2BA_YEAST	Translation initiation factor eIF-2B subunit alpha (GCD complex subunit GCN3) (Guanine nucleotide exchange factor subunit GCN3) (Transcriptional activator GCN3) (eIF-2B GDP-GTP exchange factor subunit alpha)	GCN3
P14742	-0.25	-0.24	-0.27	0.26	0.26	0.31	0.93	0.92	0.88	0.26	0	-0.35	-0.35	-0.34	0.36	0.36	0.36	0.36	0	0.96	0.97	0.96	GFA1_YEAST	Glutamine--fructose-6-phosphate aminotransferase [isomerizing] (GFAT) (EC 2.6.1.16) (D-fructose-6-phosphate amidotransferase) (Hexosephosphate aminotransferase)	GFA1
P14743	-0.26	-0.25	-0.31	0.26	0.26	0.31	0.97	0.98	0.99	0.26	0	-0.38	-0.39	-0.37	0.36	0.36	0.36	0.36	0	1.06	1.08	1.03	NMT_YEAST	Glycylpeptide N-tetradecanoyltransferase (EC 2.3.1.97) (Cell division control protein 72) (Myristoyl-CoA:protein N-myristoyltransferase) (NMT) (Peptide N-myristoyltransferase)	NMT1
P14747	-0.23	-0.23	-0.3	0.26	0.26	0.31	0.89	0.88	0.96	0.26	0	-0.35	-0.35	-0.36	0.36	0.36	0.36	0.36	0	0.98	0.97	0.99	PP2B2_YEAST	Serine/threonine-protein phosphatase 2B catalytic subunit A2 (EC 3.1.3.16) (Calcineurin A2) (Calmodulin-binding protein 2)	CMP2
P14772	-0.27	-0.29	-0.29	0.26	0.26	0.31	1.04	1.11	0.92	0.26	0	-0.38	-0.34	-0.32	0.36	0.36	0.36	0.36	0	1.04	0.93	0.88	BPT1_YEAST	Bile pigment transporter 1	BPT1
P14832	-0.31	-0.3	-0.35	0.26	0.26	0.31	1.18	1.16	1.12	0.26	0	-0.42	-0.41	-0.41	0.36	0.36	0.36	0.36	0	1.15	1.13	1.14	CYPH_YEAST	Peptidyl-prolyl cis-trans isomerase (PPIase) (EC 5.2.1.8) (Cyclophilin) (CPH) (Cyclosporin A-binding protein) (PPI-II) (Rotamase)	CPR1
P14843	-0.13	-0.14	-0.2	0.26	0.26	0.31	0.51	0.53	0.64	0.26	0	-0.22	-0.21	-0.22	0.36	0.36	0.36	0.36	0	0.6	0.59	0.6	AROF_YEAST	Phospho-2-dehydro-3-deoxyheptonate aldolase, phenylalanine-inhibited (EC 2.5.1.54) (3-deoxy-D-arabino-heptulosonate 7-phosphate synthase) (DAHP synthase) (Phospho-2-keto-3-deoxyheptonate aldolase)	ARO3
P14904	-0.12	-0.14	-0.19	0.26	0.26	0.31	0.45	0.52	0.6	0.26	0	-0.26	-0.25	-0.26	0.36	0.36	0.36	0.36	0	0.71	0.7	0.72	AMPL_YEAST	Vacuolar aminopeptidase 1 (EC 3.4.11.22) (Aminopeptidase yscI) (Leucine aminopeptidase IV) (LAPIV) (Lysosomal aminopeptidase III) (Polypeptidase) (Vacuolar aminopeptidase I)	APE1
P14906	-0.28	-0.27	-0.32	0.26	0.26	0.31	1.04	1.04	1.03	0.26	0	-0.38	-0.39	-0.38	0.36	0.36	0.36	0.36	0	1.05	1.07	1.05	SEC63_YEAST	Protein translocation protein SEC63 (Protein NPL1) (Sec62/63 complex 73 kDa subunit)	SEC63
P14907	-0.29	-0.27	-0.33	0.26	0.26	0.31	1.1	1.06	1.06	0.26	0	-0.41	-0.4	-0.41	0.36	0.36	0.36	0.36	0	1.13	1.1	1.13	NSP1_YEAST	Nucleoporin NSP1 (Nuclear pore protein NSP1) (Nucleoskeletal-like protein) (p110)	NSP1
P14908	-0.21	-0.24	-0.3	0.26	0.26	0.31	0.8	0.92	0.97	0.26	0	NA	-0.26	-0.26	NA	0.36	0.36	0.36	0	NA	0.72	0.72	MTF1_YEAST	Mitochondrial transcription factor 1 (EC 2.1.1.-) (Mitochondrial transcription factor mtTFB) (Mitochondrial-specificity factor) (RF1023)	MTF1
P14922	-0.24	-0.25	-0.33	0.26	0.26	0.31	0.91	0.98	1.05	0.26	0	-0.4	-0.39	-0.39	0.36	0.36	0.36	0.36	0	1.11	1.09	1.08	CYC8_YEAST	General transcriptional corepressor CYC8 (Glucose repression mediator protein CYC8)	CYC8
P15019	-0.29	-0.29	-0.33	0.26	0.26	0.31	1.1	1.12	1.07	0.26	0	-0.4	-0.39	-0.39	0.36	0.36	0.36	0.36	0	1.09	1.08	1.08	TAL1_YEAST	Transaldolase (EC 2.2.1.2)	TAL1
P15108	-0.34	-0.33	-0.37	0.26	0.26	0.31	1.3	1.27	1.18	0.26	0	-0.43	-0.43	-0.43	0.36	0.36	0.36	0.36	0	1.18	1.18	1.18	HSC82_YEAST	ATP-dependent molecular chaperone HSC82 (82 kDa heat shock cognate protein) (Heat shock protein Hsp90 constitutive isoform)	HSC82
P15179	-0.22	-0.21	-0.24	0.26	0.26	0.31	0.83	0.82	0.78	0.26	0	-0.42	NA	NA	0.36	NA	NA	0.36	0	1.17	NA	NA	SYDM_YEAST	Aspartate--tRNA ligase, mitochondrial (EC 6.1.1.12) (Aspartyl-tRNA synthetase) (AspRS)	MSD1
P15180	-0.27	-0.27	-0.3	0.26	0.26	0.31	1.02	1.05	0.98	0.26	0	-0.34	-0.34	-0.34	0.36	0.36	0.36	0.36	0	0.94	0.93	0.94	SYKC_YEAST	Lysine--tRNA ligase, cytoplasmic (EC 6.1.1.6) (Lysyl-tRNA synthetase) (LysRS)	KRS1
P15274	-0.23	-0.22	-0.29	0.26	0.26	0.31	0.87	0.86	0.93	0.26	0	-0.35	-0.35	-0.37	0.36	0.36	0.36	0.36	0	0.98	0.98	1.02	AMPD_YEAST	AMP deaminase (EC 3.5.4.6) (Myoadenylate deaminase)	AMD1
P15303	-0.29	-0.27	-0.33	0.26	0.26	0.31	1.09	1.05	1.05	0.26	0	-0.39	-0.39	-0.39	0.36	0.36	0.36	0.36	0	1.09	1.09	1.08	SEC23_YEAST	Protein transport protein SEC23	SEC23
P15367	-0.3	NA	-0.29	0.26	NA	0.31	1.12	NA	0.95	0.285	0.0371	NA	-0.34	NA	NA	0.36	NA	0.36	0	NA	0.95	NA	SEC11_YEAST	Signal peptidase complex catalytic subunit SEC11 (EC 3.4.21.89) (Secretory protein 11) (Signal peptidase I)	SEC11
P15424	-0.25	-0.25	-0.29	0.26	0.26	0.31	0.94	0.98	0.95	0.26	0	-0.33	-0.35	-0.33	0.36	0.36	0.36	0.36	0	0.93	0.96	0.91	MS116_YEAST	ATP-dependent RNA helicase MSS116, mitochondrial (EC 3.6.4.13)	MSS116
P15436	-0.33	-0.32	-0.31	0.26	0.26	0.31	1.25	1.24	1	0.26	0	-0.36	-0.35	-0.36	0.36	0.36	0.36	0.36	0	1	0.97	1	DPOD_YEAST	DNA polymerase delta catalytic subunit (EC 2.7.7.7) (3'-5' exodeoxyribonuclease) (EC 3.1.11.-) (DNA polymerase III)	POL3
P15442	NA	NA	NA	NA	NA	NA	NA	NA	NA	NA	NA	-0.32	-0.33	-0.34	0.36	0.36	0.36	0.36	0	0.9	0.91	0.93	GCN2_YEAST	eIF-2-alpha kinase GCN2 (EC 2.7.11.1) (General control non-derepressible protein 2) (Serine/threonine-protein kinase GCN2)	GCN2
P15454	-0.28	-0.28	-0.32	0.26	0.26	0.31	1.08	1.08	1.04	0.26	0	-0.39	-0.39	-0.38	0.36	0.36	0.36	0.36	0	1.07	1.08	1.06	KGUA_YEAST	Guanylate kinase (EC 2.7.4.8) (GMP kinase)	GUK1
P15496	-0.26	-0.25	-0.3	0.26	0.26	0.31	0.97	0.95	0.98	0.26	0	-0.37	-0.36	-0.36	0.36	0.36	0.36	0.36	0	1.02	0.99	1.01	IDI1_YEAST	Isopentenyl-diphosphate Delta-isomerase (EC 5.3.3.2) (Isopentenyl pyrophosphate isomerase) (IPP isomerase)	IDI1
P15565	-0.27	-0.26	-0.3	0.26	0.26	0.31	1.01	1	0.98	0.26	0	-0.36	-0.37	-0.36	0.36	0.36	0.36	0.36	0	0.99	1.02	1	TRM1_YEAST	tRNA (guanine(26)-N(2))-dimethyltransferase, mitochondrial (EC 2.1.1.216) (tRNA 2,2-dimethylguanosine-26 methyltransferase) (tRNA(guanine-26,N(2)-N(2)) methyltransferase) (tRNA(m(2,2)G26)dimethyltransferase)	TRM1
P15624	-0.31	-0.31	-0.35	0.26	0.26	0.31	1.18	1.18	1.11	0.26	0	-0.4	-0.4	-0.4	0.36	0.36	0.36	0.36	0	1.1	1.1	1.1	SYFB_YEAST	Phenylalanine--tRNA ligase beta subunit (EC 6.1.1.20) (Phenylalanyl-tRNA synthetase beta subunit) (PheRS)	FRS1
P15625	-0.29	-0.29	-0.32	0.26	0.26	0.31	1.11	1.1	1.04	0.26	0	-0.4	-0.4	-0.4	0.36	0.36	0.36	0.36	0	1.11	1.1	1.1	SYFA_YEAST	Phenylalanine--tRNA ligase alpha subunit (EC 6.1.1.20) (Phenylalanyl-tRNA synthetase alpha subunit) (PheRS)	FRS2
P15646	-0.29	-0.29	-0.32	0.26	0.26	0.31	1.1	1.1	1.04	0.26	0	-0.37	-0.36	-0.36	0.36	0.36	0.36	0.36	0	1.01	1	1	FBRL_YEAST	rRNA 2'-O-methyltransferase fibrillarin (EC 2.1.1.-) (Histone-glutamine methyltransferase) (U3 small nucleolar RNA-associated protein NOP1) (Nucleolar protein 1) (U3 snoRNA-associated protein NOP1)	NOP1
P15700	-0.3	-0.29	-0.32	0.26	0.26	0.31	1.12	1.12	1.02	0.26	0	-0.38	-0.38	-0.38	0.36	0.36	0.36	0.36	0	1.05	1.05	1.06	KCY_YEAST	Uridylate kinase (UK) (EC 2.7.4.14) (ATP:UMP phosphotransferase) (Deoxycytidylate kinase) (CK) (dCMP kinase) (Suppressor of cdc8 protein) (Uridine monophosphate kinase) (UMP kinase) (UMPK)	URA6
P15703	-0.2	-0.2	-0.27	0.26	0.26	0.31	0.76	0.79	0.86	0.26	0	-0.36	-0.35	-0.35	0.36	0.36	0.36	0.36	0	1	0.98	0.98	BGL2_YEAST	Glucan 1,3-beta-glucosidase (EC 3.2.1.58) (Exo-1,3-beta-glucanase) (GP29) (Soluble cell wall protein 9)	BGL2
P15705	-0.32	-0.3	-0.35	0.26	0.26	0.31	1.21	1.17	1.14	0.26	0	-0.42	-0.42	-0.42	0.36	0.36	0.36	0.36	0	1.16	1.16	1.17	STI1_YEAST	Heat shock protein STI1	STI1
P15731	-0.34	-0.33	-0.35	0.26	0.26	0.31	1.3	1.28	1.12	0.26	0	-0.4	-0.4	-0.39	0.36	0.36	0.36	0.36	0	1.11	1.11	1.08	UBC4_YEAST	Ubiquitin-conjugating enzyme E2 4 (EC 2.3.2.23) (E2 ubiquitin-conjugating enzyme 4) (Ubiquitin carrier protein 4) (Ubiquitin-protein ligase 4)	UBC4
P15790	-0.23	-0.24	-0.31	0.26	0.26	0.31	0.87	0.94	0.98	0.26	0	-0.35	-0.34	-0.35	0.36	0.36	0.36	0.36	0	0.96	0.95	0.96	CSK21_YEAST	Casein kinase II subunit alpha (CK II subunit alpha) (EC 2.7.11.1)	CKA1
P15807	-0.17	-0.2	NA	0.26	0.26	NA	0.64	0.76	NA	0.26	0	-0.3	-0.3	-0.31	0.36	0.36	0.36	0.36	0	0.82	0.84	0.86	MET8_YEAST	Siroheme biosynthesis protein MET8 [Includes: Precorrin-2 dehydrogenase (EC 1.3.1.76); Sirohydrochlorin ferrochelatase (EC 4.99.1.4)]	MET8
P15873	-0.28	-0.28	-0.33	0.26	0.26	0.31	1.07	1.07	1.07	0.26	0	-0.39	-0.39	-0.38	0.36	0.36	0.36	0.36	0	1.07	1.07	1.05	PCNA_YEAST	Proliferating cell nuclear antigen (PCNA)	POL30
P15891	-0.28	-0.27	-0.33	0.26	0.26	0.31	1.04	1.03	1.05	0.26	0	-0.4	-0.4	-0.4	0.36	0.36	0.36	0.36	0	1.11	1.12	1.11	ABP1_YEAST	Actin-binding protein	ABP1
P15938	-0.26	-0.27	-0.34	0.26	0.26	0.31	0.98	1.04	1.11	0.26	0	-0.36	-0.41	NA	0.36	0.36	NA	0.36	0	1.01	1.12	NA	PRP16_YEAST	Pre-mRNA-splicing factor ATP-dependent RNA helicase PRP16 (EC 3.6.4.13)	PRP16
P16120	-0.26	-0.26	-0.3	0.26	0.26	0.31	0.99	0.98	0.98	0.26	0	-0.35	-0.34	-0.34	0.36	0.36	0.36	0.36	0	0.96	0.95	0.95	THRC_YEAST	Threonine synthase (TS) (EC 4.2.3.1)	THR4
P16140	-0.3	-0.29	-0.34	0.26	0.26	0.31	1.12	1.12	1.08	0.26	0	-0.4	-0.4	-0.39	0.36	0.36	0.36	0.36	0	1.1	1.09	1.08	VATB_YEAST	V-type proton ATPase subunit B (V-ATPase subunit B) (V-ATPase 57 kDa subunit) (Vacuolar proton pump subunit B)	VMA2
P16370	-0.25	-0.25	-0.32	0.26	0.26	0.31	0.94	0.97	1.02	0.26	0	-0.37	-0.38	-0.36	0.36	0.36	0.36	0.36	0	1.03	1.06	0.99	RPB3_YEAST	DNA-directed RNA polymerase II subunit RPB3 (RNA polymerase II subunit 3) (RNA polymerase II subunit B3) (B44.5) (DNA-directed RNA polymerase II 45 kDa polypeptide)	RPB3
P16387	-0.23	-0.23	-0.29	0.26	0.26	0.31	0.87	0.88	0.94	0.26	0	-0.35	-0.35	-0.35	0.36	0.36	0.36	0.36	0	0.97	0.97	0.96	ODPA_YEAST	Pyruvate dehydrogenase E1 component subunit alpha, mitochondrial (EC 1.2.4.1) (Pyruvate dehydrogenase complex component E1 alpha) (PDHE1-A)	PDA1
P16451	-0.25	-0.25	-0.32	0.26	0.26	0.31	0.93	0.98	1.03	0.26	0	-0.36	-0.36	-0.36	0.36	0.36	0.36	0.36	0	1.01	1.01	1.01	ODPX_YEAST	Pyruvate dehydrogenase complex protein X component, mitochondrial (Dihydrolipoamide dehydrogenase-binding protein of pyruvate dehydrogenase complex) (E3-binding protein) (Pyruvate dehydrogenase complex component E3BP)	PDX1
P16467	-0.01	-0.01	NA	0.26	0.26	NA	0.04	0.04	NA	0.26	0	NA	NA	NA	NA	NA	NA	NA	NA	NA	NA	NA	PDC5_YEAST	Pyruvate decarboxylase isozyme 2 (EC 4.1.1.-) (EC 4.1.1.43) (EC 4.1.1.72) (EC 4.1.1.74) (Thiamine pyrophosphate-dependent 2-oxo-acid decarboxylase) (2ODC)	PDC5
P16474	-0.32	-0.31	-0.37	0.26	0.26	0.31	1.21	1.2	1.17	0.26	0	-0.45	-0.45	-0.45	0.36	0.36	0.36	0.36	0	1.25	1.26	1.25	BIP_YEAST	Endoplasmic reticulum chaperone BiP (EC 3.6.4.10) (78 kDa glucose-regulated protein homolog) (GRP-78) (Immunoglobulin heavy chain-binding protein homolog) (BiP)	KAR2
P16521	-0.32	-0.32	-0.34	0.26	0.26	0.31	1.23	1.23	1.1	0.26	0	-0.39	-0.39	-0.39	0.36	0.36	0.36	0.36	0	1.08	1.08	1.09	EF3A_YEAST	Elongation factor 3A (EF-3) (EF-3A) (Eukaryotic elongation factor 3) (eEF3) (Translation elongation factor 3A) (Yeast elongation factor 3)	YEF3
P16547	-0.13	-0.13	-0.2	0.26	0.26	0.31	0.5	0.5	0.65	0.26	0	-0.32	NA	NA	0.36	NA	NA	0.36	0	0.89	NA	NA	OM45_YEAST	Mitochondrial outer membrane protein OM45 (Outer membrane protein of 45 kDa)	OM45
P16550	-0.33	-0.32	-0.34	0.26	0.26	0.31	1.25	1.25	1.09	0.26	0	-0.41	-0.4	-0.4	0.36	0.36	0.36	0.36	0	1.14	1.11	1.1	APA1_YEAST	Protein APA1 [Includes: Diadenosine 5',5'''-P1,P4-tetraphosphate phosphorylase 1 (Ap4A phosphorylase 1) (EC 2.7.7.53) (ADP-sulfurylase) (EC 2.7.7.5) (ATP adenylyltransferase) (Diadenosine tetraphosphate alpha,beta-phosphorylase (ADP-forming))]	APA1
P16603	-0.25	-0.25	-0.3	0.26	0.26	0.31	0.94	0.94	0.95	0.26	0	-0.4	-0.39	-0.4	0.36	0.36	0.36	0.36	0	1.1	1.08	1.11	NCPR_YEAST	NADPH--cytochrome P450 reductase (CPR) (P450R) (EC 1.6.2.4)	NCP1
P16622	-0.27	-0.27	-0.32	0.26	0.26	0.31	1	1.05	1.02	0.26	0	-0.4	-0.4	-0.39	0.36	0.36	0.36	0.36	0	1.11	1.1	1.09	HEMH_YEAST	Ferrochelatase, mitochondrial (EC 4.99.1.1) (Heme synthase) (Protoheme ferro-lyase)	HEM15
P16639	-0.2	-0.19	-0.25	0.26	0.26	0.31	0.77	0.73	0.8	0.26	0	-0.28	NA	-0.26	0.36	NA	0.36	0.36	0	0.76	NA	0.73	ATE1_YEAST	Arginyl-tRNA--protein transferase 1 (Arginyltransferase 1) (R-transferase 1) (EC 2.3.2.8) (Arginine-tRNA--protein transferase 1)	ATE1
P16649	-0.26	-0.25	-0.32	0.26	0.26	0.31	0.97	0.95	1.02	0.26	0	-0.38	-0.37	-0.38	0.36	0.36	0.36	0.36	0	1.05	1.03	1.05	TUP1_YEAST	General transcriptional corepressor TUP1 (Flocculation suppressor protein) (Glucose repression regulatory protein TUP1) (Repressor AER2)	TUP1
P16661	-0.23	-0.22	-0.24	0.26	0.26	0.31	0.88	0.86	0.76	0.26	0	-0.37	NA	NA	0.36	NA	NA	0.36	0	1.02	NA	NA	ALG1_YEAST	Chitobiosyldiphosphodolichol beta-mannosyltransferase (EC 2.4.1.142) (Asparagine-linked glycosylation protein 1) (Beta-1,4-mannosyltransferase) (GDP-Man:GlcNAc2-PP-dolichol mannosyltransferase) (GDP-mannose-dolichol diphosphochitobiose mannosyltransferase)	ALG1
P16664	NA	NA	-0.31	NA	NA	0.31	NA	NA	0.99	0.31	0	-0.3	-0.3	NA	0.36	0.36	NA	0.36	0	0.82	0.82	NA	RGP1_YEAST	Guanine nucleotide exchange factor subunit RGP1 (Reduced growth phenotype protein 1) (Rgp1p)	RGP1
P16861	-0.29	-0.29	-0.32	0.26	0.26	0.31	1.11	1.1	1.05	0.26	0	-0.39	-0.39	-0.39	0.36	0.36	0.36	0.36	0	1.08	1.08	1.08	PFKA1_YEAST	ATP-dependent 6-phosphofructokinase subunit alpha (EC 2.7.1.11) (ATP-dependent 6-phosphofructokinase) (ATP-PFK) (Phosphofructokinase 1) (Phosphohexokinase)	PFK1
P16862	-0.29	-0.28	-0.32	0.26	0.26	0.31	1.1	1.07	1.02	0.26	0	-0.38	-0.37	-0.37	0.36	0.36	0.36	0.36	0	1.06	1.03	1.04	PFKA2_YEAST	ATP-dependent 6-phosphofructokinase subunit beta (EC 2.7.1.11) (ATP-dependent 6-phosphofructokinase) (ATP-PFK) (Phosphofructokinase 2) (Phosphohexokinase)	PFK2
P16892	NA	NA	-0.39	NA	NA	0.31	NA	NA	1.25	0.31	0	-0.38	-0.38	-0.37	0.36	0.36	0.36	0.36	0	1.04	1.06	1.02	FUS3_YEAST	Mitogen-activated protein kinase FUS3 (MAP kinase FUS3) (EC 2.7.11.24)	FUS3
P16965	-0.48	-0.37	-0.37	0.26	0.26	0.31	1.83	1.44	1.19	0.26	0	-0.43	-0.37	-0.46	0.36	0.36	0.36	0.36	0	1.18	1.03	1.28	STF2_YEAST	ATPase-stabilizing factor 15 kDa protein	STF2
P17064	NA	NA	NA	NA	NA	NA	NA	NA	NA	NA	NA	-0.47	NA	-0.44	0.36	NA	0.36	0.36	0	1.3	NA	1.22	FCY2_YEAST	Purine-cytosine permease FCY2 (PCP FCY2) (Cytosine/purine transport protein FCY2) (Fluorocytosine resistance protein 2)	FCY2
P17065	-0.25	-0.25	-0.31	0.26	0.26	0.31	0.96	0.97	1	0.26	0	-0.34	-0.38	-0.32	0.36	0.36	0.36	0.36	0	0.95	1.04	0.9	SEC2_YEAST	Rab guanine nucleotide exchange factor SEC2 (GDP-GTP exchange factor SEC2)	SEC2
P17076	-0.33	-0.33	-0.37	0.26	0.26	0.31	1.25	1.27	1.2	0.26	0	-0.42	-0.41	-0.42	0.36	0.36	0.36	0.36	0	1.16	1.14	1.16	RL8A_YEAST	60S ribosomal protein L8-A (L4) (L4-2) (L7a-1) (Large ribosomal subunit protein eL8-A) (Maintenance of killer protein 7) (RP6) (YL5)	RPL8A
P17106	-0.29	-0.27	-0.36	0.26	0.26	0.31	1.09	1.06	1.14	0.26	0	-0.43	-0.42	-0.43	0.36	0.36	0.36	0.36	0	1.2	1.16	1.18	CBF1_YEAST	Centromere-binding protein 1 (CBP-1) (Centromere promoter factor 1) (Centromere-binding factor 1)	CBF1
P17121	-0.2	NA	NA	0.26	NA	NA	0.74	NA	NA	0.26	0	NA	-0.37	NA	NA	0.36	NA	0.36	0	NA	1.03	NA	SAC7_YEAST	GTPase-activating protein SAC7	SAC7
P17157	-0.28	-0.28	-0.33	0.26	0.26	0.31	1.05	1.07	1.07	0.26	0	-0.31	-0.37	-0.36	0.36	0.36	0.36	0.36	0	0.86	1.02	1	PHO85_YEAST	Cyclin-dependent protein kinase PHO85 (EC 2.7.11.22) (Negative regulator of the PHO system) (Serine/threonine-protein kinase PHO85)	PHO85
P17255	-0.28	-0.28	-0.32	0.26	0.26	0.31	1.07	1.09	1.04	0.26	0	-0.4	-0.4	-0.4	0.36	0.36	0.36	0.36	0	1.1	1.11	1.11	VATA_YEAST	V-type proton ATPase catalytic subunit A (V-ATPase subunit A) (EC 7.1.2.2) (Vacuolar proton pump subunit A) [Cleaved into: Endonuclease PI-SceI (EC 3.1.-.-) (Sce VMA intein) (VMA1-derived endonuclease) (VDE)]	VMA1
P17423	-0.23	-0.25	-0.28	0.26	0.26	0.31	0.85	0.95	0.89	0.26	0	-0.27	-0.27	-0.31	0.36	0.36	0.36	0.36	0	0.75	0.73	0.85	KHSE_YEAST	Homoserine kinase (HK) (HSK) (EC 2.7.1.39)	THR1
P17442	-0.19	-0.21	-0.29	0.26	0.26	0.31	0.74	0.8	0.93	0.26	0	-0.37	-0.33	-0.38	0.36	0.36	0.36	0.36	0	1.02	0.91	1.05	PHO81_YEAST	Phosphate system positive regulatory protein PHO81 (CDK inhibitor PHO81)	PHO81
P17505	-0.21	-0.21	-0.29	0.26	0.26	0.31	0.81	0.82	0.95	0.26	0	-0.37	-0.37	-0.38	0.36	0.36	0.36	0.36	0	1.02	1.01	1.04	MDHM_YEAST	Malate dehydrogenase, mitochondrial (EC 1.1.1.37)	MDH1
P17536	-0.26	-0.25	-0.31	0.26	0.26	0.31	0.97	0.96	1	0.26	0	-0.38	-0.38	-0.38	0.36	0.36	0.36	0.36	0	1.06	1.06	1.06	TPM1_YEAST	Tropomyosin-1	TPM1
P17555	-0.26	-0.27	-0.32	0.26	0.26	0.31	1	1.04	1.04	0.26	0	-0.4	-0.4	-0.4	0.36	0.36	0.36	0.36	0	1.12	1.12	1.1	CAP_YEAST	Adenylyl cyclase-associated protein (CAP)	SRV2
P17558	NA	-0.29	-0.26	NA	0.26	0.31	NA	1.11	0.85	0.285	0.0371	-0.14	-0.29	-0.28	0.36	0.36	0.36	0.36	0	0.4	0.81	0.79	RTPT_YEAST	37S ribosomal protein PET123, mitochondrial (Mitochondrial small ribosomal subunit protein mS26)	PET123
P17629	-0.23	-0.23	-0.29	0.26	0.26	0.31	0.87	0.9	0.93	0.26	0	-0.29	-0.27	-0.34	0.36	0.36	0.36	0.36	0	0.81	0.74	0.94	HPR1_YEAST	THO complex subunit HPR1 (Hyperrecombination protein 1)	HPR1
P17649	-0.18	-0.19	-0.24	0.26	0.26	0.31	0.69	0.72	0.76	0.26	0	-0.29	-0.3	-0.3	0.36	0.36	0.36	0.36	0	0.8	0.84	0.83	GABAT_YEAST	4-aminobutyrate aminotransferase (EC 2.6.1.19) (GABA aminotransferase) (GABA-AT) (Gamma-amino-N-butyrate transaminase) (GABA transaminase)	UGA1
P17695	-0.21	-0.21	-0.29	0.26	0.26	0.31	0.81	0.83	0.93	0.26	0	-0.36	-0.35	-0.36	0.36	0.36	0.36	0.36	0	1	0.96	0.99	GLRX2_YEAST	Glutaredoxin-2 (EC 1.11.1.9) (EC 2.5.1.18) (Glutathione-dependent oxidoreductase 2) (Thioltransferase)	GRX2
P17709	-0.19	-0.18	-0.25	0.26	0.26	0.31	0.71	0.71	0.81	0.26	0	NA	NA	NA	NA	NA	NA	NA	NA	NA	NA	NA	HXKG_YEAST	Glucokinase-1 (EC 2.7.1.2) (Glucose kinase 1) (GLK-1)	GLK1
P17883	-0.27	-0.26	-0.32	0.26	0.26	0.31	1.01	1	1.02	0.26	0	-0.41	-0.42	-0.4	0.36	0.36	0.36	0.36	0	1.13	1.16	1.12	SKI3_YEAST	Superkiller protein 3	SKI3
P17890	-0.27	-0.27	-0.31	0.26	0.26	0.31	1.01	1.05	0.99	0.26	0	-0.32	-0.35	-0.34	0.36	0.36	0.36	0.36	0	0.88	0.96	0.93	RPC7_YEAST	DNA-directed RNA polymerase III subunit RPC7 (RNA polymerase III subunit C7) (DNA-directed RNA polymerase III 31 kDa polypeptide) (C31)	RPC31
P17891	-0.25	-0.24	-0.31	0.26	0.26	0.31	0.94	0.94	0.99	0.26	0	-0.4	-0.4	-0.39	0.36	0.36	0.36	0.36	0	1.1	1.11	1.09	CLC1_YEAST	Clathrin light chain (CLC)	CLC1
P17967	-0.31	-0.29	-0.35	0.26	0.26	0.31	1.16	1.13	1.11	0.26	0	-0.45	-0.45	-0.44	0.36	0.36	0.36	0.36	0	1.25	1.24	1.23	PDI_YEAST	Protein disulfide-isomerase (PDI) (EC 5.3.4.1) (Thioredoxin-related glycoprotein 1)	PDI1
P18239	-0.21	-0.22	-0.29	0.26	0.26	0.31	0.78	0.83	0.92	0.26	0	-0.34	-0.34	-0.33	0.36	0.36	0.36	0.36	0	0.95	0.94	0.92	ADT2_YEAST	ADP,ATP carrier protein 2 (ADP/ATP translocase 2) (Adenine nucleotide translocator 2) (ANT 2) (Petite colonies protein 9)	PET9
P18408	-0.15	NA	NA	0.26	NA	NA	0.56	NA	NA	0.26	0	NA	NA	NA	NA	NA	NA	NA	NA	NA	NA	NA	MET16_YEAST	Phosphoadenosine phosphosulfate reductase (EC 1.8.4.8) (3'-phosphoadenylylsulfate reductase) (PAPS reductase, thioredoxin dependent) (PAdoPS reductase)	MET16
P18480	NA	-0.28	-0.35	NA	0.26	0.31	NA	1.07	1.14	0.285	0.0371	-0.43	-0.42	-0.4	0.36	0.36	0.36	0.36	0	1.18	1.17	1.11	SNF5_YEAST	SWI/SNF chromatin-remodeling complex subunit SNF5 (SWI/SNF complex subunit SNF5) (Transcription factor TYE4) (Transcription regulatory protein SNF5)	SNF5
P18494	-0.16	NA	-0.14	0.26	NA	0.31	0.61	NA	0.45	0.285	0.0371	-0.21	-0.19	-0.17	0.36	0.36	0.36	0.36	0	0.59	0.54	0.48	GLN3_YEAST	Nitrogen regulatory protein GLN3	GLN3
P18496	-0.22	-0.15	-0.19	0.26	0.26	0.31	0.83	0.59	0.62	0.26	0	-0.26	-0.29	-0.3	0.36	0.36	0.36	0.36	0	0.73	0.8	0.83	ATP10_YEAST	Mitochondrial ATPase complex subunit ATP10	ATP10
P18544	-0.04	-0.04	-0.09	0.26	0.26	0.31	0.15	0.15	0.3	0.26	0	-0.14	-0.14	-0.14	0.36	0.36	0.36	0.36	0	0.4	0.39	0.39	ARGD_YEAST	Acetylornithine aminotransferase, mitochondrial (ACOAT) (EC 2.6.1.11)	ARG8
P18562	-0.33	-0.32	-0.34	0.26	0.26	0.31	1.25	1.25	1.09	0.26	0	-0.4	-0.38	-0.4	0.36	0.36	0.36	0.36	0	1.09	1.06	1.11	UPP_YEAST	Uracil phosphoribosyltransferase (UPRTase) (EC 2.4.2.9) (UMP pyrophosphorylase)	FUR1
P18759	-0.26	-0.26	-0.3	0.26	0.26	0.31	1	0.99	0.96	0.26	0	-0.36	-0.37	-0.36	0.36	0.36	0.36	0.36	0	0.99	1.01	1	SEC18_YEAST	Vesicular-fusion protein SEC18	SEC18
P18851	-0.24	-0.25	-0.33	0.26	0.26	0.31	0.93	0.97	1.06	0.26	0	-0.34	-0.34	-0.41	0.36	0.36	0.36	0.36	0	0.95	0.93	1.13	GBB_YEAST	Guanine nucleotide-binding protein subunit beta	STE4
P18852	-0.28	NA	-0.33	0.26	NA	0.31	1.05	NA	1.05	0.285	0.0371	NA	-0.37	NA	NA	0.36	NA	0.36	0	NA	1.03	NA	GBG_YEAST	Guanine nucleotide-binding protein subunit gamma	STE18
P18888	NA	NA	NA	NA	NA	NA	NA	NA	NA	NA	NA	-0.33	NA	NA	0.36	NA	NA	0.36	0	0.92	NA	NA	SNF6_YEAST	Transcription regulatory protein SNF6 (SWI/SNF complex component SNF6)	SNF6
P18899	-0.17	-0.16	-0.24	0.26	0.26	0.31	0.65	0.62	0.79	0.26	0	-0.33	-0.33	-0.33	0.36	0.36	0.36	0.36	0	0.91	0.92	0.91	DDR48_YEAST	Stress protein DDR48 (DNA damage-responsive protein 48) (DDRP 48) (Flocculent-specific protein) (YP 75)	DDR48
P18900	-0.26	-0.25	-0.32	0.26	0.26	0.31	0.98	0.95	1.04	0.26	0	-0.37	-0.4	-0.38	0.36	0.36	0.36	0.36	0	1.01	1.1	1.06	COQ1_YEAST	Hexaprenyl pyrophosphate synthase, mitochondrial (HPS) (EC 2.5.1.-)	COQ1
P18961	-0.13	NA	-0.28	0.26	NA	0.31	0.51	NA	0.89	0.285	0.0371	-0.37	-0.44	-0.41	0.36	0.36	0.36	0.36	0	1.02	1.22	1.13	YPK2_YEAST	Serine/threonine-protein kinase YPK2/YKR2 (EC 2.7.11.1)	YPK2
P18962	-0.23	-0.22	-0.28	0.26	0.26	0.31	0.88	0.86	0.91	0.26	0	-0.34	-0.36	-0.34	0.36	0.36	0.36	0.36	0	0.95	0.98	0.93	DAP2_YEAST	Dipeptidyl aminopeptidase B (DPAP B) (EC 3.4.14.-) (YSCV)	DAP2
P18963	-0.22	-0.23	NA	0.26	0.26	NA	0.82	0.88	NA	0.26	0	NA	NA	NA	NA	NA	NA	NA	NA	NA	NA	NA	IRA1_YEAST	Inhibitory regulator protein IRA1	IRA1
P19073	-0.32	-0.32	-0.34	0.26	0.26	0.31	1.2	1.21	1.09	0.26	0	-0.39	-0.39	-0.4	0.36	0.36	0.36	0.36	0	1.09	1.09	1.1	CDC42_YEAST	Cell division control protein 42 (Suppressor of RHO3 protein 2)	CDC42
P19097	-0.34	-0.34	-0.39	0.26	0.26	0.31	1.3	1.32	1.26	0.26	0	-0.47	-0.47	-0.47	0.36	0.36	0.36	0.36	0	1.31	1.3	1.3	FAS2_YEAST	Fatty acid synthase subunit alpha (EC 2.3.1.86) [Includes: Acyl carrier; 3-oxoacyl-[acyl-carrier-protein] reductase (EC 1.1.1.100) (Beta-ketoacyl reductase); 3-oxoacyl-[acyl-carrier-protein] synthase (EC 2.3.1.41) (Beta-ketoacyl synthase)]	FAS2
P19146	-0.26	-0.25	-0.31	0.26	0.26	0.31	0.99	0.98	0.99	0.26	0	-0.36	-0.36	-0.36	0.36	0.36	0.36	0.36	0	1	0.99	1.01	ARF2_YEAST	ADP-ribosylation factor 2	ARF2
P19158	-0.28	-0.2	-0.27	0.26	0.26	0.31	1.05	0.76	0.88	0.26	0	NA	NA	NA	NA	NA	NA	NA	NA	NA	NA	NA	IRA2_YEAST	Inhibitory regulator protein IRA2	IRA2
P19211	NA	-0.26	NA	NA	0.26	NA	NA	1	NA	0.26	0	-0.26	-0.29	-0.29	0.36	0.36	0.36	0.36	0	0.73	0.79	0.81	IF5A2_YEAST	Eukaryotic translation initiation factor 5A-2 (eIF-5A-2) (Anaerobically induced protein 1) (Hypusine-containing protein HP1) (eIF-4D)	ANB1
P19262	-0.22	-0.21	-0.3	0.26	0.26	0.31	0.84	0.82	0.96	0.26	0	-0.35	-0.36	-0.38	0.36	0.36	0.36	0.36	0	0.98	1	1.04	ODO2_YEAST	Dihydrolipoyllysine-residue succinyltransferase component of 2-oxoglutarate dehydrogenase complex, mitochondrial (EC 2.3.1.61) (2-oxoglutarate dehydrogenase complex component E2) (OGDC-E2) (Dihydrolipoamide succinyltransferase component of 2-oxoglutarate dehydrogenase complex)	KGD2
P19263	-0.25	-0.25	-0.29	0.26	0.26	0.31	0.96	0.96	0.92	0.26	0	-0.4	-0.33	-0.37	0.36	0.36	0.36	0.36	0	1.09	0.9	1.02	MED14_YEAST	Mediator of RNA polymerase II transcription subunit 14 (Glucose repression regulatory protein 1) (Mediator complex subunit 14)	RGR1
P19358	-0.34	-0.36	-0.41	0.26	0.26	0.31	1.29	1.39	1.31	0.26	0	-0.46	-0.47	-0.46	0.36	0.36	0.36	0.36	0	1.28	1.29	1.29	METK2_YEAST	S-adenosylmethionine synthase 2 (AdoMet synthase 2) (EC 2.5.1.6) (Methionine adenosyltransferase 2) (MAT 2)	SAM2
P19414	-0.31	-0.31	-0.35	0.26	0.26	0.31	1.18	1.19	1.12	0.26	0	-0.43	-0.43	-0.42	0.36	0.36	0.36	0.36	0	1.18	1.18	1.17	ACON_YEAST	Aconitate hydratase, mitochondrial (Aconitase) (EC 4.2.1.3) (Citrate hydro-lyase)	ACO1
P19454	-0.26	-0.25	-0.3	0.26	0.26	0.31	1	0.98	0.97	0.26	0	-0.38	-0.37	-0.37	0.36	0.36	0.36	0.36	0	1.04	1.02	1.02	CSK22_YEAST	Casein kinase II subunit alpha' (CK II) (EC 2.7.11.1)	CKA2
P19524	-0.29	-0.29	-0.33	0.26	0.26	0.31	1.1	1.13	1.05	0.26	0	-0.4	-0.4	-0.4	0.36	0.36	0.36	0.36	0	1.12	1.11	1.11	MYO2_YEAST	Myosin-2 (Cell division control protein 66) (Class V unconventional myosin MYO2) (Type V myosin heavy chain MYO2) (Myosin V MYO2)	MYO2
P19658	-0.23	-0.2	-0.3	0.26	0.26	0.31	0.86	0.75	0.95	0.26	0	-0.31	-0.34	-0.32	0.36	0.36	0.36	0.36	0	0.86	0.94	0.9	EXO70_YEAST	Exocyst complex component EXO70 (Exocyst complex protein of 70 kDa)	EXO70
P19659	-0.27	-0.24	-0.25	0.26	0.26	0.31	1.04	0.91	0.79	0.26	0	-0.33	-0.27	-0.27	0.36	0.36	0.36	0.36	0	0.91	0.75	0.75	MED15_YEAST	Mediator of RNA polymerase II transcription subunit 15 (Autonomous replication regulatory protein 3) (Basal expression activator protein 1) (Defective silencing suppressor protein 4) (Mediator complex subunit 15) (Transcription regulatory protein GAL11) (Ty insertion suppressor protein 13)	GAL11
P19735	-0.23	-0.24	-0.31	0.26	0.26	0.31	0.86	0.91	1.01	0.26	0	-0.29	NA	-0.29	0.36	NA	0.36	0.36	0	0.79	NA	0.81	PRP6_YEAST	Pre-mRNA-splicing factor 6	PRP6
P19736	-0.25	-0.21	-0.28	0.26	0.26	0.31	0.94	0.81	0.89	0.26	0	-0.27	NA	-0.3	0.36	NA	0.36	0.36	0	0.76	NA	0.85	PRP9_YEAST	Pre-mRNA-splicing factor PRP9	PRP9
P19812	-0.34	-0.33	-0.34	0.26	0.26	0.31	1.28	1.27	1.09	0.26	0	-0.39	-0.29	-0.39	0.36	0.36	0.36	0.36	0	1.07	0.8	1.09	UBR1_YEAST	E3 ubiquitin-protein ligase UBR1 (EC 2.3.2.27) (N-end-recognizing protein) (N-recognin-1) (RING-type E3 ubiquitin transferase UBR1)	UBR1
P19880	-0.43	-0.39	-0.52	0.26	0.26	0.31	1.63	1.49	1.66	0.26	0	-0.48	-0.45	-0.42	0.36	0.36	0.36	0.36	0	1.33	1.24	1.18	AP1_YEAST	AP-1-like transcription factor YAP1 (Phenanthroline resistance protein PAR1) (Pleiotropic drug resistance protein PDR4)	YAP1
P19881	-0.27	-0.27	-0.32	0.26	0.26	0.31	1.03	1.04	1.02	0.26	0	-0.38	-0.37	-0.37	0.36	0.36	0.36	0.36	0	1.05	1.04	1.03	PNPP_YEAST	4-nitrophenylphosphatase (PNPPase) (EC 3.1.3.41)	PHO13
P19882	-0.3	-0.29	-0.34	0.26	0.26	0.31	1.13	1.12	1.09	0.26	0	-0.41	-0.41	-0.41	0.36	0.36	0.36	0.36	0	1.14	1.13	1.14	HSP60_YEAST	Heat shock protein 60, mitochondrial (CPN60) (P66) (Stimulator factor I 66 kDa component)	HSP60
P19955	-0.2	-0.19	-0.35	0.26	0.26	0.31	0.75	0.75	1.12	0.26	0	-0.33	-0.39	-0.37	0.36	0.36	0.36	0.36	0	0.9	1.08	1.03	RT31_YEAST	37S ribosomal protein YMR-31, mitochondrial	YMR31
P19956	-0.31	-0.33	-0.35	0.26	0.26	0.31	1.18	1.28	1.14	0.26	0	-0.35	NA	NA	0.36	NA	NA	0.36	0	0.97	NA	NA	RM44_YEAST	54S ribosomal protein L44, mitochondrial (Mitochondrial large ribosomal subunit protein mL53) (YmL44)	MRPL44
P20049	-0.2	-0.21	-0.27	0.26	0.26	0.31	0.77	0.82	0.88	0.26	0	-0.34	-0.33	-0.34	0.36	0.36	0.36	0.36	0	0.93	0.91	0.93	TYR1_YEAST	Prephenate dehydrogenase [NADP(+)] (PRDH) (EC 1.3.1.13)	TYR1
P20051	-0.3	-0.29	-0.35	0.26	0.26	0.31	1.14	1.13	1.12	0.26	0	-0.43	-0.43	-0.43	0.36	0.36	0.36	0.36	0	1.2	1.18	1.18	PYRC_YEAST	Dihydroorotase (DHOase) (EC 3.5.2.3)	URA4
P20053	-0.25	-0.23	-0.3	0.26	0.26	0.31	0.94	0.9	0.97	0.26	0	-0.34	-0.34	-0.31	0.36	0.36	0.36	0.36	0	0.94	0.95	0.86	PRP4_YEAST	U4/U6 small nuclear ribonucleoprotein PRP4 (Pre-mRNA-processing protein 4)	PRP4
P20081	-0.3	-0.28	-0.33	0.26	0.26	0.31	1.13	1.09	1.07	0.26	0	-0.39	-0.39	-0.4	0.36	0.36	0.36	0.36	0	1.09	1.09	1.1	FKBP_YEAST	FK506-binding protein 1 (FKBP) (Peptidyl-prolyl cis-trans isomerase) (PPIase) (EC 5.2.1.8) (Rapamycin-binding protein)	FPR1
P20084	-0.28	-0.27	-0.35	0.26	0.26	0.31	1.07	1.05	1.11	0.26	0	-0.38	-0.37	-0.38	0.36	0.36	0.36	0.36	0	1.05	1.04	1.04	RM33_YEAST	54S ribosomal protein L33, mitochondrial (Mitochondrial large ribosomal subunit protein uL30m) (YmL33)	MRPL33
P20095	-0.22	NA	NA	0.26	NA	NA	0.82	NA	NA	0.26	0	NA	NA	NA	NA	NA	NA	NA	NA	NA	NA	NA	PRP2_YEAST	Pre-mRNA-splicing factor ATP-dependent RNA helicase-like protein PRP2 (EC 3.6.4.13) (Pre-mRNA-processing protein 2)	PRP2
P20133	-0.27	-0.26	-0.32	0.26	0.26	0.31	1.02	0.99	1.03	0.26	0	-0.33	-0.4	-0.31	0.36	0.36	0.36	0.36	0	0.91	1.09	0.86	PGTB2_YEAST	Geranylgeranyl transferase type-2 subunit beta (EC 2.5.1.60) (Geranylgeranyl transferase type II subunit beta) (GGTase-II-beta) (Type II protein geranyl-geranyltransferase subunit beta) (PGGT) (YPT1/SEC4 proteins geranylgeranyltransferase subunit beta)	BET2
P20134	-0.4	-0.47	-0.46	0.26	0.26	0.31	1.5	1.82	1.47	0.26	0	-0.38	-0.46	NA	0.36	0.36	NA	0.36	0	1.05	1.28	NA	SFL1_YEAST	Flocculation suppression protein (Protein SFL1)	SFL1
P20424	-0.35	-0.33	-0.36	0.26	0.26	0.31	1.31	1.26	1.17	0.26	0	-0.4	-0.41	-0.4	0.36	0.36	0.36	0.36	0	1.11	1.14	1.11	SRP54_YEAST	Signal recognition particle subunit SRP54 (Signal recognition particle 54 kDa protein homolog)	SRP54
P20433	-0.25	-0.25	-0.33	0.26	0.26	0.31	0.93	0.96	1.06	0.26	0	-0.39	-0.38	-0.38	0.36	0.36	0.36	0.36	0	1.07	1.04	1.06	RPB4_YEAST	DNA-directed RNA polymerase II subunit RPB4 (RNA polymerase II subunit B4) (B32) (DNA-directed RNA polymerase II 32 kDa polypeptide)	RPB4
P20434	-0.27	-0.26	-0.32	0.26	0.26	0.31	1.03	1.01	1.02	0.26	0	-0.38	-0.37	-0.36	0.36	0.36	0.36	0.36	0	1.04	1.03	1	RPAB1_YEAST	DNA-directed RNA polymerases I, II, and III subunit RPABC1 (RNA polymerases I, II, and III subunit ABC1) (ABC27) (DNA-directed RNA polymerases I, II, and III 27 kDa polypeptide)	RPB5
P20435	-0.26	-0.27	-0.32	0.26	0.26	0.31	1	1.02	1.01	0.26	0	-0.32	-0.36	-0.36	0.36	0.36	0.36	0.36	0	0.88	1.01	1	RPAB2_YEAST	DNA-directed RNA polymerases I, II, and III subunit RPABC2 (RNA polymerases I, II, and III subunit ABC2) (ABC23) (DNA-directed RNA polymerases I, II, and III 23 kDa polypeptide)	RPO26
P20436	NA	NA	NA	NA	NA	NA	NA	NA	NA	NA	NA	-0.42	NA	NA	0.36	NA	NA	0.36	0	1.16	NA	NA	RPAB3_YEAST	DNA-directed RNA polymerases I, II, and III subunit RPABC3 (RNA polymerases I, II, and III subunit ABC3) (ABC14.4) (ABC14.5) (DNA-directed RNA polymerases I, II, and III 14.5 kDa polypeptide)	RPB8
P20447	-0.28	-0.29	-0.31	0.26	0.26	0.31	1.08	1.1	0.99	0.26	0	-0.34	-0.35	-0.35	0.36	0.36	0.36	0.36	0	0.95	0.97	0.96	DBP3_YEAST	ATP-dependent RNA helicase DBP3 (EC 3.6.4.13) (DEAD box protein 3) (Helicase CA3)	DBP3
P20448	-0.32	-0.33	-0.35	0.26	0.26	0.31	1.2	1.27	1.13	0.26	0	-0.32	-0.39	-0.4	0.36	0.36	0.36	0.36	0	0.87	1.08	1.12	DBP4_YEAST	ATP-dependent RNA helicase HCA4 (EC 3.6.4.13) (DEAD box protein 4) (Helicase CA4) (Helicase UF1)	HCA4
P20449	-0.27	-0.27	-0.31	0.26	0.26	0.31	1.03	1.03	1.01	0.26	0	-0.39	-0.37	-0.38	0.36	0.36	0.36	0.36	0	1.07	1.04	1.05	DBP5_YEAST	ATP-dependent RNA helicase DBP5 (EC 3.6.4.13) (DEAD box protein 5) (Helicase CA5/6) (Ribonucleic acid-trafficking protein 8)	DBP5
P20457	-0.3	-0.32	-0.4	0.26	0.26	0.31	1.15	1.24	1.29	0.26	0	-0.37	-0.37	-0.36	0.36	0.36	0.36	0.36	0	1.02	1.01	1	PRI2_YEAST	DNA primase large subunit (DNA polymerase alpha:primase complex p58 subunit) (DNA polymerase-primase complex p58 subunit) (Pol alpha-primase complex p58 subunit) (DNA primase 58 kDa subunit)	PRI2
P20459	-0.27	-0.27	-0.31	0.26	0.26	0.31	1.03	1.02	1	0.26	0	-0.38	-0.38	-0.38	0.36	0.36	0.36	0.36	0	1.06	1.05	1.06	IF2A_YEAST	Eukaryotic translation initiation factor 2 subunit alpha (eIF-2-alpha)	SUI2
P20484	-0.23	-0.26	-0.28	0.26	0.26	0.31	0.87	0.98	0.9	0.26	0	-0.32	-0.31	-0.34	0.36	0.36	0.36	0.36	0	0.88	0.87	0.94	MAK11_YEAST	Protein MAK11 (Maintenance of killer protein 11)	MAK11
P20485	-0.26	-0.28	-0.33	0.26	0.26	0.31	0.97	1.07	1.08	0.26	0	-0.41	-0.42	-0.39	0.36	0.36	0.36	0.36	0	1.14	1.16	1.07	KICH_YEAST	Choline kinase (EC 2.7.1.32)	CKI1
P20604	-0.18	-0.16	-0.27	0.26	0.26	0.31	0.69	0.6	0.87	0.26	0	NA	-0.27	NA	NA	0.36	NA	0.36	0	NA	0.73	NA	PP11_YEAST	Serine/threonine-protein phosphatase PP1-1 (EC 3.1.3.16)	SIT4
P20606	-0.28	-0.27	-0.33	0.26	0.26	0.31	1.06	1.04	1.06	0.26	0	-0.38	-0.38	-0.37	0.36	0.36	0.36	0.36	0	1.05	1.04	1.04	SAR1_YEAST	Small COPII coat GTPase SAR1 (EC 3.6.5.-) (GTP-binding protein SAR1) (Secretion-associated RAS-related protein 1)	SAR1
P20676	-0.32	-0.31	-0.35	0.26	0.26	0.31	1.21	1.2	1.12	0.26	0	-0.4	-0.41	-0.39	0.36	0.36	0.36	0.36	0	1.1	1.13	1.08	NUP1_YEAST	Nucleoporin NUP1 (Nuclear pore protein NUP1)	NUP1
P20795	-0.21	-0.21	-0.28	0.26	0.26	0.31	0.81	0.79	0.9	0.26	0	-0.32	-0.29	-0.29	0.36	0.36	0.36	0.36	0	0.88	0.81	0.81	VPS33_YEAST	Vacuolar protein sorting-associated protein 33 (Protein SLP1) (Vacuolar morphogenesis protein 5)	VPS33
P20967	-0.23	-0.24	-0.3	0.26	0.26	0.31	0.87	0.92	0.96	0.26	0	-0.38	-0.37	-0.37	0.36	0.36	0.36	0.36	0	1.04	1.03	1.03	ODO1_YEAST	2-oxoglutarate dehydrogenase, mitochondrial (EC 1.2.4.2) (2-oxoglutarate dehydrogenase complex component E1) (OGDC-E1) (Alpha-ketoglutarate dehydrogenase)	KGD1
P21147	-0.62	-0.42	-0.57	0.26	0.26	0.31	2.34	1.61	1.82	0.26	0	NA	-0.58	NA	NA	0.36	NA	0.36	0	NA	1.59	NA	ACO1_YEAST	Acyl-CoA desaturase 1 (EC 1.14.19.1) (Delta 9 fatty acid desaturase) (Fatty acid desaturase 1) (Stearoyl-CoA desaturase 1)	OLE1
P21182	-0.3	-0.29	-0.31	0.26	0.26	0.31	1.14	1.11	1	0.26	0	-0.36	-0.37	-0.36	0.36	0.36	0.36	0.36	0	0.99	1.01	1	DCAM_YEAST	S-adenosylmethionine decarboxylase proenzyme (AdoMetDC) (SAMDC) (EC 4.1.1.50) [Cleaved into: S-adenosylmethionine decarboxylase alpha chain; S-adenosylmethionine decarboxylase beta chain]	SPE2
P21242	-0.26	-0.25	-0.31	0.26	0.26	0.31	1	0.97	1	0.26	0	-0.38	-0.38	-0.38	0.36	0.36	0.36	0.36	0	1.04	1.05	1.06	PSA7_YEAST	Probable proteasome subunit alpha type-7 (EC 3.4.25.1) (Macropain subunit C1) (Multicatalytic endopeptidase complex subunit C1) (Proteasome component C1) (Proteinase YSCE subunit 1)	PRE10
P21243	-0.27	-0.25	-0.32	0.26	0.26	0.31	1.01	0.98	1.02	0.26	0	-0.37	-0.38	-0.37	0.36	0.36	0.36	0.36	0	1.02	1.05	1.04	PSA1_YEAST	Proteasome subunit alpha type-1 (EC 3.4.25.1) (Macropain subunit C7-alpha) (Multicatalytic endopeptidase complex C7) (Proteasome component C7-alpha) (Proteasome component Y8) (Proteinase YSCE subunit 7) (SCL1 suppressor protein)	SCL1
P21264	-0.17	-0.17	-0.24	0.26	0.26	0.31	0.65	0.64	0.78	0.26	0	NA	NA	NA	NA	NA	NA	NA	NA	NA	NA	NA	PUR6_YEAST	Phosphoribosylaminoimidazole carboxylase (EC 4.1.1.21) (AIR carboxylase) (AIRC)	ADE2
P21304	-0.27	-0.27	-0.32	0.26	0.26	0.31	1.02	1.03	1.03	0.26	0	-0.36	-0.36	-0.36	0.36	0.36	0.36	0.36	0	1	1.01	1.01	PWP1_YEAST	Periodic tryptophan protein 1	PWP1
P21306	-0.2	-0.21	-0.27	0.26	0.26	0.31	0.76	0.8	0.85	0.26	0	-0.37	-0.38	-0.36	0.36	0.36	0.36	0.36	0	1.03	1.05	1	ATP5E_YEAST	ATP synthase subunit epsilon, mitochondrial (ATPase subunit epsilon)	ATP15
P21373	-0.25	-0.26	-0.3	0.26	0.26	0.31	0.94	0.99	0.96	0.26	0	-0.35	-0.28	-0.26	0.36	0.36	0.36	0.36	0	0.96	0.78	0.73	UTR1_YEAST	NAD(+) kinase (EC 2.7.1.23) (Unknown transcript 1 protein)	UTR1
P21374	NA	-0.16	-0.23	NA	0.26	0.31	NA	0.62	0.73	0.285	0.0371	NA	NA	NA	NA	NA	NA	NA	NA	NA	NA	NA	ISY1_YEAST	Pre-mRNA-splicing factor ISY1 (Interactor of SYF1) (PRP19-associated complex protein 30)	ISY1
P21375	-0.3	-0.3	-0.33	0.26	0.26	0.31	1.12	1.16	1.07	0.26	0	-0.4	-0.38	-0.36	0.36	0.36	0.36	0.36	0	1.1	1.06	1	OSM1_YEAST	Fumarate reductase 2 (FRDS2) (EC 1.3.1.6) (NADH-dependent fumarate reductase) (Osmotic sensitivity protein 1) (Soluble fumarate reductase, mitochondrial isozyme)	OSM1
P21524	-0.62	NA	-0.55	0.26	NA	0.31	2.33	NA	1.78	0.285	0.0371	-0.57	-0.6	-0.61	0.36	0.36	0.36	0.36	0	1.58	1.65	1.7	RIR1_YEAST	Ribonucleoside-diphosphate reductase large chain 1 (EC 1.17.4.1) (Ribonucleotide reductase R1 subunit 1) (Ribonucleotide reductase large subunit 1)	RNR1
P21538	-0.28	-0.29	-0.36	0.26	0.26	0.31	1.05	1.13	1.17	0.26	0	-0.4	-0.4	-0.4	0.36	0.36	0.36	0.36	0	1.09	1.11	1.11	REB1_YEAST	DNA-binding protein REB1 (QBP)	REB1
P21560	-0.26	-0.27	-0.34	0.26	0.26	0.31	0.99	1.03	1.08	0.26	0	-0.37	-0.38	-0.38	0.36	0.36	0.36	0.36	0	1.02	1.05	1.05	CBP3_YEAST	Protein CBP3, mitochondrial	CBP3
P21576	-0.28	-0.29	-0.33	0.26	0.26	0.31	1.07	1.1	1.06	0.26	0	-0.41	-0.4	-0.4	0.36	0.36	0.36	0.36	0	1.13	1.12	1.11	VPS1_YEAST	Vacuolar protein sorting-associated protein 1	VPS1
P21657	-0.17	-0.27	NA	0.26	0.26	NA	0.65	1.06	NA	0.26	0	-0.3	-0.3	-0.31	0.36	0.36	0.36	0.36	0	0.84	0.83	0.85	DAL81_YEAST	Transcriptional activator protein DAL81 (Regulatory protein UGA35)	DAL81
P21734	-0.32	-0.3	-0.35	0.26	0.26	0.31	1.19	1.15	1.12	0.26	0	-0.36	-0.36	-0.36	0.36	0.36	0.36	0.36	0	0.99	1	0.99	UBC1_YEAST	Ubiquitin-conjugating enzyme E2 1 (EC 2.3.2.23) (E2 ubiquitin-conjugating enzyme 1) (Ubiquitin carrier protein) (Ubiquitin-conjugating enzyme E2-24 kDa) (Ubiquitin-protein ligase)	UBC1
P21771	NA	NA	-0.3	NA	NA	0.31	NA	NA	0.97	0.31	0	NA	-0.29	-0.29	NA	0.36	0.36	0.36	0	NA	0.81	0.8	RT28_YEAST	37S ribosomal protein S28, mitochondrial (Mitochondrial small ribosomal subunit protein uS15m)	MRPS28
P21801	-0.1	-0.12	-0.21	0.26	0.26	0.31	0.38	0.46	0.67	0.26	0	-0.33	-0.29	-0.28	0.36	0.36	0.36	0.36	0	0.92	0.81	0.77	SDHB_YEAST	Succinate dehydrogenase [ubiquinone] iron-sulfur subunit, mitochondrial (EC 1.3.5.1) (Iron-sulfur subunit of complex II) (Ip)	SDH2
P21825	-0.28	-0.28	-0.33	0.26	0.26	0.31	1.05	1.07	1.07	0.26	0	-0.42	-0.4	-0.41	0.36	0.36	0.36	0.36	0	1.16	1.11	1.15	SEC62_YEAST	Translocation protein SEC62 (Sec62/63 complex 30 kDa subunit)	SEC62
P21826	NA	NA	-0.04	NA	NA	0.31	NA	NA	0.13	0.31	0	NA	NA	NA	NA	NA	NA	NA	NA	NA	NA	NA	MLS2_YEAST	Malate synthase 2 (EC 2.3.3.9) (Degradation of allantoin protein 7)	DAL7
P21827	-0.26	-0.26	-0.31	0.26	0.26	0.31	0.97	0.99	1.01	0.26	0	-0.36	-0.37	-0.36	0.36	0.36	0.36	0.36	0	1	1.02	0.99	RCC1_YEAST	Guanine nucleotide exchange factor SRM1 (Pheromone response pathway component SRM1) (Pre-mRNA-processing protein 20) (Regulator of chromosome condensation) (Suppressor of receptor mutations 1) (mRNA transport protein 1)	SRM1
P21951	-0.39	-0.34	-0.4	0.26	0.26	0.31	1.48	1.33	1.27	0.26	0	-0.41	-0.36	-0.36	0.36	0.36	0.36	0.36	0	1.14	1	0.99	DPOE_YEAST	DNA polymerase epsilon catalytic subunit A (EC 2.7.7.7) (3'-5' exodeoxyribonuclease) (EC 3.1.11.-) (DNA polymerase II subunit A)	POL2
P21954	-0.25	-0.25	-0.3	0.26	0.26	0.31	0.93	0.95	0.95	0.26	0	-0.33	-0.33	-0.33	0.36	0.36	0.36	0.36	0	0.91	0.91	0.9	IDHP_YEAST	Isocitrate dehydrogenase [NADP], mitochondrial (IDH) (EC 1.1.1.42) (IDP) (NADP(+)-specific ICDH) (Oxalosuccinate decarboxylase)	IDP1
P21957	NA	NA	NA	NA	NA	NA	NA	NA	NA	NA	NA	-0.34	NA	-0.38	0.36	NA	0.36	0.36	0	0.93	NA	1.06	OPI1_YEAST	Transcriptional repressor OPI1 (Negative regulator of phospholipid biosynthesis) (Overproducer of inositol protein 1)	OPI1
P21965	-0.43	-0.42	-0.42	0.26	0.26	0.31	1.61	1.62	1.34	0.26	0	-0.4	-0.4	-0.4	0.36	0.36	0.36	0.36	0	1.1	1.09	1.1	MCK1_YEAST	Protein kinase MCK1 (EC 2.7.12.1) (Meiosis and centromere regulatory kinase)	MCK1
P22007	-0.25	-0.22	-0.28	0.26	0.26	0.31	0.95	0.86	0.89	0.26	0	NA	-0.36	-0.33	NA	0.36	0.36	0.36	0	NA	1	0.92	FNTB_YEAST	Protein farnesyltransferase subunit beta (FTase-beta) (PFTase beta) (EC 2.5.1.58) (CAAX farnesyltransferase subunit beta) (Ras proteins prenyltransferase subunit beta)	RAM1
P22023	-0.28	-0.25	-0.32	0.26	0.26	0.31	1.05	0.96	1.02	0.26	0	-0.34	NA	-0.31	0.36	NA	0.36	0.36	0	0.94	NA	0.86	KRE5_YEAST	Killer toxin-resistance protein 5	KRE5
P22035	-0.24	-0.22	NA	0.26	0.26	NA	0.92	0.83	NA	0.26	0	NA	-0.32	-0.36	NA	0.36	0.36	0.36	0	NA	0.89	0.99	BAS1_YEAST	Myb-like DNA-binding protein BAS1	BAS1
P22082	-0.34	-0.32	-0.36	0.26	0.26	0.31	1.27	1.24	1.15	0.26	0	-0.41	-0.42	-0.36	0.36	0.36	0.36	0.36	0	1.13	1.15	1.01	SNF2_YEAST	Transcription regulatory protein SNF2 (EC 3.6.4.-) (ATP-dependent helicase SNF2) (Regulatory protein GAM1) (Regulatory protein SWI2) (SWI/SNF complex component SNF2) (Transcription factor TYE3)	SNF2
P22108	-0.14	-0.13	-0.19	0.26	0.26	0.31	0.53	0.51	0.62	0.26	0	-0.23	-0.26	-0.25	0.36	0.36	0.36	0.36	0	0.62	0.71	0.68	APA2_YEAST	Diadenosine 5',5'''-P1,P4-tetraphosphate phosphorylase 2 (Ap4A phosphorylase 2) (EC 2.7.7.53) (ADP-sulfurylase) (EC 2.7.7.5) (ATP adenylyltransferase)	APA2
P22134	-0.32	-0.3	-0.32	0.26	0.26	0.31	1.21	1.16	1.02	0.26	0	-0.37	-0.36	-0.32	0.36	0.36	0.36	0.36	0	1.03	0.99	0.89	MAG_YEAST	DNA-3-methyladenine glycosylase (EC 3.2.2.21) (3-methyladenine DNA glycosidase) (3MEA DNA glycosylase)	MAG1
P22135	-0.22	-0.23	-0.32	0.26	0.26	0.31	0.85	0.87	1.02	0.26	0	-0.36	-0.38	-0.38	0.36	0.36	0.36	0.36	0	0.98	1.05	1.06	ATP12_YEAST	Protein ATP12, mitochondrial	ATP12
P22137	-0.26	-0.25	-0.31	0.26	0.26	0.31	0.97	0.95	0.99	0.26	0	-0.39	-0.39	-0.38	0.36	0.36	0.36	0.36	0	1.09	1.08	1.07	CLH_YEAST	Clathrin heavy chain	CHC1
P22138	-0.29	-0.29	-0.33	0.26	0.26	0.31	1.1	1.12	1.07	0.26	0	-0.38	-0.38	-0.38	0.36	0.36	0.36	0.36	0	1.05	1.05	1.04	RPA2_YEAST	DNA-directed RNA polymerase I subunit RPA135 (EC 2.7.7.6) (DNA-directed RNA polymerase I 135 kDa polypeptide) (A135) (DNA-directed RNA polymerase I polypeptide 2) (RNA polymerase I subunit 2)	RPA135
P22139	-0.28	-0.28	-0.32	0.26	0.26	0.31	1.08	1.07	1.02	0.26	0	-0.32	-0.38	-0.36	0.36	0.36	0.36	0.36	0	0.88	1.06	0.99	RPAB5_YEAST	DNA-directed RNA polymerases I, II, and III subunit RPABC5 (RNA polymerases I, II, and III subunit ABC5) (ABC10-beta) (ABC8) (DNA-directed RNA polymerases I, II, and III 8.3 kDa polypeptide)	RPB10
P22140	NA	-0.2	-0.24	NA	0.26	0.31	NA	0.76	0.76	0.285	0.0371	NA	NA	NA	NA	NA	NA	NA	NA	NA	NA	NA	EPT1_YEAST	Choline/ethanolaminephosphotransferase 1 (ETHPT) (Ethanolaminephosphotransferase 1) (EC 2.7.8.1) (EC 2.7.8.2) (Aminoalcohol phosphotransferase EPT1)	EPT1
P22141	-0.28	-0.27	-0.32	0.26	0.26	0.31	1.05	1.04	1.03	0.26	0	-0.35	-0.36	-0.36	0.36	0.36	0.36	0.36	0	0.98	0.99	0.99	PSB4_YEAST	Proteasome subunit beta type-4 (EC 3.4.25.1) (Macropain subunit C11) (Multicatalytic endopeptidase complex subunit C11) (Proteasome component C11) (Proteinase YSCE subunit 11)	PRE1
P22146	-0.32	-0.31	-0.36	0.26	0.26	0.31	1.22	1.18	1.15	0.26	0	-0.42	-0.44	-0.44	0.36	0.36	0.36	0.36	0	1.16	1.21	1.21	GAS1_YEAST	1,3-beta-glucanosyltransferase GAS1 (EC 2.4.1.-) (Glycolipid-anchored surface protein 1) (Glycoprotein GP115)	GAS1
P22147	-0.28	-0.27	-0.32	0.26	0.26	0.31	1.07	1.03	1.03	0.26	0	-0.39	-0.4	-0.39	0.36	0.36	0.36	0.36	0	1.09	1.1	1.07	XRN1_YEAST	5'-3' exoribonuclease 1 (EC 3.1.13.-) (DNA strand transfer protein beta) (STP-beta) (KAR(-)-enhancing mutation protein) (Strand exchange protein 1) (p175)	XRN1
P22149	NA	NA	NA	NA	NA	NA	NA	NA	NA	NA	NA	NA	NA	-0.4	NA	NA	0.36	0.36	0	NA	NA	1.12	AFT1_YEAST	Iron-regulated transcriptional activator AFT1 (Activator of iron transcription protein 1)	AFT1
P22202	NA	NA	-0.2	NA	NA	0.31	NA	NA	0.63	0.31	0	-0.35	-0.37	-0.34	0.36	0.36	0.36	0.36	0	0.97	1.02	0.95	HSP74_YEAST	Heat shock protein SSA4	SSA4
P22203	-0.3	-0.3	-0.34	0.26	0.26	0.31	1.13	1.15	1.09	0.26	0	-0.38	-0.39	-0.38	0.36	0.36	0.36	0.36	0	1.06	1.06	1.06	VATE_YEAST	V-type proton ATPase subunit E (V-ATPase subunit E) (V-ATPase 27 kDa subunit) (Vacuolar proton pump subunit E)	VMA4
P22204	NA	NA	-0.33	NA	NA	0.31	NA	NA	1.06	0.31	0	-0.31	NA	NA	0.36	NA	NA	0.36	0	0.86	NA	NA	DBF2_YEAST	Cell cycle protein kinase DBF2 (EC 2.7.11.1) (Dumbbell forming protein 2)	DBF2
P22211	-0.24	-0.23	-0.27	0.26	0.26	0.31	0.9	0.87	0.86	0.26	0	-0.32	-0.33	-0.3	0.36	0.36	0.36	0.36	0	0.89	0.92	0.85	NPR1_YEAST	Nitrogen permease reactivator protein (EC 2.7.11.1) (Serine/threonine-protein kinase NPR1)	NPR1
P22213	-0.27	-0.26	-0.33	0.26	0.26	0.31	1.03	1.01	1.06	0.26	0	-0.41	-0.42	-0.42	0.36	0.36	0.36	0.36	0	1.13	1.15	1.16	SLY1_YEAST	Protein SLY1 (Suppressor of loss of YPT1 protein 1)	SLY1
P22214	-0.3	-0.27	-0.3	0.26	0.26	0.31	1.14	1.02	0.96	0.26	0	-0.39	-0.38	-0.38	0.36	0.36	0.36	0.36	0	1.08	1.06	1.07	SEC22_YEAST	Protein transport protein SEC22 (Suppressor of loss of YPT1 protein 2)	SEC22
P22216	-0.28	NA	NA	0.26	NA	NA	1.05	NA	NA	0.26	0	NA	NA	NA	NA	NA	NA	NA	NA	NA	NA	NA	RAD53_YEAST	Serine/threonine-protein kinase RAD53 (EC 2.7.12.1) (CHEK2 homolog) (Serine-protein kinase 1)	RAD53
P22217	-0.36	-0.35	-0.39	0.26	0.26	0.31	1.36	1.33	1.24	0.26	0	-0.45	-0.45	-0.44	0.36	0.36	0.36	0.36	0	1.24	1.23	1.23	TRX1_YEAST	Thioredoxin-1 (Thioredoxin I) (TR-I) (Thioredoxin-2)	TRX1
P22219	-0.21	NA	-0.29	0.26	NA	0.31	0.78	NA	0.94	0.285	0.0371	NA	NA	NA	NA	NA	NA	NA	NA	NA	NA	NA	VPS15_YEAST	Serine/threonine-protein kinase VPS15 (EC 2.7.11.1) (Golgi-retention defective mutant protein 8) (Vacuolar protein sorting-associated protein 15)	VPS15
P22224	-0.25	-0.24	-0.29	0.26	0.26	0.31	0.95	0.92	0.94	0.26	0	-0.4	-0.37	-0.37	0.36	0.36	0.36	0.36	0	1.12	1.03	1.03	SEC15_YEAST	Exocyst complex component SEC15	SEC15
P22276	-0.3	-0.3	-0.32	0.26	0.26	0.31	1.12	1.15	1.03	0.26	0	-0.41	-0.38	-0.38	0.36	0.36	0.36	0.36	0	1.14	1.05	1.05	RPC2_YEAST	DNA-directed RNA polymerase III subunit RPC2 (RNA polymerase III subunit C2) (EC 2.7.7.6) (C128) (DNA-directed RNA polymerase III 130 kDa polypeptide)	RET1
P22336	-0.29	-0.28	-0.33	0.26	0.26	0.31	1.11	1.09	1.08	0.26	0	-0.38	-0.38	-0.37	0.36	0.36	0.36	0.36	0	1.04	1.04	1.02	RFA1_YEAST	Replication factor A protein 1 (RF-A protein 1) (DNA-binding protein BUF2) (Replication protein A 69 kDa DNA-binding subunit) (Single-stranded DNA-binding protein)	RFA1
P22353	-0.24	-0.3	-0.3	0.26	0.26	0.31	0.92	1.16	0.95	0.26	0	-0.4	-0.38	-0.34	0.36	0.36	0.36	0.36	0	1.11	1.04	0.96	RM08_YEAST	54S ribosomal protein L8, mitochondrial (Mitochondrial large ribosomal subunit protein bL17m) (YmL8)	MRPL8
P22354	-0.23	-0.24	-0.33	0.26	0.26	0.31	0.85	0.92	1.06	0.26	0	-0.37	-0.29	-0.35	0.36	0.36	0.36	0.36	0	1.03	0.79	0.97	RM20_YEAST	54S ribosomal protein L20, mitochondrial (Mitochondrial large ribosomal subunit protein mL58) (YmL20)	MRPL20
P22434	NA	NA	NA	NA	NA	NA	NA	NA	NA	NA	NA	NA	-0.34	-0.33	NA	0.36	0.36	0.36	0	NA	0.93	0.92	PDE1_YEAST	3',5'-cyclic-nucleotide phosphodiesterase 1 (PDEase 1) (EC 3.1.4.17) (3':5'-CNP) (Low-affinity cAMP phosphodiesterase)	PDE1
P22438	-0.24	-0.22	-0.25	0.26	0.26	0.31	0.89	0.83	0.8	0.26	0	NA	NA	NA	NA	NA	NA	NA	NA	NA	NA	NA	SYMM_YEAST	Methionine--tRNA ligase, mitochondrial (EC 6.1.1.10) (Methionyl-tRNA synthetase) (MetRS)	MSM1
P22515	-0.28	-0.28	-0.33	0.26	0.26	0.31	1.06	1.07	1.05	0.26	0	-0.41	-0.4	-0.4	0.36	0.36	0.36	0.36	0	1.12	1.12	1.12	UBA1_YEAST	Ubiquitin-activating enzyme E1 1 (EC 6.2.1.45)	UBA1
P22517	-0.22	-0.21	-0.27	0.26	0.26	0.31	0.82	0.83	0.87	0.26	0	-0.28	-0.29	-0.29	0.36	0.36	0.36	0.36	0	0.78	0.81	0.8	KCC2_YEAST	Calcium/calmodulin-dependent protein kinase II (EC 2.7.11.17)	CMK2
P22543	-0.24	NA	NA	0.26	NA	NA	0.89	NA	NA	0.26	0	-0.27	-0.29	NA	0.36	0.36	NA	0.36	0	0.73	0.81	NA	VPS34_YEAST	Phosphatidylinositol 3-kinase VPS34 (PI3-kinase VPS34) (PI3K VPS34) (PtdIns-3-kinase VPS34) (EC 2.7.1.137) (Carboxypeptidase Y-deficient protein 15) (Vacuolar protein sorting-associated protein 34) (Vacuolar protein-targeting protein 29)	VPS34
P22579	-0.25	-0.25	-0.32	0.26	0.26	0.31	0.95	0.96	1.02	0.26	0	-0.4	-0.4	-0.39	0.36	0.36	0.36	0.36	0	1.1	1.1	1.08	SIN3_YEAST	Transcriptional regulatory protein SIN3	SIN3
P22696	-0.26	-0.26	-0.31	0.26	0.26	0.31	0.97	1	1.01	0.26	0	-0.37	-0.36	-0.35	0.36	0.36	0.36	0.36	0	1.03	1	0.98	ESS1_YEAST	Peptidyl-prolyl cis-trans isomerase ESS1 (PPIase ESS1) (EC 5.2.1.8) (Parvulin ESS1) (Processing/termination factor 1)	ESS1
P22768	-0.1	-0.11	-0.13	0.26	0.26	0.31	0.39	0.42	0.41	0.26	0	-0.18	-0.18	-0.17	0.36	0.36	0.36	0.36	0	0.49	0.49	0.48	ASSY_YEAST	Argininosuccinate synthase (EC 6.3.4.5) (Citrulline--aspartate ligase)	ARG1
P22803	-0.23	-0.23	-0.3	0.26	0.26	0.31	0.87	0.88	0.96	0.26	0	-0.38	-0.37	-0.37	0.36	0.36	0.36	0.36	0	1.04	1.04	1.03	TRX2_YEAST	Thioredoxin-2 (Thioredoxin II) (TR-II) (Thioredoxin-1)	TRX2
P22804	NA	-0.28	-0.32	NA	0.26	0.31	NA	1.08	1.04	0.285	0.0371	-0.39	NA	-0.34	0.36	NA	0.36	0.36	0	1.09	NA	0.93	BET1_YEAST	Protein transport protein BET1 (Suppressor of loss of YPT1 protein 12) (Protein SLY12)	BET1
P22855	-0.11	NA	-0.16	0.26	NA	0.31	0.4	NA	0.52	0.285	0.0371	-0.19	NA	-0.25	0.36	NA	0.36	0.36	0	0.53	NA	0.69	MAN1_YEAST	Alpha-mannosidase (EC 3.2.1.24) (Alpha-D-mannoside mannohydrolase)	AMS1
P22936	-0.25	-0.24	-0.3	0.26	0.26	0.31	0.94	0.91	0.97	0.26	0	-0.34	-0.34	-0.3	0.36	0.36	0.36	0.36	0	0.93	0.94	0.83	APN1_YEAST	Apurinic-apyrimidinic endonuclease 1 (AP endonuclease 1) (EC 3.1.21.-)	APN1
P22943	-0.19	-0.15	-0.22	0.26	0.26	0.31	0.71	0.56	0.71	0.26	0	-0.26	-0.27	-0.27	0.36	0.36	0.36	0.36	0	0.72	0.75	0.74	HSP12_YEAST	12 kDa heat shock protein (Glucose and lipid-regulated protein)	HSP12
P23180	-0.07	-0.08	-0.13	0.26	0.26	0.31	0.28	0.31	0.43	0.26	0	NA	NA	NA	NA	NA	NA	NA	NA	NA	NA	NA	AIM17_YEAST	Probable oxidoreductase AIM17 (EC 1.14.11.-) (Altered inheritance of mitochondria protein 17, mitochondrial) (Found in mitochondrial proteome protein 12)	AIM17
P23201	-0.41	-0.39	-0.42	0.26	0.26	0.31	1.53	1.51	1.35	0.26	0	-0.39	-0.39	-0.38	0.36	0.36	0.36	0.36	0	1.07	1.07	1.07	SPA2_YEAST	Protein SPA2	SPA2
P23202	-0.2	-0.2	-0.27	0.26	0.26	0.31	0.77	0.76	0.85	0.26	0	-0.25	-0.27	-0.27	0.36	0.36	0.36	0.36	0	0.69	0.75	0.76	URE2_YEAST	Transcriptional regulator URE2 (Disulfide reductase) (EC 1.8.4.-) (Glutathione peroxidase) (EC 1.11.1.9)	URE2
P23248	-0.36	-0.35	-0.37	0.26	0.26	0.31	1.35	1.37	1.19	0.26	0	-0.42	-0.42	-0.42	0.36	0.36	0.36	0.36	0	1.17	1.16	1.17	RS3A2_YEAST	40S ribosomal protein S1-B (RP10B) (Small ribosomal subunit protein eS1-B)	RPS1B
P23254	-0.28	-0.28	-0.33	0.26	0.26	0.31	1.06	1.06	1.07	0.26	0	-0.4	-0.39	-0.39	0.36	0.36	0.36	0.36	0	1.11	1.09	1.09	TKT1_YEAST	Transketolase 1 (TK 1) (EC 2.2.1.1)	TKL1
P23255	-0.27	-0.23	-0.35	0.26	0.26	0.31	1.03	0.88	1.14	0.26	0	-0.28	-0.33	NA	0.36	0.36	NA	0.36	0	0.77	0.91	NA	TAF2_YEAST	Transcription initiation factor TFIID subunit 2 (TAFII-150) (TBP-associated factor 150 kDa) (TBP-associated factor 2) (TSM-1)	TAF2
P23285	NA	NA	NA	NA	NA	NA	NA	NA	NA	NA	NA	NA	-0.4	NA	NA	0.36	NA	0.36	0	NA	1.11	NA	CYPB_YEAST	Peptidyl-prolyl cis-trans isomerase B (PPIase B) (EC 5.2.1.8) (Cyclophilin B) (Cyclophilin-related protein) (Rotamase B)	CPR2
P23287	-0.23	-0.2	-0.27	0.26	0.26	0.31	0.85	0.78	0.86	0.26	0	-0.35	-0.33	-0.31	0.36	0.36	0.36	0.36	0	0.96	0.93	0.85	PP2B1_YEAST	Serine/threonine-protein phosphatase 2B catalytic subunit A1 (EC 3.1.3.16) (Calcineurin A1) (Calmodulin-binding protein 1)	CNA1
P23291	-0.33	-0.29	NA	0.26	0.26	NA	1.25	1.11	NA	0.26	0	-0.4	-0.41	-0.38	0.36	0.36	0.36	0.36	0	1.1	1.13	1.06	KC11_YEAST	Casein kinase I homolog 1 (EC 2.7.11.1)	YCK1
P23292	-0.3	-0.31	-0.39	0.26	0.26	0.31	1.13	1.18	1.24	0.26	0	-0.4	-0.41	-0.4	0.36	0.36	0.36	0.36	0	1.1	1.14	1.1	KC12_YEAST	Casein kinase I homolog 2 (EC 2.7.11.1)	YCK2
P23293	-0.27	-0.27	-0.33	0.26	0.26	0.31	1.02	1.05	1.07	0.26	0	-0.35	-0.35	-0.37	0.36	0.36	0.36	0.36	0	0.96	0.97	1.04	BUR1_YEAST	Serine/threonine-protein kinase BUR1 (EC 2.7.11.22) (EC 2.7.11.23) (Bypass UAS requirement protein 1) (Suppressor of GPA1-Vall50 mutation protein 1)	SGV1
P23301	-0.34	-0.33	-0.37	0.26	0.26	0.31	1.27	1.29	1.19	0.26	0	-0.42	-0.42	-0.42	0.36	0.36	0.36	0.36	0	1.16	1.15	1.16	IF5A1_YEAST	Eukaryotic translation initiation factor 5A-1 (eIF-5A-1) (Hypusine-containing protein HP2) (eIF-4D)	HYP2
P23369	-0.34	NA	NA	0.26	NA	NA	1.28	NA	NA	0.26	0	-0.34	-0.37	NA	0.36	0.36	NA	0.36	0	0.95	1.03	NA	RM25_YEAST	54S ribosomal protein L25, mitochondrial (Mitochondrial large ribosomal subunit protein mL59) (YmL25)	MRPL25
P23394	-0.26	-0.24	-0.32	0.26	0.26	0.31	0.99	0.94	1.03	0.26	0	-0.4	-0.35	-0.39	0.36	0.36	0.36	0.36	0	1.12	0.98	1.07	PRP28_YEAST	Pre-mRNA-splicing ATP-dependent RNA helicase PRP28 (EC 3.6.4.13) (Helicase CA8)	PRP28
P23503	-0.23	NA	-0.29	0.26	NA	0.31	0.86	NA	0.94	0.285	0.0371	NA	-0.27	-0.28	NA	0.36	0.36	0.36	0	NA	0.74	0.76	NAR1_YEAST	Cytosolic Fe-S cluster assembly factor NAR1 (Nuclear architecture-related protein 1)	NAR1
P23542	-0.33	-0.32	-0.34	0.26	0.26	0.31	1.23	1.23	1.1	0.26	0	-0.34	-0.34	-0.35	0.36	0.36	0.36	0.36	0	0.94	0.95	0.96	AATC_YEAST	Aspartate aminotransferase, cytoplasmic (EC 2.6.1.1) (Transaminase A)	AAT2
P23561	-0.24	NA	-0.26	0.26	NA	0.31	0.9	NA	0.83	0.285	0.0371	-0.27	-0.25	-0.33	0.36	0.36	0.36	0.36	0	0.73	0.7	0.91	STE11_YEAST	Serine/threonine-protein kinase STE11 (EC 2.7.11.25)	STE11
P23585	NA	NA	NA	NA	NA	NA	NA	NA	NA	NA	NA	NA	NA	-0.26	NA	NA	0.36	0.36	0	NA	NA	0.72	HXT2_YEAST	High-affinity glucose transporter HXT2	HXT2
P23595	-0.24	-0.23	-0.27	0.26	0.26	0.31	0.92	0.9	0.85	0.26	0	-0.32	-0.36	-0.34	0.36	0.36	0.36	0.36	0	0.89	1	0.95	PP2A2_YEAST	Serine/threonine-protein phosphatase PP2A-2 catalytic subunit (EC 3.1.3.16)	PPH22
P23615	-0.26	-0.25	-0.31	0.26	0.26	0.31	0.98	0.96	1	0.26	0	-0.39	-0.39	-0.39	0.36	0.36	0.36	0.36	0	1.07	1.08	1.07	SPT6_YEAST	Transcription elongation factor SPT6 (Chromatin elongation factor SPT6)	SPT6
P23638	-0.26	-0.26	-0.32	0.26	0.26	0.31	0.99	0.98	1.01	0.26	0	-0.4	-0.4	-0.4	0.36	0.36	0.36	0.36	0	1.12	1.11	1.1	PSA3_YEAST	Proteasome subunit alpha type-3 (EC 3.4.25.1) (Macropain subunit Y13) (Multicatalytic endopeptidase complex subunit Y13) (Proteasome component Y13) (Proteinase YSCE subunit 13)	PRE9
P23639	-0.27	-0.26	-0.33	0.26	0.26	0.31	1.04	1.01	1.06	0.26	0	-0.39	-0.38	-0.39	0.36	0.36	0.36	0.36	0	1.07	1.06	1.08	PSA2_YEAST	Proteasome subunit alpha type-2 (EC 3.4.25.1) (Macropain subunit Y7) (Multicatalytic endopeptidase complex subunit Y7) (Proteasome component Y7) (Proteinase YSCE subunit 7)	PRE8
P23641	-0.21	-0.21	-0.29	0.26	0.26	0.31	0.8	0.82	0.94	0.26	0	-0.33	-0.32	-0.33	0.36	0.36	0.36	0.36	0	0.9	0.89	0.9	MPCP_YEAST	Mitochondrial phosphate carrier protein (Mitochondrial import receptor) (Phosphate transport protein) (PTP) (mPic 1) (p32) [Cleaved into: Mitochondrial phosphate carrier protein, N-terminally processed]	MIR1
P23642	-0.31	-0.3	-0.33	0.26	0.26	0.31	1.16	1.15	1.06	0.26	0	-0.36	-0.41	-0.44	0.36	0.36	0.36	0.36	0	1.01	1.12	1.21	VAN1_YEAST	Mannan polymerase I complex VAN1 subunit (M-pol I subunit VAN1) (Vanadate resistance protein)	VAN1
P23643	-0.22	-0.2	-0.27	0.26	0.26	0.31	0.82	0.76	0.88	0.26	0	NA	NA	-0.3	NA	NA	0.36	0.36	0	NA	NA	0.84	VPS3_YEAST	Vacuolar protein sorting-associated protein 3 (Vacuolar protein-targeting protein 17)	VPS3
P23644	-0.27	-0.27	-0.31	0.26	0.26	0.31	1.01	1.03	1	0.26	0	-0.35	-0.36	-0.36	0.36	0.36	0.36	0.36	0	0.98	1.01	1	TOM40_YEAST	Mitochondrial import receptor subunit TOM40 (Mitochondrial import site protein ISP42) (Translocase of outer membrane 40 kDa subunit)	TOM40
P23724	-0.27	-0.26	-0.32	0.26	0.26	0.31	1.03	1	1.01	0.26	0	-0.4	-0.4	-0.38	0.36	0.36	0.36	0.36	0	1.1	1.12	1.07	PSB6_YEAST	Proteasome subunit beta type-6 (EC 3.4.25.1) (Multicatalytic endopeptidase complex subunit C5) (Proteasome component C5)	PRE7
P23776	-0.31	-0.29	-0.44	0.26	0.26	0.31	1.18	1.12	1.42	0.26	0	-0.53	-0.53	-0.5	0.36	0.36	0.36	0.36	0	1.48	1.46	1.39	EXG1_YEAST	Glucan 1,3-beta-glucosidase I/II (EC 3.2.1.58) (Exo-1,3-beta-glucanase I/II) (Soluble cell wall protein 6)	EXG1
P23833	-0.17	-0.21	-0.26	0.26	0.26	0.31	0.65	0.82	0.85	0.26	0	-0.3	-0.33	-0.3	0.36	0.36	0.36	0.36	0	0.83	0.92	0.83	SCO1_YEAST	Protein SCO1, mitochondrial	SCO1
P23900	-0.29	-0.28	-0.29	0.26	0.26	0.31	1.11	1.07	0.94	0.26	0	-0.34	-0.34	-0.34	0.36	0.36	0.36	0.36	0	0.94	0.93	0.93	FPS1_YEAST	Glycerol uptake/efflux facilitator protein	FPS1
P24000	-0.37	-0.38	-0.36	0.26	0.26	0.31	1.38	1.46	1.16	0.26	0	-0.41	-0.43	-0.42	0.36	0.36	0.36	0.36	0	1.13	1.18	1.17	RL24B_YEAST	60S ribosomal protein L24-B (L30) (Large ribosomal subunit protein eL24-B) (RP29) (YL21)	RPL24B
P24004	-0.09	NA	-0.2	0.26	NA	0.31	0.34	NA	0.65	0.285	0.0371	-0.31	-0.26	NA	0.36	0.36	NA	0.36	0	0.86	0.72	NA	PEX1_YEAST	Peroxisomal ATPase PEX1 (Peroxin-1) (Peroxisomal assembly protein 1) (Peroxisome biogenesis protein PAS1)	PEX1
P24031	-0.2	-0.17	-0.24	0.26	0.26	0.31	0.75	0.66	0.77	0.26	0	-0.3	-0.33	-0.3	0.36	0.36	0.36	0.36	0	0.82	0.91	0.84	PPA3_YEAST	Constitutive acid phosphatase (EC 3.1.3.2)	PHO3
P24276	-0.24	-0.23	-0.29	0.26	0.26	0.31	0.91	0.88	0.94	0.26	0	-0.37	-0.37	-0.38	0.36	0.36	0.36	0.36	0	1.01	1.04	1.05	SSD1_YEAST	Protein SSD1 (Protein SRK1)	SSD1
P24279	-0.34	-0.31	-0.29	0.26	0.26	0.31	1.28	1.19	0.92	0.26	0	-0.42	-0.42	-0.4	0.36	0.36	0.36	0.36	0	1.16	1.17	1.11	MCM3_YEAST	DNA replication licensing factor MCM3 (EC 3.6.4.12) (Minichromosome maintenance protein 3)	MCM3
P24280	-0.3	-0.29	-0.33	0.26	0.26	0.31	1.14	1.13	1.06	0.26	0	-0.4	-0.39	-0.39	0.36	0.36	0.36	0.36	0	1.1	1.08	1.09	SEC14_YEAST	SEC14 cytosolic factor (Phosphatidylinositol/phosphatidylcholine transfer protein) (PI/PC TP)	SEC14
P24384	NA	NA	NA	NA	NA	NA	NA	NA	NA	NA	NA	NA	-0.28	NA	NA	0.36	NA	0.36	0	NA	0.78	NA	PRP22_YEAST	Pre-mRNA-splicing factor ATP-dependent RNA helicase PRP22 (EC 3.6.4.13)	PRP22
P24482	-0.27	-0.3	-0.3	0.26	0.26	0.31	1.01	1.15	0.95	0.26	0	-0.34	-0.35	-0.35	0.36	0.36	0.36	0.36	0	0.95	0.98	0.98	DPB2_YEAST	DNA polymerase epsilon subunit B (DNA polymerase II subunit 2)	DPB2
P24521	-0.24	-0.23	-0.29	0.26	0.26	0.31	0.92	0.9	0.94	0.26	0	-0.36	-0.37	-0.35	0.36	0.36	0.36	0.36	0	1	1.03	0.97	ERG8_YEAST	Phosphomevalonate kinase (EC 2.7.4.2)	ERG8
P24583	-0.27	-0.29	-0.31	0.26	0.26	0.31	1.03	1.11	1.01	0.26	0	-0.4	-0.39	-0.37	0.36	0.36	0.36	0.36	0	1.11	1.09	1.01	KPC1_YEAST	Protein kinase C-like 1 (PKC 1) (EC 2.7.11.13)	PKC1
P24783	-0.22	-0.22	-0.25	0.26	0.26	0.31	0.85	0.83	0.8	0.26	0	-0.32	-0.32	-0.32	0.36	0.36	0.36	0.36	0	0.89	0.89	0.89	DBP2_YEAST	ATP-dependent RNA helicase DBP2 (EC 3.6.4.13) (DEAD box protein 2) (p68-like protein)	DBP2
P24784	-0.13	-0.1	-0.17	0.26	0.26	0.31	0.51	0.39	0.55	0.26	0	NA	NA	-0.18	NA	NA	0.36	0.36	0	NA	NA	0.5	DBP1_YEAST	ATP-dependent RNA helicase DBP1 (EC 3.6.4.13) (DEAD box protein 1) (Helicase CA1)	DBP1
P24813	NA	NA	NA	NA	NA	NA	NA	NA	NA	NA	NA	-0.53	NA	NA	0.36	NA	NA	0.36	0	1.47	NA	NA	AP2_YEAST	AP-1-like transcription factor YAP2 (Cadmium resistance protein 1) (Transcription factor CAD1)	CAD1
P25037	-0.24	-0.23	-0.28	0.26	0.26	0.31	0.9	0.88	0.91	0.26	0	-0.37	-0.37	-0.35	0.36	0.36	0.36	0.36	0	1.01	1.03	0.98	UBP1_YEAST	Ubiquitin carboxyl-terminal hydrolase 1 (EC 3.4.19.12) (Deubiquitinating enzyme 1) (Ubiquitin thioesterase 1) (Ubiquitin-specific-processing protease 1)	UBP1
P25038	-0.22	-0.22	-0.28	0.26	0.26	0.31	0.84	0.85	0.9	0.26	0	-0.39	NA	-0.3	0.36	NA	0.36	0.36	0	1.08	NA	0.82	IF2M_YEAST	Translation initiation factor IF-2, mitochondrial (IF-2(Mt)) (IF-2Mt) (IF2(mt))	IFM1
P25039	-0.28	-0.28	-0.33	0.26	0.26	0.31	1.05	1.09	1.07	0.26	0	-0.37	-0.37	-0.37	0.36	0.36	0.36	0.36	0	1.03	1.02	1.04	EFGM_YEAST	Elongation factor G, mitochondrial (EF-Gmt) (Elongation factor G 1, mitochondrial) (mEF-G 1) (Elongation factor G1)	MEF1
P25040	-0.39	-0.38	-0.38	0.26	0.26	0.31	1.47	1.48	1.22	0.26	0	-0.4	-0.41	-0.4	0.36	0.36	0.36	0.36	0	1.1	1.12	1.1	TSR4_YEAST	20S rRNA accumulation protein 4	TSR4
P25043	-0.28	-0.28	-0.33	0.26	0.26	0.31	1.05	1.07	1.05	0.26	0	-0.4	-0.39	-0.39	0.36	0.36	0.36	0.36	0	1.1	1.08	1.09	PSB2_YEAST	Proteasome subunit beta type-2 (EC 3.4.25.1) (Macropain subunit PUP1) (Multicatalytic endopeptidase complex subunit PUP1) (Proteasome component PUP1) (Proteinase YSCE subunit PUP1)	PUP1
P25044	-0.21	NA	-0.3	0.26	NA	0.31	0.8	NA	0.97	0.285	0.0371	NA	NA	-0.31	NA	NA	0.36	0.36	0	NA	NA	0.85	PTP1_YEAST	Tyrosine-protein phosphatase 1 (EC 3.1.3.48) (Protein-tyrosine phosphatase 1) (PTPase 1)	PTP1
P25045	-0.26	-0.25	-0.31	0.26	0.26	0.31	1	0.98	1.01	0.26	0	-0.38	-0.38	-0.38	0.36	0.36	0.36	0.36	0	1.06	1.05	1.04	LCB1_YEAST	Serine palmitoyltransferase 1 (SPT 1) (SPT1) (EC 2.3.1.50) (Long chain base biosynthesis protein 1)	LCB1
P25046	NA	-0.24	-0.32	NA	0.26	0.31	NA	0.91	1.02	0.285	0.0371	-0.36	-0.36	NA	0.36	0.36	NA	0.36	0	0.99	0.99	NA	MED19_YEAST	Mediator of RNA polymerase II transcription subunit 19 (Hypoxic gene repressor protein 3) (Mediator complex subunit 19) (Negative regulator of URS2 protein 3) (SNF1 suppressor protein 7)	ROX3
P25087	-0.3	-0.28	-0.33	0.26	0.26	0.31	1.12	1.09	1.07	0.26	0	-0.43	-0.42	-0.43	0.36	0.36	0.36	0.36	0	1.18	1.16	1.2	ERG6_YEAST	Sterol 24-C-methyltransferase (EC 2.1.1.41) (Delta(24)-sterol C-methyltransferase)	ERG6
P25270	-0.21	-0.23	-0.31	0.26	0.26	0.31	0.78	0.9	0.99	0.26	0	-0.34	-0.33	-0.32	0.36	0.36	0.36	0.36	0	0.93	0.91	0.9	MRM1_YEAST	rRNA methyltransferase 1, mitochondrial (EC 2.1.1.-) (21S rRNA (guanosine(2270)-2'-O)-methyltransferase) (21S rRNA [Gm2270] 2'-O-methyltransferase) (Mitochondrial large ribosomal RNA ribose methylase) (Petite colonies protein 56)	MRM1
P25293	-0.28	-0.27	-0.31	0.26	0.26	0.31	1.04	1.03	0.98	0.26	0	-0.36	-0.36	-0.36	0.36	0.36	0.36	0.36	0	1.01	0.99	0.99	NAP1_YEAST	Nucleosome assembly protein	NAP1
P25294	-0.27	-0.26	-0.33	0.26	0.26	0.31	1	0.99	1.05	0.26	0	-0.42	-0.41	-0.41	0.36	0.36	0.36	0.36	0	1.16	1.13	1.15	SIS1_YEAST	Protein SIS1	SIS1
P25296	-0.25	-0.24	-0.29	0.26	0.26	0.31	0.96	0.93	0.94	0.26	0	-0.38	-0.38	-0.36	0.36	0.36	0.36	0.36	0	1.05	1.05	1	CANB_YEAST	Calcineurin subunit B (Calcineurin regulatory subunit) (Protein phosphatase 2B regulatory subunit)	CNB1
P25298	-0.22	-0.23	-0.29	0.26	0.26	0.31	0.83	0.9	0.93	0.26	0	-0.38	-0.35	-0.34	0.36	0.36	0.36	0.36	0	1.05	0.97	0.94	RNA14_YEAST	mRNA 3'-end-processing protein RNA14	RNA14
P25299	-0.29	NA	-0.28	0.26	NA	0.31	1.11	NA	0.89	0.285	0.0371	-0.26	-0.33	NA	0.36	0.36	NA	0.36	0	0.73	0.92	NA	RNA15_YEAST	mRNA 3'-end-processing protein RNA15	RNA15
P25302	-0.36	-0.41	-0.34	0.26	0.26	0.31	1.35	1.6	1.11	0.26	0	-0.47	-0.39	-0.51	0.36	0.36	0.36	0.36	0	1.31	1.09	1.41	SWI4_YEAST	Regulatory protein SWI4 (Cell-cycle box factor subunit SWI4) (Protein ART1)	SWI4
P25303	-0.32	-0.3	-0.37	0.26	0.26	0.31	1.19	1.16	1.19	0.26	0	-0.46	-0.44	-0.46	0.36	0.36	0.36	0.36	0	1.27	1.22	1.27	SCJ1_YEAST	DnaJ-related protein SCJ1 (J protein SCJ1)	SCJ1
P25332	-0.23	-0.21	-0.26	0.26	0.26	0.31	0.87	0.81	0.84	0.26	0	-0.31	-0.35	-0.35	0.36	0.36	0.36	0.36	0	0.86	0.96	0.97	RBSK_YEAST	Ribokinase (RK) (EC 2.7.1.15)	RBK1
P25336	-0.28	-0.26	-0.32	0.26	0.26	0.31	1.06	0.99	1.04	0.26	0	-0.38	-0.37	-0.32	0.36	0.36	0.36	0.36	0	1.05	1.02	0.88	MSH3_YEAST	DNA mismatch repair protein MSH3 (Mismatch-binding protein) (MBP) (MutS protein homolog 3)	MSH3
P25337	-0.22	-0.24	-0.27	0.26	0.26	0.31	0.84	0.93	0.88	0.26	0	-0.31	-0.31	-0.31	0.36	0.36	0.36	0.36	0	0.87	0.86	0.85	BUD31_YEAST	Pre-mRNA-splicing factor BUD31 (Bud site selection protein 31) (Complexed with CEF1 protein 14)	BUD31
P25339	-0.29	-0.27	-0.3	0.26	0.26	0.31	1.11	1.05	0.95	0.26	0	-0.39	-0.38	-0.37	0.36	0.36	0.36	0.36	0	1.07	1.05	1.03	PUF4_YEAST	Pumilio homology domain family member 4	PUF4
P25340	-0.25	-0.25	-0.3	0.26	0.26	0.31	0.94	0.98	0.96	0.26	0	NA	-0.33	NA	NA	0.36	NA	0.36	0	NA	0.92	NA	ERG4_YEAST	Delta(24(24(1)))-sterol reductase (EC 1.3.1.71) (C-24(28) sterol reductase) (Sterol Delta(24(28))-reductase)	ERG4
P25342	-0.28	-0.27	-0.32	0.26	0.26	0.31	1.05	1.04	1.04	0.26	0	-0.4	-0.39	-0.39	0.36	0.36	0.36	0.36	0	1.1	1.08	1.09	CDC10_YEAST	Cell division control protein 10	CDC10
P25343	-0.25	-0.26	-0.32	0.26	0.26	0.31	0.96	0.99	1.01	0.26	0	-0.39	-0.4	-0.4	0.36	0.36	0.36	0.36	0	1.07	1.1	1.1	RV161_YEAST	Reduced viability upon starvation protein 161	RVS161
P25348	NA	NA	-0.31	NA	NA	0.31	NA	NA	1.01	0.31	0	NA	-0.31	-0.15	NA	0.36	0.36	0.36	0	NA	0.85	0.41	RM32_YEAST	54S ribosomal protein L32, mitochondrial (Mitochondrial large ribosomal subunit protein bL32m) (YmL32)	MRPL32
P25349	-0.19	-0.19	-0.27	0.26	0.26	0.31	0.7	0.75	0.88	0.26	0	-0.36	-0.36	-0.35	0.36	0.36	0.36	0.36	0	0.99	0.99	0.97	YCP4_YEAST	Flavoprotein-like protein YCP4	YCP4
P25353	-0.26	-0.26	-0.34	0.26	0.26	0.31	0.98	1.01	1.1	0.26	0	-0.35	-0.31	-0.35	0.36	0.36	0.36	0.36	0	0.97	0.86	0.98	NPP1_YEAST	Ectonucleotide pyrophosphatase/phosphodiesterase 1 (E-NPP 1) [Includes: Alkaline phosphodiesterase 1 (EC 3.1.4.1); Nucleotide pyrophosphatase (NPPase) (EC 3.6.1.9) (Nucleotide diphosphatase)]	NPP1
P25355	-0.27	-0.2	-0.23	0.26	0.26	0.31	1	0.76	0.75	0.26	0	-0.28	NA	-0.33	0.36	NA	0.36	0.36	0	0.77	NA	0.92	CTR86_YEAST	Copper transport protein 86	CTR86
P25357	-0.27	-0.26	NA	0.26	0.26	NA	1.01	1	NA	0.26	0	NA	NA	NA	NA	NA	NA	NA	NA	NA	NA	NA	SNT1_YEAST	Probable DNA-binding protein SNT1 (SANT domain-containing protein 1)	SNT1
P25359	-0.24	-0.24	-0.3	0.26	0.26	0.31	0.9	0.93	0.98	0.26	0	-0.36	-0.35	-0.35	0.36	0.36	0.36	0.36	0	0.99	0.96	0.98	RRP43_YEAST	Exosome complex component RRP43 (Ribosomal RNA-processing protein 43)	RRP43
P25360	NA	-0.36	NA	NA	0.26	NA	NA	1.37	NA	0.26	0	NA	NA	NA	NA	NA	NA	NA	NA	NA	NA	NA	PHO87_YEAST	Inorganic phosphate transporter PHO87	PHO87
P25361	NA	NA	NA	NA	NA	NA	NA	NA	NA	NA	NA	-0.4	NA	NA	0.36	NA	NA	0.36	0	1.12	NA	NA	YCT3_YEAST	Uncharacterized protein YCR043C	YCR043C
P25365	-0.21	-0.21	-0.24	0.26	0.26	0.31	0.78	0.82	0.76	0.26	0	NA	NA	NA	NA	NA	NA	NA	NA	NA	NA	NA	SED4_YEAST	Putative guanine nucleotide-exchange factor SED4	SED4
P25366	-0.23	-0.21	-0.27	0.26	0.26	0.31	0.87	0.8	0.87	0.26	0	NA	-0.29	-0.27	NA	0.36	0.36	0.36	0	NA	0.81	0.75	OCA4_YEAST	Protein OCA4 (Oxidant-induced cell-cycle arrest protein 4)	OCA4
P25367	-0.26	-0.27	-0.3	0.26	0.26	0.31	0.99	1.03	0.97	0.26	0	-0.36	-0.36	-0.36	0.36	0.36	0.36	0.36	0	0.99	1	1	RNQ1_YEAST	[PIN+] prion protein RNQ1 (Rich in asparagine and glutamine protein 1)	RNQ1
P25368	-0.25	-0.27	-0.33	0.26	0.26	0.31	0.95	1.04	1.07	0.26	0	-0.34	-0.28	-0.32	0.36	0.36	0.36	0.36	0	0.93	0.78	0.9	RRP7_YEAST	Ribosomal RNA-processing protein 7	RRP7
P25369	-0.35	-0.29	-0.33	0.26	0.26	0.31	1.32	1.1	1.05	0.26	0	-0.32	-0.36	-0.37	0.36	0.36	0.36	0.36	0	0.88	1	1.04	LSB5_YEAST	LAS seventeen-binding protein 5 (LAS17-binding protein 5)	LSB5
P25371	-0.24	-0.24	-0.29	0.26	0.26	0.31	0.93	0.91	0.92	0.26	0	-0.37	-0.37	-0.33	0.36	0.36	0.36	0.36	0	1.03	1.02	0.9	ADP1_YEAST	Probable ATP-dependent permease	ADP1
P25372	-0.14	-0.14	-0.23	0.26	0.26	0.31	0.54	0.54	0.75	0.26	0	-0.28	-0.29	-0.29	0.36	0.36	0.36	0.36	0	0.79	0.8	0.79	TRX3_YEAST	Thioredoxin-3, mitochondrial	TRX3
P25373	-0.21	-0.21	-0.28	0.26	0.26	0.31	0.8	0.8	0.89	0.26	0	-0.34	-0.34	-0.35	0.36	0.36	0.36	0.36	0	0.93	0.95	0.96	GLRX1_YEAST	Glutaredoxin-1 (EC 1.11.1.9) (EC 2.5.1.18) (Glutathione-dependent oxidoreductase 1)	GRX1
P25374	-0.25	-0.25	-0.33	0.26	0.26	0.31	0.96	0.97	1.05	0.26	0	-0.38	-0.35	-0.35	0.36	0.36	0.36	0.36	0	1.04	0.96	0.98	NFS1_YEAST	Cysteine desulfurase, mitochondrial (EC 2.8.1.7) (tRNA-splicing protein SPL1)	NFS1
P25375	-0.3	-0.29	-0.35	0.26	0.26	0.31	1.14	1.1	1.12	0.26	0	-0.42	-0.43	-0.41	0.36	0.36	0.36	0.36	0	1.15	1.18	1.15	PRTD_YEAST	Saccharolysin (EC 3.4.24.37) (Oligopeptidase YSCD) (Protease D) (Proteinase yscD)	PRD1
P25378	-0.23	-0.22	-0.26	0.26	0.26	0.31	0.86	0.85	0.84	0.26	0	-0.29	-0.3	-0.29	0.36	0.36	0.36	0.36	0	0.81	0.84	0.81	RHEB_YEAST	Rheb-like protein RHB1 (GTP-binding protein RSG1)	RHB1
P25379	NA	NA	-0.29	NA	NA	0.31	NA	NA	0.95	0.31	0	NA	NA	NA	NA	NA	NA	NA	NA	NA	NA	NA	STDH_YEAST	Catabolic L-serine/threonine dehydratase [Includes: L-serine dehydratase (EC 4.3.1.17) (L-serine deaminase); L-threonine dehydratase (EC 4.3.1.19) (L-threonine deaminase)]	CHA1
P25382	-0.28	-0.3	-0.32	0.26	0.26	0.31	1.04	1.17	1.02	0.26	0	-0.35	-0.33	-0.32	0.36	0.36	0.36	0.36	0	0.98	0.92	0.9	NLE1_YEAST	Ribosome assembly protein 4 (Notchless protein homolog 1) (Ribosome biogenesis factor RSA4)	RSA4
P25385	-0.31	-0.26	-0.3	0.26	0.26	0.31	1.16	1	0.95	0.26	0	-0.37	-0.38	-0.38	0.36	0.36	0.36	0.36	0	1.03	1.04	1.05	BOS1_YEAST	Protein transport protein BOS1 (Bet one suppressor 1)	BOS1
P25386	-0.3	-0.28	-0.32	0.26	0.26	0.31	1.12	1.09	1.03	0.26	0	-0.39	-0.39	-0.39	0.36	0.36	0.36	0.36	0	1.08	1.09	1.09	USO1_YEAST	Intracellular protein transport protein USO1 (Int-1)	USO1
P25389	NA	NA	NA	NA	NA	NA	NA	NA	NA	NA	NA	-0.4	-0.24	-0.3	0.36	0.36	0.36	0.36	0	1.1	0.67	0.83	KCC4_YEAST	Probable serine/threonine-protein kinase KCC4 (EC 2.7.11.1)	KCC4
P25441	-0.26	-0.27	-0.32	0.26	0.26	0.31	0.99	1.05	1.03	0.26	0	-0.37	-0.37	-0.36	0.36	0.36	0.36	0.36	0	1.02	1.02	1	RPC4_YEAST	DNA-directed RNA polymerase III subunit RPC4 (RNA polymerase III subunit C4) (C53) (DNA-directed RNA polymerase III 47 kDa polypeptide)	RPC53
P25443	-0.35	-0.35	-0.37	0.26	0.26	0.31	1.32	1.36	1.19	0.26	0	-0.42	-0.42	-0.42	0.36	0.36	0.36	0.36	0	1.17	1.16	1.17	RS2_YEAST	40S ribosomal protein S2 (Omnipotent suppressor protein SUP44) (RP12) (S4) (Small ribosomal subunit protein uS5) (YS5)	RPS2
P25451	-0.26	-0.25	-0.29	0.26	0.26	0.31	1	0.97	0.93	0.26	0	-0.36	-0.34	-0.33	0.36	0.36	0.36	0.36	0	0.99	0.94	0.92	PSB3_YEAST	Proteasome subunit beta type-3 (EC 3.4.25.1) (Macropain subunit PUP3) (Multicatalytic endopeptidase complex subunit PUP3) (Proteasome component PUP3)	PUP3
P25454	NA	-0.36	-0.41	NA	0.26	0.31	NA	1.4	1.31	0.285	0.0371	-0.38	-0.38	-0.42	0.36	0.36	0.36	0.36	0	1.06	1.05	1.17	RAD51_YEAST	DNA repair protein RAD51	RAD51
P25491	-0.36	-0.35	-0.38	0.26	0.26	0.31	1.36	1.34	1.21	0.26	0	-0.42	-0.42	-0.43	0.36	0.36	0.36	0.36	0	1.17	1.17	1.18	MAS5_YEAST	Mitochondrial protein import protein MAS5 (Yeast dnaJ protein 1)	YDJ1
P25554	-0.27	-0.28	-0.37	0.26	0.26	0.31	1.03	1.06	1.19	0.26	0	-0.37	-0.31	-0.34	0.36	0.36	0.36	0.36	0	1.03	0.87	0.95	SGF29_YEAST	SAGA-associated factor 29 (29 kDa SAGA-associated factor) (SAGA histone acetyltransferase complex 29 kDa subunit)	SGF29
P25555	-0.27	-0.27	-0.34	0.26	0.26	0.31	1.03	1.05	1.09	0.26	0	-0.38	-0.38	-0.38	0.36	0.36	0.36	0.36	0	1.04	1.04	1.06	GBP2_YEAST	Single-strand telomeric DNA-binding protein GBP2 (G-strand-binding protein 2) (RAP1 localization factor 6)	GBP2
P25558	NA	NA	-0.32	NA	NA	0.31	NA	NA	1.03	0.31	0	NA	-0.34	NA	NA	0.36	NA	0.36	0	NA	0.93	NA	BUD3_YEAST	Bud site selection protein 3	BUD3
P25559	-0.23	-0.28	-0.3	0.26	0.26	0.31	0.88	1.08	0.96	0.26	0	-0.32	-0.27	-0.28	0.36	0.36	0.36	0.36	0	0.89	0.76	0.77	DCC1_YEAST	Sister chromatid cohesion protein DCC1 (Defective in sister chromatid cohesion protein 1)	DCC1
P25560	-0.27	-0.28	-0.31	0.26	0.26	0.31	1.04	1.07	1	0.26	0	-0.38	-0.41	-0.38	0.36	0.36	0.36	0.36	0	1.05	1.12	1.05	RER1_YEAST	Protein RER1 (Retention of ER proteins 1)	RER1
P25566	NA	NA	-0.3	NA	NA	0.31	NA	NA	0.96	0.31	0	NA	NA	NA	NA	NA	NA	NA	NA	NA	NA	NA	MXR2_YEAST	Peptide methionine sulfoxide reductase 2 (EC 1.8.4.12)	MXR2
P25567	-0.35	-0.35	-0.35	0.26	0.26	0.31	1.32	1.36	1.11	0.26	0	-0.42	-0.41	-0.41	0.36	0.36	0.36	0.36	0	1.15	1.13	1.13	SRO9_YEAST	RNA-binding protein SRO9 (Suppressor of RHO3 protein 9)	SRO9
P25569	-0.17	-0.17	NA	0.26	0.26	NA	0.64	0.66	NA	0.26	0	-0.22	NA	NA	0.36	NA	NA	0.36	0	0.6	NA	NA	GID7_YEAST	Glucose-induced degradation protein 7	GID7
P25573	-0.26	-0.27	-0.32	0.26	0.26	0.31	0.99	1.04	1.04	0.26	0	-0.31	-0.33	-0.35	0.36	0.36	0.36	0.36	0	0.85	0.92	0.97	MGR1_YEAST	Mitochondrial inner membrane i-AAA protease supercomplex subunit MGR1 (Mitochondrial genome-required protein 1)	MGR1
P25574	-0.27	-0.27	-0.32	0.26	0.26	0.31	1.03	1.03	1.04	0.26	0	-0.39	-0.38	-0.37	0.36	0.36	0.36	0.36	0	1.09	1.05	1.03	EMC1_YEAST	ER membrane protein complex subunit 1	EMC1
P25576	NA	-0.25	NA	NA	0.26	NA	NA	0.94	NA	0.26	0	-0.28	-0.26	NA	0.36	0.36	NA	0.36	0	0.78	0.73	NA	POF1_YEAST	Nicotinamide mononucleotide adenylyltransferase (NMN adenylyltransferase) (NMNAT) (EC 2.7.7.1) (NMN-specific adenylyltransferase) (Promoter of filamentation protein 1)	POF1
P25579	-0.32	-0.38	NA	0.26	0.26	NA	1.21	1.45	NA	0.26	0	NA	-0.44	-0.6	NA	0.36	0.36	0.36	0	NA	1.23	1.67	LRE1_YEAST	Laminarase-resistance protein LRE1	LRE1
P25580	-0.21	-0.18	-0.29	0.26	0.26	0.31	0.81	0.71	0.92	0.26	0	-0.27	-0.31	-0.32	0.36	0.36	0.36	0.36	0	0.74	0.85	0.88	PBN1_YEAST	Protein PBN1 (Protease B non-derepressible protein 1)	PBN1
P25582	-0.31	-0.29	-0.33	0.26	0.26	0.31	1.16	1.12	1.07	0.26	0	-0.35	-0.37	-0.36	0.36	0.36	0.36	0.36	0	0.98	1.01	1	SPB1_YEAST	27S pre-rRNA (guanosine(2922)-2'-O)-methyltransferase (EC 2.1.1.167) (2'-O-ribose RNA methyltransferase SPB1) (AdoMet-dependent rRNA methyltransferase SPB1) (S-adenosyl-L-methionine-dependent methyltransferase) (Suppressor of PAB1 protein 1)	SPB1
P25586	-0.3	-0.3	-0.33	0.26	0.26	0.31	1.15	1.17	1.06	0.26	0	-0.39	-0.39	-0.39	0.36	0.36	0.36	0.36	0	1.08	1.08	1.07	KRR1_YEAST	KRR1 small subunit processome component (KRR-R motif-containing protein 1) (Ribosomal RNA assembly protein KRR1)	KRR1
P25588	NA	NA	NA	NA	NA	NA	NA	NA	NA	NA	NA	-0.37	NA	NA	0.36	NA	NA	0.36	0	1.02	NA	NA	MRC1_YEAST	Mediator of replication checkpoint protein 1 (DNA replication checkpoint mediator MRC1)	MRC1
P25605	-0.21	-0.22	-0.27	0.26	0.26	0.31	0.8	0.84	0.88	0.26	0	-0.29	-0.28	-0.29	0.36	0.36	0.36	0.36	0	0.79	0.78	0.79	ILV6_YEAST	Acetolactate synthase small subunit, mitochondrial (Acetohydroxy-acid synthase small subunit) (AHAS) (ALS)	ILV6
P25616	NA	-0.21	-0.23	NA	0.26	0.31	NA	0.82	0.73	0.285	0.0371	NA	-0.32	-0.28	NA	0.36	0.36	0.36	0	NA	0.88	0.78	CTO1_YEAST	Cold tolerance protein 1	CTO1
P25617	-0.28	-0.33	-0.34	0.26	0.26	0.31	1.05	1.25	1.08	0.26	0	-0.41	-0.39	-0.34	0.36	0.36	0.36	0.36	0	1.12	1.07	0.95	YCQ6_YEAST	Uncharacterized protein YCR016W	YCR016W
P25623	-0.22	-0.21	-0.3	0.26	0.26	0.31	0.83	0.81	0.98	0.26	0	-0.38	-0.37	-0.37	0.36	0.36	0.36	0.36	0	1.06	1.03	1.03	SYP1_YEAST	Suppressor of yeast profilin deletion	SYP1
P25626	-0.22	-0.22	-0.3	0.26	0.26	0.31	0.82	0.84	0.96	0.26	0	-0.36	-0.36	-0.29	0.36	0.36	0.36	0.36	0	0.98	0.99	0.81	IMG1_YEAST	54S ribosomal protein IMG1, mitochondrial (Integrity of mitochondrial genome protein 1) (Mitochondrial large ribosomal subunit protein bL19m) (PetCR46)	IMG1
P25627	NA	NA	-0.38	NA	NA	0.31	NA	NA	1.22	0.31	0	-0.42	-0.31	-0.27	0.36	0.36	0.36	0.36	0	1.16	0.86	0.76	BUD23_YEAST	18S rRNA (guanine(1575)-N(7))-methyltransferase (EC 2.1.1.309) (Bud site selection protein 23)	BUD23
P25631	-0.31	-0.3	-0.35	0.26	0.26	0.31	1.16	1.14	1.12	0.26	0	-0.35	-0.35	-0.36	0.36	0.36	0.36	0.36	0	0.97	0.96	0.99	YCU1_YEAST	Ankyrin repeat-containing protein YCR051W	YCR051W
P25632	-0.24	-0.2	-0.3	0.26	0.26	0.31	0.9	0.78	0.95	0.26	0	-0.37	-0.36	-0.36	0.36	0.36	0.36	0.36	0	1.01	0.99	0.99	RSC6_YEAST	Chromatin structure-remodeling complex protein RSC6 (Remodel the structure of chromatin complex subunit 6)	RSC6
P25635	-0.27	-0.27	-0.3	0.26	0.26	0.31	1.03	1.03	0.96	0.26	0	-0.36	-0.34	-0.29	0.36	0.36	0.36	0.36	0	0.99	0.93	0.8	PWP2_YEAST	Periodic tryptophan protein 2 (U three protein 1) (U3 small nucleolar RNA-associated protein 1) (U3 snoRNA-associated protein 1)	PWP2
P25637	NA	NA	NA	NA	NA	NA	NA	NA	NA	NA	NA	NA	-0.29	-0.15	NA	0.36	0.36	0.36	0	NA	0.8	0.43	YIH1_YEAST	Protein IMPACT homolog	YIH1
P25642	-0.24	-0.21	-0.26	0.26	0.26	0.31	0.91	0.79	0.83	0.26	0	-0.4	-0.41	-0.33	0.36	0.36	0.36	0.36	0	1.11	1.14	0.91	IMG2_YEAST	54S ribosomal protein IMG2, mitochondrial (Integrity of mitochondrial genome protein 2) (Mitochondrial large ribosomal subunit protein mL49)	IMG2
P25644	-0.27	-0.27	-0.31	0.26	0.26	0.31	1.01	1.04	0.99	0.26	0	-0.37	-0.38	-0.38	0.36	0.36	0.36	0.36	0	1.02	1.04	1.07	PAT1_YEAST	DNA topoisomerase 2-associated protein PAT1 (Decapping activator and translational repressor PAT1) (Topoisomerase II-associated protein PAT1) (mRNA turnover protein 1)	PAT1
P25651	-0.26	-0.27	-0.33	0.26	0.26	0.31	0.98	1.05	1.05	0.26	0	-0.36	NA	-0.35	0.36	NA	0.36	0.36	0	1	NA	0.96	CSM1_YEAST	Monopolin complex subunit CSM1 (Chromosome segregation in meiosis protein 1)	CSM1
P25654	-0.28	-0.27	-0.32	0.26	0.26	0.31	1.05	1.03	1.02	0.26	0	-0.36	-0.34	-0.37	0.36	0.36	0.36	0.36	0	0.99	0.95	1.03	YCY0_YEAST	UPF0587 protein YCR090C	YCR090C
P25655	-0.28	-0.27	-0.32	0.26	0.26	0.31	1.05	1.02	1.03	0.26	0	-0.4	-0.4	-0.38	0.36	0.36	0.36	0.36	0	1.11	1.09	1.04	NOT1_YEAST	General negative regulator of transcription subunit 1 (Cell division cycle protein 39)	CDC39
P25694	-0.27	-0.27	-0.32	0.26	0.26	0.31	1.03	1.04	1.04	0.26	0	-0.4	-0.4	-0.39	0.36	0.36	0.36	0.36	0	1.09	1.1	1.09	CDC48_YEAST	Cell division control protein 48 (EC 3.6.4.6) (Cell division cycle protein 48) (Transitional endoplasmic reticulum ATPase homolog)	CDC48
P25719	-0.26	-0.26	-0.31	0.26	0.26	0.31	1	0.99	0.99	0.26	0	-0.36	-0.36	-0.37	0.36	0.36	0.36	0.36	0	1	1	1.02	CYPC_YEAST	Peptidyl-prolyl cis-trans isomerase C, mitochondrial (PPIase C) (EC 5.2.1.8) (Cyclophilin C) (PPI-III) (Rotamase C)	CPR3
P25808	-0.31	-0.3	-0.31	0.26	0.26	0.31	1.17	1.17	0.99	0.26	0	-0.34	-0.37	-0.36	0.36	0.36	0.36	0.36	0	0.94	1.01	0.99	SPB4_YEAST	ATP-dependent rRNA helicase SPB4 (EC 3.6.4.13) (Suppressor of PAB1 protein 4)	SPB4
P25847	-0.32	-0.3	-0.33	0.26	0.26	0.31	1.22	1.15	1.05	0.26	0	-0.37	-0.42	-0.39	0.36	0.36	0.36	0.36	0	1.02	1.17	1.08	MSH2_YEAST	DNA mismatch repair protein MSH2 (MutS protein homolog 2)	MSH2
P26321	-0.35	-0.35	-0.37	0.26	0.26	0.31	1.34	1.33	1.17	0.26	0	-0.41	-0.41	-0.42	0.36	0.36	0.36	0.36	0	1.12	1.14	1.16	RL5_YEAST	60S ribosomal protein L5 (L1) (L1a) (Large ribosomal subunit protein uL18) (Ribosomal 5S RNA-binding protein) (YL3)	RPL5
P26370	-0.17	-0.18	-0.25	0.26	0.26	0.31	0.64	0.71	0.8	0.26	0	NA	NA	-0.22	NA	NA	0.36	0.36	0	NA	NA	0.61	UGA3_YEAST	Transcriptional activator protein UGA3	UGA3
P26570	-0.24	-0.23	-0.31	0.26	0.26	0.31	0.89	0.9	0.99	0.26	0	-0.34	-0.35	-0.36	0.36	0.36	0.36	0.36	0	0.95	0.96	1.01	PPZ1_YEAST	Serine/threonine-protein phosphatase PP-Z1 (EC 3.1.3.16)	PPZ1
P26637	-0.3	-0.29	-0.32	0.26	0.26	0.31	1.13	1.12	1.03	0.26	0	-0.39	-0.38	-0.38	0.36	0.36	0.36	0.36	0	1.07	1.06	1.05	SYLC_YEAST	Leucine--tRNA ligase, cytoplasmic (EC 6.1.1.4) (Leucyl-tRNA synthetase) (LeuRS)	CDC60
P26754	-0.31	-0.3	-0.34	0.26	0.26	0.31	1.16	1.15	1.09	0.26	0	-0.38	-0.4	-0.39	0.36	0.36	0.36	0.36	0	1.06	1.12	1.09	RFA2_YEAST	Replication factor A protein 2 (RF-A protein 2) (DNA-binding protein BUF1) (Replication protein A 36 kDa subunit)	RFA2
P26755	-0.31	-0.28	-0.36	0.26	0.26	0.31	1.16	1.07	1.16	0.26	0	-0.39	-0.41	-0.41	0.36	0.36	0.36	0.36	0	1.09	1.13	1.14	RFA3_YEAST	Replication factor A protein 3 (RF-A) (Replication protein A 13 kDa subunit)	RFA3
P26783	-0.35	-0.34	-0.36	0.26	0.26	0.31	1.34	1.33	1.15	0.26	0	-0.42	-0.42	-0.42	0.36	0.36	0.36	0.36	0	1.16	1.15	1.17	RS5_YEAST	40S ribosomal protein S5 (RP14) (S2) (Small ribosomal subunit protein uS7) (YS8)	RPS5
P26784	-0.35	-0.36	-0.37	0.26	0.26	0.31	1.32	1.37	1.2	0.26	0	-0.42	-0.41	-0.41	0.36	0.36	0.36	0.36	0	1.15	1.13	1.14	RL16A_YEAST	60S ribosomal protein L16-A (L13a) (L21) (Large ribosomal subunit protein uL13-A) (RP22) (YL15)	RPL16A
P26785	-0.35	-0.35	-0.36	0.26	0.26	0.31	1.31	1.36	1.17	0.26	0	-0.42	-0.4	-0.41	0.36	0.36	0.36	0.36	0	1.15	1.11	1.15	RL16B_YEAST	60S ribosomal protein L16-B (L21) (Large ribosomal subunit protein uL13-B) (RP23) (YL15)	RPL16B
P26786	-0.35	-0.34	-0.37	0.26	0.26	0.31	1.31	1.31	1.19	0.26	0	-0.42	-0.41	-0.42	0.36	0.36	0.36	0.36	0	1.16	1.15	1.17	RS7A_YEAST	40S ribosomal protein S7-A (RP30) (RP40) (Small ribosomal subunit protein eS7-A)	RPS7A
P26793	-0.3	-0.28	-0.35	0.26	0.26	0.31	1.13	1.1	1.13	0.26	0	-0.35	-0.4	-0.38	0.36	0.36	0.36	0.36	0	0.96	1.1	1.04	FEN1_YEAST	Flap endonuclease 1 (FEN-1) (EC 3.1.-.-) (Flap structure-specific endonuclease 1) (RAD2 homolog nuclease 1) (RTH1 nuclease) (Structure-specific endonuclease RAD27)	RAD27
P27351	-0.25	-0.24	-0.33	0.26	0.26	0.31	0.94	0.91	1.05	0.26	0	-0.19	-0.32	-0.31	0.36	0.36	0.36	0.36	0	0.53	0.88	0.85	AP2B_YEAST	AP-2 complex subunit beta (Beta-2-adaptin) (Beta-adaptin) (Clathrin assembly protein complex 2 beta large chain) (Clathrin assembly protein large beta chain)	APL1
P27466	-0.17	-0.17	-0.25	0.26	0.26	0.31	0.65	0.67	0.81	0.26	0	-0.33	-0.32	-0.34	0.36	0.36	0.36	0.36	0	0.9	0.88	0.95	KCC1_YEAST	Calcium/calmodulin-dependent protein kinase I (EC 2.7.11.17)	CMK1
P27472	NA	NA	-0.2	NA	NA	0.31	NA	NA	0.64	0.31	0	NA	NA	NA	NA	NA	NA	NA	NA	NA	NA	NA	GYS2_YEAST	Glycogen [starch] synthase isoform 2 (EC 2.4.1.11)	GSY2
P27476	-0.24	-0.24	-0.28	0.26	0.26	0.31	0.92	0.93	0.89	0.26	0	-0.34	-0.33	-0.34	0.36	0.36	0.36	0.36	0	0.94	0.92	0.93	NSR1_YEAST	Nuclear localization sequence-binding protein (p67)	NSR1
P27514	-0.35	-0.36	-0.36	0.26	0.26	0.31	1.33	1.38	1.15	0.26	0	-0.39	-0.41	-0.38	0.36	0.36	0.36	0.36	0	1.09	1.13	1.06	PHO91_YEAST	Low-affinity phosphate transporter PHO91	PHO91
P27515	-0.3	NA	-0.28	0.26	NA	0.31	1.12	NA	0.89	0.285	0.0371	-0.34	-0.34	-0.29	0.36	0.36	0.36	0.36	0	0.93	0.95	0.81	URK1_YEAST	Uridine kinase (EC 2.7.1.48) (Uridine monophosphokinase)	URK1
P27614	-0.26	-0.3	-0.33	0.26	0.26	0.31	0.99	1.14	1.07	0.26	0	-0.46	-0.43	-0.45	0.36	0.36	0.36	0.36	0	1.29	1.18	1.24	CBPS_YEAST	Carboxypeptidase S (EC 3.4.17.4) (GLY-X carboxypeptidase) (YSCS)	CPS1
P27616	-0.17	-0.16	-0.24	0.26	0.26	0.31	0.65	0.63	0.77	0.26	0	NA	NA	NA	NA	NA	NA	NA	NA	NA	NA	NA	PUR7_YEAST	Phosphoribosylaminoimidazole-succinocarboxamide synthase (EC 6.3.2.6) (SAICAR synthetase)	ADE1
P27637	-0.29	-0.26	-0.27	0.26	0.26	0.31	1.09	1.02	0.85	0.26	0	-0.35	-0.4	NA	0.36	0.36	NA	0.36	0	0.96	1.11	NA	BUD14_YEAST	Bud site selection protein 14	BUD14
P27680	NA	NA	NA	NA	NA	NA	NA	NA	NA	NA	NA	NA	-0.26	NA	NA	0.36	NA	0.36	0	NA	0.72	NA	COQ3_YEAST	Ubiquinone biosynthesis O-methyltransferase, mitochondrial (3,4-dihydroxy-5-hexaprenylbenzoate methyltransferase) (DHHB methyltransferase) (DHHB-MT) (DHHB-MTase) (3-demethylubiquinol 3-O-methyltransferase) (EC 2.1.1.64) (3-demethylubiquinone-6 3-O-methyltransferase) (Hexaprenyldihydroxybenzoate methyltransferase) (Polyprenyldihydroxybenzoate methyltransferase) (EC 2.1.1.114)	COQ3
P27692	-0.32	-0.32	-0.36	0.26	0.26	0.31	1.21	1.22	1.17	0.26	0	-0.44	-0.43	-0.44	0.36	0.36	0.36	0.36	0	1.22	1.18	1.23	SPT5_YEAST	Transcription elongation factor SPT5 (Chromatin elongation factor SPT5)	SPT5
P27697	-0.2	-0.22	-0.27	0.26	0.26	0.31	0.77	0.83	0.85	0.26	0	-0.29	-0.32	-0.3	0.36	0.36	0.36	0.36	0	0.82	0.87	0.84	COQ8_YEAST	Atypical kinase COQ8, mitochondrial (EC 2.7.-.-) (Activity of bc1 complex protein 1) (Coenzyme Q protein 8) (Ubiquinone biosynthesis protein COQ8)	COQ8
P27801	-0.24	-0.25	-0.3	0.26	0.26	0.31	0.9	0.96	0.95	0.26	0	-0.39	-0.41	-0.37	0.36	0.36	0.36	0.36	0	1.07	1.14	1.03	PEP3_YEAST	Vacuolar membrane protein PEP3 (Carboxypeptidase Y-deficient protein 3) (Vacuolar morphogenesis protein 8) (Vacuolar protein sorting-associated protein 18) (Vacuolar protein-targeting protein 18)	PEP3
P27809	-0.39	NA	-0.49	0.26	NA	0.31	1.48	NA	1.56	0.285	0.0371	-0.47	-0.4	-0.41	0.36	0.36	0.36	0.36	0	1.31	1.1	1.13	KRE2_YEAST	Glycolipid 2-alpha-mannosyltransferase (EC 2.4.1.-) (Alpha-1,2-mannosyltransferase)	KRE2
P27810	NA	-0.4	-0.52	NA	0.26	0.31	NA	1.53	1.68	0.285	0.0371	-0.46	-0.5	-0.46	0.36	0.36	0.36	0.36	0	1.28	1.39	1.28	KTR1_YEAST	Alpha-1,2 mannosyltransferase KTR1 (EC 2.4.1.-)	KTR1
P27825	-0.26	-0.22	-0.32	0.26	0.26	0.31	0.98	0.86	1.03	0.26	0	NA	-0.37	-0.39	NA	0.36	0.36	0.36	0	NA	1.03	1.09	CALX_YEAST	Calnexin homolog	CNE1
P27882	-0.16	NA	-0.23	0.26	NA	0.31	0.59	NA	0.73	0.285	0.0371	-0.3	-0.27	-0.31	0.36	0.36	0.36	0.36	0	0.82	0.75	0.85	ERV1_YEAST	Mitochondrial FAD-linked sulfhydryl oxidase ERV1 (EC 1.8.3.2) (14 kDa regulatory protein) (Essential for respiration and vegetative growth protein 1)	ERV1
P27929	-0.19	-0.21	-0.29	0.26	0.26	0.31	0.72	0.8	0.94	0.26	0	-0.35	-0.34	-0.33	0.36	0.36	0.36	0.36	0	0.98	0.95	0.91	NAM9_YEAST	37S ribosomal protein NAM9, mitochondrial (Mitochondrial small ribosomal subunit protein uS4m) (Nuclear accommodation of mitochondria protein 9)	NAM9
P28000	-0.29	-0.28	-0.33	0.26	0.26	0.31	1.1	1.07	1.07	0.26	0	-0.37	-0.35	-0.35	0.36	0.36	0.36	0.36	0	1.01	0.98	0.98	RPAC2_YEAST	DNA-directed RNA polymerases I and III subunit RPAC2 (RNA polymerases I and III subunit AC2) (AC19) (DNA-directed RNA polymerases I and III 16 kDa polypeptide) (RPA19)	RPC19
P28004	-0.3	-0.24	-0.27	0.26	0.26	0.31	1.12	0.91	0.87	0.26	0	-0.3	-0.27	-0.27	0.36	0.36	0.36	0.36	0	0.84	0.74	0.74	PRP45_YEAST	Pre-mRNA-processing protein 45	PRP45
P28005	-0.29	-0.29	-0.32	0.26	0.26	0.31	1.11	1.13	1.03	0.26	0	-0.35	-0.31	-0.38	0.36	0.36	0.36	0.36	0	0.97	0.86	1.05	POP5_YEAST	Ribonuclease P/MRP protein subunit POP5 (EC 3.1.26.5) (RNA-processing protein POP5) (RNase P/MRP 19.6 kDa subunit)	POP5
P28007	-0.27	-0.27	-0.32	0.26	0.26	0.31	1.03	1.05	1.02	0.26	0	-0.36	-0.36	-0.36	0.36	0.36	0.36	0.36	0	1.01	0.99	1	GAR1_YEAST	H/ACA ribonucleoprotein complex subunit GAR1 (snoRNP protein GAR1)	GAR1
P28239	-0.31	-0.29	-0.35	0.26	0.26	0.31	1.18	1.12	1.11	0.26	0	-0.36	-0.43	-0.37	0.36	0.36	0.36	0.36	0	0.98	1.18	1.02	IPYR2_YEAST	Inorganic pyrophosphatase, mitochondrial (EC 3.6.1.1) (Pyrophosphate phospho-hydrolase) (PPase)	PPA2
P28241	-0.29	-0.29	-0.32	0.26	0.26	0.31	1.09	1.12	1.04	0.26	0	-0.36	-0.36	-0.37	0.36	0.36	0.36	0.36	0	1	1	1.02	IDH2_YEAST	Isocitrate dehydrogenase [NAD] subunit 2, mitochondrial (EC 1.1.1.41) (Isocitric dehydrogenase) (NAD(+)-specific ICDH)	IDH2
P28263	-0.27	-0.25	-0.29	0.26	0.26	0.31	1.01	0.95	0.93	0.26	0	-0.3	-0.32	-0.27	0.36	0.36	0.36	0.36	0	0.82	0.88	0.75	UBC8_YEAST	Ubiquitin-conjugating enzyme E2-24 kDa (EC 2.3.2.23) (E2 ubiquitin-conjugating enzyme 8) (Glucose-induced degradation protein 3) (Ubiquitin carrier protein) (Ubiquitin-protein ligase)	UBC8
P28272	-0.27	-0.27	-0.33	0.26	0.26	0.31	1.04	1.06	1.05	0.26	0	-0.4	-0.4	-0.39	0.36	0.36	0.36	0.36	0	1.12	1.09	1.09	PYRD_YEAST	Dihydroorotate dehydrogenase (fumarate) (DHOD) (DHODase) (DHOdehase) (EC 1.3.98.1) (Dihydroorotate oxidase)	URA1
P28273	-0.27	-0.26	-0.29	0.26	0.26	0.31	1.02	1	0.92	0.26	0	-0.4	-0.4	-0.38	0.36	0.36	0.36	0.36	0	1.11	1.1	1.06	OPLA_YEAST	5-oxoprolinase (EC 3.5.2.9) (5-oxo-L-prolinase) (5-OPase) (Pyroglutamase)	OXP1
P28274	-0.29	-0.29	-0.32	0.26	0.26	0.31	1.11	1.14	1.04	0.26	0	-0.38	-0.38	-0.38	0.36	0.36	0.36	0.36	0	1.06	1.06	1.05	URA7_YEAST	CTP synthase 1 (EC 6.3.4.2) (CTP synthetase 1) (UTP--ammonia ligase 1)	URA7
P28319	NA	NA	-0.32	NA	NA	0.31	NA	NA	1.03	0.31	0	NA	NA	NA	NA	NA	NA	NA	NA	NA	NA	NA	CWP1_YEAST	Cell wall protein CWP1 (Glycoprotein GP40)	CWP1
P28320	-0.38	-0.35	-0.38	0.26	0.26	0.31	1.42	1.35	1.22	0.26	0	-0.46	-0.42	-0.34	0.36	0.36	0.36	0.36	0	1.26	1.16	0.95	YJU2_YEAST	Splicing factor YJU2	YJU2
P28321	-0.25	-0.26	-0.31	0.26	0.26	0.31	0.95	0.99	1	0.26	0	-0.37	-0.37	-0.37	0.36	0.36	0.36	0.36	0	1.02	1.03	1.02	MGLL_YEAST	Monoglyceride lipase (MGL) (EC 3.1.1.23) (Monoacylglycerol hydrolase) (MAG hydrolase) (MGH) (Monoacylglycerol lipase) (MAG lipase) (MAGL) (Serine hydrolase YJU3)	YJU3
P28495	-0.22	-0.22	-0.29	0.26	0.26	0.31	0.85	0.86	0.94	0.26	0	-0.35	-0.35	-0.36	0.36	0.36	0.36	0.36	0	0.96	0.97	0.99	CAPZA_YEAST	F-actin-capping protein subunit alpha	CAP1
P28519	NA	-0.23	-0.28	NA	0.26	0.31	NA	0.89	0.9	0.285	0.0371	-0.35	-0.35	NA	0.36	0.36	NA	0.36	0	0.97	0.97	NA	RAD14_YEAST	DNA repair protein RAD14	RAD14
P28625	-0.22	-0.22	-0.28	0.26	0.26	0.31	0.82	0.85	0.89	0.26	0	-0.32	-0.36	-0.32	0.36	0.36	0.36	0.36	0	0.88	0.99	0.88	YIM1_YEAST	Protein YIM1	YIM1
P28707	-0.28	-0.27	-0.32	0.26	0.26	0.31	1.04	1.03	1.03	0.26	0	-0.39	-0.39	-0.39	0.36	0.36	0.36	0.36	0	1.08	1.07	1.08	SBA1_YEAST	Co-chaperone protein SBA1	SBA1
P28737	-0.26	-0.26	-0.33	0.26	0.26	0.31	0.97	0.99	1.08	0.26	0	-0.33	-0.34	NA	0.36	0.36	NA	0.36	0	0.92	0.95	NA	MSP1_YEAST	Protein MSP1 (Tat-binding homolog 4)	MSP1
P28777	-0.27	-0.26	-0.31	0.26	0.26	0.31	1.01	1	0.99	0.26	0	-0.33	-0.34	-0.33	0.36	0.36	0.36	0.36	0	0.93	0.93	0.93	AROC_YEAST	Chorismate synthase (EC 4.2.3.5) (5-enolpyruvylshikimate-3-phosphate phospholyase)	ARO2
P28789	-0.27	-0.26	-0.32	0.26	0.26	0.31	1.02	1.01	1.02	0.26	0	-0.35	-0.35	-0.35	0.36	0.36	0.36	0.36	0	0.98	0.98	0.97	HEM3_YEAST	Porphobilinogen deaminase (PBG) (EC 2.5.1.61) (Hydroxymethylbilane synthase) (HMBS) (Pre-uroporphyrinogen synthase)	HEM3
P28791	NA	NA	NA	NA	NA	NA	NA	NA	NA	NA	NA	NA	NA	-0.3	NA	NA	0.36	0.36	0	NA	NA	0.82	SEC20_YEAST	Protein transport protein SEC20	SEC20
P28817	-0.33	-0.29	-0.35	0.26	0.26	0.31	1.24	1.12	1.12	0.26	0	-0.39	-0.37	-0.38	0.36	0.36	0.36	0.36	0	1.07	1.03	1.07	HIBCH_YEAST	3-hydroxyisobutyryl-CoA hydrolase, mitochondrial (EC 3.1.2.4) (3-hydroxyisobutyryl-coenzyme A hydrolase) (HIB-CoA hydrolase) (HIBYL-CoA-H) (Mitochondrial small ribosomal subunit protein mS47)	EHD3
P28834	-0.28	-0.28	-0.32	0.26	0.26	0.31	1.07	1.07	1.02	0.26	0	-0.35	-0.36	-0.36	0.36	0.36	0.36	0.36	0	0.98	0.99	1	IDH1_YEAST	Isocitrate dehydrogenase [NAD] subunit 1, mitochondrial (EC 1.1.1.41) (Isocitric dehydrogenase) (NAD(+)-specific ICDH)	IDH1
P29029	-0.35	NA	-0.45	0.26	NA	0.31	1.32	NA	1.44	0.285	0.0371	-0.59	-0.48	NA	0.36	0.36	NA	0.36	0	1.62	1.32	NA	CHIT_YEAST	Endochitinase (EC 3.2.1.14) (Soluble cell wall protein 2)	CTS1
P29055	-0.37	-0.35	-0.37	0.26	0.26	0.31	1.39	1.36	1.2	0.26	0	-0.38	-0.4	-0.39	0.36	0.36	0.36	0.36	0	1.06	1.09	1.09	TF2B_YEAST	Transcription initiation factor IIB (General transcription factor TFIIB) (Transcription factor E)	SUA7
P29056	-0.48	-0.37	NA	0.26	0.26	NA	1.8	1.42	NA	0.26	0	NA	NA	NA	NA	NA	NA	NA	NA	NA	NA	NA	TF3B_YEAST	Transcription factor IIIB 70 kDa subunit (TFIIIB) (B-related factor 1) (BRF-1)	BRF1
P29295	-0.3	-0.29	-0.35	0.26	0.26	0.31	1.12	1.13	1.14	0.26	0	-0.39	-0.41	-0.42	0.36	0.36	0.36	0.36	0	1.07	1.14	1.16	HRR25_YEAST	Casein kinase I homolog HRR25 (EC 2.7.11.1)	HRR25
P29311	-0.25	-0.24	-0.31	0.26	0.26	0.31	0.95	0.94	1	0.26	0	-0.37	-0.37	-0.37	0.36	0.36	0.36	0.36	0	1.03	1.02	1.03	BMH1_YEAST	Protein BMH1	BMH1
P29366	-0.28	-0.27	-0.31	0.26	0.26	0.31	1.04	1.06	1	0.26	0	-0.34	-0.34	-0.36	0.36	0.36	0.36	0.36	0	0.94	0.95	1	BEM1_YEAST	Bud emergence protein 1 (Suppressor of RHO3 protein 1)	BEM1
P29453	-0.34	-0.34	-0.36	0.26	0.26	0.31	1.3	1.32	1.16	0.26	0	-0.41	-0.41	-0.41	0.36	0.36	0.36	0.36	0	1.13	1.13	1.14	RL8B_YEAST	60S ribosomal protein L8-B (L4) (L4-1) (Large ribosomal subunit protein eL8-B) (RP6) (YL5)	RPL8B
P29468	-0.27	-0.27	-0.31	0.26	0.26	0.31	1.04	1.02	1	0.26	0	-0.34	-0.38	-0.36	0.36	0.36	0.36	0.36	0	0.93	1.06	1	PAP_YEAST	Poly(A) polymerase (PAP) (EC 2.7.7.19) (Polynucleotide adenylyltransferase)	PAP1
P29469	-0.29	-0.31	-0.32	0.26	0.26	0.31	1.08	1.18	1.04	0.26	0	-0.3	-0.35	-0.33	0.36	0.36	0.36	0.36	0	0.84	0.97	0.91	MCM2_YEAST	DNA replication licensing factor MCM2 (EC 3.6.4.12) (Minichromosome maintenance protein 2)	MCM2
P29478	-0.31	-0.27	-0.35	0.26	0.26	0.31	1.16	1.05	1.12	0.26	0	-0.41	-0.38	-0.39	0.36	0.36	0.36	0.36	0	1.14	1.06	1.07	SEC65_YEAST	Signal recognition particle subunit SEC65	SEC65
P29496	-0.34	-0.33	-0.32	0.26	0.26	0.31	1.28	1.27	1.02	0.26	0	-0.37	-0.35	-0.34	0.36	0.36	0.36	0.36	0	1.03	0.98	0.94	MCM5_YEAST	Minichromosome maintenance protein 5 (EC 3.6.4.12) (Cell division control protein 46)	MCM5
P29509	-0.27	-0.27	-0.32	0.26	0.26	0.31	1.02	1.05	1.02	0.26	0	-0.39	-0.39	-0.39	0.36	0.36	0.36	0.36	0	1.09	1.08	1.08	TRXB1_YEAST	Thioredoxin reductase 1 (EC 1.8.1.9)	TRR1
P29539	NA	-0.33	-0.33	NA	0.26	0.31	NA	1.27	1.06	0.285	0.0371	-0.41	-0.41	-0.39	0.36	0.36	0.36	0.36	0	1.15	1.14	1.09	RIF1_YEAST	Telomere length regulator protein RIF1 (RAP1-interacting factor 1)	RIF1
P29547	-0.29	-0.26	-0.31	0.26	0.26	0.31	1.08	1.02	1	0.26	0	-0.38	-0.38	-0.37	0.36	0.36	0.36	0.36	0	1.06	1.04	1.03	EF1G1_YEAST	Elongation factor 1-gamma 1 (EF-1-gamma 1) (Calcium and membrane-binding protein 1) (Calcium phospholipid-binding protein) (CPBP) (Eukaryotic elongation factor 1Bgamma 1) (eEF1Bgamma 1) (Translation elongation factor 1B gamma 1)	CAM1
P29703	-0.24	-0.24	-0.28	0.26	0.26	0.31	0.89	0.91	0.91	0.26	0	-0.31	-0.34	-0.36	0.36	0.36	0.36	0.36	0	0.86	0.95	1	FNTA_YEAST	Protein farnesyltransferase/geranylgeranyltransferase type-1 subunit alpha (PFTase/PGGTase I alpha) (EC 2.5.1.58) (EC 2.5.1.59) (CAAX farnesyltransferase subunit alpha) (FTase-alpha) (Ras proteins prenyltransferase subunit alpha) (Type I protein geranyl-geranyltransferase subunit alpha) (GGTase-I-alpha)	RAM2
P29704	-0.28	-0.27	-0.34	0.26	0.26	0.31	1.04	1.05	1.08	0.26	0	-0.42	-0.42	-0.42	0.36	0.36	0.36	0.36	0	1.16	1.17	1.17	FDFT_YEAST	Squalene synthase (SQS) (SS) (EC 2.5.1.21) (FPP:FPP farnesyltransferase) (Farnesyl-diphosphate farnesyltransferase)	ERG9
P29952	-0.32	-0.31	-0.36	0.26	0.26	0.31	1.2	1.2	1.16	0.26	0	-0.4	-0.41	-0.4	0.36	0.36	0.36	0.36	0	1.12	1.13	1.12	MPI_YEAST	Mannose-6-phosphate isomerase (EC 5.3.1.8) (Phosphohexomutase) (Phosphomannose isomerase) (PMI)	PMI40
P30619	-0.23	-0.22	-0.29	0.26	0.26	0.31	0.88	0.86	0.93	0.26	0	-0.37	-0.36	-0.38	0.36	0.36	0.36	0.36	0	1.03	1	1.06	SEC1_YEAST	Protein transport protein SEC1	SEC1
P30624	-0.21	-0.19	-0.28	0.26	0.26	0.31	0.8	0.75	0.89	0.26	0	-0.35	-0.35	-0.35	0.36	0.36	0.36	0.36	0	0.97	0.96	0.96	LCF1_YEAST	Long-chain-fatty-acid--CoA ligase 1 (EC 6.2.1.3) (Fatty acid activator 1) (Long-chain acyl-CoA synthetase 1)	FAA1
P30656	-0.25	-0.26	-0.29	0.26	0.26	0.31	0.94	0.99	0.92	0.26	0	-0.34	-0.36	-0.36	0.36	0.36	0.36	0.36	0	0.95	1	0.99	PSB5_YEAST	Proteasome subunit beta type-5 (EC 3.4.25.1) (Macropain subunit PRE2) (Multicatalytic endopeptidase complex subunit PRE2) (Proteasome component PRE2) (Proteinase YSCE subunit PRE2)	PRE2
P30657	-0.26	-0.25	-0.31	0.26	0.26	0.31	1	0.95	1	0.26	0	-0.35	-0.37	-0.36	0.36	0.36	0.36	0.36	0	0.96	1.04	1	PSB7_YEAST	Proteasome subunit beta type-7 (EC 3.4.25.1) (Macropain subunit PRE4) (Multicatalytic endopeptidase complex subunit PRE4) (Proteasome component PRE4) (Proteinase YSCE subunit PRE4)	PRE4
P30665	-0.32	-0.31	-0.33	0.26	0.26	0.31	1.19	1.21	1.05	0.26	0	-0.36	-0.38	-0.38	0.36	0.36	0.36	0.36	0	1.01	1.06	1.05	MCM4_YEAST	DNA replication licensing factor MCM4 (EC 3.6.4.12) (Cell division control protein 54)	MCM4
P30771	-0.28	-0.27	-0.29	0.26	0.26	0.31	1.05	1.05	0.92	0.26	0	-0.34	-0.34	-0.37	0.36	0.36	0.36	0.36	0	0.94	0.94	1.02	NAM7_YEAST	ATP-dependent helicase NAM7 (EC 3.6.4.-) (Nonsense-mediated mRNA decay protein 1) (Nuclear accommodation of mitochondria 7 protein) (Up-frameshift suppressor 1)	NAM7
P30822	-0.25	-0.24	-0.3	0.26	0.26	0.31	0.95	0.93	0.96	0.26	0	-0.39	-0.38	-0.38	0.36	0.36	0.36	0.36	0	1.08	1.06	1.06	XPO1_YEAST	Exportin-1 (Chromosome region maintenance protein 1) (Karyopherin-124)	CRM1
P30902	-0.32	-0.32	-0.32	0.26	0.26	0.31	1.23	1.24	1.02	0.26	0	-0.35	-0.33	-0.35	0.36	0.36	0.36	0.36	0	0.98	0.91	0.96	ATP7_YEAST	ATP synthase subunit d, mitochondrial	ATP7
P31109	-0.3	-0.32	-0.35	0.26	0.26	0.31	1.15	1.24	1.14	0.26	0	-0.41	-0.36	NA	0.36	0.36	NA	0.36	0	1.13	0.99	NA	SNC1_YEAST	Synaptobrevin homolog 1	SNC1
P31115	-0.22	-0.24	-0.28	0.26	0.26	0.31	0.85	0.92	0.9	0.26	0	-0.3	-0.28	-0.28	0.36	0.36	0.36	0.36	0	0.83	0.78	0.77	PUS3_YEAST	tRNA pseudouridine(38/39) synthase (EC 5.4.99.45) (Depressed growth-rate protein DEG1) (tRNA pseudouridine synthase 3) (tRNA pseudouridylate synthase 3) (tRNA-uridine isomerase 3)	DEG1
P31116	-0.29	-0.28	-0.32	0.26	0.26	0.31	1.1	1.09	1.04	0.26	0	-0.39	-0.39	-0.39	0.36	0.36	0.36	0.36	0	1.08	1.08	1.08	DHOM_YEAST	Homoserine dehydrogenase (HDH) (EC 1.1.1.3)	HOM6
P31334	NA	NA	-0.26	NA	NA	0.31	NA	NA	0.85	0.31	0	-0.31	NA	NA	0.36	NA	NA	0.36	0	0.86	NA	NA	RM09_YEAST	54S ribosomal protein L9, mitochondrial (Mitochondrial large ribosomal subunit protein uL3m) (YmL9)	MRPL9
P31373	-0.3	-0.3	-0.34	0.26	0.26	0.31	1.14	1.14	1.11	0.26	0	-0.42	-0.41	-0.41	0.36	0.36	0.36	0.36	0	1.15	1.14	1.14	CYS3_YEAST	Cystathionine gamma-lyase (EC 4.4.1.1) (Gamma-cystathionase) (Sulfur transfer protein 1)	CYS3
P31374	-0.36	-0.32	-0.29	0.26	0.26	0.31	1.38	1.24	0.95	0.26	0	NA	-0.3	NA	NA	0.36	NA	0.36	0	NA	0.83	NA	PSK1_YEAST	Serine/threonine-protein kinase PSK1 (EC 2.7.11.1) (PAS kinase 1)	PSK1
P31377	-0.31	-0.31	-0.39	0.26	0.26	0.31	1.18	1.18	1.26	0.26	0	-0.4	-0.39	-0.42	0.36	0.36	0.36	0.36	0	1.1	1.09	1.17	STX8_YEAST	Syntaxin-8 (SNARE protein related to mammalian syntaxin 8) (ULP1-interacting protein 2)	SYN8
P31380	-0.35	-0.32	-0.36	0.26	0.26	0.31	1.33	1.25	1.16	0.26	0	-0.4	-0.39	-0.37	0.36	0.36	0.36	0.36	0	1.12	1.07	1.04	FUN30_YEAST	ATP-dependent helicase FUN30 (EC 3.6.4.12)	FUN30
P31381	NA	NA	-0.28	NA	NA	0.31	NA	NA	0.91	0.31	0	NA	NA	NA	NA	NA	NA	NA	NA	NA	NA	NA	FUN26_YEAST	Nucleoside transporter FUN26	FUN26
P31382	-0.28	-0.27	-0.3	0.26	0.26	0.31	1.06	1.02	0.98	0.26	0	-0.34	-0.36	-0.33	0.36	0.36	0.36	0.36	0	0.93	0.99	0.93	PMT2_YEAST	Dolichyl-phosphate-mannose--protein mannosyltransferase 2 (EC 2.4.1.109)	PMT2
P31383	-0.23	-0.23	-0.31	0.26	0.26	0.31	0.87	0.88	1	0.26	0	-0.38	-0.37	-0.37	0.36	0.36	0.36	0.36	0	1.06	1.02	1.03	2AAA_YEAST	Protein phosphatase PP2A regulatory subunit A (PR65)	TPD3
P31384	-0.26	-0.24	-0.3	0.26	0.26	0.31	0.98	0.92	0.97	0.26	0	-0.36	-0.37	-0.36	0.36	0.36	0.36	0.36	0	1	1.01	1	CCR4_YEAST	Glucose-repressible alcohol dehydrogenase transcriptional effector (EC 3.1.13.4) (Carbon catabolite repressor protein 4) (Cytoplasmic deadenylase)	CCR4
P31385	-0.21	NA	-0.25	0.26	NA	0.31	0.81	NA	0.8	0.285	0.0371	NA	NA	NA	NA	NA	NA	NA	NA	NA	NA	NA	DEP1_YEAST	Transcriptional regulatory protein DEP1	DEP1
P31412	-0.28	-0.28	-0.33	0.26	0.26	0.31	1.07	1.08	1.05	0.26	0	-0.37	-0.37	-0.36	0.36	0.36	0.36	0.36	0	1.02	1.03	1.01	VATC_YEAST	V-type proton ATPase subunit C (V-ATPase subunit C) (V-ATPase 42 kDa subunit) (Vacuolar proton pump subunit C)	VMA5
P31539	-0.19	-0.19	-0.26	0.26	0.26	0.31	0.74	0.74	0.84	0.26	0	-0.36	-0.37	-0.36	0.36	0.36	0.36	0.36	0	1	1.02	1.01	HS104_YEAST	Heat shock protein 104 (Protein aggregation-remodeling factor HSP104)	HSP104
P31688	-0.18	-0.17	-0.26	0.26	0.26	0.31	0.68	0.67	0.84	0.26	0	-0.35	-0.36	-0.35	0.36	0.36	0.36	0.36	0	0.96	0.99	0.96	TPS2_YEAST	Trehalose-phosphatase (EC 3.1.3.12) (Trehalose synthase complex catalytic subunit TPS2) (Trehalose-6-phosphate phosphatase) (TPP)	TPS2
P31755	NA	NA	-0.22	NA	NA	0.31	NA	NA	0.71	0.31	0	NA	NA	-0.29	NA	NA	0.36	0.36	0	NA	NA	0.8	OCH1_YEAST	Initiation-specific alpha-1,6-mannosyltransferase (EC 2.4.1.232) (Outer chain elongation protein 1)	OCH1
P31787	-0.31	-0.3	-0.36	0.26	0.26	0.31	1.19	1.16	1.14	0.26	0	-0.43	-0.42	-0.43	0.36	0.36	0.36	0.36	0	1.2	1.17	1.19	ACBP_YEAST	Acyl-CoA-binding protein (ACBP)	ACB1
P32047	NA	NA	NA	NA	NA	NA	NA	NA	NA	NA	NA	-0.62	NA	NA	0.36	NA	NA	0.36	0	1.71	NA	NA	MLF3_YEAST	Protein MLF3 (Multicopy suppressor of leflunomide sensitivity 3)	MLF3
P32074	-0.29	-0.29	-0.34	0.26	0.26	0.31	1.1	1.11	1.09	0.26	0	-0.4	-0.4	-0.4	0.36	0.36	0.36	0.36	0	1.1	1.11	1.11	COPG_YEAST	Coatomer subunit gamma (Gamma-coat protein) (Gamma-COP)	SEC21
P32178	-0.3	-0.3	-0.33	0.26	0.26	0.31	1.12	1.17	1.06	0.26	0	-0.39	-0.39	-0.39	0.36	0.36	0.36	0.36	0	1.07	1.08	1.08	CHMU_YEAST	Chorismate mutase (CM) (EC 5.4.99.5)	ARO7
P32179	-0.18	-0.18	-0.24	0.26	0.26	0.31	0.69	0.7	0.76	0.26	0	-0.25	-0.25	-0.24	0.36	0.36	0.36	0.36	0	0.7	0.68	0.68	MET22_YEAST	3'(2'),5'-bisphosphate nucleotidase (EC 3.1.3.7) (3'(2'),5-bisphosphonucleoside 3'(2')-phosphohydrolase) (DPNPase) (Halotolerance protein HAL2) (Methionine-requiring protein 22)	MET22
P32191	-0.17	-0.14	-0.22	0.26	0.26	0.31	0.62	0.55	0.71	0.26	0	-0.27	-0.26	-0.27	0.36	0.36	0.36	0.36	0	0.74	0.72	0.74	GPDM_YEAST	Glycerol-3-phosphate dehydrogenase, mitochondrial (GPD-M) (GPDH-M) (EC 1.1.5.3)	GUT2
P32259	-0.22	-0.19	-0.26	0.26	0.26	0.31	0.84	0.75	0.82	0.26	0	-0.27	-0.32	-0.28	0.36	0.36	0.36	0.36	0	0.74	0.89	0.79	MED16_YEAST	Mediator of RNA polymerase II transcription subunit 16 (Global transcriptional regulator SIN4) (Mediator complex subunit 16) (SNF1 suppressor protein 4) (SWI4 suppressor protein 5) (Transcriptional silencing factor 3) (YGP1 expression regulatory protein 1)	SIN4
P32263	-0.33	-0.32	-0.37	0.26	0.26	0.31	1.25	1.25	1.18	0.26	0	-0.43	-0.43	-0.42	0.36	0.36	0.36	0.36	0	1.18	1.19	1.18	P5CR_YEAST	Pyrroline-5-carboxylate reductase (P5C reductase) (P5CR) (EC 1.5.1.2)	PRO3
P32264	-0.29	-0.28	-0.31	0.26	0.26	0.31	1.11	1.09	1	0.26	0	-0.35	-0.37	-0.37	0.36	0.36	0.36	0.36	0	0.98	1.03	1.03	PROB_YEAST	Glutamate 5-kinase (GK) (EC 2.7.2.11) (Gamma-glutamyl kinase)	PRO1
P32266	-0.22	-0.22	-0.3	0.26	0.26	0.31	0.85	0.84	0.97	0.26	0	-0.37	-0.37	-0.35	0.36	0.36	0.36	0.36	0	1.01	1.01	0.98	MGM1_YEAST	Dynamin-like GTPase MGM1, mitochondrial (Mitochondrial division and morphology protein 17) (Mitochondrial genome maintenance protein 1) [Cleaved into: Dynamin-like GTPase MGM1 large isoform (l-MGM1); Dynamin-like GTPase MGM1 small isoform (s-MGM1)]	MGM1
P32288	-0.29	-0.28	-0.31	0.26	0.26	0.31	1.1	1.09	1	0.26	0	-0.39	-0.4	-0.39	0.36	0.36	0.36	0.36	0	1.07	1.1	1.09	GLNA_YEAST	Glutamine synthetase (GS) (EC 6.3.1.2) (Glutamate--ammonia ligase)	GLN1
P32316	-0.22	-0.23	-0.29	0.26	0.26	0.31	0.83	0.9	0.95	0.26	0	-0.38	-0.38	-0.4	0.36	0.36	0.36	0.36	0	1.06	1.06	1.11	ACH1_YEAST	Acetyl-CoA hydrolase (EC 3.1.2.1) (Acetyl-CoA deacylase) (Acetyl-CoA acylase)	ACH1
P32317	NA	NA	NA	NA	NA	NA	NA	NA	NA	NA	NA	-0.35	-0.27	NA	0.36	0.36	NA	0.36	0	0.96	0.75	NA	AFG1_YEAST	Protein AFG1	AFG1
P32319	-0.26	-0.26	-0.32	0.26	0.26	0.31	0.97	1	1.02	0.26	0	-0.42	-0.42	-0.41	0.36	0.36	0.36	0.36	0	1.16	1.17	1.14	VPS10_YEAST	Vacuolar protein sorting/targeting protein VPS10 (Carboxypeptidase Y receptor) (CPY receptor) (Carboxypeptidase Y-deficient protein 1) (Sortilin VPS10) (Vacuolar carboxypeptidase sorting receptor VPS10) (Vacuolar protein sorting-associated protein 10) (Vacuolar protein-targeting protein 1)	PEP1
P32324	-0.33	-0.32	-0.35	0.26	0.26	0.31	1.24	1.24	1.11	0.26	0	-0.41	-0.41	-0.41	0.36	0.36	0.36	0.36	0	1.12	1.12	1.12	EF2_YEAST	Elongation factor 2 (EF-2) (Eukaryotic elongation factor 2) (eEF2) (Ribosomal translocase) (Translation elongation factor 2)	EFT1
P32327	-0.2	-0.19	-0.22	0.26	0.26	0.31	0.76	0.72	0.71	0.26	0	-0.27	-0.28	-0.27	0.36	0.36	0.36	0.36	0	0.76	0.77	0.76	PYC2_YEAST	Pyruvate carboxylase 2 (EC 6.4.1.1) (Pyruvic carboxylase 2) (PCB 2)	PYC2
P32328	NA	NA	NA	NA	NA	NA	NA	NA	NA	NA	NA	NA	-0.33	NA	NA	0.36	NA	0.36	0	NA	0.91	NA	DBF20_YEAST	Serine/threonine-protein kinase DBF20 (EC 2.7.11.1)	DBF20
P32331	NA	-0.13	-0.23	NA	0.26	0.31	NA	0.51	0.73	0.285	0.0371	-0.24	-0.26	-0.25	0.36	0.36	0.36	0.36	0	0.66	0.72	0.7	YMC1_YEAST	Mitochondrial glycine transporter YMC1	YMC1
P32332	-0.1	-0.1	-0.2	0.26	0.26	0.31	0.37	0.39	0.65	0.26	0	-0.23	-0.24	-0.21	0.36	0.36	0.36	0.36	0	0.64	0.66	0.59	OAC1_YEAST	Mitochondrial oxaloacetate transport protein (Mitochondrial carrier protein PMT)	OAC1
P32333	-0.23	-0.28	-0.32	0.26	0.26	0.31	0.87	1.06	1.02	0.26	0	-0.33	-0.34	-0.36	0.36	0.36	0.36	0.36	0	0.9	0.93	1.01	MOT1_YEAST	TATA-binding protein-associated factor MOT1 (TBP-associated factor MOT1) (EC 3.6.4.-) (Modifier of transcription 1)	MOT1
P32335	NA	-0.19	-0.32	NA	0.26	0.31	NA	0.75	1.03	0.285	0.0371	-0.37	-0.4	-0.32	0.36	0.36	0.36	0.36	0	1.03	1.1	0.88	MSS51_YEAST	Protein MSS51, mitochondrial (Mitochondrial splicing suppressor protein 51)	MSS51
P32336	NA	NA	NA	NA	NA	NA	NA	NA	NA	NA	NA	-0.43	NA	NA	0.36	NA	NA	0.36	0	1.2	NA	NA	NUD1_YEAST	Protein NUD1	NUD1
P32337	-0.3	-0.28	-0.32	0.26	0.26	0.31	1.14	1.1	1.02	0.26	0	-0.38	-0.38	-0.38	0.36	0.36	0.36	0.36	0	1.06	1.05	1.05	IMB3_YEAST	Importin subunit beta-3 (Karyopherin subunit beta-3) (Karyopherin-121) (Protein secretion enhancer 1)	PSE1
P32340	-0.14	NA	-0.23	0.26	NA	0.31	0.53	NA	0.72	0.285	0.0371	-0.32	-0.33	-0.3	0.36	0.36	0.36	0.36	0	0.88	0.91	0.83	NDI1_YEAST	Rotenone-insensitive NADH-ubiquinone oxidoreductase, mitochondrial (EC 1.6.5.9) (Internal NADH dehydrogenase) (NADH:ubiquinone reductase (non-electrogenic))	NDI1
P32341	-0.41	-0.39	-0.4	0.26	0.26	0.31	1.54	1.49	1.3	0.26	0	-0.43	-0.48	-0.45	0.36	0.36	0.36	0.36	0	1.18	1.34	1.26	VPH2_YEAST	Vacuolar ATPase assembly integral membrane protein VPH2 (Protein VMA12)	VPH2
P32342	-0.29	-0.3	-0.33	0.26	0.26	0.31	1.11	1.15	1.08	0.26	0	-0.39	-0.39	-0.41	0.36	0.36	0.36	0.36	0	1.07	1.08	1.14	SRP21_YEAST	Signal recognition particle subunit SRP21 (Signal recognition particle 21 kDa protein)	SRP21
P32343	NA	NA	NA	NA	NA	NA	NA	NA	NA	NA	NA	-0.15	NA	NA	0.36	NA	NA	0.36	0	0.43	NA	NA	SSH4_YEAST	Protein SSH4 (Multicopy suppressor of leflunomide protein 4) (Suppressor of SHR3 null mutation protein 4)	SSH4
P32345	NA	NA	NA	NA	NA	NA	NA	NA	NA	NA	NA	-0.31	-0.24	NA	0.36	0.36	NA	0.36	0	0.86	0.66	NA	PP4C_YEAST	Serine/threonine-protein phosphatase 4 catalytic subunit (PP4C) (EC 3.1.3.16) (Phosphatase PP2A-like catalytic subunit PPH3)	PPH3
P32347	-0.23	-0.24	-0.3	0.26	0.26	0.31	0.89	0.94	0.95	0.26	0	-0.41	-0.39	-0.34	0.36	0.36	0.36	0.36	0	1.14	1.08	0.94	DCUP_YEAST	Uroporphyrinogen decarboxylase (UPD) (URO-D) (EC 4.1.1.37)	HEM12
P32349	-0.29	-0.28	-0.32	0.26	0.26	0.31	1.11	1.09	1.04	0.26	0	-0.39	-0.37	-0.37	0.36	0.36	0.36	0.36	0	1.08	1.01	1.03	RPC3_YEAST	DNA-directed RNA polymerase III subunit RPC3 (RNA polymerase III subunit C3) (C82) (DNA-directed III 74 kDa polypeptide) (C74)	RPC82
P32351	NA	NA	NA	NA	NA	NA	NA	NA	NA	NA	NA	-0.36	NA	NA	0.36	NA	NA	0.36	0	1	NA	NA	IMPX_YEAST	Sugar utilization regulatory protein IMP2	IMP2'
P32353	-0.51	NA	NA	0.26	NA	NA	1.91	NA	NA	0.26	0	NA	NA	NA	NA	NA	NA	NA	NA	NA	NA	NA	ERG3_YEAST	Delta(7)-sterol 5(6)-desaturase (EC 1.14.19.20) (C-5 sterol desaturase) (Ergosterol Delta(5,6) desaturase) (Sterol-C5-desaturase)	ERG3
P32356	-0.26	-0.24	-0.31	0.26	0.26	0.31	0.97	0.93	0.99	0.26	0	-0.32	-0.39	-0.38	0.36	0.36	0.36	0.36	0	0.88	1.07	1.05	TREA_YEAST	Neutral trehalase (EC 3.2.1.28) (Alpha,alpha-trehalase) (Alpha,alpha-trehalose glucohydrolase)	NTH1
P32357	-0.24	-0.26	-0.3	0.26	0.26	0.31	0.89	0.99	0.96	0.26	0	-0.32	-0.33	-0.22	0.36	0.36	0.36	0.36	0	0.88	0.93	0.6	AAR2_YEAST	A1 cistron-splicing factor AAR2	AAR2
P32364	-0.22	-0.23	-0.28	0.26	0.26	0.31	0.84	0.89	0.91	0.26	0	-0.3	-0.32	-0.26	0.36	0.36	0.36	0.36	0	0.82	0.88	0.72	SMY1_YEAST	Kinesin-related protein SMY1 (Suppressor protein SMY1)	SMY1
P32366	-0.3	-0.28	-0.33	0.26	0.26	0.31	1.13	1.09	1.06	0.26	0	-0.4	-0.41	-0.41	0.36	0.36	0.36	0.36	0	1.12	1.13	1.14	VA0D_YEAST	V-type proton ATPase subunit d (V-ATPase subunit d) (V-ATPase 39 kDa subunit) (V-ATPase subunit M39) (Vacuolar proton pump subunit d)	VMA6
P32367	-0.23	-0.22	-0.31	0.26	0.26	0.31	0.88	0.86	1	0.26	0	-0.35	-0.35	-0.38	0.36	0.36	0.36	0.36	0	0.97	0.98	1.05	TFC1_YEAST	Transcription factor tau 95 kDa subunit (TFIIIC 95 kDa subunit) (Transcription factor C subunit 1)	TFC1
P32368	-0.25	-0.24	-0.3	0.26	0.26	0.31	0.94	0.94	0.96	0.26	0	-0.38	-0.37	-0.37	0.36	0.36	0.36	0.36	0	1.05	1.03	1.03	SAC1_YEAST	Phosphatidylinositol-3-phosphatase SAC1 (EC 3.1.3.64) (Phosphatidylinositol-4-phosphate phosphatase) (Recessive suppressor of secretory defect)	SAC1
P32377	-0.31	-0.29	-0.35	0.26	0.26	0.31	1.17	1.13	1.11	0.26	0	-0.41	-0.41	-0.41	0.36	0.36	0.36	0.36	0	1.14	1.14	1.13	MVD1_YEAST	Diphosphomevalonate decarboxylase (EC 4.1.1.33) (Ergosterol biosynthesis protein 19) (Mevalonate pyrophosphate decarboxylase) (Mevalonate-5-diphosphate decarboxylase) (MDD) (MDDase)	MVD1
P32379	-0.26	-0.26	-0.31	0.26	0.26	0.31	0.98	1.01	1	0.26	0	-0.39	-0.38	-0.38	0.36	0.36	0.36	0.36	0	1.07	1.05	1.06	PSA5_YEAST	Proteasome subunit alpha type-5 (EC 3.4.25.1) (Macropain subunit PUP2) (Multicatalytic endopeptidase complex subunit PUP2) (Proteasome component PUP2) (Proteinase YSCE subunit PUP2)	PUP2
P32380	-0.34	-0.33	-0.4	0.26	0.26	0.31	1.28	1.28	1.28	0.26	0	-0.35	-0.36	-0.35	0.36	0.36	0.36	0.36	0	0.98	0.99	0.96	SP110_YEAST	Spindle pole body component 110 (Extragenic suppressor of CMD1-1 mutant protein 1) (Nuclear filament-related protein 1) (Spindle pole body spacer protein SPC110)	SPC110
P32381	-0.23	-0.24	-0.31	0.26	0.26	0.31	0.89	0.94	1	0.26	0	-0.38	-0.38	-0.38	0.36	0.36	0.36	0.36	0	1.06	1.06	1.05	ARP2_YEAST	Actin-related protein 2 (Actin-like protein ARP2) (Actin-like protein 2)	ARP2
P32386	-0.22	-0.24	-0.28	0.26	0.26	0.31	0.85	0.91	0.9	0.26	0	-0.32	-0.31	-0.31	0.36	0.36	0.36	0.36	0	0.9	0.85	0.86	YBT1_YEAST	ATP-dependent bile acid permease	YBT1
P32388	-0.32	-0.32	-0.36	0.26	0.26	0.31	1.22	1.24	1.16	0.26	0	-0.37	-0.37	-0.36	0.36	0.36	0.36	0.36	0	1.02	1.03	1.01	RM49_YEAST	54S ribosomal protein MRP49, mitochondrial (Mitochondrial large ribosomal subunit protein mL61)	MRP49
P32389	NA	NA	NA	NA	NA	NA	NA	NA	NA	NA	NA	-0.48	NA	NA	0.36	NA	NA	0.36	0	1.33	NA	NA	MET4_YEAST	Transcriptional activator of sulfur metabolism MET4 (Methionine-requiring protein 4)	MET4
P32419	-0.39	-0.37	-0.37	0.26	0.26	0.31	1.47	1.42	1.18	0.26	0	-0.42	-0.42	-0.41	0.36	0.36	0.36	0.36	0	1.15	1.16	1.14	MDHP_YEAST	Malate dehydrogenase, peroxisomal (EC 1.1.1.37)	MDH3
P32445	-0.26	-0.26	-0.32	0.26	0.26	0.31	0.99	1.01	1.04	0.26	0	-0.39	-0.39	-0.38	0.36	0.36	0.36	0.36	0	1.07	1.07	1.07	RIM1_YEAST	Single-stranded DNA-binding protein RIM1, mitochondrial (Mitochondrial ssDNA-binding protein)	RIM1
P32447	-0.27	-0.26	-0.31	0.26	0.26	0.31	1.03	1	0.98	0.26	0	-0.38	-0.39	-0.37	0.36	0.36	0.36	0.36	0	1.06	1.08	1.02	ASF1_YEAST	Histone chaperone ASF1 (Anti-silencing function protein 1) (yASF1)	ASF1
P32449	-0.2	-0.21	-0.26	0.26	0.26	0.31	0.77	0.8	0.83	0.26	0	-0.27	-0.27	-0.27	0.36	0.36	0.36	0.36	0	0.75	0.74	0.75	AROG_YEAST	Phospho-2-dehydro-3-deoxyheptonate aldolase, tyrosine-inhibited (EC 2.5.1.54) (3-deoxy-D-arabino-heptulosonate 7-phosphate synthase) (DAHP synthase) (Phospho-2-keto-3-deoxyheptonate aldolase)	ARO4
P32451	NA	NA	NA	NA	NA	NA	NA	NA	NA	NA	NA	-0.36	-0.42	-0.49	0.36	0.36	0.36	0.36	0	1	1.17	1.37	BIOB_YEAST	Biotin synthase, mitochondrial (EC 2.8.1.6)	BIO2
P32452	-0.2	-0.19	-0.26	0.26	0.26	0.31	0.75	0.74	0.85	0.26	0	-0.3	-0.28	-0.28	0.36	0.36	0.36	0.36	0	0.83	0.77	0.79	PHA2_YEAST	Putative prephenate dehydratase (PDT) (EC 4.2.1.51) (Phenylalanine-requiring protein 2)	PHA2
P32453	-0.25	-0.24	-0.31	0.26	0.26	0.31	0.94	0.93	1	0.26	0	-0.32	-0.29	-0.34	0.36	0.36	0.36	0.36	0	0.88	0.8	0.93	ATP11_YEAST	Protein ATP11, mitochondrial	ATP11
P32454	-0.22	-0.22	-0.29	0.26	0.26	0.31	0.85	0.84	0.95	0.26	0	-0.41	-0.4	-0.4	0.36	0.36	0.36	0.36	0	1.13	1.11	1.11	APE2_YEAST	Aminopeptidase 2, mitochondrial (AP-II) (Aminopeptidase II) (EC 3.4.11.-) (YscII)	APE2
P32457	-0.28	-0.28	-0.33	0.26	0.26	0.31	1.06	1.07	1.07	0.26	0	-0.39	-0.4	-0.4	0.36	0.36	0.36	0.36	0	1.09	1.1	1.11	CDC3_YEAST	Cell division control protein 3	CDC3
P32458	-0.28	-0.28	-0.35	0.26	0.26	0.31	1.07	1.07	1.11	0.26	0	-0.4	-0.41	-0.41	0.36	0.36	0.36	0.36	0	1.11	1.13	1.13	CDC11_YEAST	Cell division control protein 11	CDC11
P32461	-0.33	-0.3	-0.35	0.26	0.26	0.31	1.26	1.15	1.13	0.26	0	-0.38	-0.38	-0.4	0.36	0.36	0.36	0.36	0	1.06	1.04	1.12	DPH2_YEAST	2-(3-amino-3-carboxypropyl)histidine synthase subunit 2 (EC 2.5.1.108) (Diphthamide biosynthesis protein 2) (Diphtheria toxin resistance protein 2) (S-adenosyl-L-methionine:L-histidine 3-amino-3-carboxypropyltransferase 2)	DPH2
P32463	-0.21	-0.21	-0.29	0.26	0.26	0.31	0.8	0.82	0.94	0.26	0	-0.34	-0.35	-0.34	0.36	0.36	0.36	0.36	0	0.95	0.97	0.95	ACPM_YEAST	Acyl carrier protein, mitochondrial (ACP) (NADH-ubiquinone oxidoreductase 9.6 kDa subunit)	ACP1
P32465	-0.46	-0.36	NA	0.26	0.26	NA	1.73	1.41	NA	0.26	0	NA	-0.37	-0.32	NA	0.36	0.36	0.36	0	NA	1.02	0.89	HXT1_YEAST	Low-affinity glucose transporter HXT1	HXT1
P32466	-0.45	NA	-0.4	0.26	NA	0.31	1.71	NA	1.28	0.285	0.0371	-0.29	-0.33	-0.3	0.36	0.36	0.36	0.36	0	0.81	0.93	0.84	HXT3_YEAST	Low-affinity glucose transporter HXT3	HXT3
P32468	-0.26	-0.26	-0.31	0.26	0.26	0.31	0.99	1.02	1.01	0.26	0	-0.38	-0.38	-0.38	0.36	0.36	0.36	0.36	0	1.06	1.06	1.05	CDC12_YEAST	Cell division control protein 12 (Septin)	CDC12
P32469	-0.27	-0.27	-0.3	0.26	0.26	0.31	1.03	1.04	0.98	0.26	0	-0.37	-0.37	-0.37	0.36	0.36	0.36	0.36	0	1.02	1.02	1.02	DPH5_YEAST	Diphthine methyl ester synthase (EC 2.1.1.314) (Diphthamide biosynthesis methyltransferase)	DPH5
P32471	-0.32	-0.31	-0.35	0.26	0.26	0.31	1.22	1.21	1.12	0.26	0	-0.41	-0.4	-0.41	0.36	0.36	0.36	0.36	0	1.12	1.11	1.13	EF1B_YEAST	Elongation factor 1-beta (EF-1-beta) (Eukaryotic elongation factor 1Balpha) (eEF1Balpha) (Translation elongation factor 1B alpha)	EFB1
P32472	-0.26	-0.27	-0.33	0.26	0.26	0.31	0.97	1.05	1.07	0.26	0	-0.39	-0.4	-0.44	0.36	0.36	0.36	0.36	0	1.08	1.11	1.21	FKBP2_YEAST	Peptidyl-prolyl cis-trans isomerase FPR2 (PPIase FPR2) (EC 5.2.1.8) (FK506-binding protein 2) (FKBP proline rotamase 2) (FKBP-13) (FKBP-15)	FPR2
P32473	-0.22	-0.23	-0.29	0.26	0.26	0.31	0.85	0.88	0.94	0.26	0	-0.35	-0.34	-0.34	0.36	0.36	0.36	0.36	0	0.96	0.95	0.94	ODPB_YEAST	Pyruvate dehydrogenase E1 component subunit beta, mitochondrial (EC 1.2.4.1) (Pyruvate dehydrogenase complex component E1 beta) (PDHE1-B)	PDB1
P32474	-0.28	-0.28	-0.32	0.26	0.26	0.31	1.04	1.09	1.02	0.26	0	-0.39	-0.39	-0.38	0.36	0.36	0.36	0.36	0	1.08	1.08	1.05	EUG1_YEAST	Protein disulfide-isomerase EUG1 (PDI) (EC 5.3.4.1) (Endoplasmic reticulum protein EUG1)	EUG1
P32476	NA	-0.54	-0.6	NA	0.26	0.31	NA	2.09	1.93	0.285	0.0371	-0.68	NA	-0.57	0.36	NA	0.36	0.36	0	1.88	NA	1.58	ERG1_YEAST	Squalene monooxygenase (EC 1.14.14.17) (Squalene epoxidase) (SE)	ERG1
P32477	-0.27	-0.26	-0.31	0.26	0.26	0.31	1	1.02	0.98	0.26	0	-0.4	-0.38	-0.38	0.36	0.36	0.36	0.36	0	1.12	1.05	1.06	GSH1_YEAST	Glutamate--cysteine ligase (EC 6.3.2.2) (Gamma-ECS) (GCS) (Gamma-glutamylcysteine synthetase)	GSH1
P32480	-0.28	-0.18	-0.27	0.26	0.26	0.31	1.07	0.69	0.87	0.26	0	-0.33	-0.32	-0.33	0.36	0.36	0.36	0.36	0	0.9	0.89	0.92	HIR2_YEAST	Protein HIR2 (Histone transcription regulator 2)	HIR2
P32481	-0.31	-0.3	-0.33	0.26	0.26	0.31	1.18	1.17	1.06	0.26	0	-0.39	-0.39	-0.38	0.36	0.36	0.36	0.36	0	1.08	1.08	1.05	IF2G_YEAST	Eukaryotic translation initiation factor 2 subunit gamma (eIF-2-gamma) (EC 3.6.5.3)	GCD11
P32485	-0.35	-0.34	-0.33	0.26	0.26	0.31	1.33	1.31	1.07	0.26	0	-0.39	-0.39	-0.39	0.36	0.36	0.36	0.36	0	1.08	1.07	1.07	HOG1_YEAST	Mitogen-activated protein kinase HOG1 (MAP kinase HOG1) (EC 2.7.11.24) (High osmolarity glycerol response protein 1)	HOG1
P32486	NA	NA	NA	NA	NA	NA	NA	NA	NA	NA	NA	NA	-0.44	NA	NA	0.36	NA	0.36	0	NA	1.23	NA	KRE6_YEAST	Beta-glucan synthesis-associated protein KRE6 (Killer toxin-resistance protein 6)	KRE6
P32490	NA	-0.24	NA	NA	0.26	NA	NA	0.94	NA	0.26	0	NA	NA	NA	NA	NA	NA	NA	NA	NA	NA	NA	MKK1_YEAST	MAP kinase kinase MKK1/SSP32 (EC 2.7.12.2)	MKK1
P32492	-0.25	-0.18	-0.29	0.26	0.26	0.31	0.95	0.69	0.94	0.26	0	-0.28	NA	NA	0.36	NA	NA	0.36	0	0.77	NA	NA	MYO4_YEAST	Myosin-4 (SWI5-dependent HO expression protein 1)	MYO4
P32494	-0.25	-0.25	-0.29	0.26	0.26	0.31	0.94	0.95	0.93	0.26	0	-0.31	-0.31	-0.35	0.36	0.36	0.36	0.36	0	0.86	0.85	0.98	NGG1_YEAST	Chromatin-remodeling complexes subunit NGG1 (Transcriptional adapter 3)	NGG1
P32495	-0.29	-0.28	-0.31	0.26	0.26	0.31	1.09	1.08	1.01	0.26	0	-0.33	-0.38	-0.38	0.36	0.36	0.36	0.36	0	0.91	1.05	1.06	NHP2_YEAST	H/ACA ribonucleoprotein complex subunit NHP2 (H/ACA snoRNP protein NHP2) (High mobility group-like nuclear protein 2)	NHP2
P32496	-0.27	-0.25	-0.32	0.26	0.26	0.31	1.03	0.98	1.03	0.26	0	-0.39	-0.39	-0.38	0.36	0.36	0.36	0.36	0	1.08	1.08	1.06	RPN12_YEAST	26S proteasome regulatory subunit RPN12 (Nuclear integrity protein 1)	RPN12
P32497	-0.27	-0.27	-0.31	0.26	0.26	0.31	1.02	1.02	1	0.26	0	-0.37	-0.37	-0.37	0.36	0.36	0.36	0.36	0	1.03	1.02	1.02	EIF3C_YEAST	Eukaryotic translation initiation factor 3 subunit C (eIF3c) (Eukaryotic translation initiation factor 3 93 kDa subunit) (eIF3 p93) (Nuclear transport protein NIP1) (Translation initiation factor eIF3, p93 subunit)	NIP1
P32499	-0.3	-0.3	-0.34	0.26	0.26	0.31	1.13	1.15	1.1	0.26	0	-0.42	-0.41	-0.41	0.36	0.36	0.36	0.36	0	1.16	1.12	1.13	NUP2_YEAST	Nucleoporin NUP2 (Nuclear pore protein NUP2) (p95)	NUP2
P32500	-0.23	-0.27	-0.3	0.26	0.26	0.31	0.87	1.06	0.95	0.26	0	NA	NA	NA	NA	NA	NA	NA	NA	NA	NA	NA	NDC1_YEAST	Nucleoporin NDC1 (Nuclear division cycle protein 1) (Nuclear pore protein NDC1)	NDC1
P32501	-0.29	-0.28	-0.32	0.26	0.26	0.31	1.08	1.08	1.04	0.26	0	-0.41	-0.38	-0.38	0.36	0.36	0.36	0.36	0	1.13	1.05	1.05	EI2BE_YEAST	Translation initiation factor eIF-2B subunit epsilon (GCD complex subunit GCD6) (Guanine nucleotide exchange factor subunit GCD6) (eIF-2B GDP-GTP exchange factor subunit epsilon)	GCD6
P32502	-0.27	-0.26	-0.31	0.26	0.26	0.31	1.03	1.01	1.01	0.26	0	-0.39	-0.38	-0.38	0.36	0.36	0.36	0.36	0	1.07	1.04	1.05	EI2BB_YEAST	Translation initiation factor eIF-2B subunit beta (GCD complex subunit GCD7) (Guanine nucleotide exchange factor subunit GCD7) (eIF-2B GDP-GTP exchange factor subunit beta)	GCD7
P32504	NA	NA	-0.3	NA	NA	0.31	NA	NA	0.96	0.31	0	-0.29	NA	NA	0.36	NA	NA	0.36	0	0.8	NA	NA	CBF3A_YEAST	Centromere DNA-binding protein complex CBF3 subunit A (Centromere-binding factor 2) (Chromosome transmission fidelity protein 14) (Kinetochore protein CTF14)	CBF2
P32505	-0.22	-0.25	-0.27	0.26	0.26	0.31	0.82	0.96	0.86	0.26	0	-0.32	-0.3	-0.34	0.36	0.36	0.36	0.36	0	0.87	0.84	0.95	NAB2_YEAST	Nuclear polyadenylated RNA-binding protein NAB2	NAB2
P32521	-0.27	-0.26	-0.32	0.26	0.26	0.31	1.01	0.99	1.04	0.26	0	-0.41	-0.39	-0.39	0.36	0.36	0.36	0.36	0	1.12	1.09	1.09	PAN1_YEAST	Actin cytoskeleton-regulatory complex protein PAN1 (Mitochondrial distribution of proteins protein 3)	PAN1
P32523	-0.23	-0.21	-0.28	0.26	0.26	0.31	0.86	0.82	0.91	0.26	0	-0.35	-0.32	-0.33	0.36	0.36	0.36	0.36	0	0.96	0.89	0.93	PRP19_YEAST	Pre-mRNA-processing factor 19 (EC 2.3.2.27) (RING-type E3 ubiquitin transferase PRP19)	PRP19
P32524	-0.26	-0.23	-0.33	0.26	0.26	0.31	1	0.87	1.07	0.26	0	-0.28	-0.34	-0.31	0.36	0.36	0.36	0.36	0	0.78	0.95	0.85	PRP21_YEAST	Pre-mRNA-splicing factor PRP21	PRP21
P32525	NA	NA	-0.25	NA	NA	0.31	NA	NA	0.79	0.31	0	-0.32	-0.37	-0.28	0.36	0.36	0.36	0.36	0	0.9	1.04	0.78	ECM25_YEAST	Protein ECM25 (Extracellular matrix protein 25)	ECM25
P32527	-0.3	-0.29	-0.32	0.26	0.26	0.31	1.13	1.13	1.04	0.26	0	-0.39	-0.38	-0.38	0.36	0.36	0.36	0.36	0	1.08	1.06	1.06	ZUO1_YEAST	Zuotin (DnaJ-related protein ZUO1) (J protein ZUO1) (Heat shock protein 40 homolog ZUO1) (Ribosome-associated complex subunit ZUO1)	ZUO1
P32528	-0.16	-0.19	-0.14	0.26	0.26	0.31	0.62	0.71	0.44	0.26	0	-0.25	-0.21	-0.2	0.36	0.36	0.36	0.36	0	0.7	0.59	0.54	DUR1_YEAST	Urea amidolyase [Includes: Urea carboxylase (EC 6.3.4.6); Allophanate hydrolase (EC 3.5.1.54)]	DUR1,2
P32529	-0.3	-0.3	-0.36	0.26	0.26	0.31	1.12	1.16	1.15	0.26	0	-0.38	-0.39	-0.39	0.36	0.36	0.36	0.36	0	1.05	1.08	1.08	RPA12_YEAST	DNA-directed RNA polymerase I subunit RPA12 (A12) (A12.2) (DNA-directed RNA polymerase I 13.7 kDa polypeptide)	RPA12
P32558	-0.26	-0.24	-0.3	0.26	0.26	0.31	0.97	0.93	0.97	0.26	0	-0.37	-0.38	-0.37	0.36	0.36	0.36	0.36	0	1.04	1.04	1.02	SPT16_YEAST	FACT complex subunit SPT16 (Cell division control protein 68) (Facilitates chromatin transcription complex subunit SPT16) (Suppressor of Ty protein 16)	SPT16
P32561	-0.23	-0.21	-0.27	0.26	0.26	0.31	0.88	0.83	0.86	0.26	0	-0.36	-0.36	-0.34	0.36	0.36	0.36	0.36	0	0.99	0.99	0.94	RPD3_YEAST	Histone deacetylase RPD3 (EC 3.5.1.98) (Transcriptional regulatory protein RPD3)	RPD3
P32563	-0.27	-0.25	-0.3	0.26	0.26	0.31	1.02	0.97	0.97	0.26	0	-0.34	-0.35	-0.34	0.36	0.36	0.36	0.36	0	0.95	0.96	0.95	VPH1_YEAST	V-type proton ATPase subunit a, vacuolar isoform (V-ATPase a 1 subunit) (V-ATPase 95 kDa subunit) (Vacuolar pH protein 1) (Vacuolar proton pump a subunit) (Vacuolar proton translocating ATPase subunit a 1)	VPH1
P32565	-0.29	-0.28	-0.33	0.26	0.26	0.31	1.11	1.1	1.07	0.26	0	-0.39	-0.39	-0.4	0.36	0.36	0.36	0.36	0	1.09	1.08	1.11	RPN2_YEAST	26S proteasome regulatory subunit RPN2	RPN2
P32566	-0.3	-0.28	-0.33	0.26	0.26	0.31	1.14	1.09	1.06	0.26	0	-0.4	-0.4	-0.39	0.36	0.36	0.36	0.36	0	1.11	1.12	1.08	SMI1_YEAST	Cell wall assembly regulator SMI1 (Killer toxin-resistance protein 4)	SMI1
P32567	-0.27	NA	-0.29	0.26	NA	0.31	1.02	NA	0.92	0.285	0.0371	NA	NA	NA	NA	NA	NA	NA	NA	NA	NA	NA	PAH1_YEAST	Phosphatidic acid phosphohydrolase 1 (PAP1) (EC 3.1.3.4) (Protein SMP2)	PAH1
P32568	-0.25	-0.24	-0.27	0.26	0.26	0.31	0.93	0.94	0.88	0.26	0	-0.28	-0.29	-0.28	0.36	0.36	0.36	0.36	0	0.78	0.81	0.78	SNQ2_YEAST	Protein SNQ2	SNQ2
P32569	-0.23	-0.24	-0.3	0.26	0.26	0.31	0.88	0.92	0.96	0.26	0	-0.34	-0.36	-0.32	0.36	0.36	0.36	0.36	0	0.93	1.01	0.88	MED17_YEAST	Mediator of RNA polymerase II transcription subunit 17 (Mediator complex subunit 17) (Suppressor of RNA polymerase B 4)	SRB4
P32570	-0.27	-0.25	-0.31	0.26	0.26	0.31	1.03	0.96	1.01	0.26	0	-0.4	-0.37	-0.4	0.36	0.36	0.36	0.36	0	1.1	1.02	1.12	MED22_YEAST	Mediator of RNA polymerase II transcription subunit 22 (Mediator complex subunit 22) (Suppressor of RNA polymerase B 6)	SRB6
P32573	NA	-0.32	NA	NA	0.26	NA	NA	1.23	NA	0.26	0	NA	NA	NA	NA	NA	NA	NA	NA	NA	NA	NA	SPS19_YEAST	Peroxisomal 2,4-dienoyl-CoA reductase SPS19 (EC 1.3.1.34) (Sporulation-specific protein SPX19)	SPS19
P32578	-0.24	-0.22	NA	0.26	0.26	NA	0.92	0.84	NA	0.26	0	NA	-0.36	-0.31	NA	0.36	0.36	0.36	0	NA	1.01	0.87	SIP1_YEAST	SNF1 protein kinase subunit beta-1 (SNF1-interacting protein 1)	SIP1
P32579	-0.26	-0.25	-0.31	0.26	0.26	0.31	0.98	0.96	1	0.26	0	-0.36	-0.33	-0.33	0.36	0.36	0.36	0.36	0	1.01	0.92	0.93	SUA5_YEAST	Threonylcarbamoyl-AMP synthase (TC-AMP synthase) (EC 2.7.7.87) (L-threonylcarbamoyladenylate synthase) (Suppressor of upstream AUG protein 5) (t(6)A37 threonylcarbamoyladenosine biosynthesis protein SUA5) (tRNA threonylcarbamoyladenosine biosynthesis protein SUA5)	SUA5
P32582	-0.28	-0.28	-0.33	0.26	0.26	0.31	1.07	1.07	1.07	0.26	0	-0.44	-0.43	-0.43	0.36	0.36	0.36	0.36	0	1.21	1.19	1.2	CBS_YEAST	Cystathionine beta-synthase (EC 4.2.1.22) (Beta-thionase) (Serine sulfhydrase) (Sulfur transfer protein 4)	CYS4
P32583	NA	-0.34	-0.34	NA	0.26	0.31	NA	1.3	1.08	0.285	0.0371	-0.41	-0.41	-0.38	0.36	0.36	0.36	0.36	0	1.12	1.13	1.07	SRP40_YEAST	Suppressor protein SRP40	SRP40
P32585	NA	NA	NA	NA	NA	NA	NA	NA	NA	NA	NA	NA	-0.38	NA	NA	0.36	NA	0.36	0	NA	1.06	NA	MED18_YEAST	Mediator of RNA polymerase II transcription subunit 18 (Mediator complex subunit 18) (Suppressor of RNA polymerase B 5)	SRB5
P32588	-0.27	-0.26	-0.32	0.26	0.26	0.31	1.04	0.99	1.03	0.26	0	-0.38	-0.38	-0.37	0.36	0.36	0.36	0.36	0	1.06	1.06	1.04	PUB1_YEAST	Nuclear and cytoplasmic polyadenylated RNA-binding protein PUB1 (ARS consensus-binding protein ACBP-60) (Poly uridylate-binding protein) (Poly(U)-binding protein)	PUB1
P32589	-0.31	-0.3	-0.31	0.26	0.26	0.31	1.16	1.15	1.01	0.26	0	-0.38	-0.38	-0.38	0.36	0.36	0.36	0.36	0	1.05	1.05	1.05	HSP7F_YEAST	Heat shock protein homolog SSE1 (Chaperone protein MSI3)	SSE1
P32590	-0.16	-0.15	-0.22	0.26	0.26	0.31	0.59	0.59	0.72	0.26	0	-0.3	-0.33	-0.32	0.36	0.36	0.36	0.36	0	0.84	0.9	0.89	HSP79_YEAST	Heat shock protein homolog SSE2	SSE2
P32591	-0.27	-0.27	-0.35	0.26	0.26	0.31	1.01	1.03	1.14	0.26	0	-0.43	-0.43	-0.43	0.36	0.36	0.36	0.36	0	1.18	1.2	1.18	SWI3_YEAST	SWI/SNF complex subunit SWI3 (Transcription factor TYE2) (Transcription regulatory protein SWI3)	SWI3
P32597	-0.27	-0.26	-0.32	0.26	0.26	0.31	1.02	1.01	1.03	0.26	0	-0.39	-0.39	-0.38	0.36	0.36	0.36	0.36	0	1.08	1.07	1.05	STH1_YEAST	Nuclear protein STH1/NPS1 (EC 3.6.4.12) (ATP-dependent helicase STH1) (Chromatin structure-remodeling complex protein STH1) (SNF2 homolog)	STH1
P32598	-0.29	-0.28	-0.33	0.26	0.26	0.31	1.09	1.09	1.06	0.26	0	-0.38	-0.39	-0.34	0.36	0.36	0.36	0.36	0	1.04	1.08	0.94	PP12_YEAST	Serine/threonine-protein phosphatase PP1-2 (EC 3.1.3.16)	GLC7
P32599	-0.24	-0.24	-0.3	0.26	0.26	0.31	0.92	0.92	0.98	0.26	0	-0.37	-0.36	-0.36	0.36	0.36	0.36	0.36	0	1.02	0.99	1.01	FIMB_YEAST	Fimbrin (ABP67)	SAC6
P32600	-0.2	NA	-0.26	0.26	NA	0.31	0.74	NA	0.82	0.285	0.0371	-0.3	NA	NA	0.36	NA	NA	0.36	0	0.82	NA	NA	TOR2_YEAST	Serine/threonine-protein kinase TOR2 (EC 2.7.1.67) (EC 2.7.11.1) (Dominant rapamycin resistance protein 2) (Phosphatidylinositol 4-kinase TOR2) (PI4-kinase TOR2) (PI4K TOR2) (PtdIns-4-kinase TOR2) (Target of rapamycin kinase 2) (Temperature-sensitive CSG2 suppressor protein 14)	TOR2
P32602	-0.27	-0.27	-0.32	0.26	0.26	0.31	1.02	1.02	1.04	0.26	0	-0.39	-0.39	-0.38	0.36	0.36	0.36	0.36	0	1.08	1.08	1.06	SEC17_YEAST	Alpha-soluble NSF attachment protein (SNAP-alpha) (N-ethylmaleimide-sensitive factor attachment protein alpha) (Vesicular-fusion protein SEC17) (alpha-SNAP chaperone)	SEC17
P32604	-0.15	-0.15	-0.23	0.26	0.26	0.31	0.58	0.58	0.73	0.26	0	-0.31	-0.3	-0.29	0.36	0.36	0.36	0.36	0	0.87	0.84	0.82	F26_YEAST	Fructose-2,6-bisphosphatase (EC 3.1.3.46)	FBP26
P32605	NA	NA	-0.27	NA	NA	0.31	NA	NA	0.87	0.31	0	NA	-0.37	NA	NA	0.36	NA	0.36	0	NA	1.02	NA	RU1A_YEAST	U1 small nuclear ribonucleoprotein A (U1 snRNP A) (U1-A) (U1A) (Mutant U1 die protein 1)	MUD1
P32607	NA	NA	-0.3	NA	NA	0.31	NA	NA	0.95	0.31	0	-0.39	-0.33	-0.31	0.36	0.36	0.36	0.36	0	1.09	0.92	0.85	RTG1_YEAST	Retrograde regulation protein 1	RTG1
P32608	-0.24	-0.23	-0.29	0.26	0.26	0.31	0.91	0.87	0.93	0.26	0	-0.32	-0.32	-0.35	0.36	0.36	0.36	0.36	0	0.88	0.88	0.97	RTG2_YEAST	Retrograde regulation protein 2	RTG2
P32610	-0.27	-0.26	-0.32	0.26	0.26	0.31	1.01	1	1.04	0.26	0	-0.31	-0.35	-0.35	0.36	0.36	0.36	0.36	0	0.85	0.98	0.97	VATD_YEAST	V-type proton ATPase subunit D (V-ATPase subunit D) (Vacuolar proton pump subunit D)	VMA8
P32611	NA	NA	-0.32	NA	NA	0.31	NA	NA	1.02	0.31	0	NA	NA	NA	NA	NA	NA	NA	NA	NA	NA	NA	RML2_YEAST	54S ribosomal protein RML2, mitochondrial (L2) (Mitochondrial large ribosomal subunit protein uL2m)	RML2
P32613	-0.28	-0.28	-0.28	0.26	0.26	0.31	1.05	1.08	0.91	0.26	0	-0.34	-0.36	-0.4	0.36	0.36	0.36	0.36	0	0.94	0.98	1.12	TCA17_YEAST	TRAPP-associated protein TCA17 (17 kDa TRAPP complex-associated protein)	TCA17
P32614	-0.23	-0.24	-0.28	0.26	0.26	0.31	0.86	0.92	0.9	0.26	0	-0.35	-0.34	-0.33	0.36	0.36	0.36	0.36	0	0.96	0.94	0.93	FRDS_YEAST	Fumarate reductase 1 (FRDS1) (EC 1.3.1.6) (FAD-dependent oxidoreductase) (NADH-dependent fumarate reductase) (Soluble fumarate reductase, cytoplasmic isozyme)	FRD1
P32617	-0.21	-0.2	-0.25	0.26	0.26	0.31	0.78	0.77	0.82	0.26	0	-0.28	-0.31	-0.27	0.36	0.36	0.36	0.36	0	0.78	0.87	0.74	IES6_YEAST	Chromatin-remodeling complex subunit IES6 (Ino eighty subunit 6)	IES6
P32618	-0.32	-0.32	-0.28	0.26	0.26	0.31	1.21	1.22	0.9	0.26	0	-0.21	-0.36	-0.3	0.36	0.36	0.36	0.36	0	0.57	0.98	0.82	YEF3_YEAST	Uncharacterized protein YEL043W	YEL043W
P32621	-0.44	-0.41	-0.41	0.26	0.26	0.31	1.66	1.58	1.33	0.26	0	-0.51	-0.52	-0.51	0.36	0.36	0.36	0.36	0	1.41	1.43	1.42	GDA1_YEAST	Guanosine-diphosphatase (GDPase) (EC 3.6.1.42)	GDA1
P32626	-0.28	-0.28	-0.33	0.26	0.26	0.31	1.07	1.09	1.07	0.26	0	-0.39	-0.39	-0.39	0.36	0.36	0.36	0.36	0	1.07	1.07	1.08	ENOPH_YEAST	Enolase-phosphatase E1 (EC 3.1.3.77) (2,3-diketo-5-methylthio-1-phosphopentane phosphatase) (Unknown transcript 4 protein)	UTR4
P32628	-0.32	-0.32	-0.36	0.26	0.26	0.31	1.23	1.24	1.15	0.26	0	-0.43	-0.43	-0.42	0.36	0.36	0.36	0.36	0	1.2	1.18	1.17	RAD23_YEAST	UV excision repair protein RAD23	RAD23
P32629	-0.27	-0.27	-0.32	0.26	0.26	0.31	1.04	1.05	1.03	0.26	0	-0.34	-0.38	-0.38	0.36	0.36	0.36	0.36	0	0.95	1.06	1.05	ANP1_YEAST	Mannan polymerase II complex ANP1 subunit (M-Pol II subunit ANP1) (Aminonitrophenyl propanediol resistance protein)	ANP1
P32639	-0.23	-0.23	-0.3	0.26	0.26	0.31	0.87	0.9	0.97	0.26	0	-0.39	-0.37	-0.35	0.36	0.36	0.36	0.36	0	1.09	1.01	0.98	BRR2_YEAST	Pre-mRNA-splicing helicase BRR2 (EC 3.6.4.13) (Protein Snu246)	BRR2
P32642	NA	NA	NA	NA	NA	NA	NA	NA	NA	NA	NA	-0.39	-0.47	-0.37	0.36	0.36	0.36	0.36	0	1.08	1.3	1.03	GLRX4_YEAST	Monothiol glutaredoxin-4	GRX4
P32643	-0.05	-0.05	-0.08	0.26	0.26	0.31	0.18	0.2	0.25	0.26	0	-0.12	-0.12	-0.13	0.36	0.36	0.36	0.36	0	0.34	0.33	0.35	TMT1_YEAST	Trans-aconitate 3-methyltransferase (EC 2.1.1.145)	TMT1
P32644	-0.35	-0.34	-0.36	0.26	0.26	0.31	1.33	1.3	1.17	0.26	0	-0.35	-0.43	-0.41	0.36	0.36	0.36	0.36	0	0.97	1.2	1.13	ECM32_YEAST	Putative ATP-dependent RNA helicase ECM32 (EC 3.6.4.13) (DNA helicase B) (Hcs B) (DNA helicase III) (Extracellular mutant protein 32) (Helicase 1) (scHelI) (Modulator of translation termination protein 1)	ECM32
P32656	NA	NA	NA	NA	NA	NA	NA	NA	NA	NA	NA	-0.36	NA	NA	0.36	NA	NA	0.36	0	1	NA	NA	CHAC_YEAST	Glutathione-specific gamma-glutamylcyclotransferase (Gamma-GCG) (EC 4.3.2.7)	GCG1
P32657	-0.32	-0.31	-0.36	0.26	0.26	0.31	1.19	1.19	1.15	0.26	0	-0.4	-0.41	-0.43	0.36	0.36	0.36	0.36	0	1.1	1.13	1.18	CHD1_YEAST	Chromo domain-containing protein 1 (EC 3.6.4.-) (ATP-dependent helicase CHD1)	CHD1
P32660	-0.28	-0.27	-0.31	0.26	0.26	0.31	1.07	1.05	0.98	0.26	0	-0.33	-0.34	-0.32	0.36	0.36	0.36	0.36	0	0.9	0.94	0.88	ATC5_YEAST	Phospholipid-transporting ATPase DNF1 (EC 7.6.2.1) (Flippase DNF1)	DNF1
P32767	-0.35	-0.28	-0.31	0.26	0.26	0.31	1.33	1.08	1	0.26	0	-0.35	-0.36	-0.37	0.36	0.36	0.36	0.36	0	0.98	0.98	1.03	KA122_YEAST	Importin beta-like protein KAP122 (Karyopherin-122) (Pleiotropic drug resistance regulatory protein 6)	KAP122
P32769	-0.27	-0.26	-0.3	0.26	0.26	0.31	1.01	1.01	0.95	0.26	0	-0.38	-0.37	-0.38	0.36	0.36	0.36	0.36	0	1.05	1.03	1.05	HBS1_YEAST	Elongation factor 1 alpha-like protein	HBS1
P32770	NA	-0.34	-0.33	NA	0.26	0.31	NA	1.31	1.05	0.285	0.0371	-0.31	-0.36	NA	0.36	0.36	NA	0.36	0	0.86	0.98	NA	NRP1_YEAST	Asparagine-rich protein (Protein ARP)	NRP1
P32771	-0.24	-0.25	-0.28	0.26	0.26	0.31	0.92	0.97	0.91	0.26	0	-0.35	-0.35	-0.34	0.36	0.36	0.36	0.36	0	0.97	0.96	0.93	FADH_YEAST	S-(hydroxymethyl)glutathione dehydrogenase (EC 1.1.1.284) (Alcohol dehydrogenase SFA) (EC 1.1.1.1) (Glutathione-dependent formaldehyde dehydrogenase) (FALDH) (FDH) (FLD) (GSH-FDH) (EC 1.1.1.-)	SFA1
P32773	-0.21	-0.25	-0.31	0.26	0.26	0.31	0.78	0.98	1.01	0.26	0	-0.28	-0.35	-0.31	0.36	0.36	0.36	0.36	0	0.77	0.96	0.85	TOA1_YEAST	Transcription initiation factor IIA large subunit (TFIIA large subunit) (TFIIA 32 kDa subunit)	TOA1
P32775	NA	NA	-0.15	NA	NA	0.31	NA	NA	0.48	0.31	0	NA	NA	NA	NA	NA	NA	NA	NA	NA	NA	NA	GLGB_YEAST	1,4-alpha-glucan-branching enzyme (EC 2.4.1.18) (Glycogen-branching enzyme)	GLC3
P32776	-0.23	-0.26	-0.3	0.26	0.26	0.31	0.86	1.01	0.95	0.26	0	-0.3	-0.34	-0.29	0.36	0.36	0.36	0.36	0	0.82	0.94	0.81	TFB1_YEAST	General transcription and DNA repair factor IIH subunit TFB1 (TFIIH subunit TFB1) (RNA polymerase II transcription factor B 73 kDa subunit) (RNA polymerase II transcription factor B p73 subunit) (RNA polymerase II transcription factor B subunit 1)	TFB1
P32783	-0.28	-0.29	-0.34	0.26	0.26	0.31	1.06	1.1	1.09	0.26	0	-0.4	-0.4	-0.4	0.36	0.36	0.36	0.36	0	1.11	1.11	1.12	MCES_YEAST	mRNA cap guanine-N7 methyltransferase (EC 2.1.1.56) (mRNA (guanine-N(7)-)-methyltransferase) (mRNA cap methyltransferase)	ABD1
P32784	-0.33	-0.31	-0.34	0.26	0.26	0.31	1.24	1.2	1.1	0.26	0	-0.35	-0.34	NA	0.36	0.36	NA	0.36	0	0.98	0.94	NA	GPT1_YEAST	Glycerol-3-phosphate O-acyltransferase 1 (G-3-P acyltransferase 1) (EC 2.3.1.15) (Dihydroxyacetone phosphate acyltransferase 1) (DHAP-AT 1) (EC 2.3.1.42) (Glycerol-3-phosphate / dihydroxyacetone phosphate acyltransferase 1) (Suppressor of choline-transport mutants 1)	SCT1
P32787	-0.25	-0.24	-0.31	0.26	0.26	0.31	0.93	0.92	0.98	0.26	0	-0.37	-0.36	-0.36	0.36	0.36	0.36	0.36	0	1.01	0.99	1.01	MG101_YEAST	Mitochondrial genome maintenance protein MGM101	MGM101
P32788	-0.25	-0.26	-0.28	0.26	0.26	0.31	0.94	1.02	0.91	0.26	0	-0.34	NA	-0.34	0.36	NA	0.36	0.36	0	0.95	NA	0.95	YBB0_YEAST	Uncharacterized protein YBL010C	YBL010C
P32790	-0.27	-0.27	-0.34	0.26	0.26	0.31	1.03	1.04	1.1	0.26	0	-0.43	-0.43	-0.41	0.36	0.36	0.36	0.36	0	1.19	1.18	1.14	SLA1_YEAST	Actin cytoskeleton-regulatory complex protein SLA1	SLA1
P32793	-0.21	-0.21	-0.29	0.26	0.26	0.31	0.79	0.82	0.93	0.26	0	-0.41	-0.36	-0.38	0.36	0.36	0.36	0.36	0	1.13	0.98	1.05	YSC84_YEAST	Protein YSC84 (LAS seventeen-binding protein 4) (LAS17-binding protein 4)	YSC84
P32794	-0.24	-0.23	-0.29	0.26	0.26	0.31	0.91	0.9	0.95	0.26	0	-0.36	-0.36	-0.36	0.36	0.36	0.36	0.36	0	0.99	1.01	1.01	AFG2_YEAST	ATPase family gene 2 protein (EC 3.6.4.10) (Diazaborine resistance gene 1 protein)	AFG2
P32795	-0.36	-0.33	-0.45	0.26	0.26	0.31	1.36	1.29	1.45	0.26	0	-0.44	-0.35	-0.5	0.36	0.36	0.36	0.36	0	1.22	0.97	1.39	YME1_YEAST	Mitochondrial inner membrane i-AAA protease supercomplex subunit YME1 (EC 3.4.24.-) (Protein OSD1) (Tat-binding homolog 11) (Yeast mitochondrial escape protein 1)	YME1
P32799	NA	NA	-0.32	NA	NA	0.31	NA	NA	1.03	0.31	0	-0.42	-0.42	-0.35	0.36	0.36	0.36	0.36	0	1.15	1.16	0.97	COX13_YEAST	Cytochrome c oxidase subunit 13, mitochondrial (Cytochrome c oxidase polypeptide VIa)	COX13
P32802	-0.3	-0.3	-0.36	0.26	0.26	0.31	1.14	1.14	1.15	0.26	0	-0.33	-0.38	-0.32	0.36	0.36	0.36	0.36	0	0.91	1.04	0.9	TMN1_YEAST	Transmembrane 9 superfamily member 1 (70 kDa endomembrane protein) (Endomembrane protein EMP70) [Cleaved into: Protein p24a (Acidic 24 kDa late endocytic intermediate component)]	EMP70
P32803	-0.28	-0.3	-0.34	0.26	0.26	0.31	1.06	1.14	1.08	0.26	0	-0.42	-0.41	-0.41	0.36	0.36	0.36	0.36	0	1.15	1.13	1.14	EMP24_YEAST	Endosomal protein P24B (24 kDa endomembrane protein) (Basic 24 kDa late endocytic intermediate component)	EMP24
P32805	-0.24	-0.23	-0.3	0.26	0.26	0.31	0.91	0.9	0.98	0.26	0	-0.36	-0.27	-0.29	0.36	0.36	0.36	0.36	0	1	0.74	0.79	FZF1_YEAST	Zinc finger protein FZF1 (Sulfite resistance protein 1)	FZF1
P32806	NA	NA	NA	NA	NA	NA	NA	NA	NA	NA	NA	NA	-0.29	-0.29	NA	0.36	0.36	0.36	0	NA	0.8	0.8	GYP6_YEAST	GTPase-activating protein GYP6 (GAP for YPT6)	GYP6
P32829	-0.24	-0.23	-0.27	0.26	0.26	0.31	0.92	0.89	0.88	0.26	0	-0.26	-0.33	-0.33	0.36	0.36	0.36	0.36	0	0.73	0.91	0.92	MRE11_YEAST	Double-strand break repair protein MRE11	MRE11
P32831	-0.39	-0.35	-0.41	0.26	0.26	0.31	1.49	1.34	1.32	0.26	0	-0.46	-0.38	-0.39	0.36	0.36	0.36	0.36	0	1.28	1.05	1.09	NGR1_YEAST	Negative growth regulatory protein NGR1 (RNA-binding protein RBP1)	NGR1
P32832	-0.26	-0.25	-0.33	0.26	0.26	0.31	0.98	0.97	1.05	0.26	0	-0.39	-0.39	-0.39	0.36	0.36	0.36	0.36	0	1.08	1.09	1.07	RSC7_YEAST	Chromatin structure-remodeling complex subunit RSC7 (Nuclear protein localization protein 6) (Remodel the structure of chromatin complex subunit 7)	NPL6
P32833	-0.3	-0.32	-0.32	0.26	0.26	0.31	1.13	1.22	1.04	0.26	0	-0.28	-0.32	-0.34	0.36	0.36	0.36	0.36	0	0.76	0.87	0.95	ORC2_YEAST	Origin recognition complex subunit 2 (Origin recognition complex 71 kDa subunit)	ORC2
P32839	-0.21	-0.21	NA	0.26	0.26	NA	0.8	0.82	NA	0.26	0	NA	-0.26	-0.3	NA	0.36	0.36	0.36	0	NA	0.72	0.84	BCS1_YEAST	Mitochondrial chaperone BCS1	BCS1
P32843	-0.17	-0.18	-0.25	0.26	0.26	0.31	0.66	0.69	0.82	0.26	0	-0.34	-0.32	-0.33	0.36	0.36	0.36	0.36	0	0.93	0.89	0.92	YME2_YEAST	Mitochondrial escape protein 2 (Protein RNA12)	YME2
P32844	-0.22	-0.23	-0.29	0.26	0.26	0.31	0.85	0.89	0.92	0.26	0	-0.34	-0.35	-0.34	0.36	0.36	0.36	0.36	0	0.95	0.98	0.95	SEC6_YEAST	Exocyst complex component SEC6	SEC6
P32849	-0.27	-0.28	-0.34	0.26	0.26	0.31	1.04	1.07	1.1	0.26	0	NA	NA	-0.39	NA	NA	0.36	0.36	0	NA	NA	1.07	RAD5_YEAST	DNA repair protein RAD5 (EC 3.6.4.-) (Radiation sensitivity protein 5) (Revertibility protein 2)	RAD5
P32854	-0.19	-0.26	NA	0.26	0.26	NA	0.7	1	NA	0.26	0	-0.36	-0.33	-0.32	0.36	0.36	0.36	0.36	0	0.99	0.91	0.9	PEP12_YEAST	Syntaxin PEP12 (Carboxypeptidase Y-deficient protein 12) (Vacuolar protein sorting-associated protein 6) (Vacuolar protein-targeting protein 13)	PEP12
P32855	-0.22	-0.22	-0.27	0.26	0.26	0.31	0.82	0.85	0.87	0.26	0	-0.33	-0.32	-0.35	0.36	0.36	0.36	0.36	0	0.92	0.9	0.96	SEC8_YEAST	Exocyst complex component SEC8	SEC8
P32857	-0.21	-0.2	-0.27	0.26	0.26	0.31	0.8	0.77	0.87	0.26	0	-0.38	-0.34	-0.35	0.36	0.36	0.36	0.36	0	1.05	0.94	0.98	PTM1_YEAST	Membrane protein PTM1	PTM1
P32860	-0.24	-0.24	-0.3	0.26	0.26	0.31	0.9	0.93	0.97	0.26	0	-0.32	-0.32	-0.32	0.36	0.36	0.36	0.36	0	0.87	0.89	0.89	NFU1_YEAST	NifU-like protein, mitochondrial	NFU1
P32861	-0.24	-0.24	-0.29	0.26	0.26	0.31	0.91	0.91	0.93	0.26	0	-0.38	-0.38	-0.37	0.36	0.36	0.36	0.36	0	1.04	1.05	1.03	UGPA1_YEAST	UTP--glucose-1-phosphate uridylyltransferase (EC 2.7.7.9) (UDP-glucose pyrophosphorylase) (UDPGP) (UGPase)	UGP1
P32864	-0.31	-0.3	-0.35	0.26	0.26	0.31	1.16	1.17	1.13	0.26	0	-0.42	-0.42	-0.43	0.36	0.36	0.36	0.36	0	1.15	1.17	1.21	RAEP_YEAST	Rab proteins geranylgeranyltransferase component A (Rab escort protein) (REP)	MRS6
P32867	-0.27	-0.26	-0.32	0.26	0.26	0.31	1.02	0.98	1.04	0.26	0	-0.37	-0.37	-0.37	0.36	0.36	0.36	0.36	0	1.02	1.02	1.03	SSO1_YEAST	Protein SSO1	SSO1
P32873	-0.28	-0.3	NA	0.26	0.26	NA	1.07	1.14	NA	0.26	0	NA	NA	-0.33	NA	NA	0.36	0.36	0	NA	NA	0.91	BEM3_YEAST	GTPase-activating protein BEM3 (Bud emergence protein 3)	BEM3
P32875	-0.3	-0.28	-0.36	0.26	0.26	0.31	1.15	1.08	1.15	0.26	0	-0.35	NA	-0.39	0.36	NA	0.36	0.36	0	0.98	NA	1.08	LIPA_YEAST	Lipoyl synthase, mitochondrial (EC 2.8.1.8) (Lipoate synthase) (LS) (Lip-syn) (Lipoic acid synthase)	LIP5
P32891	-0.2	-0.19	-0.25	0.26	0.26	0.31	0.75	0.74	0.8	0.26	0	-0.31	-0.38	-0.34	0.36	0.36	0.36	0.36	0	0.85	1.06	0.94	DLD1_YEAST	D-lactate dehydrogenase [cytochrome] 1, mitochondrial (EC 1.1.2.4) (D-lactate ferricytochrome C oxidoreductase) (D-LCR)	DLD1
P32892	-0.3	-0.3	-0.33	0.26	0.26	0.31	1.12	1.14	1.05	0.26	0	-0.39	-0.37	-0.36	0.36	0.36	0.36	0.36	0	1.07	1.01	0.99	DRS1_YEAST	ATP-dependent RNA helicase DRS1 (EC 3.6.4.13) (Deficiency of ribosomal subunits protein 1)	DRS1
P32893	NA	NA	NA	NA	NA	NA	NA	NA	NA	NA	NA	-0.23	NA	NA	0.36	NA	NA	0.36	0	0.64	NA	NA	TRS65_YEAST	Trafficking protein particle complex II-specific subunit 65 (TRAPP II-specific subunit 65) (Beta-glucan synthesis-associated protein TRS65) (Killer toxin-resistance protein 11) (Transport protein particle 65 kDa subunit)	TRS65
P32895	-0.28	-0.27	-0.32	0.26	0.26	0.31	1.05	1.05	1.04	0.26	0	-0.4	-0.39	-0.39	0.36	0.36	0.36	0.36	0	1.1	1.08	1.08	KPR1_YEAST	Ribose-phosphate pyrophosphokinase 1 (EC 2.7.6.1) (Phosphoribosyl pyrophosphate synthase 1)	PRS1
P32896	-0.29	-0.27	-0.26	0.26	0.26	0.31	1.1	1.05	0.83	0.26	0	-0.39	-0.35	-0.35	0.36	0.36	0.36	0.36	0	1.08	0.97	0.97	PDC2_YEAST	Protein PDC2	PDC2
P32897	-0.25	-0.25	-0.3	0.26	0.26	0.31	0.94	0.97	0.98	0.26	0	-0.38	-0.38	-0.37	0.36	0.36	0.36	0.36	0	1.06	1.06	1.03	TIM23_YEAST	Mitochondrial import inner membrane translocase subunit TIM23 (Membrane import machinery protein MIM23) (Mitochondrial protein import protein 3) (Mitochondrial protein import protein MAS6)	TIM23
P32898	-0.24	-0.23	-0.29	0.26	0.26	0.31	0.9	0.88	0.94	0.26	0	-0.38	-0.39	-0.37	0.36	0.36	0.36	0.36	0	1.07	1.08	1.02	CYM1_YEAST	Mitochondrial presequence protease (EC 3.4.24.-) (Cytosolic metalloprotease 1) (Metalloprotease of 112 kDa)	CYM1
P32899	-0.31	-0.3	-0.34	0.26	0.26	0.31	1.18	1.16	1.09	0.26	0	-0.39	-0.33	-0.37	0.36	0.36	0.36	0.36	0	1.08	0.91	1.03	IMP3_YEAST	U3 small nucleolar ribonucleoprotein protein IMP3 (U3 snoRNP protein IMP3) (Interacting with MPP10 protein 3)	IMP3
P32902	-0.31	-0.28	-0.34	0.26	0.26	0.31	1.16	1.06	1.08	0.26	0	-0.34	-0.42	-0.39	0.36	0.36	0.36	0.36	0	0.95	1.15	1.08	RT04_YEAST	37S ribosomal protein MRP4, mitochondrial (Mitochondrial small ribosomal subunit protein uS2m)	MRP4
P32904	-0.2	-0.2	-0.27	0.26	0.26	0.31	0.77	0.76	0.88	0.26	0	-0.29	-0.28	-0.36	0.36	0.36	0.36	0.36	0	0.8	0.76	1	RM06_YEAST	54S ribosomal protein L6, mitochondrial (Mitochondrial large ribosomal subunit protein uL6m) (YmL16)	MRPL6
P32905	-0.34	-0.33	-0.36	0.26	0.26	0.31	1.29	1.27	1.17	0.26	0	-0.41	-0.41	-0.41	0.36	0.36	0.36	0.36	0	1.14	1.14	1.13	RSSA1_YEAST	40S ribosomal protein S0-A (Nucleic acid-binding protein NAB1A) (Small ribosomal subunit protein uS2-A)	RPS0A
P32906	-0.24	-0.23	-0.32	0.26	0.26	0.31	0.91	0.89	1.04	0.26	0	-0.39	-0.39	-0.36	0.36	0.36	0.36	0.36	0	1.08	1.09	1	MNS1_YEAST	Endoplasmic reticulum mannosyl-oligosaccharide 1,2-alpha-mannosidase (EC 3.2.1.113) (ER alpha-1,2-mannosidase) (Man(9)-alpha-mannosidase)	MNS1
P32908	-0.34	-0.33	-0.35	0.26	0.26	0.31	1.3	1.27	1.12	0.26	0	-0.42	-0.4	-0.42	0.36	0.36	0.36	0.36	0	1.16	1.1	1.17	SMC1_YEAST	Structural maintenance of chromosomes protein 1 (DA-box protein SMC1)	SMC1
P32909	-0.35	-0.34	-0.4	0.26	0.26	0.31	1.33	1.3	1.29	0.26	0	-0.37	-0.3	-0.35	0.36	0.36	0.36	0.36	0	1.03	0.84	0.96	SMY2_YEAST	Protein SMY2 (Suppressor of MYO2-66 protein)	SMY2
P32910	-0.3	-0.28	-0.32	0.26	0.26	0.31	1.13	1.08	1.02	0.26	0	-0.39	-0.38	-0.4	0.36	0.36	0.36	0.36	0	1.09	1.06	1.12	RPC6_YEAST	DNA-directed RNA polymerase III subunit RPC6 (RNA polymerase III subunit C6) (C34) (DNA-directed RNA polymerase III 36 kDa polypeptide)	RPC34
P32911	-0.31	-0.29	-0.34	0.26	0.26	0.31	1.17	1.13	1.1	0.26	0	-0.38	-0.37	-0.37	0.36	0.36	0.36	0.36	0	1.04	1.03	1.02	SUI1_YEAST	Eukaryotic translation initiation factor eIF-1 (Protein translation factor SUI1)	SUI1
P32912	NA	NA	-0.28	NA	NA	0.31	NA	NA	0.91	0.31	0	-0.31	-0.3	-0.33	0.36	0.36	0.36	0.36	0	0.87	0.84	0.93	VAM7_YEAST	Vacuolar morphogenesis protein 7	VAM7
P32913	-0.26	-0.26	-0.31	0.26	0.26	0.31	0.99	1.02	1.01	0.26	0	-0.38	-0.37	-0.36	0.36	0.36	0.36	0.36	0	1.04	1.02	1	VPS17_YEAST	Vacuolar protein sorting-associated protein 17 (Carboxypeptidase Y-deficient protein 21)	VPS17
P32914	-0.27	-0.27	-0.31	0.26	0.26	0.31	1.03	1.04	1	0.26	0	-0.37	-0.37	-0.37	0.36	0.36	0.36	0.36	0	1.02	1.03	1.03	SPT4_YEAST	Transcription elongation factor SPT4 (Chromatin elongation factor SPT4)	SPT4
P32915	-0.29	-0.3	-0.34	0.26	0.26	0.31	1.11	1.14	1.08	0.26	0	-0.42	-0.41	-0.42	0.36	0.36	0.36	0.36	0	1.15	1.13	1.17	SC61A_YEAST	Protein transport protein SEC61 (Sec61 complex subunit SEC61) (Sec61 complex subunit alpha)	SEC61
P32916	-0.26	-0.26	-0.32	0.26	0.26	0.31	1	1	1.02	0.26	0	-0.39	-0.4	-0.4	0.36	0.36	0.36	0.36	0	1.09	1.11	1.1	SRPR_YEAST	Signal recognition particle receptor subunit alpha homolog (SR-alpha) (Docking protein alpha) (DP-alpha)	SRP101
P32917	NA	-0.47	-0.39	NA	0.26	0.31	NA	1.82	1.25	0.285	0.0371	-0.48	NA	-0.53	0.36	NA	0.36	0.36	0	1.32	NA	1.46	STE5_YEAST	Protein STE5	STE5
P32939	-0.26	-0.28	-0.34	0.26	0.26	0.31	1	1.07	1.09	0.26	0	-0.39	-0.38	-0.39	0.36	0.36	0.36	0.36	0	1.08	1.05	1.08	YPT7_YEAST	GTP-binding protein YPT7	YPT7
P33201	-0.27	-0.26	-0.31	0.26	0.26	0.31	1	0.99	0.98	0.26	0	-0.36	-0.36	-0.35	0.36	0.36	0.36	0.36	0	0.98	0.98	0.98	MRT4_YEAST	Ribosome assembly factor MRT4 (mRNA turnover protein 4)	MRT4
P33202	-0.35	-0.33	-0.37	0.26	0.26	0.31	1.31	1.29	1.18	0.26	0	-0.37	-0.36	-0.37	0.36	0.36	0.36	0.36	0	1.03	1	1.02	UFD4_YEAST	Ubiquitin fusion degradation protein 4 (UB fusion protein 4) (EC 2.3.2.-) (HECT-type E3 ubiquitin transferase UFD4) (EC 2.3.2.26)	UFD4
P33203	-0.23	-0.23	-0.31	0.26	0.26	0.31	0.86	0.9	0.99	0.26	0	-0.34	-0.34	-0.34	0.36	0.36	0.36	0.36	0	0.95	0.93	0.95	PRP40_YEAST	Pre-mRNA-processing protein PRP40	PRP40
P33297	-0.28	-0.27	-0.33	0.26	0.26	0.31	1.07	1.06	1.06	0.26	0	-0.38	-0.37	-0.38	0.36	0.36	0.36	0.36	0	1.05	1.02	1.05	PRS6A_YEAST	26S proteasome regulatory subunit 6A (Tat-binding protein homolog 1) (TBP-1)	RPT5
P33298	-0.27	-0.27	-0.33	0.26	0.26	0.31	1.04	1.03	1.06	0.26	0	-0.38	-0.38	-0.39	0.36	0.36	0.36	0.36	0	1.06	1.06	1.08	PRS6B_YEAST	26S proteasome regulatory subunit 6B homolog (Protein YNT1) (Tat-binding homolog 2)	RPT3
P33299	-0.29	-0.29	-0.33	0.26	0.26	0.31	1.08	1.1	1.05	0.26	0	-0.39	-0.39	-0.39	0.36	0.36	0.36	0.36	0	1.09	1.08	1.08	PRS7_YEAST	26S proteasome regulatory subunit 7 homolog (Protein CIM5) (Tat-binding homolog 3)	RPT1
P33302	-0.44	-0.41	-0.44	0.26	0.26	0.31	1.68	1.58	1.42	0.26	0	-0.43	-0.44	-0.44	0.36	0.36	0.36	0.36	0	1.2	1.23	1.21	PDR5_YEAST	Pleiotropic ABC efflux transporter of multiple drugs (Pleiotropic drug resistance protein 5) (Suppressor of toxicity of sporidesmin)	PDR5
P33307	-0.26	-0.25	-0.31	0.26	0.26	0.31	0.99	0.98	0.99	0.26	0	-0.38	-0.38	-0.37	0.36	0.36	0.36	0.36	0	1.05	1.06	1.03	CSE1_YEAST	Importin alpha re-exporter (Chromosome segregation protein CSE1)	CSE1
P33308	-0.2	-0.22	-0.27	0.26	0.26	0.31	0.75	0.83	0.88	0.26	0	-0.34	-0.28	-0.31	0.36	0.36	0.36	0.36	0	0.94	0.77	0.86	MED9_YEAST	Mediator of RNA polymerase II transcription subunit 9 (Chromosome segregation protein 2) (Mediator complex subunit 9)	CSE2
P33309	-0.26	-0.26	-0.32	0.26	0.26	0.31	0.98	0.99	1.02	0.26	0	-0.37	-0.37	-0.37	0.36	0.36	0.36	0.36	0	1.03	1.01	1.02	DOM34_YEAST	Protein DOM34 (EC 3.1.-.-)	DOM34
P33311	-0.18	NA	-0.27	0.26	NA	0.31	0.68	NA	0.86	0.285	0.0371	-0.25	-0.28	NA	0.36	0.36	NA	0.36	0	0.68	0.78	NA	MDL2_YEAST	ATP-dependent permease MDL2, mitochondrial (Multidrug resistance-like protein 2)	MDL2
P33313	-0.3	-0.29	-0.32	0.26	0.26	0.31	1.12	1.12	1.04	0.26	0	-0.4	-0.39	-0.39	0.36	0.36	0.36	0.36	0	1.1	1.07	1.07	CNS1_YEAST	Hsp70/Hsp90 co-chaperone CNS1 (Cyclophilin seven suppressor 1) (STI1 stress-inducible protein homolog)	CNS1
P33314	-0.2	-0.24	-0.3	0.26	0.26	0.31	0.75	0.92	0.95	0.26	0	-0.37	-0.33	-0.31	0.36	0.36	0.36	0.36	0	1.01	0.92	0.85	BUD2_YEAST	Inhibitory regulator protein BUD2/CLA2 (Bud site selection protein 2)	BUD2
P33315	NA	NA	-0.13	NA	NA	0.31	NA	NA	0.41	0.31	0	NA	NA	NA	NA	NA	NA	NA	NA	NA	NA	NA	TKT2_YEAST	Transketolase 2 (TK 2) (EC 2.2.1.1)	TKL2
P33317	-0.27	-0.26	-0.34	0.26	0.26	0.31	1.03	0.99	1.08	0.26	0	-0.38	-0.36	-0.37	0.36	0.36	0.36	0.36	0	1.05	1	1.02	DUT_YEAST	Deoxyuridine 5'-triphosphate nucleotidohydrolase (dUTPase) (EC 3.6.1.23) (dUTP pyrophosphatase)	DUT1
P33322	-0.28	-0.26	-0.32	0.26	0.26	0.31	1.04	1	1.03	0.26	0	-0.36	-0.36	-0.36	0.36	0.36	0.36	0.36	0	1.01	0.99	1.01	CBF5_YEAST	H/ACA ribonucleoprotein complex subunit CBF5 (EC 5.4.99.-) (Centromere-binding factor 5) (Centromere/microtubule-binding protein CBF5) (H/ACA snoRNP protein CBF5) (Small nucleolar RNP protein CBF5) (p64')	CBF5
P33324	NA	-0.17	-0.22	NA	0.26	0.31	NA	0.64	0.72	0.285	0.0371	-0.32	-0.3	-0.32	0.36	0.36	0.36	0.36	0	0.87	0.83	0.88	YKJ1_YEAST	CRAL-TRIO domain-containing protein YKL091C	YKL091C
P33327	-0.09	-0.08	-0.1	0.26	0.26	0.31	0.34	0.33	0.34	0.26	0	-0.21	-0.21	-0.2	0.36	0.36	0.36	0.36	0	0.59	0.59	0.56	DHE2_YEAST	NAD-specific glutamate dehydrogenase (NAD-GDH) (EC 1.4.1.2)	GDH2
P33328	-0.35	-0.35	-0.38	0.26	0.26	0.31	1.34	1.37	1.22	0.26	0	-0.4	-0.39	-0.41	0.36	0.36	0.36	0.36	0	1.1	1.08	1.12	SNC2_YEAST	Synaptobrevin homolog 2	SNC2
P33329	-0.22	-0.2	-0.28	0.26	0.26	0.31	0.84	0.76	0.91	0.26	0	NA	NA	-0.3	NA	NA	0.36	0.36	0	NA	NA	0.84	PPZ2_YEAST	Serine/threonine-protein phosphatase PP-Z2 (EC 3.1.3.16)	PPZ2
P33330	-0.22	-0.21	-0.27	0.26	0.26	0.31	0.81	0.82	0.88	0.26	0	-0.36	-0.36	-0.36	0.36	0.36	0.36	0.36	0	1	0.99	0.99	SERC_YEAST	Phosphoserine aminotransferase (PSAT) (EC 2.6.1.52) (Phosphohydroxythreonine aminotransferase)	SER1
P33332	-0.27	-0.25	-0.33	0.26	0.26	0.31	1.03	0.96	1.06	0.26	0	-0.42	-0.39	-0.38	0.36	0.36	0.36	0.36	0	1.15	1.08	1.06	SEC3_YEAST	Exocyst complex component SEC3 (Protein PSL1)	SEC3
P33333	-0.29	-0.28	-0.33	0.26	0.26	0.31	1.09	1.09	1.06	0.26	0	-0.43	-0.41	-0.4	0.36	0.36	0.36	0.36	0	1.18	1.13	1.1	PLSC_YEAST	Probable 1-acyl-sn-glycerol-3-phosphate acyltransferase (1-AGP acyltransferase) (1-AGPAT) (EC 2.3.1.51) (Lysophosphatidic acid acyltransferase) (LPAAT)	SLC1
P33334	-0.25	-0.24	-0.3	0.26	0.26	0.31	0.93	0.92	0.97	0.26	0	-0.35	-0.34	-0.38	0.36	0.36	0.36	0.36	0	0.96	0.93	1.05	PRP8_YEAST	Pre-mRNA-splicing factor 8	PRP8
P33338	-0.23	-0.23	-0.31	0.26	0.26	0.31	0.87	0.88	0.99	0.26	0	-0.39	-0.38	-0.38	0.36	0.36	0.36	0.36	0	1.07	1.05	1.06	SLA2_YEAST	Protein SLA2 (Transmembrane protein MOP2)	SLA2
P33339	-0.24	-0.21	-0.29	0.26	0.26	0.31	0.9	0.82	0.93	0.26	0	NA	NA	NA	NA	NA	NA	NA	NA	NA	NA	NA	TFC4_YEAST	Transcription factor tau 131 kDa subunit (TFIIIC 131 kDa subunit) (Transcription factor C subunit 4)	TFC4
P33399	-0.31	-0.31	-0.34	0.26	0.26	0.31	1.17	1.18	1.09	0.26	0	-0.39	-0.39	-0.4	0.36	0.36	0.36	0.36	0	1.09	1.09	1.1	LHP1_YEAST	La protein homolog (La autoantigen homolog) (La ribonucleoprotein)	LHP1
P33401	-0.32	-0.32	-0.37	0.26	0.26	0.31	1.22	1.23	1.18	0.26	0	-0.43	-0.42	-0.43	0.36	0.36	0.36	0.36	0	1.18	1.16	1.19	PGM1_YEAST	Phosphoglucomutase 1 (PGM 1) (EC 5.4.2.2) (Glucose phosphomutase 1)	PGM1
P33411	-0.2	-0.21	-0.25	0.26	0.26	0.31	0.74	0.8	0.8	0.26	0	-0.27	-0.28	-0.22	0.36	0.36	0.36	0.36	0	0.74	0.77	0.6	PRP18_YEAST	Pre-mRNA-splicing factor 18	PRP18
P33412	-0.26	-0.25	-0.31	0.26	0.26	0.31	1	0.96	1.01	0.26	0	-0.34	-0.39	-0.37	0.36	0.36	0.36	0.36	0	0.93	1.07	1.02	ECT1_YEAST	Ethanolamine-phosphate cytidylyltransferase (EC 2.7.7.14) (CTP:phosphoethanolamine cytidylyltransferase) (Phosphorylethanolamine transferase)	ECT1
P33416	-0.09	-0.1	-0.19	0.26	0.26	0.31	0.35	0.38	0.61	0.26	0	-0.27	-0.26	-0.26	0.36	0.36	0.36	0.36	0	0.74	0.73	0.73	HSP78_YEAST	Heat shock protein 78, mitochondrial	HSP78
P33417	-0.35	-0.34	-0.4	0.26	0.26	0.31	1.32	1.31	1.3	0.26	0	-0.39	-0.42	-0.44	0.36	0.36	0.36	0.36	0	1.09	1.16	1.21	IXR1_YEAST	Intrastrand cross-link recognition protein (Structure-specific recognition protein) (SSRP)	IXR1
P33418	-0.27	-0.25	-0.25	0.26	0.26	0.31	1	0.97	0.79	0.26	0	-0.33	-0.31	-0.25	0.36	0.36	0.36	0.36	0	0.91	0.84	0.7	XPOT_YEAST	Exportin-T (Exportin(tRNA)) (Karyopherin-beta) (tRNA exportin)	LOS1
P33419	NA	NA	NA	NA	NA	NA	NA	NA	NA	NA	NA	-0.37	NA	NA	0.36	NA	NA	0.36	0	1.02	NA	NA	SPC29_YEAST	Spindle pole component 29	SPC29
P33421	NA	NA	NA	NA	NA	NA	NA	NA	NA	NA	NA	NA	-0.31	NA	NA	0.36	NA	0.36	0	NA	0.86	NA	SDH3_YEAST	Succinate dehydrogenase [ubiquinone] cytochrome b subunit, mitochondrial	SDH3
P33441	-0.24	-0.25	-0.32	0.26	0.26	0.31	0.92	0.98	1.02	0.26	0	-0.37	-0.39	-0.37	0.36	0.36	0.36	0.36	0	1.01	1.07	1.03	MFT1_YEAST	THO complex subunit MFT1 (Mitochondrial fusion target protein 1)	MFT1
P33442	-0.34	-0.34	-0.36	0.26	0.26	0.31	1.28	1.29	1.16	0.26	0	-0.41	-0.41	-0.42	0.36	0.36	0.36	0.36	0	1.13	1.14	1.16	RS3A1_YEAST	40S ribosomal protein S1-A (RP10A) (Small ribosomal subunit protein eS1-A)	RPS1A
P33734	-0.17	-0.17	-0.24	0.26	0.26	0.31	0.64	0.67	0.78	0.26	0	-0.29	-0.28	-0.28	0.36	0.36	0.36	0.36	0	0.8	0.76	0.77	HIS5_YEAST	Imidazole glycerol phosphate synthase hisHF (IGP synthase) (IGPS) (ImGP synthase) (EC 4.3.2.10) [Includes: Glutaminase (EC 3.5.1.2); Cyclase]	HIS7
P33748	NA	NA	NA	NA	NA	NA	NA	NA	NA	NA	NA	-0.36	-0.41	NA	0.36	0.36	NA	0.36	0	1.01	1.14	NA	MSN2_YEAST	Zinc finger protein MSN2 (Multicopy suppressor of SNF1 protein 2)	MSN2
P33749	-0.37	NA	-0.37	0.26	NA	0.31	1.41	NA	1.21	0.285	0.0371	-0.42	NA	-0.45	0.36	NA	0.36	0.36	0	1.16	NA	1.24	MSN4_YEAST	Zinc finger protein MSN4 (Multicopy suppressor of SNF1 protein 4)	MSN4
P33750	-0.37	-0.34	-0.4	0.26	0.26	0.31	1.38	1.31	1.3	0.26	0	-0.39	-0.42	-0.39	0.36	0.36	0.36	0.36	0	1.07	1.16	1.08	DCA13_YEAST	Protein SOF1 (U3 small nucleolar RNA-associated protein SOF1) (U3 snoRNA-associated protein SOF1)	SOF1
P33753	-0.26	-0.26	-0.31	0.26	0.26	0.31	0.98	1	0.99	0.26	0	-0.34	-0.35	-0.34	0.36	0.36	0.36	0.36	0	0.94	0.96	0.95	TRM2_YEAST	tRNA (uracil(54)-C(5))-methyltransferase (EC 2.1.1.35) (Transfer RNA methyltransferase 2) (tRNA(m5U54)-methyltransferase)	TRM2
P33754	-0.27	-0.26	-0.31	0.26	0.26	0.31	1.01	1.01	1	0.26	0	-0.41	-0.39	-0.4	0.36	0.36	0.36	0.36	0	1.14	1.07	1.1	SEC66_YEAST	Translocation protein SEC66 (Protein HSS1) (Sec62/63 complex 31.5 kDa subunit)	SEC66
P33755	-0.23	-0.23	-0.3	0.26	0.26	0.31	0.86	0.88	0.97	0.26	0	-0.35	-0.35	-0.38	0.36	0.36	0.36	0.36	0	0.97	0.97	1.06	NPL4_YEAST	Nuclear protein localization protein 4 (HMG-CoA reductase degradation protein 4)	NPL4
P33759	NA	NA	-0.27	NA	NA	0.31	NA	NA	0.87	0.31	0	NA	-0.31	-0.25	NA	0.36	0.36	0.36	0	NA	0.87	0.68	RT05_YEAST	37S ribosomal protein S5, mitochondrial (Mitochondrial small ribosomal subunit protein uS5m)	MRPS5
P33760	-0.23	NA	-0.16	0.26	NA	0.31	0.86	NA	0.52	0.285	0.0371	NA	NA	NA	NA	NA	NA	NA	NA	NA	NA	NA	PEX6_YEAST	Peroxisomal ATPase PEX6 (Peroxin-6) (Peroxisomal assembly protein 8) (Peroxisome biosynthesis protein PAS8)	PEX6
P33767	-0.29	-0.27	-0.33	0.26	0.26	0.31	1.11	1.05	1.07	0.26	0	-0.4	-0.39	-0.4	0.36	0.36	0.36	0.36	0	1.1	1.08	1.1	OSTB_YEAST	Dolichyl-diphosphooligosaccharide--protein glycosyltransferase subunit WBP1 (Oligosaccharyl transferase subunit WBP1) (Oligosaccharyl transferase subunit beta)	WBP1
P33775	-0.26	-0.24	-0.29	0.26	0.26	0.31	0.99	0.94	0.94	0.26	0	-0.37	-0.37	-0.34	0.36	0.36	0.36	0.36	0	1.03	1.02	0.93	PMT1_YEAST	Dolichyl-phosphate-mannose--protein mannosyltransferase 1 (EC 2.4.1.109)	PMT1
P33891	-0.23	-0.25	-0.32	0.26	0.26	0.31	0.85	0.96	1.02	0.26	0	-0.34	-0.35	-0.33	0.36	0.36	0.36	0.36	0	0.95	0.97	0.93	TIP20_YEAST	Protein transport protein TIP20	TIP20
P33892	-0.31	-0.3	-0.32	0.26	0.26	0.31	1.15	1.15	1.02	0.26	0	-0.39	-0.38	-0.38	0.36	0.36	0.36	0.36	0	1.08	1.06	1.06	GCN1_YEAST	eIF-2-alpha kinase activator GCN1 (General control non-derepressible protein 1) (Translational activator GCN1)	GCN1
P33893	-0.2	-0.17	NA	0.26	0.26	NA	0.74	0.64	NA	0.26	0	-0.29	NA	NA	0.36	NA	NA	0.36	0	0.81	NA	NA	GATB_YEAST	Glutamyl-tRNA(Gln) amidotransferase subunit B, mitochondrial (Glu-AdT subunit B) (EC 6.3.5.-) (Cytochrome c oxidase assembly factor PET112)	PET112
P33894	-0.22	-0.24	-0.25	0.26	0.26	0.31	0.84	0.94	0.81	0.26	0	-0.29	-0.33	-0.33	0.36	0.36	0.36	0.36	0	0.79	0.91	0.92	STE13_YEAST	Dipeptidyl aminopeptidase A (DPAP A) (EC 3.4.14.-) (YSCIV)	STE13
P33895	-0.26	-0.25	-0.33	0.26	0.26	0.31	1	0.94	1.05	0.26	0	-0.35	-0.4	-0.41	0.36	0.36	0.36	0.36	0	0.98	1.1	1.13	NUF2_YEAST	Kinetochore protein NUF2	NUF2
P34072	-0.19	NA	NA	0.26	NA	NA	0.71	NA	NA	0.26	0	NA	NA	-0.3	NA	NA	0.36	0.36	0	NA	NA	0.83	MKS1_YEAST	Negative regulator of RAS-cAMP pathway	MKS1
P34077	-0.24	-0.22	-0.3	0.26	0.26	0.31	0.89	0.86	0.96	0.26	0	-0.33	-0.35	-0.33	0.36	0.36	0.36	0.36	0	0.9	0.97	0.91	NIC96_YEAST	Nucleoporin NIC96 (96 kDa nucleoporin-interacting component) (Nuclear pore protein NIC96)	NIC96
P34078	-0.32	-0.32	-0.36	0.26	0.26	0.31	1.2	1.23	1.16	0.26	0	-0.32	-0.39	-0.38	0.36	0.36	0.36	0.36	0	0.88	1.07	1.07	LTV1_YEAST	Protein LTV1 (Low-temperature viability protein 1)	LTV1
P34110	-0.21	-0.2	-0.28	0.26	0.26	0.31	0.78	0.76	0.89	0.26	0	-0.29	NA	-0.32	0.36	NA	0.36	0.36	0	0.79	NA	0.88	VPS35_YEAST	Vacuolar protein sorting-associated protein 35 (Vacuolar protein-targeting protein 7)	VPS35
P34111	-0.27	-0.23	-0.34	0.26	0.26	0.31	1.01	0.88	1.08	0.26	0	-0.33	-0.32	-0.35	0.36	0.36	0.36	0.36	0	0.9	0.87	0.97	TFC3_YEAST	Transcription factor tau 138 kDa subunit (TFIIIC 138 kDa subunit) (Transcription factor C subunit 3)	TFC3
P34160	-0.24	-0.24	-0.3	0.26	0.26	0.31	0.92	0.94	0.97	0.26	0	-0.36	-0.37	-0.37	0.36	0.36	0.36	0.36	0	0.99	1.02	1.02	NCBP1_YEAST	Nuclear cap-binding protein complex subunit 1 (80 kDa nuclear cap-binding protein) (CBP80) (NCBP 80 kDa subunit) (Glycolysis regulation protein 3) (Protein SUT1) (Suppressor of TOP1 protein)	STO1
P34162	-0.22	-0.25	-0.32	0.26	0.26	0.31	0.84	0.96	1.04	0.26	0	-0.38	-0.38	-0.37	0.36	0.36	0.36	0.36	0	1.05	1.06	1.02	MED20_YEAST	Mediator of RNA polymerase II transcription subunit 20 (Hyper-recombination suppressor protein 2) (Mediator complex subunit 20) (Suppressor of RNA polymerase B 2)	SRB2
P34163	-0.18	-0.17	-0.27	0.26	0.26	0.31	0.67	0.64	0.86	0.26	0	-0.26	-0.26	-0.34	0.36	0.36	0.36	0.36	0	0.71	0.73	0.94	TGL1_YEAST	Sterol esterase TGL1 (EC 3.1.1.13) (Triglyceride lipase-cholesterol esterase 1)	TGL1
P34167	-0.29	-0.28	-0.33	0.26	0.26	0.31	1.08	1.08	1.05	0.26	0	-0.37	-0.37	-0.37	0.36	0.36	0.36	0.36	0	1.01	1.01	1.02	IF4B_YEAST	Eukaryotic translation initiation factor 4B (eIF-4B)	TIF3
P34216	-0.25	-0.24	-0.33	0.26	0.26	0.31	0.93	0.94	1.05	0.26	0	-0.39	-0.38	-0.39	0.36	0.36	0.36	0.36	0	1.09	1.06	1.07	EDE1_YEAST	EH domain-containing and endocytosis protein 1 (Bud site selection protein 15)	EDE1
P34217	-0.31	-0.28	-0.34	0.26	0.26	0.31	1.16	1.07	1.08	0.26	0	-0.4	-0.4	-0.39	0.36	0.36	0.36	0.36	0	1.09	1.11	1.08	PIN4_YEAST	RNA-binding protein PIN4 (Psi inducibility protein 4)	PIN4
P34219	NA	NA	NA	NA	NA	NA	NA	NA	NA	NA	NA	-0.35	NA	NA	0.36	NA	NA	0.36	0	0.96	NA	NA	TOD6_YEAST	Transcriptional regulatory protein TOD6 (PAC-binding factor 1) (Twin of DOT6)	TOD6
P34220	-0.25	-0.27	-0.29	0.26	0.26	0.31	0.94	1.05	0.93	0.26	0	-0.36	-0.37	-0.35	0.36	0.36	0.36	0.36	0	1	1.01	0.96	YBF5_YEAST	Deoxyribonuclease Tat-D (EC 3.1.21.-)	YBL055C
P34221	-0.24	-0.25	-0.33	0.26	0.26	0.31	0.9	0.98	1.05	0.26	0	-0.36	-0.35	-0.41	0.36	0.36	0.36	0.36	0	1	0.98	1.14	PP2C3_YEAST	Protein phosphatase 2C homolog 3 (PP2C-3) (EC 3.1.3.16)	PTC3
P34222	NA	NA	-0.32	NA	NA	0.31	NA	NA	1.02	0.31	0	-0.34	-0.37	-0.34	0.36	0.36	0.36	0.36	0	0.95	1.02	0.95	PTH2_YEAST	Peptidyl-tRNA hydrolase 2 (PTH 2) (EC 3.1.1.29)	PTH2
P34223	-0.28	-0.27	-0.34	0.26	0.26	0.31	1.06	1.05	1.1	0.26	0	-0.41	-0.41	-0.41	0.36	0.36	0.36	0.36	0	1.12	1.13	1.13	UBX1_YEAST	UBX domain-containing protein 1 (Suppressor of high-copy PP1 protein)	SHP1
P34226	NA	-0.23	-0.3	NA	0.26	0.31	NA	0.9	0.98	0.285	0.0371	-0.33	-0.38	NA	0.36	0.36	NA	0.36	0	0.91	1.05	NA	SKT5_YEAST	Protein SKT5	SKT5
P34227	-0.15	-0.16	-0.24	0.26	0.26	0.31	0.57	0.62	0.77	0.26	0	-0.3	-0.32	-0.31	0.36	0.36	0.36	0.36	0	0.82	0.87	0.86	PRX1_YEAST	Peroxiredoxin PRX1, mitochondrial (Prx) (EC 1.11.1.25) (EC 1.11.1.27) (1-Cys PRX) (Glutaredoxin-dependent peroxiredoxin) (Glutathione-dependent peroxiredoxin) (Mitochondrial thiol peroxidase) (mTPx) (Thioredoxin peroxidase)	PRX1
P34232	-0.27	-0.27	-0.31	0.26	0.26	0.31	1.01	1.04	1	0.26	0	-0.34	-0.34	-0.32	0.36	0.36	0.36	0.36	0	0.94	0.95	0.89	MTR2_YEAST	mRNA transport regulator MTR2	MTR2
P34237	-0.24	-0.25	-0.3	0.26	0.26	0.31	0.9	0.94	0.96	0.26	0	-0.38	-0.37	-0.37	0.36	0.36	0.36	0.36	0	1.05	1.01	1.03	CASP_YEAST	Protein CASP	COY1
P34241	-0.29	-0.3	-0.31	0.26	0.26	0.31	1.08	1.16	1.01	0.26	0	-0.39	-0.4	-0.38	0.36	0.36	0.36	0.36	0	1.07	1.1	1.05	URB1_YEAST	Nucleolar pre-ribosomal-associated protein 1 (Unhealthy ribosome biogenesis protein 1)	URB1
P34243	NA	-0.25	-0.3	NA	0.26	0.31	NA	0.96	0.96	0.285	0.0371	-0.3	-0.34	-0.34	0.36	0.36	0.36	0.36	0	0.82	0.94	0.94	HCS1_YEAST	DNA polymerase alpha-associated DNA helicase A (EC 3.6.4.12)	HCS1
P34244	NA	NA	-0.31	NA	NA	0.31	NA	NA	0.99	0.31	0	NA	NA	NA	NA	NA	NA	NA	NA	NA	NA	NA	HSL1_YEAST	Probable serine/threonine-protein kinase HSL1 (EC 2.7.11.1)	HSL1
P34247	-0.34	-0.32	-0.37	0.26	0.26	0.31	1.3	1.25	1.2	0.26	0	-0.39	-0.41	-0.38	0.36	0.36	0.36	0.36	0	1.08	1.14	1.06	UTP11_YEAST	U3 small nucleolar RNA-associated protein 11 (U3 snoRNA-associated protein 11) (U three protein 11)	UTP11
P34248	-0.19	-0.17	-0.26	0.26	0.26	0.31	0.72	0.64	0.83	0.26	0	-0.29	-0.29	-0.23	0.36	0.36	0.36	0.36	0	0.81	0.8	0.64	YKK0_YEAST	Probable intramembrane protease YKL100C (EC 3.4.23.-)	YKL100C
P34250	-0.28	-0.32	-0.31	0.26	0.26	0.31	1.05	1.22	0.98	0.26	0	NA	NA	NA	NA	NA	NA	NA	NA	NA	NA	NA	SEG2_YEAST	Eisosome protein SEG2 (Stability of eisosomes guaranteed protein 2)	SEG2
P34253	-0.27	-0.26	-0.31	0.26	0.26	0.31	1.03	1.02	1.01	0.26	0	-0.36	-0.37	-0.37	0.36	0.36	0.36	0.36	0	1	1.01	1.03	KTI12_YEAST	Protein KTI12 (Gamma-toxin target protein 4) (Killer toxin insensitivity protein 12)	KTI12
P34730	-0.22	-0.21	-0.29	0.26	0.26	0.31	0.84	0.82	0.93	0.26	0	-0.36	-0.35	-0.36	0.36	0.36	0.36	0.36	0	0.99	0.97	0.99	BMH2_YEAST	Protein BMH2	BMH2
P34756	-0.31	-0.27	-0.29	0.26	0.26	0.31	1.17	1.04	0.93	0.26	0	NA	-0.37	NA	NA	0.36	NA	0.36	0	NA	1.02	NA	FAB1_YEAST	1-phosphatidylinositol 3-phosphate 5-kinase FAB1 (Phosphatidylinositol 3-phosphate 5-kinase) (EC 2.7.1.150) (Type III PIP kinase) (PIPkin-III)	FAB1
P34760	-0.25	-0.26	-0.33	0.26	0.26	0.31	0.96	0.98	1.06	0.26	0	-0.41	-0.4	-0.4	0.36	0.36	0.36	0.36	0	1.12	1.11	1.1	TSA1_YEAST	Peroxiredoxin TSA1 (Prx) (EC 1.11.1.24) (Cytoplasmic thiol peroxidase 1) (cTPx 1) (Protector protein) (PRP) (Thiol-specific antioxidant protein 1) (Thioredoxin peroxidase type Ia) (TPx type Ia) (Thioredoxin-dependent peroxide reductase) (Thioredoxin-dependent peroxiredoxin TSA1)	TSA1
P34761	-0.26	NA	-0.32	0.26	NA	0.31	0.96	NA	1.02	0.285	0.0371	-0.26	NA	-0.29	0.36	NA	0.36	0.36	0	0.73	NA	0.79	WHI3_YEAST	Protein WHI3	WHI3
P34909	-0.31	-0.3	-0.35	0.26	0.26	0.31	1.16	1.16	1.11	0.26	0	-0.32	NA	-0.33	0.36	NA	0.36	0.36	0	0.9	NA	0.91	NOT4_YEAST	General negative regulator of transcription subunit 4 (Modulator of transcription 2)	MOT2
P35056	NA	NA	NA	NA	NA	NA	NA	NA	NA	NA	NA	-0.32	-0.31	NA	0.36	0.36	NA	0.36	0	0.89	0.86	NA	PEX5_YEAST	Peroxisomal targeting signal receptor (PTS1 receptor) (PTS1R) (Peroxin-5) (Peroxisomal protein PAS10)	PEX5
P35127	-0.23	-0.24	-0.28	0.26	0.26	0.31	0.88	0.93	0.9	0.26	0	-0.28	-0.34	-0.35	0.36	0.36	0.36	0.36	0	0.77	0.94	0.97	UBL1_YEAST	Ubiquitin carboxyl-terminal hydrolase YUH1 (UCH) (EC 3.4.19.12) (Ubiquitin thioesterase)	YUH1
P35169	-0.28	-0.27	-0.34	0.26	0.26	0.31	1.07	1.05	1.1	0.26	0	-0.41	-0.32	-0.41	0.36	0.36	0.36	0.36	0	1.13	0.89	1.14	TOR1_YEAST	Serine/threonine-protein kinase TOR1 (EC 2.7.11.1) (Dominant rapamycin resistance protein 1) (Phosphatidylinositol kinase homolog TOR1) (Target of rapamycin kinase 1)	TOR1
P35176	-0.27	-0.26	-0.31	0.26	0.26	0.31	1	1.02	1.01	0.26	0	-0.41	-0.42	-0.4	0.36	0.36	0.36	0.36	0	1.14	1.16	1.1	CYPD_YEAST	Peptidyl-prolyl cis-trans isomerase D (PPIase D) (EC 5.2.1.8) (Cyclophilin D) (Rotamase D)	CPR5
P35177	-0.27	-0.25	-0.34	0.26	0.26	0.31	1.03	0.96	1.11	0.26	0	-0.37	-0.31	-0.31	0.36	0.36	0.36	0.36	0	1.01	0.85	0.85	SPT7_YEAST	Transcriptional activator SPT7	SPT7
P35178	-0.29	-0.27	-0.34	0.26	0.26	0.31	1.09	1.06	1.08	0.26	0	-0.38	-0.35	-0.36	0.36	0.36	0.36	0.36	0	1.04	0.98	1.01	RRP1_YEAST	Ribosomal RNA-processing protein 1	RRP1
P35179	-0.29	-0.29	-0.32	0.26	0.26	0.31	1.08	1.11	1.04	0.26	0	-0.4	-0.4	-0.4	0.36	0.36	0.36	0.36	0	1.11	1.1	1.1	SC61G_YEAST	Protein transport protein SSS1 (Sec61 complex subunit SSS1) (Sec61 complex subunit gamma) (Ssh1 complex subunit SSS1) (Ssh1 complex subunit gamma)	SSS1
P35180	-0.29	-0.29	-0.29	0.26	0.26	0.31	1.08	1.1	0.93	0.26	0	-0.36	-0.35	-0.37	0.36	0.36	0.36	0.36	0	1	0.96	1.03	TOM20_YEAST	Mitochondrial import receptor subunit TOM20 (Mitochondrial 20 kDa outer membrane protein) (Protein MAS20) (Translocase of outer membrane 20 kDa subunit)	TOM20
P35181	-0.26	-0.23	-0.29	0.26	0.26	0.31	0.97	0.9	0.93	0.26	0	-0.35	-0.42	-0.34	0.36	0.36	0.36	0.36	0	0.97	1.15	0.95	AP1S1_YEAST	AP-1 complex subunit sigma-1 (Clathrin assembly protein complex 1 sigma-1 small chain) (Clathrin coat assembly protein AP19) (Clathrin coat-associated protein AP19) (Golgi adaptor AP-1 19 kDa adaptin) (HA1 19 kDa subunit) (Sigma1-adaptin)	APS1
P35182	-0.22	-0.19	NA	0.26	0.26	NA	0.82	0.74	NA	0.26	0	NA	NA	NA	NA	NA	NA	NA	NA	NA	NA	NA	PP2C1_YEAST	Protein phosphatase 2C homolog 1 (PP2C-1) (EC 3.1.3.16)	PTC1
P35183	-0.26	-0.28	-0.35	0.26	0.26	0.31	0.97	1.06	1.12	0.26	0	-0.32	-0.39	-0.34	0.36	0.36	0.36	0.36	0	0.88	1.09	0.93	AST1_YEAST	Protein AST1	AST1
P35184	-0.28	-0.27	-0.31	0.26	0.26	0.31	1.06	1.04	0.99	0.26	0	-0.36	-0.36	-0.35	0.36	0.36	0.36	0.36	0	1	0.99	0.98	SQT1_YEAST	Ribosome assembly protein SQT1	SQT1
P35189	-0.25	-0.24	-0.32	0.26	0.26	0.31	0.96	0.94	1.02	0.26	0	-0.39	-0.38	-0.38	0.36	0.36	0.36	0.36	0	1.08	1.06	1.06	TAF14_YEAST	Transcription initiation factor TFIID subunit 14 (Actin non-complementing mutant 1) (Chromosome stability protein 10) (SWI/SNF chromatin-remodeling complex subunit TAF14) (SWI/SNF complex 29 kDa subunit) (SWI/SNF complex subunit TAF14) (TBP-associated factor 14) (TBP-associated factor 30 kDa) (Transcription factor G 30 kDa subunit) (Transcription initiation factor TFIIF 30 kDa subunit)	TAF14
P35191	-0.2	-0.21	-0.29	0.26	0.26	0.31	0.76	0.79	0.94	0.26	0	-0.34	-0.34	-0.34	0.36	0.36	0.36	0.36	0	0.94	0.94	0.94	MDJ1_YEAST	DnaJ homolog 1, mitochondrial	MDJ1
P35194	-0.33	-0.31	-0.33	0.26	0.26	0.31	1.23	1.21	1.07	0.26	0	-0.38	-0.39	-0.37	0.36	0.36	0.36	0.36	0	1.06	1.09	1.03	UTP20_YEAST	U3 small nucleolar RNA-associated protein 20 (U3 snoRNA-associated protein 20) (U three protein 20)	UTP20
P35195	-0.17	-0.17	-0.25	0.26	0.26	0.31	0.64	0.65	0.8	0.26	0	-0.26	-0.31	-0.3	0.36	0.36	0.36	0.36	0	0.72	0.85	0.82	ECM15_YEAST	UPF0045 protein ECM15 (Extracellular mutant protein 15)	ECM15
P35196	-0.27	-0.26	-0.32	0.26	0.26	0.31	1.03	1	1.03	0.26	0	-0.36	-0.36	-0.34	0.36	0.36	0.36	0.36	0	0.99	0.98	0.95	RER2_YEAST	Dehydrodolichyl diphosphate synthase complex subunit RER2 (DEDOL-PP synthase) (EC 2.5.1.87) (Ditrans,polycis-polyprenyl diphosphate synthase ((2E,6E)-farnesyl diphosphate specific))	RER2
P35197	-0.31	-0.31	-0.35	0.26	0.26	0.31	1.18	1.18	1.13	0.26	0	-0.41	-0.39	-0.4	0.36	0.36	0.36	0.36	0	1.12	1.09	1.12	GCS1_YEAST	ADP-ribosylation factor GTPase-activating protein GCS1 (ARF GAP GCS1)	GCS1
P35202	-0.24	-0.23	-0.31	0.26	0.26	0.31	0.92	0.88	0.99	0.26	0	-0.28	-0.34	-0.35	0.36	0.36	0.36	0.36	0	0.78	0.94	0.96	THI80_YEAST	Thiamine pyrophosphokinase (TPK) (Thiamine kinase) (EC 2.7.6.2)	THI80
P35207	-0.27	-0.27	-0.31	0.26	0.26	0.31	1.01	1.03	0.99	0.26	0	-0.38	-0.4	-0.36	0.36	0.36	0.36	0.36	0	1.05	1.1	1.01	SKI2_YEAST	Antiviral helicase SKI2 (EC 3.6.4.13) (Superkiller protein 2)	SKI2
P35688	NA	-0.15	NA	NA	0.26	NA	NA	0.56	NA	0.26	0	-0.24	NA	NA	0.36	NA	NA	0.36	0	0.66	NA	NA	LRG1_YEAST	Rho-GTPase-activating protein LRG1 (LIM-RhoGAP protein 1)	LRG1
P35691	-0.31	-0.31	-0.34	0.26	0.26	0.31	1.18	1.19	1.1	0.26	0	-0.39	-0.39	-0.39	0.36	0.36	0.36	0.36	0	1.08	1.07	1.07	TCTP_YEAST	Translationally-controlled tumor protein homolog (TCTP) (Microtubule and mitochondria-interacting protein 1) (Translation machinery-associated protein 19)	TMA19
P35718	NA	-0.22	-0.3	NA	0.26	0.31	NA	0.83	0.96	0.285	0.0371	-0.22	NA	NA	0.36	NA	NA	0.36	0	0.6	NA	NA	RPC8_YEAST	DNA-directed RNA polymerase III subunit RPC8 (RNA polymerase III subunit C8) (DNA-directed RNA polymerase III 25 kDa polypeptide) (RNA polymerase III subunit C25)	RPC25
P35719	-0.21	-0.2	-0.27	0.26	0.26	0.31	0.78	0.76	0.87	0.26	0	-0.34	-0.33	-0.33	0.36	0.36	0.36	0.36	0	0.94	0.92	0.91	MRP8_YEAST	Uncharacterized protein MRP8	MRP8
P35723	-0.18	NA	-0.26	0.26	NA	0.31	0.68	NA	0.82	0.285	0.0371	-0.31	NA	-0.34	0.36	NA	0.36	0.36	0	0.86	NA	0.95	YET1_YEAST	Endoplasmic reticulum transmembrane protein 1	YET1
P35724	-0.3	-0.3	-0.3	0.26	0.26	0.31	1.14	1.15	0.96	0.26	0	-0.35	-0.38	-0.32	0.36	0.36	0.36	0.36	0	0.96	1.05	0.88	MNR2_YEAST	Manganese resistance protein MNR2	MNR2
P35725	-0.32	-0.28	-0.33	0.26	0.26	0.31	1.19	1.09	1.06	0.26	0	-0.39	-0.38	-0.42	0.36	0.36	0.36	0.36	0	1.07	1.04	1.18	YKG3_YEAST	Uncharacterized protein YKL063C	YKL063C
P35727	NA	NA	-0.16	NA	NA	0.31	NA	NA	0.5	0.31	0	NA	NA	NA	NA	NA	NA	NA	NA	NA	NA	NA	BLI1_YEAST	Biogenesis of lysosome-related organelles complex 1 subunit BLI1 (BLOC-1 subunit BLI1) (BLOC-1 interactor 1)	BLI1
P35728	NA	-0.24	-0.31	NA	0.26	0.31	NA	0.93	0.99	0.285	0.0371	NA	NA	NA	NA	NA	NA	NA	NA	NA	NA	NA	MPE1_YEAST	Protein MPE1	MPE1
P35729	-0.22	-0.2	-0.27	0.26	0.26	0.31	0.85	0.77	0.85	0.26	0	-0.31	-0.28	NA	0.36	0.36	NA	0.36	0	0.86	0.78	NA	NU120_YEAST	Nucleoporin NUP120 (Nuclear pore protein NUP120)	NUP120
P35732	-0.35	-0.33	-0.37	0.26	0.26	0.31	1.31	1.28	1.2	0.26	0	-0.42	-0.43	-0.42	0.36	0.36	0.36	0.36	0	1.16	1.18	1.17	DEF1_YEAST	RNA polymerase II degradation factor 1 (RRM3-interacting protein 1)	DEF1
P35734	-0.27	-0.27	NA	0.26	0.26	NA	1.03	1.06	NA	0.26	0	-0.37	-0.37	-0.43	0.36	0.36	0.36	0.36	0	1.02	1.02	1.18	ASK1_YEAST	DASH complex subunit ASK1 (Associated with spindles and kinetochores protein 1) (Outer kinetochore protein ASK1)	ASK1
P35817	-0.25	-0.25	-0.32	0.26	0.26	0.31	0.95	0.94	1.02	0.26	0	-0.4	-0.4	-0.39	0.36	0.36	0.36	0.36	0	1.12	1.1	1.1	BDF1_YEAST	Bromodomain-containing factor 1	BDF1
P35844	-0.29	-0.28	-0.34	0.26	0.26	0.31	1.11	1.09	1.09	0.26	0	-0.39	-0.39	-0.4	0.36	0.36	0.36	0.36	0	1.09	1.08	1.1	KES1_YEAST	Oxysterol-binding protein homolog 4 (Protein KES1)	KES1
P35845	-0.26	-0.25	-0.29	0.26	0.26	0.31	0.98	0.96	0.95	0.26	0	-0.36	-0.38	-0.37	0.36	0.36	0.36	0.36	0	0.99	1.05	1.02	OSH1_YEAST	Oxysterol-binding protein homolog 1	SWH1
P35996	-0.24	-0.24	-0.33	0.26	0.26	0.31	0.9	0.91	1.06	0.26	0	-0.39	-0.34	-0.35	0.36	0.36	0.36	0.36	0	1.09	0.94	0.98	RM38_YEAST	54S ribosomal protein L38, mitochondrial (Mitochondrial large ribosomal subunit protein uL14m) (YmL38) [Cleaved into: 54S ribosomal protein L34, mitochondrial (YmL34)]	MRPL38
P36000	-0.24	-0.24	-0.32	0.26	0.26	0.31	0.91	0.94	1.02	0.26	0	-0.37	-0.37	-0.37	0.36	0.36	0.36	0.36	0	1.03	1.03	1.01	AP1B1_YEAST	AP-1 complex subunit beta-1 (Beta-1-adaptin) (Clathrin assembly protein complex 1 beta-1 large chain) (Clathrin assembly protein large beta-1 chain)	APL2
P36006	-0.18	-0.18	-0.24	0.26	0.26	0.31	0.69	0.69	0.77	0.26	0	-0.35	-0.35	-0.34	0.36	0.36	0.36	0.36	0	0.96	0.98	0.95	MYO3_YEAST	Myosin-3 (Actin-dependent myosin-I MYO3) (Class I unconventional myosin MYO3) (Type I myosin MYO3)	MYO3
P36007	-0.08	-0.08	-0.15	0.26	0.26	0.31	0.32	0.31	0.47	0.26	0	NA	-0.18	NA	NA	0.36	NA	0.36	0	NA	0.51	NA	LTHAD_YEAST	L-threo-3-hydroxyaspartate ammonia-lyase (EC 4.3.1.16) (L-threo-3-hydroxyaspartate dehydratase)	SRY1
P36008	-0.33	-0.32	-0.35	0.26	0.26	0.31	1.24	1.25	1.13	0.26	0	-0.41	-0.4	-0.4	0.36	0.36	0.36	0.36	0	1.13	1.12	1.11	EF1G2_YEAST	Elongation factor 1-gamma 2 (EF-1-gamma 2) (Eukaryotic elongation factor 1Bgamma 2) (eEF1Bgamma 2) (Translation elongation factor 1B gamma 2)	TEF4
P36009	-0.24	-0.23	-0.29	0.26	0.26	0.31	0.92	0.88	0.94	0.26	0	-0.29	-0.33	-0.31	0.36	0.36	0.36	0.36	0	0.81	0.91	0.87	DHR2_YEAST	Probable ATP-dependent RNA helicase DHR2 (EC 3.6.4.13) (DEAH box RNA helicase DHR2) (Helicase JA2)	DHR2
P36010	-0.24	-0.22	-0.29	0.26	0.26	0.31	0.92	0.84	0.92	0.26	0	-0.37	-0.37	-0.36	0.36	0.36	0.36	0.36	0	1.03	1.01	1.01	NDK_YEAST	Nucleoside diphosphate kinase (NDK) (NDP kinase) (EC 2.7.4.6)	YNK1
P36013	-0.17	-0.17	-0.26	0.26	0.26	0.31	0.63	0.64	0.83	0.26	0	-0.32	-0.33	-0.33	0.36	0.36	0.36	0.36	0	0.9	0.91	0.91	MAOM_YEAST	NAD-dependent malic enzyme, mitochondrial (NAD-ME) (EC 1.1.1.38)	MAE1
P36015	-0.31	-0.3	-0.34	0.26	0.26	0.31	1.19	1.17	1.1	0.26	0	-0.41	-0.4	-0.4	0.36	0.36	0.36	0.36	0	1.13	1.1	1.12	YKT6_YEAST	Synaptobrevin homolog YKT6 (EC 2.3.1.-)	YKT6
P36016	-0.34	-0.33	-0.37	0.26	0.26	0.31	1.29	1.27	1.2	0.26	0	-0.47	-0.48	-0.48	0.36	0.36	0.36	0.36	0	1.31	1.34	1.34	LHS1_YEAST	Heat shock protein 70 homolog LHS1 (EC 3.6.1.3)	LHS1
P36017	-0.29	-0.28	-0.36	0.26	0.26	0.31	1.09	1.09	1.16	0.26	0	-0.43	-0.42	-0.43	0.36	0.36	0.36	0.36	0	1.18	1.17	1.2	VPS21_YEAST	Vacuolar protein sorting-associated protein 21 (GTP-binding protein YPT51) (Vacuolar protein-targeting protein 12)	VPS21
P36018	-0.26	-0.25	-0.31	0.26	0.26	0.31	0.97	0.94	1.01	0.26	0	-0.38	-0.39	-0.39	0.36	0.36	0.36	0.36	0	1.06	1.08	1.09	YPT52_YEAST	GTP-binding protein YPT52	YPT52
P36024	-0.26	-0.26	-0.31	0.26	0.26	0.31	1	1.02	0.99	0.26	0	-0.37	-0.32	-0.35	0.36	0.36	0.36	0.36	0	1.03	0.88	0.97	SIS2_YEAST	Phosphopantothenoylcysteine decarboxylase subunit SIS2 (Halotolerance protein HAL3) (Sit4 suppressor 2)	SIS2
P36036	-0.29	-0.29	-0.35	0.26	0.26	0.31	1.09	1.13	1.14	0.26	0	-0.39	-0.39	-0.38	0.36	0.36	0.36	0.36	0	1.09	1.09	1.07	YRA2_YEAST	RNA annealing protein YRA2	YRA2
P36037	-0.23	-0.23	-0.3	0.26	0.26	0.31	0.88	0.87	0.98	0.26	0	-0.36	-0.35	-0.36	0.36	0.36	0.36	0.36	0	1	0.98	1.01	DOA1_YEAST	Protein DOA1 (Degradation of alpha protein 1) (Ubiquitin fusion degradation protein 3)	DOA1
P36039	-0.25	-0.23	-0.3	0.26	0.26	0.31	0.96	0.88	0.96	0.26	0	-0.28	-0.39	-0.29	0.36	0.36	0.36	0.36	0	0.77	1.08	0.81	EMC3_YEAST	ER membrane protein complex subunit 3 (Altered inheritance rate of mitochondria protein 27)	EMC3
P36040	-0.22	-0.19	-0.28	0.26	0.26	0.31	0.85	0.74	0.89	0.26	0	-0.29	-0.33	-0.32	0.36	0.36	0.36	0.36	0	0.81	0.91	0.89	POC2_YEAST	Proteasome assembly chaperone 2 (Alpha-1-proteinase inhibitor-degradation deficient protein 66) (Proteasome biogenesis-associated protein 2)	ADD66
P36041	-0.27	-0.28	-0.32	0.26	0.26	0.31	1.01	1.07	1.04	0.26	0	-0.37	-0.4	-0.35	0.36	0.36	0.36	0.36	0	1.01	1.11	0.98	EAP1_YEAST	Protein EAP1 (eIF4E-associated protein 1)	EAP1
P36046	-0.26	-0.27	-0.31	0.26	0.26	0.31	0.99	1.03	0.99	0.26	0	-0.37	-0.36	-0.37	0.36	0.36	0.36	0.36	0	1.01	1.01	1.02	MIA40_YEAST	Mitochondrial intermembrane space import and assembly protein 40 (Mitochondrial import inner membrane translocase TIM40)	MIA40
P36047	-0.22	-0.21	-0.28	0.26	0.26	0.31	0.82	0.81	0.9	0.26	0	-0.36	-0.36	-0.34	0.36	0.36	0.36	0.36	0	1.01	1	0.95	SDS22_YEAST	Protein phosphatase 1 regulatory subunit SDS22	SDS22
P36048	-0.23	-0.24	-0.28	0.26	0.26	0.31	0.88	0.92	0.91	0.26	0	-0.34	-0.33	-0.34	0.36	0.36	0.36	0.36	0	0.95	0.92	0.94	SN114_YEAST	Pre-mRNA-splicing factor SNU114 (114 kDa U5 small nuclear ribonucleoprotein component) (Growth inhibitory protein 10)	SNU114
P36049	-0.27	-0.27	-0.31	0.26	0.26	0.31	1.03	1.06	1.01	0.26	0	-0.36	-0.35	-0.35	0.36	0.36	0.36	0.36	0	0.99	0.98	0.98	EBP2_YEAST	rRNA-processing protein EBP2 (EBNA1-binding protein homolog)	EBP2
P36051	-0.23	-0.33	-0.31	0.26	0.26	0.31	0.86	1.26	0.99	0.26	0	-0.37	-0.28	-0.35	0.36	0.36	0.36	0.36	0	1.04	0.78	0.97	MCD4_YEAST	GPI ethanolamine phosphate transferase 1 (EC 2.-.-.-) (Morphogenesis checkpoint-dependent protein 4) (Supersecretion of u-PA protein 21)	MCD4
P36054	-0.25	-0.22	NA	0.26	0.26	NA	0.95	0.84	NA	0.26	0	-0.3	-0.34	NA	0.36	0.36	NA	0.36	0	0.84	0.95	NA	RCN1_YEAST	Calcipressin-like protein (Down syndrome candidate region 1-like protein) (Regulator of calcineurin 1)	RCN1
P36056	-0.33	-0.27	-0.24	0.26	0.26	0.31	1.27	1.03	0.78	0.26	0	NA	-0.31	-0.32	NA	0.36	0.36	0.36	0	NA	0.85	0.89	RT22_YEAST	Probable S-adenosyl-L-methionine-dependent RNA methyltransferase RSM22, mitochondrial (EC 2.1.1.-)	RSM22
P36057	-0.26	-0.24	-0.3	0.26	0.26	0.31	0.97	0.92	0.98	0.26	0	-0.33	-0.3	-0.33	0.36	0.36	0.36	0.36	0	0.9	0.83	0.92	SRPB_YEAST	Signal recognition particle receptor subunit beta (SR-beta)	SRP102
P36059	-0.16	-0.14	-0.22	0.26	0.26	0.31	0.61	0.55	0.71	0.26	0	-0.31	-0.31	-0.32	0.36	0.36	0.36	0.36	0	0.85	0.85	0.88	NNRD_YEAST	ATP-dependent (S)-NAD(P)H-hydrate dehydratase (EC 4.2.1.93) (ATP-dependent NAD(P)HX dehydratase) (Nicotinamide nucleotide repair protein 2)	NNR2
P36060	-0.2	-0.19	-0.27	0.26	0.26	0.31	0.75	0.74	0.86	0.26	0	-0.35	-0.34	-0.35	0.36	0.36	0.36	0.36	0	0.96	0.95	0.96	MCR1_YEAST	NADH-cytochrome b5 reductase 2 (EC 1.6.2.2) (Mitochondrial cytochrome b reductase) (p34/p32) [Cleaved into: NADH-cytochrome b5 reductase p34 form; NADH-cytochrome b5 reductase p32 form]	MCR1
P36068	-0.23	NA	NA	0.26	NA	NA	0.86	NA	NA	0.26	0	NA	-0.28	NA	NA	0.36	NA	0.36	0	NA	0.76	NA	SHE2_YEAST	SWI5-dependent HO expression protein 2	SHE2
P36069	-0.24	-0.22	-0.31	0.26	0.26	0.31	0.92	0.87	1	0.26	0	-0.34	-0.37	-0.37	0.36	0.36	0.36	0.36	0	0.95	1.03	1.03	PMU1_YEAST	Probable phosphoglycerate mutase PMU1 (EC 5.4.-.-) (Phosphomutase homolog 1)	PMU1
P36076	-0.23	-0.22	-0.29	0.26	0.26	0.31	0.85	0.85	0.93	0.26	0	-0.34	-0.34	-0.34	0.36	0.36	0.36	0.36	0	0.94	0.94	0.94	CAB3_YEAST	Coenzyme A biosynthesis protein 3	CAB3
P36080	-0.32	-0.31	-0.35	0.26	0.26	0.31	1.21	1.2	1.12	0.26	0	-0.37	-0.4	-0.44	0.36	0.36	0.36	0.36	0	1.03	1.11	1.22	RRP14_YEAST	Ribosomal RNA-processing protein 14 (Ribosome biogenesis protein RRP14)	RRP14
P36081	-0.29	-0.29	-0.34	0.26	0.26	0.31	1.08	1.11	1.1	0.26	0	-0.34	-0.36	-0.39	0.36	0.36	0.36	0.36	0	0.94	0.99	1.07	PSG1_YEAST	PMA1 stabilization in the Golgi protein 1 [Cleaved into: PSG1-N'; PSG1-C']	PSG1
P36084	-0.27	-0.28	-0.28	0.26	0.26	0.31	1.01	1.09	0.91	0.26	0	-0.35	-0.32	-0.35	0.36	0.36	0.36	0.36	0	0.98	0.89	0.98	MUD2_YEAST	Splicing factor MUD2	MUD2
P36088	-0.26	-0.23	-0.29	0.26	0.26	0.31	0.97	0.87	0.93	0.26	0	-0.33	-0.37	-0.35	0.36	0.36	0.36	0.36	0	0.91	1.02	0.98	FRMSR_YEAST	Free methionine-R-sulfoxide reductase (fRMsr) (EC 1.8.4.14) (GAF domain-containing protein YKL069W)	YKL069W
P36090	-0.22	-0.2	-0.29	0.26	0.26	0.31	0.83	0.78	0.94	0.26	0	-0.3	-0.35	-0.34	0.36	0.36	0.36	0.36	0	0.82	0.97	0.93	ANR2_YEAST	Uncharacterized protein ANR2 (AVL9-related family protein 2)	ANR2
P36094	-0.33	-0.32	-0.36	0.26	0.26	0.31	1.26	1.25	1.15	0.26	0	-0.33	NA	-0.37	0.36	NA	0.36	0.36	0	0.9	NA	1.02	SPC42_YEAST	Spindle pole body component SPC42	SPC42
P36095	-0.24	-0.26	-0.32	0.26	0.26	0.31	0.89	1	1.03	0.26	0	-0.34	-0.33	-0.38	0.36	0.36	0.36	0.36	0	0.94	0.92	1.05	VPS24_YEAST	Vacuolar protein-sorting-associated protein 24 (DOA4-independent degradation protein 3) (ESCRT-III complex subunit VPS24)	VPS24
P36100	-0.23	-0.24	-0.29	0.26	0.26	0.31	0.87	0.91	0.94	0.26	0	-0.34	-0.32	-0.34	0.36	0.36	0.36	0.36	0	0.93	0.9	0.93	T2EA_YEAST	Transcription initiation factor IIE subunit alpha (TFIIE-alpha) (Factor A 66 kDa subunit) (Transcription factor A large subunit)	TFA1
P36101	-0.25	-0.23	-0.29	0.26	0.26	0.31	0.94	0.9	0.92	0.26	0	-0.36	-0.37	-0.37	0.36	0.36	0.36	0.36	0	1	1.02	1.03	TCD2_YEAST	tRNA threonylcarbamoyladenosine dehydratase 2 (EC 6.1.-.-) (t(6)A37 dehydratase 2)	TCD2
P36102	-0.29	-0.28	-0.31	0.26	0.26	0.31	1.08	1.09	1.01	0.26	0	-0.38	-0.32	-0.35	0.36	0.36	0.36	0.36	0	1.05	0.89	0.97	PAN3_YEAST	PAN2-PAN3 deadenylation complex subunit PAN3 (PAB1P-dependent poly(A)-specific ribonuclease) (Poly(A)-nuclease deadenylation complex subunit 3) (PAN deadenylation complex subunit 3)	PAN3
P36103	-0.23	-0.2	-0.31	0.26	0.26	0.31	0.87	0.78	0.98	0.26	0	-0.27	-0.31	-0.32	0.36	0.36	0.36	0.36	0	0.74	0.85	0.88	YKC3_YEAST	Uncharacterized protein YKL023W	YKL023W
P36104	NA	NA	-0.23	NA	NA	0.31	NA	NA	0.75	0.31	0	-0.32	-0.29	-0.37	0.36	0.36	0.36	0.36	0	0.88	0.79	1.02	SWD2_YEAST	COMPASS component SWD2 (Complex proteins associated with SET1 protein SWD2) (Set1C component SWD2)	SWD2
P36106	-0.28	-0.3	-0.36	0.26	0.26	0.31	1.04	1.15	1.15	0.26	0	NA	NA	-0.36	NA	NA	0.36	0.36	0	NA	NA	0.99	BYE1_YEAST	Transcription factor BYE1 (Bypass of ESS1 protein 1)	BYE1
P36108	-0.23	-0.23	-0.3	0.26	0.26	0.31	0.88	0.9	0.96	0.26	0	-0.33	-0.33	-0.34	0.36	0.36	0.36	0.36	0	0.92	0.92	0.93	DID4_YEAST	DOA4-independent degradation protein 4 (ESCRT-III complex subunit VPS2) (Vacuolar protein-sorting-associated protein 2) (Vacuolar protein-targeting protein 14)	DID4
P36112	-0.23	-0.24	-0.3	0.26	0.26	0.31	0.86	0.92	0.95	0.26	0	-0.36	-0.36	-0.36	0.36	0.36	0.36	0.36	0	0.99	0.98	0.99	MIC60_YEAST	MICOS complex subunit MIC60 (Altered inheritance of mitochondria protein 28) (Formation of crista junctions protein 1) (Found in mitochondrial proteome protein 13) (Mitofilin)	MIC60
P36114	-0.24	-0.24	-0.31	0.26	0.26	0.31	0.93	0.93	0.98	0.26	0	-0.35	-0.34	-0.39	0.36	0.36	0.36	0.36	0	0.96	0.95	1.08	YKR18_YEAST	IML2-like protein YKR018C	YKR018C
P36116	-0.29	-0.25	-0.32	0.26	0.26	0.31	1.11	0.96	1.01	0.26	0	NA	-0.29	-0.35	NA	0.36	0.36	0.36	0	NA	0.79	0.97	VPS51_YEAST	Vacuolar protein sorting-associated protein 51 (Apical bud growth protein 3)	VPS51
P36117	-0.26	NA	-0.31	0.26	NA	0.31	0.99	NA	0.98	0.285	0.0371	-0.36	NA	NA	0.36	NA	NA	0.36	0	0.99	NA	NA	ALY1_YEAST	Arrestin-related trafficking adapter 6 (Arrestin-like protein 1)	ALY1
P36118	NA	-0.24	NA	NA	0.26	NA	NA	0.91	NA	0.26	0	-0.08	NA	NA	0.36	NA	NA	0.36	0	0.23	NA	NA	NTR2_YEAST	Pre-mRNA-splicing factor NTR2 (Nineteen complex-related protein 2) (NTC-related protein 2)	NTR2
P36119	-0.23	-0.23	-0.28	0.26	0.26	0.31	0.85	0.9	0.91	0.26	0	-0.32	-0.33	-0.27	0.36	0.36	0.36	0.36	0	0.89	0.9	0.76	YK03_YEAST	Uncharacterized protein YKR023W	YKR023W
P36120	-0.29	-0.29	-0.34	0.26	0.26	0.31	1.11	1.11	1.09	0.26	0	-0.37	-0.34	-0.38	0.36	0.36	0.36	0.36	0	1.03	0.95	1.05	DBP7_YEAST	ATP-dependent RNA helicase DBP7 (EC 3.6.4.13) (DEAD box protein 7)	DBP7
P36121	-0.28	-0.28	-0.33	0.26	0.26	0.31	1.05	1.07	1.05	0.26	0	-0.38	-0.37	-0.38	0.36	0.36	0.36	0.36	0	1.06	1.03	1.06	RPC5_YEAST	DNA-directed RNA polymerase III subunit RPC5 (RNA polymerase III subunit C5) (DNA-directed RNA polymerase III 37 kDa polypeptide) (RNA polymerase III subunit C37)	RPC37
P36123	-0.22	-0.27	-0.29	0.26	0.26	0.31	0.83	1.05	0.95	0.26	0	-0.38	-0.34	-0.37	0.36	0.36	0.36	0.36	0	1.04	0.95	1.03	SA190_YEAST	SIT4-associating protein SAP190	SAP190
P36124	-0.27	-0.31	-0.4	0.26	0.26	0.31	1.04	1.2	1.27	0.26	0	-0.38	-0.38	-0.34	0.36	0.36	0.36	0.36	0	1.04	1.04	0.95	SET3_YEAST	SET domain-containing protein 3	SET3
P36126	-0.25	NA	-0.29	0.26	NA	0.31	0.96	NA	0.93	0.285	0.0371	NA	NA	NA	NA	NA	NA	NA	NA	NA	NA	NA	SPO14_YEAST	Phospholipase D1 (PLD 1) (EC 3.1.4.4) (Choline phosphatase 1) (Meiosis-specific sporulation-specific protein 14) (Phosphatidylcholine-hydrolyzing phospholipase D1)	SPO14
P36130	-0.23	-0.22	-0.25	0.26	0.26	0.31	0.88	0.84	0.82	0.26	0	-0.31	-0.3	-0.3	0.36	0.36	0.36	0.36	0	0.85	0.84	0.83	CAF4_YEAST	CCR4-associated factor 4	CAF4
P36131	-0.26	-0.24	-0.32	0.26	0.26	0.31	0.97	0.93	1.03	0.26	0	-0.37	-0.38	-0.39	0.36	0.36	0.36	0.36	0	1.01	1.06	1.08	SPC34_YEAST	DASH complex subunit SPC34 (34 kDa spindle pole component protein) (Outer kinetochore protein SPC34)	SPC34
P36132	-0.24	-0.21	-0.31	0.26	0.26	0.31	0.9	0.8	1	0.26	0	NA	-0.36	-0.27	NA	0.36	0.36	0.36	0	NA	1	0.75	KAE1_YEAST	tRNA N6-adenosine threonylcarbamoyltransferase (EC 2.3.1.234) (Kinase-associated endopeptidase 1) (N6-L-threonylcarbamoyladenine synthase) (t(6)A synthase) (t(6)A37 threonylcarbamoyladenosine biosynthesis protein KAE1) (tRNA threonylcarbamoyladenosine biosynthesis protein KAE1)	KAE1
P36135	NA	-0.27	-0.33	NA	0.26	0.31	NA	1.03	1.07	0.285	0.0371	-0.38	-0.41	-0.43	0.36	0.36	0.36	0.36	0	1.04	1.13	1.19	UTH1_YEAST	Probable secreted beta-glucosidase UTH1 (EC 3.2.1.-) (Youth protein 1)	UTH1
P36136	-0.3	-0.27	-0.35	0.26	0.26	0.31	1.14	1.06	1.13	0.26	0	-0.4	-0.36	-0.37	0.36	0.36	0.36	0.36	0	1.11	0.99	1.04	SHB17_YEAST	Sedoheptulose 1,7-bisphosphatase (EC 3.1.3.37)	SHB17
P36139	-0.1	-0.1	-0.17	0.26	0.26	0.31	0.36	0.4	0.53	0.26	0	-0.21	-0.22	-0.22	0.36	0.36	0.36	0.36	0	0.58	0.6	0.6	PET10_YEAST	Protein PET10 (Petite colonies protein 10)	PET10
P36141	-0.21	-0.21	-0.27	0.26	0.26	0.31	0.81	0.81	0.88	0.26	0	NA	NA	NA	NA	NA	NA	NA	NA	NA	NA	NA	FMP46_YEAST	Putative redox protein FMP46, mitochondrial (EC 1.-.-.-) (Found in mitochondrial proteome protein 46)	FMP46
P36144	-0.27	-0.27	-0.32	0.26	0.26	0.31	1.01	1.03	1.04	0.26	0	-0.38	-0.35	-0.36	0.36	0.36	0.36	0.36	0	1.06	0.97	1.01	RL1D1_YEAST	Ribosome biogenesis protein UTP30 (U3 snoRNP-associated protein UTP30)	UTP30
P36145	-0.31	-0.32	-0.36	0.26	0.26	0.31	1.19	1.21	1.17	0.26	0	-0.44	-0.44	-0.42	0.36	0.36	0.36	0.36	0	1.21	1.22	1.18	T2EB_YEAST	Transcription initiation factor IIE subunit beta (TFIIE-beta) (Factor A 43 kDa subunit) (Transcription factor A small subunit)	TFA2
P36146	NA	-0.23	-0.25	NA	0.26	0.31	NA	0.89	0.8	0.285	0.0371	-0.28	NA	NA	0.36	NA	NA	0.36	0	0.76	NA	NA	LAS1_YEAST	Protein LAS1	LAS1
P36147	-0.26	-0.28	-0.34	0.26	0.26	0.31	0.97	1.07	1.1	0.26	0	-0.38	-0.4	-0.36	0.36	0.36	0.36	0.36	0	1.06	1.1	1	PAM17_YEAST	Presequence translocated-associated motor subunit PAM17, mitochondrial	PAM17
P36148	-0.15	-0.16	-0.22	0.26	0.26	0.31	0.57	0.6	0.72	0.26	0	-0.29	-0.32	-0.26	0.36	0.36	0.36	0.36	0	0.8	0.89	0.72	GPT2_YEAST	Glycerol-3-phosphate O-acyltransferase 2 (G-3-P acyltransferase 2) (EC 2.3.1.15) (Dihydroxyacetone phosphate acyltransferase 2) (DHAP-AT 2) (EC 2.3.1.42) (Glycerol-3-phosphate / dihydroxyacetone phosphate acyltransferase 2)	GPT2
P36149	NA	NA	NA	NA	NA	NA	NA	NA	NA	NA	NA	NA	-0.37	NA	NA	0.36	NA	0.36	0	NA	1.01	NA	BET3_YEAST	Trafficking protein particle complex subunit BET3 (TRAPP subunit BET3) (Transport protein particle 22 kDa subunit)	BET3
P36151	-0.26	-0.24	-0.34	0.26	0.26	0.31	1	0.94	1.08	0.26	0	-0.34	-0.36	-0.38	0.36	0.36	0.36	0.36	0	0.93	1	1.06	YK50_YEAST	Uncharacterized protein YKR070W	YKR070W
P36152	-0.45	-0.48	-0.51	0.26	0.26	0.31	1.7	1.85	1.66	0.26	0	-0.53	-0.52	-0.54	0.36	0.36	0.36	0.36	0	1.48	1.45	1.49	DRE2_YEAST	Fe-S cluster assembly protein DRE2 (Anamorsin homolog)	DRE2
P36154	-0.26	-0.25	-0.3	0.26	0.26	0.31	0.98	0.96	0.95	0.26	0	-0.35	-0.36	-0.37	0.36	0.36	0.36	0.36	0	0.98	1	1.02	AIM29_YEAST	Altered inheritance rate of mitochondria protein 29	AIM29
P36156	-0.11	-0.1	-0.15	0.26	0.26	0.31	0.42	0.38	0.49	0.26	0	-0.14	-0.16	NA	0.36	0.36	NA	0.36	0	0.4	0.44	NA	GTO2_YEAST	Glutathione S-transferase omega-like 2 (EC 2.5.1.18) (Extracellular mutant protein 4) (Glutathione-dependent dehydroascorbate reductase) (EC 1.8.5.1)	ECM4
P36157	-0.35	-0.34	-0.37	0.26	0.26	0.31	1.31	1.33	1.2	0.26	0	-0.42	-0.43	-0.42	0.36	0.36	0.36	0.36	0	1.17	1.18	1.16	MSA2_YEAST	Putative transcriptional activator MSA2 (MBF and SBF-associated protein 2)	MSA2
P36158	-0.3	NA	-0.34	0.26	NA	0.31	1.15	NA	1.09	0.285	0.0371	NA	NA	NA	NA	NA	NA	NA	NA	NA	NA	NA	YK58_YEAST	Uncharacterized protein YKR078W	YKR078W
P36159	-0.26	-0.23	-0.3	0.26	0.26	0.31	0.97	0.9	0.98	0.26	0	-0.37	-0.35	-0.37	0.36	0.36	0.36	0.36	0	1.02	0.97	1.02	RNZ_YEAST	Ribonuclease Z (RNase Z) (EC 3.1.26.11) (tRNA 3 endonuclease) (tRNase Z)	TRZ1
P36160	-0.27	-0.27	-0.3	0.26	0.26	0.31	1.04	1.05	0.98	0.26	0	-0.36	-0.36	-0.35	0.36	0.36	0.36	0.36	0	1	1	0.97	RPF2_YEAST	Ribosome biogenesis protein RPF2	RPF2
P36161	-0.24	-0.24	-0.31	0.26	0.26	0.31	0.92	0.93	1	0.26	0	-0.37	-0.37	-0.37	0.36	0.36	0.36	0.36	0	1.02	1.03	1.01	NU133_YEAST	Nucleoporin NUP133 (Nuclear pore protein NUP133)	NUP133
P36162	NA	NA	-0.34	NA	NA	0.31	NA	NA	1.1	0.31	0	-0.43	NA	-0.46	0.36	NA	0.36	0.36	0	1.18	NA	1.27	DAD2_YEAST	DASH complex subunit DAD2 (DUO1 and DAM1-interacting protein 2) (Helper of ASK1 protein 1) (Outer kinetochore protein DAD2)	DAD2
P36165	-0.21	-0.19	-0.3	0.26	0.26	0.31	0.78	0.72	0.96	0.26	0	-0.28	-0.29	-0.18	0.36	0.36	0.36	0.36	0	0.78	0.8	0.51	TGL4_YEAST	Lipase 4 (EC 3.1.1.3) (Triacylglycerol lipase 4)	TGL4
P36166	NA	NA	NA	NA	NA	NA	NA	NA	NA	NA	NA	NA	NA	-0.36	NA	NA	0.36	0.36	0	NA	NA	1.01	PXL1_YEAST	Paxillin-like protein 1	PXL1
P36169	-0.4	-0.37	-0.45	0.26	0.26	0.31	1.5	1.43	1.44	0.26	0	NA	NA	NA	NA	NA	NA	NA	NA	NA	NA	NA	SKG1_YEAST	Suppressor of lethality of KEX2 GAS1 double null mutant protein 1	SKG1
P36224	-0.25	-0.25	-0.28	0.26	0.26	0.31	0.94	0.96	0.91	0.26	0	NA	-0.36	-0.33	NA	0.36	0.36	0.36	0	NA	1	0.91	JNM1_YEAST	Nuclear migration protein JNM1	JNM1
P36421	-0.35	-0.34	-0.35	0.26	0.26	0.31	1.33	1.33	1.12	0.26	0	-0.37	-0.37	-0.36	0.36	0.36	0.36	0.36	0	1.02	1.02	1.01	SYYC_YEAST	Tyrosine--tRNA ligase, cytoplasmic (EC 6.1.1.1) (Tyrosyl-tRNA synthetase) (TyrRS)	TYS1
P36516	-0.29	-0.29	-0.33	0.26	0.26	0.31	1.09	1.13	1.06	0.26	0	-0.36	-0.36	-0.37	0.36	0.36	0.36	0.36	0	0.99	1	1.02	RM03_YEAST	54S ribosomal protein L3, mitochondrial (Mitochondrial large ribosomal subunit protein mL44) (YmL3)	MRPL3
P36517	-0.21	-0.24	-0.32	0.26	0.26	0.31	0.8	0.93	1.03	0.26	0	-0.31	-0.33	-0.31	0.36	0.36	0.36	0.36	0	0.86	0.92	0.85	RM04_YEAST	54S ribosomal protein L4, mitochondrial (Mitochondrial large ribosomal subunit protein uL29m) (YmL4)	MRPL4
P36519	-0.25	-0.24	-0.33	0.26	0.26	0.31	0.95	0.91	1.06	0.26	0	-0.34	-0.34	-0.38	0.36	0.36	0.36	0.36	0	0.94	0.93	1.07	RM07_YEAST	54S ribosomal protein L7, mitochondrial (Mitochondrial large ribosomal subunit protein uL5m) (YmL5) (YmL7)	MRPL7
P36520	NA	NA	-0.31	NA	NA	0.31	NA	NA	1	0.31	0	-0.36	-0.33	-0.33	0.36	0.36	0.36	0.36	0	1	0.92	0.92	RM10_YEAST	54S ribosomal protein L10, mitochondrial (Mitochondrial large ribosomal subunit protein uL15m) (YmL10/YmL18)	MRPL10
P36521	-0.25	-0.25	-0.31	0.26	0.26	0.31	0.95	0.95	0.99	0.26	0	-0.4	-0.37	-0.39	0.36	0.36	0.36	0.36	0	1.1	1.02	1.09	RM11_YEAST	54S ribosomal protein L11, mitochondrial (Mitochondrial large ribosomal subunit protein uL10m) (YmL11)	MRPL11
P36523	-0.24	-0.24	-0.32	0.26	0.26	0.31	0.89	0.91	1.01	0.26	0	-0.34	-0.34	-0.37	0.36	0.36	0.36	0.36	0	0.93	0.94	1.04	RM15_YEAST	54S ribosomal protein L15, mitochondrial (Mitochondrial large ribosomal subunit protein mL57) (YmL15)	MRPL15
P36525	-0.23	-0.2	-0.29	0.26	0.26	0.31	0.89	0.79	0.92	0.26	0	-0.27	-0.24	-0.3	0.36	0.36	0.36	0.36	0	0.73	0.68	0.82	RM24_YEAST	54S ribosomal protein L24, mitochondrial (Mitochondrial large ribosomal subunit protein bL28m) (YmL14/YmL24)	MRPL24
P36526	-0.24	-0.23	-0.36	0.26	0.26	0.31	0.93	0.9	1.15	0.26	0	-0.34	-0.34	-0.35	0.36	0.36	0.36	0.36	0	0.93	0.94	0.97	RM27_YEAST	54S ribosomal protein L27, mitochondrial (Mitochondrial large ribosomal subunit protein mL41) (YmL27)	MRPL27
P36528	-0.23	-0.23	-0.3	0.26	0.26	0.31	0.86	0.88	0.98	0.26	0	-0.38	-0.37	-0.37	0.36	0.36	0.36	0.36	0	1.04	1.04	1.03	RM17_YEAST	54S ribosomal protein L17, mitochondrial (Mitochondrial large ribosomal subunit protein mL46) (YmL17/YmL30)	MRPL17
P36531	NA	NA	-0.36	NA	NA	0.31	NA	NA	1.15	0.31	0	-0.35	-0.32	-0.32	0.36	0.36	0.36	0.36	0	0.98	0.88	0.87	RM36_YEAST	54S ribosomal protein L36, mitochondrial (Mitochondrial large ribosomal subunit protein bL31m) (YmL36)	MRPL36
P36533	NA	NA	NA	NA	NA	NA	NA	NA	NA	NA	NA	-0.38	NA	NA	0.36	NA	NA	0.36	0	1.06	NA	NA	RM39_YEAST	54S ribosomal protein L39, mitochondrial (Mitochondrial large ribosomal subunit protein bL33m) (YmL39)	MRPL39
P36534	-0.28	-0.28	-0.31	0.26	0.26	0.31	1.06	1.07	1.01	0.26	0	-0.29	-0.33	-0.3	0.36	0.36	0.36	0.36	0	0.81	0.91	0.84	RM40_YEAST	54S ribosomal protein L40, mitochondrial (Mitochondrial large ribosomal subunit protein uL24m) (YmL40)	MRPL40
P36775	-0.28	-0.28	-0.33	0.26	0.26	0.31	1.08	1.08	1.07	0.26	0	-0.39	-0.37	-0.37	0.36	0.36	0.36	0.36	0	1.07	1.02	1.03	LONM_YEAST	Lon protease homolog, mitochondrial (EC 3.4.21.53)	PIM1
P37012	NA	NA	-0.23	NA	NA	0.31	NA	NA	0.73	0.31	0	NA	NA	NA	NA	NA	NA	NA	NA	NA	NA	NA	PGM2_YEAST	Phosphoglucomutase 2 (PGM 2) (EC 5.4.2.2) (D-glucose-1,6-diphosphate:D-glucose-1-phosphate phosphotransferase) (Glucose phosphomutase 2)	PGM2
P37020	-0.29	NA	NA	0.26	NA	NA	1.1	NA	NA	0.26	0	-0.31	-0.32	-0.31	0.36	0.36	0.36	0.36	0	0.86	0.88	0.87	GEF1_YEAST	Anion/proton exchange transporter GEF1 (CLC protein GEF1) (ClC-A) (ClC-Y1) (Voltage-gated chloride channel) [Cleaved into: GEF1 N-terminal; GEF1 C-terminal]	GEF1
P37254	-0.23	-0.23	-0.27	0.26	0.26	0.31	0.85	0.9	0.87	0.26	0	-0.3	-0.32	-0.31	0.36	0.36	0.36	0.36	0	0.83	0.9	0.86	ADCS_YEAST	Aminodeoxychorismate synthase (ADC synthase) (EC 2.6.1.85) (P-aminobenzoic acid synthase) (PABA synthase) (Para-aminobenzoate synthase)	ABZ1
P37261	NA	-0.18	NA	NA	0.26	NA	NA	0.7	NA	0.26	0	NA	NA	NA	NA	NA	NA	NA	NA	NA	NA	NA	FRM2_YEAST	Fatty acid repression mutant protein 2	FRM2
P37262	-0.24	-0.23	-0.31	0.26	0.26	0.31	0.9	0.87	1	0.26	0	-0.35	-0.37	-0.36	0.36	0.36	0.36	0.36	0	0.98	1.02	1.01	SOL2_YEAST	6-phosphogluconolactonase-like protein 2 (Suppressor of LOS1)	SOL2
P37263	-0.31	-0.29	-0.28	0.26	0.26	0.31	1.18	1.1	0.91	0.26	0	-0.32	-0.34	-0.36	0.36	0.36	0.36	0.36	0	0.89	0.93	1	YC16_YEAST	UPF0743 protein YCR087C-A	YCR087C-A
P37267	-0.22	-0.23	-0.26	0.26	0.26	0.31	0.84	0.87	0.84	0.26	0	-0.31	-0.32	-0.31	0.36	0.36	0.36	0.36	0	0.86	0.89	0.86	CBP4_YEAST	Assembly factor CBP4 (Cytochrome b mRNA-processing protein 4)	CBP4
P37291	-0.17	-0.16	-0.26	0.26	0.26	0.31	0.64	0.6	0.84	0.26	0	NA	NA	NA	NA	NA	NA	NA	NA	NA	NA	NA	GLYC_YEAST	Serine hydroxymethyltransferase, cytosolic (SHMT) (EC 2.1.2.1) (Glycine hydroxymethyltransferase) (Serine methylase)	SHM2
P37292	-0.29	-0.29	-0.33	0.26	0.26	0.31	1.08	1.12	1.05	0.26	0	-0.39	-0.39	-0.39	0.36	0.36	0.36	0.36	0	1.08	1.07	1.08	GLYM_YEAST	Serine hydroxymethyltransferase, mitochondrial (SHMT) (EC 2.1.2.1) (Glycine hydroxymethyltransferase) (Serine methylase)	SHM1
P37296	NA	NA	-0.34	NA	NA	0.31	NA	NA	1.11	0.31	0	NA	-0.32	NA	NA	0.36	NA	0.36	0	NA	0.88	NA	STV1_YEAST	V-type proton ATPase subunit a, Golgi isoform (V-ATPase a 2 subunit) (Similar to VPH1 protein 1) (V-ATPase 101 kDa subunit) (V-ATPase subunit AC115) (Vacuolar proton translocating ATPase subunit a 2)	STV1
P37297	-0.27	-0.22	-0.3	0.26	0.26	0.31	1.01	0.83	0.98	0.26	0	-0.33	-0.31	NA	0.36	0.36	NA	0.36	0	0.91	0.85	NA	STT4_YEAST	Phosphatidylinositol 4-kinase STT4 (PI4-kinase) (PtdIns-4-kinase) (EC 2.7.1.67)	STT4
P37298	-0.18	NA	NA	0.26	NA	NA	0.68	NA	NA	0.26	0	-0.22	NA	NA	0.36	NA	NA	0.36	0	0.62	NA	NA	DHSD_YEAST	Succinate dehydrogenase [ubiquinone] cytochrome b small subunit, mitochondrial (CybS) (Succinate-ubiquinone reductase membrane anchor subunit)	SDH4
P37299	NA	NA	NA	NA	NA	NA	NA	NA	NA	NA	NA	-0.3	-0.32	-0.34	0.36	0.36	0.36	0.36	0	0.84	0.88	0.95	QCR10_YEAST	Cytochrome b-c1 complex subunit 10, mitochondrial (Complex III subunit 10) (Complex III subunit XI) (Ubiquinol-cytochrome c oxidoreductase subunit 10) (Ubiquinol-cytochrome c reductase 8.5 kDa protein)	QCR10
P37302	-0.23	-0.23	-0.27	0.26	0.26	0.31	0.87	0.88	0.88	0.26	0	-0.34	-0.34	-0.34	0.36	0.36	0.36	0.36	0	0.94	0.95	0.96	APE3_YEAST	Aminopeptidase Y (EC 3.4.11.15)	APE3
P37303	-0.45	-0.45	-0.42	0.26	0.26	0.31	1.72	1.74	1.36	0.26	0	-0.46	-0.43	-0.44	0.36	0.36	0.36	0.36	0	1.26	1.18	1.22	GLY1_YEAST	Low specificity L-threonine aldolase (Low specificity L-TA) (TA) (EC 4.1.2.48)	GLY1
P37304	-0.28	-0.28	-0.36	0.26	0.26	0.31	1.06	1.1	1.15	0.26	0	-0.4	-0.4	-0.4	0.36	0.36	0.36	0.36	0	1.1	1.1	1.11	PAM1_YEAST	Protein PAM1	PAM1
P37366	-0.24	-0.23	-0.29	0.26	0.26	0.31	0.89	0.9	0.94	0.26	0	-0.3	-0.34	-0.35	0.36	0.36	0.36	0.36	0	0.83	0.93	0.98	CCL1_YEAST	Cyclin CCL1	CCL1
P37370	-0.22	-0.22	-0.33	0.26	0.26	0.31	0.85	0.83	1.05	0.26	0	-0.41	-0.39	-0.37	0.36	0.36	0.36	0.36	0	1.14	1.09	1.04	VRP1_YEAST	Verprolin	VRP1
P37838	-0.39	-0.38	-0.4	0.26	0.26	0.31	1.47	1.48	1.3	0.26	0	-0.41	-0.41	-0.39	0.36	0.36	0.36	0.36	0	1.15	1.13	1.09	NOP4_YEAST	Nucleolar protein 4 (Nucleolar protein NOP77)	NOP4
P37898	-0.24	-0.23	-0.29	0.26	0.26	0.31	0.92	0.89	0.93	0.26	0	-0.33	-0.33	-0.32	0.36	0.36	0.36	0.36	0	0.9	0.92	0.89	AAP1_YEAST	Alanine/arginine aminopeptidase (EC 3.4.11.-)	AAP1
P38009	-0.16	-0.15	-0.24	0.26	0.26	0.31	0.6	0.59	0.76	0.26	0	NA	NA	NA	NA	NA	NA	NA	NA	NA	NA	NA	PUR92_YEAST	Bifunctional purine biosynthesis protein ADE17 [Includes: Phosphoribosylaminoimidazolecarboxamide formyltransferase (EC 2.1.2.3) (5-aminoimidazole-4-carboxamide ribonucleotide formyltransferase) (AICAR transformylase); IMP cyclohydrolase (EC 3.5.4.10) (ATIC) (IMP synthase) (Inosinicase)]	ADE17
P38011	-0.35	-0.34	-0.37	0.26	0.26	0.31	1.33	1.32	1.18	0.26	0	-0.41	-0.42	-0.41	0.36	0.36	0.36	0.36	0	1.14	1.15	1.15	GBLP_YEAST	Guanine nucleotide-binding protein subunit beta-like protein (Receptor for activated C kinase) (Receptor of activated protein kinase C 1) (RACK1) (Small ribosomal subunit protein RACK1)	ASC1
P38013	-0.29	-0.26	-0.33	0.26	0.26	0.31	1.09	1.02	1.06	0.26	0	-0.41	-0.41	-0.41	0.36	0.36	0.36	0.36	0	1.12	1.13	1.15	AHP1_YEAST	Peroxiredoxin AHP1 (Prx) (EC 1.11.1.24) (Alkyl hydroperoxide reductase) (AHPC1) (Cytoplasmic thiol peroxidase 3) (cTPx 3) (Thiol-specific antioxidant II) (TSA II) (Thioredoxin peroxidase type II) (TPx type II) (Thioredoxin-dependent peroxiredoxin AHP1)	AHP1
P38041	-0.43	-0.48	NA	0.26	0.26	NA	1.63	1.86	NA	0.26	0	-0.45	-0.38	-0.39	0.36	0.36	0.36	0.36	0	1.24	1.04	1.08	BOB1_YEAST	Protein BOB1 (BEM1-binding protein) (Growth inhibitory protein 7)	BOI1
P38061	-0.35	-0.34	-0.36	0.26	0.26	0.31	1.31	1.31	1.16	0.26	0	-0.41	-0.4	-0.41	0.36	0.36	0.36	0.36	0	1.13	1.11	1.14	RL32_YEAST	60S ribosomal protein L32 (Large ribosomal subunit protein eL32)	RPL32
P38063	-0.28	-0.26	-0.31	0.26	0.26	0.31	1.06	1.01	0.99	0.26	0	-0.36	-0.37	-0.36	0.36	0.36	0.36	0.36	0	1.01	1.02	1	KPR4_YEAST	Ribose-phosphate pyrophosphokinase 4 (EC 2.7.6.1) (Phosphoribosyl pyrophosphate synthase 4)	PRS4
P38064	NA	NA	-0.29	NA	NA	0.31	NA	NA	0.92	0.31	0	-0.33	-0.32	-0.31	0.36	0.36	0.36	0.36	0	0.91	0.88	0.85	RM16_YEAST	54S ribosomal protein L16, mitochondrial (Mitochondrial large ribosomal subunit protein uL16m) (YmL47)	MRPL16
P38065	-0.26	-0.26	-0.32	0.26	0.26	0.31	0.99	1	1.03	0.26	0	-0.36	-0.39	-0.31	0.36	0.36	0.36	0.36	0	1	1.07	0.85	AP2A_YEAST	AP-2 complex subunit alpha (Alpha-adaptin) (Clathrin assembly protein complex 2 alpha large chain) (Clathrin assembly protein large alpha chain)	APL3
P38066	-0.35	-0.3	-0.33	0.26	0.26	0.31	1.32	1.15	1.05	0.26	0	-0.41	-0.41	NA	0.36	0.36	NA	0.36	0	1.12	1.13	NA	RIB1_YEAST	GTP cyclohydrolase-2 (EC 3.5.4.25) (GTP cyclohydrolase II)	RIB1
P38067	-0.14	-0.14	-0.2	0.26	0.26	0.31	0.55	0.55	0.65	0.26	0	-0.22	-0.26	-0.27	0.36	0.36	0.36	0.36	0	0.62	0.72	0.76	UGA2_YEAST	Succinate-semialdehyde dehydrogenase [NADP(+)] (SSDH) (EC 1.2.1.16)	UGA2
P38068	-0.48	-0.46	-0.48	0.26	0.26	0.31	1.8	1.78	1.53	0.26	0	-0.5	-0.52	-0.49	0.36	0.36	0.36	0.36	0	1.38	1.43	1.36	GLRX7_YEAST	Monothiol glutaredoxin-7	GRX7
P38069	-0.33	-0.32	-0.35	0.26	0.26	0.31	1.24	1.22	1.11	0.26	0	-0.42	-0.42	-0.4	0.36	0.36	0.36	0.36	0	1.16	1.17	1.12	MNN2_YEAST	Alpha-1,2-mannosyltransferase MNN2 (EC 2.4.1.-) (Calcium resistance and vanadate sensitivity protein 4) (Mannan synthesis protein MNN2)	MNN2
P38070	-0.34	-0.39	-0.39	0.26	0.26	0.31	1.3	1.49	1.26	0.26	0	-0.31	-0.32	-0.4	0.36	0.36	0.36	0.36	0	0.85	0.89	1.11	YPK3_YEAST	Serine/threonine-protein kinase YPK3 (EC 2.7.11.1) (Ribosomal S6 kinase homolog YPK3) (S6K homolog YPK3)	YPK3
P38071	-0.21	-0.21	-0.29	0.26	0.26	0.31	0.8	0.8	0.93	0.26	0	-0.37	-0.39	-0.37	0.36	0.36	0.36	0.36	0	1.03	1.08	1.04	ETR1_YEAST	Enoyl-[acyl-carrier-protein] reductase, mitochondrial (EC 1.3.1.104) (2-enoyl thioester reductase) (Mitochondrial respiratory function protein 1)	ETR1
P38072	-0.15	-0.16	-0.24	0.26	0.26	0.31	0.56	0.63	0.76	0.26	0	-0.32	-0.24	-0.26	0.36	0.36	0.36	0.36	0	0.88	0.67	0.73	SCO2_YEAST	Protein SCO2, mitochondrial	SCO2
P38074	-0.25	-0.24	-0.28	0.26	0.26	0.31	0.94	0.94	0.91	0.26	0	-0.31	-0.33	-0.33	0.36	0.36	0.36	0.36	0	0.87	0.91	0.92	HMT1_YEAST	Protein arginine N-methyltransferase 1 (EC 2.1.1.-) (Major type I protein arginine N-methyltransferase) (Type I PRMT) (hnRNP arginine N-methyltransferase)	HMT1
P38075	-0.19	-0.19	-0.25	0.26	0.26	0.31	0.73	0.75	0.82	0.26	0	-0.27	-0.26	-0.26	0.36	0.36	0.36	0.36	0	0.73	0.72	0.72	PDX3_YEAST	Pyridoxamine 5'-phosphate oxidase (EC 1.4.3.5) (PNP/PMP oxidase) (PNPOx)	PDX3
P38077	-0.2	-0.2	-0.3	0.26	0.26	0.31	0.74	0.77	0.96	0.26	0	-0.35	-0.35	-0.35	0.36	0.36	0.36	0.36	0	0.97	0.98	0.98	ATPG_YEAST	ATP synthase subunit gamma, mitochondrial (F-ATPase gamma subunit)	ATP3
P38080	-0.25	-0.25	-0.34	0.26	0.26	0.31	0.93	0.95	1.09	0.26	0	-0.42	-0.39	-0.4	0.36	0.36	0.36	0.36	0	1.15	1.08	1.1	AKL1_YEAST	Serine/threonine-protein kinase AKL1 (EC 2.7.11.1)	AKL1
P38081	-0.19	-0.18	-0.24	0.26	0.26	0.31	0.7	0.69	0.79	0.26	0	-0.33	-0.34	-0.32	0.36	0.36	0.36	0.36	0	0.91	0.93	0.89	YBQ6_YEAST	Uncharacterized glycosyl hydrolase YBR056W (EC 3.2.1.-)	YBR056W
P38084	-0.44	NA	NA	0.26	NA	NA	1.66	NA	NA	0.26	0	NA	NA	NA	NA	NA	NA	NA	NA	NA	NA	NA	BAP2_YEAST	Leu/Val/Ile amino-acid permease (Branched-chain amino-acid permease 2)	BAP2
P38085	-0.42	-0.46	-0.5	0.26	0.26	0.31	1.59	1.78	1.6	0.26	0	-0.43	-0.39	-0.39	0.36	0.36	0.36	0.36	0	1.18	1.06	1.07	TAT1_YEAST	Valine/tyrosine/tryptophan amino-acid permease 1 (Tyrosine and tryptophan amino acid transporter 1)	TAT1
P38087	-0.14	-0.17	-0.3	0.26	0.26	0.31	0.52	0.66	0.96	0.26	0	-0.26	-0.28	-0.31	0.36	0.36	0.36	0.36	0	0.71	0.79	0.86	YMC2_YEAST	Carrier protein YMC2, mitochondrial	YMC2
P38088	-0.3	-0.28	-0.32	0.26	0.26	0.31	1.13	1.09	1.04	0.26	0	-0.38	-0.38	-0.38	0.36	0.36	0.36	0.36	0	1.05	1.04	1.04	SYG_YEAST	Glycine--tRNA ligase 1, mitochondrial (EC 6.1.1.14) (Diadenosine tetraphosphate synthetase) (Ap4A synthetase) (EC 2.7.7.-) (Glycyl-tRNA synthetase 1) (GlyRS 1) (GlyRS1)	GRS1
P38089	-0.25	-0.23	-0.28	0.26	0.26	0.31	0.93	0.9	0.91	0.26	0	-0.37	-0.34	-0.31	0.36	0.36	0.36	0.36	0	1.02	0.94	0.86	PP2C4_YEAST	Protein phosphatase 2C homolog 4 (PP2C-4) (EC 3.1.3.16)	PTC4
P38109	-0.18	-0.19	NA	0.26	0.26	NA	0.69	0.72	NA	0.26	0	NA	NA	-0.4	NA	NA	0.36	0.36	0	NA	NA	1.11	YBY9_YEAST	Putative serine carboxypeptidase YBR139W (EC 3.4.16.-)	YBR139W
P38112	-0.28	-0.27	-0.31	0.26	0.26	0.31	1.05	1.05	0.98	0.26	0	-0.37	-0.35	-0.35	0.36	0.36	0.36	0.36	0	1.03	0.97	0.96	MAK5_YEAST	ATP-dependent RNA helicase MAK5 (EC 3.6.4.13) (Maintenance of killer protein 5)	MAK5
P38113	-0.07	-0.08	-0.1	0.26	0.26	0.31	0.25	0.3	0.32	0.26	0	-0.19	-0.19	-0.21	0.36	0.36	0.36	0.36	0	0.53	0.52	0.59	ADH5_YEAST	Alcohol dehydrogenase 5 (EC 1.1.1.1) (Alcohol dehydrogenase V)	ADH5
P38115	-0.2	-0.19	-0.26	0.26	0.26	0.31	0.76	0.73	0.83	0.26	0	-0.33	-0.33	-0.33	0.36	0.36	0.36	0.36	0	0.92	0.91	0.91	ARA1_YEAST	D-arabinose dehydrogenase [NAD(P)+] heavy chain (EC 1.1.1.117) (AKR3C)	ARA1
P38116	-0.26	-0.26	-0.32	0.26	0.26	0.31	0.99	1.02	1.03	0.26	0	-0.37	-0.37	-0.37	0.36	0.36	0.36	0.36	0	1.01	1.03	1.02	ARL1_YEAST	ADP-ribosylation factor-like protein 1 (Arf-like GTPase 1)	ARL1
P38120	-0.25	-0.25	-0.33	0.26	0.26	0.31	0.94	0.98	1.05	0.26	0	-0.37	-0.32	-0.31	0.36	0.36	0.36	0.36	0	1.01	0.89	0.85	RT09_YEAST	37S ribosomal protein S9, mitochondrial (Mitochondrial small ribosomal subunit protein uS9m)	MRPS9
P38121	-0.29	-0.28	-0.32	0.26	0.26	0.31	1.1	1.07	1.03	0.26	0	-0.32	-0.31	-0.43	0.36	0.36	0.36	0.36	0	0.88	0.85	1.18	DPOA2_YEAST	DNA polymerase alpha subunit B (DNA polymerase I subunit B) (DNA polymerase alpha:primase complex p86 subunit) (Pol alpha-primase complex p86 subunit) (DNA polymerase-primase complex p74 subunit)	POL12
P38122	-0.17	-0.18	-0.25	0.26	0.26	0.31	0.65	0.68	0.79	0.26	0	-0.31	-0.29	-0.29	0.36	0.36	0.36	0.36	0	0.85	0.81	0.79	PANB_YEAST	3-methyl-2-oxobutanoate hydroxymethyltransferase (EC 2.1.2.11) (Extracellular matrix protein 31) (Ketopantoate hydroxymethyltransferase)	ECM31
P38123	NA	NA	NA	NA	NA	NA	NA	NA	NA	NA	NA	-0.28	NA	NA	0.36	NA	NA	0.36	0	0.77	NA	NA	SWD3_YEAST	COMPASS component SWD3 (Complex proteins associated with SET1 protein SWD3) (Set1C component SWD3)	SWD3
P38127	NA	NA	NA	NA	NA	NA	NA	NA	NA	NA	NA	-0.33	NA	NA	0.36	NA	NA	0.36	0	0.92	NA	NA	RIM2_YEAST	Mitochondrial carrier protein RIM2	RIM2
P38129	-0.25	-0.25	-0.32	0.26	0.26	0.31	0.93	0.95	1.02	0.26	0	-0.37	-0.35	-0.35	0.36	0.36	0.36	0.36	0	1.02	0.96	0.98	TAF5_YEAST	Transcription initiation factor TFIID subunit 5 (TAFII-90) (TBP-associated factor 5) (TBP-associated factor 90 kDa)	TAF5
P38130	-0.3	-0.27	-0.31	0.26	0.26	0.31	1.12	1.03	1.01	0.26	0	-0.37	-0.39	-0.38	0.36	0.36	0.36	0.36	0	1.03	1.08	1.05	KTR3_YEAST	Probable mannosyltransferase KTR3 (EC 2.4.1.-)	KTR3
P38131	-0.44	-0.47	-0.53	0.26	0.26	0.31	1.65	1.8	1.7	0.26	0	-0.43	-0.45	-0.45	0.36	0.36	0.36	0.36	0	1.2	1.26	1.24	KTR4_YEAST	Probable mannosyltransferase KTR4 (EC 2.4.1.-)	KTR4
P38132	-0.39	-0.44	-0.42	0.26	0.26	0.31	1.46	1.69	1.34	0.26	0	-0.45	NA	NA	0.36	NA	NA	0.36	0	1.24	NA	NA	MCM7_YEAST	DNA replication licensing factor MCM7 (EC 3.6.4.12) (Cell division control protein 47) (Minichromosome maintenance protein 7)	MCM7
P38137	-0.38	-0.38	-0.33	0.26	0.26	0.31	1.45	1.46	1.05	0.26	0	-0.42	-0.42	-0.45	0.36	0.36	0.36	0.36	0	1.17	1.16	1.24	FAT2_YEAST	Peroxisomal-coenzyme A synthetase (EC 6.-.-.-)	PCS60
P38138	-0.32	-0.3	-0.39	0.26	0.26	0.31	1.19	1.14	1.25	0.26	0	-0.4	-0.38	-0.39	0.36	0.36	0.36	0.36	0	1.11	1.04	1.07	GLU2A_YEAST	Glucosidase 2 subunit alpha (EC 3.2.1.207) (Alpha-glucosidase II subunit alpha) (Glucosidase II subunit alpha) (Reversal of TOR2 lethality protein 2)	ROT2
P38139	-0.18	-0.18	-0.31	0.26	0.26	0.31	0.68	0.69	0.99	0.26	0	NA	NA	NA	NA	NA	NA	NA	NA	NA	NA	NA	LDH1_YEAST	Lipid droplet hydrolase 1 (EC 3.1.1.-) (Lipid esterase) (EC 3.1.1.-) (Triacylglycerol lipase) (EC 3.1.1.3)	LDH1
P38143	-0.22	-0.23	-0.29	0.26	0.26	0.31	0.83	0.87	0.95	0.26	0	-0.4	-0.39	-0.39	0.36	0.36	0.36	0.36	0	1.09	1.07	1.09	GPX2_YEAST	Glutathione peroxidase-like peroxiredoxin 2 (EC 1.11.1.24) (Glutathione peroxidase homolog 2) (GPx 2)	GPX2
P38144	-0.27	-0.27	-0.31	0.26	0.26	0.31	1.01	1.02	1	0.26	0	-0.37	-0.37	-0.36	0.36	0.36	0.36	0.36	0	1.02	1.03	1.01	ISW1_YEAST	ISWI chromatin-remodeling complex ATPase ISW1 (EC 3.6.4.-)	ISW1
P38145	-0.12	-0.12	-0.17	0.26	0.26	0.31	0.44	0.46	0.55	0.26	0	-0.18	-0.17	-0.17	0.36	0.36	0.36	0.36	0	0.5	0.46	0.46	RISA_YEAST	Riboflavin synthase (RS) (EC 2.5.1.9)	RIB5
P38146	-0.3	-0.3	-0.35	0.26	0.26	0.31	1.13	1.15	1.13	0.26	0	-0.37	-0.39	-0.37	0.36	0.36	0.36	0.36	0	1.03	1.07	1.02	YPT10_YEAST	GTP-binding protein YPT10	YPT10
P38149	-0.28	-0.27	-0.29	0.26	0.26	0.31	1.04	1.02	0.92	0.26	0	-0.36	-0.37	-0.33	0.36	0.36	0.36	0.36	0	1	1.03	0.91	DUG2_YEAST	Probable di- and tripeptidase DUG2 (EC 3.4.-.-) (Deficient in utilization of glutathione protein 2) (GSH degradosomal complex subunit DUG2)	DUG2
P38151	-0.32	-0.3	NA	0.26	0.26	NA	1.22	1.14	NA	0.26	0	-0.39	-0.39	-0.37	0.36	0.36	0.36	0.36	0	1.09	1.08	1.01	PBP2_YEAST	PAB1-binding protein 2	PBP2
P38152	NA	NA	NA	NA	NA	NA	NA	NA	NA	NA	NA	-0.43	-0.37	-0.41	0.36	0.36	0.36	0.36	0	1.19	1.03	1.15	TXTP_YEAST	Tricarboxylate transport protein (Citrate transport protein) (CTP)	CTP1
P38153	-0.25	-0.24	-0.31	0.26	0.26	0.31	0.93	0.94	0.99	0.26	0	-0.33	-0.34	-0.36	0.36	0.36	0.36	0.36	0	0.93	0.95	1	AP3M_YEAST	AP-3 complex subunit mu (AP-3 adaptor complex mu3A subunit) (Adaptor-related protein complex 3 subunit mu) (Mu-adaptin 3A) (Mu3-adaptin)	APM3
P38162	-0.19	-0.22	NA	0.26	0.26	NA	0.73	0.83	NA	0.26	0	-0.24	-0.29	-0.28	0.36	0.36	0.36	0.36	0	0.66	0.79	0.78	MIX23_YEAST	Mitochondrial intermembrane space cysteine motif-containing protein MIX23 (Mitochondrial intermembrane space CX(n)C motif protein of 23 kDa)	MIX23
P38164	-0.23	-0.2	-0.33	0.26	0.26	0.31	0.87	0.77	1.07	0.26	0	-0.28	-0.31	-0.37	0.36	0.36	0.36	0.36	0	0.76	0.85	1.02	SEA4_YEAST	SEH-associated protein 4	SEA4
P38165	-0.26	NA	-0.37	0.26	NA	0.31	0.98	NA	1.19	0.285	0.0371	-0.35	-0.24	-0.34	0.36	0.36	0.36	0.36	0	0.98	0.67	0.95	RTG3_YEAST	Retrograde regulation protein 3	RTG3
P38167	-0.17	-0.15	-0.23	0.26	0.26	0.31	0.64	0.59	0.74	0.26	0	-0.32	-0.27	-0.27	0.36	0.36	0.36	0.36	0	0.89	0.74	0.74	ECM21_YEAST	Protein ECM21 (Extracellular mutant protein 21)	ECM21
P38169	-0.25	-0.28	-0.27	0.26	0.26	0.31	0.93	1.07	0.86	0.26	0	-0.34	-0.36	-0.34	0.36	0.36	0.36	0.36	0	0.95	1	0.95	KMO_YEAST	Kynurenine 3-monooxygenase (EC 1.14.13.9) (Biosynthesis of nicotinic acid protein 4) (Kynurenine 3-hydroxylase)	BNA4
P38170	NA	NA	-0.24	NA	NA	0.31	NA	NA	0.76	0.31	0	NA	NA	NA	NA	NA	NA	NA	NA	NA	NA	NA	CND2_YEAST	Condensin complex subunit 2 (Barren homolog) (CAPH homolog)	BRN1
P38174	-0.29	-0.3	-0.34	0.26	0.26	0.31	1.08	1.15	1.09	0.26	0	-0.41	-0.4	-0.39	0.36	0.36	0.36	0.36	0	1.13	1.11	1.09	MAP2_YEAST	Methionine aminopeptidase 2 (MAP 2) (MetAP 2) (EC 3.4.11.18) (Peptidase M)	MAP2
P38175	-0.35	-0.32	-0.39	0.26	0.26	0.31	1.34	1.24	1.26	0.26	0	-0.38	-0.36	-0.35	0.36	0.36	0.36	0.36	0	1.04	1.01	0.96	RT21_YEAST	37S ribosomal protein MRP21, mitochondrial (Mitochondrial small ribosomal subunit protein bS21m)	MRP21
P38177	-0.26	NA	-0.28	0.26	NA	0.31	1	NA	0.9	0.285	0.0371	-0.28	-0.33	-0.32	0.36	0.36	0.36	0.36	0	0.79	0.92	0.89	YBI6_YEAST	Uncharacterized protein YBL086C	YBL086C
P38181	-0.25	-0.24	-0.29	0.26	0.26	0.31	0.94	0.93	0.95	0.26	0	-0.37	-0.38	-0.35	0.36	0.36	0.36	0.36	0	1.01	1.06	0.97	NU170_YEAST	Nucleoporin NUP170 (Nuclear pore protein NUP170)	NUP170
P38182	-0.24	-0.26	-0.28	0.26	0.26	0.31	0.89	1.02	0.91	0.26	0	-0.37	-0.33	NA	0.36	0.36	NA	0.36	0	1.01	0.92	NA	ATG8_YEAST	Autophagy-related protein 8 (Autophagy-related ubiquitin-like modifier ATG8) (Cytoplasm to vacuole targeting protein 5)	ATG8
P38187	-0.28	-0.28	-0.35	0.26	0.26	0.31	1.07	1.07	1.14	0.26	0	NA	-0.32	-0.4	NA	0.36	0.36	0.36	0	NA	0.89	1.11	UBP13_YEAST	Ubiquitin carboxyl-terminal hydrolase 13 (EC 3.4.19.12) (Deubiquitinating enzyme 13) (Ubiquitin thioesterase 13) (Ubiquitin-specific-processing protease 13)	UBP13
P38197	-0.25	-0.25	-0.31	0.26	0.26	0.31	0.95	0.95	0.98	0.26	0	-0.36	-0.36	-0.37	0.36	0.36	0.36	0.36	0	1	0.99	1.02	PLPHP_YEAST	Pyridoxal phosphate homeostasis protein (PLP homeostasis protein)	YBL036C
P38198	NA	NA	-0.32	NA	NA	0.31	NA	NA	1.03	0.31	0	NA	NA	NA	NA	NA	NA	NA	NA	NA	NA	NA	STU1_YEAST	Protein STU1 (Suppressor of tubulin 1)	STU1
P38199	-0.32	-0.3	-0.36	0.26	0.26	0.31	1.21	1.14	1.16	0.26	0	-0.43	-0.41	-0.41	0.36	0.36	0.36	0.36	0	1.18	1.14	1.14	HEK2_YEAST	Heterogeneous nuclear rnp K-like protein 2 (KH domain-containing protein 1)	HEK2
P38202	NA	-0.29	-0.43	NA	0.26	0.31	NA	1.13	1.38	0.285	0.0371	NA	-0.4	-0.38	NA	0.36	0.36	0.36	0	NA	1.09	1.06	YBC8_YEAST	UPF0642 protein YBL028C	YBL028C
P38203	-0.26	-0.26	-0.32	0.26	0.26	0.31	0.98	0.99	1.03	0.26	0	-0.38	-0.4	-0.39	0.36	0.36	0.36	0.36	0	1.05	1.11	1.09	LSM2_YEAST	U6 snRNA-associated Sm-like protein LSm2 (Small nuclear ribonucleoprotein D homolog SNP3)	LSM2
P38205	-0.26	-0.25	-0.3	0.26	0.26	0.31	0.98	0.97	0.96	0.26	0	-0.37	-0.36	-0.37	0.36	0.36	0.36	0.36	0	1.02	1	1.02	NCL1_YEAST	Multisite-specific tRNA:(cytosine-C(5))-methyltransferase (EC 2.1.1.202) (Multisite-specific tRNA:m5C-methyltransferase) (tRNA (cytosine-5-)-methyltransferase NCL1) (tRNA methyltransferase 4)	NCL1
P38208	-0.31	-0.28	-0.35	0.26	0.26	0.31	1.16	1.09	1.12	0.26	0	-0.37	-0.42	-0.37	0.36	0.36	0.36	0.36	0	1.02	1.15	1.01	POP8_YEAST	Ribonucleases P/MRP protein subunit POP8 (EC 3.1.26.5) (RNA-processing protein POP8) (RNases P/MRP 15.5 kDa subunit)	POP8
P38210	NA	NA	NA	NA	NA	NA	NA	NA	NA	NA	NA	-0.37	-0.37	-0.31	0.36	0.36	0.36	0.36	0	1.01	1.03	0.85	LDB7_YEAST	Chromatin structure-remodeling complex protein RSC14 (Low dye-binding protein 7) (Remodel the structure of chromatin complex subunit 14)	LDB7
P38216	-0.21	-0.2	-0.27	0.26	0.26	0.31	0.8	0.77	0.87	0.26	0	-0.3	-0.3	-0.31	0.36	0.36	0.36	0.36	0	0.83	0.84	0.85	YBM6_YEAST	Uncharacterized protein YBR016W	YBR016W
P38217	-0.27	-0.26	-0.3	0.26	0.26	0.31	1.03	1	0.98	0.26	0	-0.36	-0.36	-0.36	0.36	0.36	0.36	0.36	0	1.01	0.99	0.99	IMB2_YEAST	Importin subunit beta-2 (Importin-104) (Karyopherin subunit beta-2) (Karyopherin-104) (Transportin) (TRN)	KAP104
P38218	-0.21	-0.21	-0.25	0.26	0.26	0.31	0.8	0.79	0.82	0.26	0	NA	-0.3	-0.33	NA	0.36	0.36	0.36	0	NA	0.84	0.93	POA1_YEAST	ADP-ribose 1''-phosphate phosphatase (EC 3.1.3.84) (EC 3.2.2.-) ([Protein ADP-ribosylglutamate] hydrolase)	POA1
P38219	-0.33	-0.33	-0.35	0.26	0.26	0.31	1.27	1.26	1.13	0.26	0	-0.4	-0.39	-0.39	0.36	0.36	0.36	0.36	0	1.1	1.08	1.09	OLA1_YEAST	Obg-like ATPase 1	OLA1
P38221	-0.22	-0.23	-0.32	0.26	0.26	0.31	0.84	0.88	1.02	0.26	0	-0.39	-0.4	-0.41	0.36	0.36	0.36	0.36	0	1.07	1.1	1.15	CDS1_YEAST	Phosphatidate cytidylyltransferase (EC 2.7.7.41) (CDP-diacylglycerol synthase) (CDP-DAG synthase) (CDS) (CDP-diglyceride pyrophosphorylase) (CDP-diglyceride synthase) (CDP-DG synthase) (CTP:phosphatidate cytidylyltransferase)	CDS1
P38222	NA	-0.22	-0.27	NA	0.26	0.31	NA	0.86	0.86	0.285	0.0371	-0.36	NA	-0.29	0.36	NA	0.36	0.36	0	0.99	NA	0.81	RKM3_YEAST	Ribosomal lysine N-methyltransferase 3 (EC 2.1.1.-)	RKM3
P38225	-0.2	-0.21	-0.29	0.26	0.26	0.31	0.77	0.79	0.93	0.26	0	-0.35	-0.34	-0.29	0.36	0.36	0.36	0.36	0	0.97	0.93	0.81	FAT1_YEAST	Very long-chain fatty acid transport protein	FAT1
P38226	-0.18	NA	-0.26	0.26	NA	0.31	0.66	NA	0.85	0.285	0.0371	NA	NA	-0.22	NA	NA	0.36	0.36	0	NA	NA	0.62	CST26_YEAST	Uncharacterized acyltransferase CST26 (EC 2.3.-.-) (Chromosome stability protein 26)	CST26
P38230	-0.1	-0.1	-0.17	0.26	0.26	0.31	0.37	0.39	0.55	0.26	0	-0.24	-0.24	-0.23	0.36	0.36	0.36	0.36	0	0.66	0.67	0.65	QOR_YEAST	Probable quinone oxidoreductase (EC 1.6.5.5) (NADPH:quinone reductase)	ZTA1
P38234	-0.2	-0.21	-0.27	0.26	0.26	0.31	0.77	0.79	0.88	0.26	0	-0.35	-0.35	-0.37	0.36	0.36	0.36	0.36	0	0.98	0.98	1.02	RFS1_YEAST	Protein RFS1 (RAD55 suppressor protein 1)	RFS1
P38235	-0.19	NA	-0.27	0.26	NA	0.31	0.73	NA	0.86	0.285	0.0371	-0.37	-0.37	-0.37	0.36	0.36	0.36	0.36	0	1.01	1.03	1.01	YBQ3_YEAST	Uncharacterized protein YBR053C	YBR053C
P38236	NA	-0.29	-0.29	NA	0.26	0.31	NA	1.12	0.93	0.285	0.0371	NA	-0.28	NA	NA	0.36	NA	0.36	0	NA	0.77	NA	MUM2_YEAST	Protein MUM2 (Muddled meiosis protein 2)	MUM2
P38237	-0.2	-0.17	-0.27	0.26	0.26	0.31	0.77	0.65	0.86	0.26	0	-0.33	-0.31	-0.31	0.36	0.36	0.36	0.36	0	0.91	0.87	0.87	UBP14_YEAST	Ubiquitin carboxyl-terminal hydrolase 14 (EC 3.4.19.12) (Deubiquitinating enzyme 14) (Glucose-induced degradation protein 6) (Ubiquitin thioesterase 14) (Ubiquitin-specific-processing protease 14)	UBP14
P38238	-0.29	-0.3	-0.31	0.26	0.26	0.31	1.08	1.15	1	0.26	0	-0.36	-0.35	-0.36	0.36	0.36	0.36	0.36	0	1.01	0.97	1.01	TRM7_YEAST	tRNA (cytidine(32)/guanosine(34)-2'-O)-methyltransferase (EC 2.1.1.205) (2'-O-ribose RNA methyltransferase TRM7) (tRNA methylase 7)	TRM7
P38241	-0.31	-0.31	-0.38	0.26	0.26	0.31	1.16	1.19	1.23	0.26	0	-0.3	-0.35	-0.34	0.36	0.36	0.36	0.36	0	0.83	0.96	0.94	SLT11_YEAST	Pre-mRNA-splicing factor SLT11 (Extracellular mutant protein 2) (Synthetic lethality with U2 protein 11)	ECM2
P38244	-0.29	-0.28	-0.29	0.26	0.26	0.31	1.08	1.1	0.94	0.26	0	-0.29	NA	-0.34	0.36	NA	0.36	0.36	0	0.81	NA	0.95	PFF1_YEAST	Vacuolar membrane protease (EC 3.4.-.-) (FXNA-related family protease 1)	PFF1
P38247	-0.28	-0.29	NA	0.26	0.26	NA	1.06	1.13	NA	0.26	0	-0.38	-0.38	-0.38	0.36	0.36	0.36	0.36	0	1.04	1.05	1.05	SLM4_YEAST	Protein SLM4 (EGO complex subunit 3) (GSE complex subunit 1)	SLM4
P38248	-0.31	-0.32	-0.34	0.26	0.26	0.31	1.17	1.23	1.11	0.26	0	-0.39	-0.43	-0.42	0.36	0.36	0.36	0.36	0	1.09	1.18	1.18	ECM33_YEAST	Cell wall protein ECM33 (Extracellular mutant protein 33)	ECM33
P38249	-0.27	-0.26	-0.31	0.26	0.26	0.31	1.02	1.01	1	0.26	0	-0.36	-0.36	-0.36	0.36	0.36	0.36	0.36	0	1.01	1	1.01	EIF3A_YEAST	Eukaryotic translation initiation factor 3 subunit A (eIF3a) (Eukaryotic translation initiation factor 3 110 kDa subunit homolog) (eIF3 p110) (Translation initiation factor eIF3, p110 subunit homolog)	RPG1
P38250	-0.24	-0.22	-0.3	0.26	0.26	0.31	0.91	0.86	0.97	0.26	0	-0.37	-0.37	-0.37	0.36	0.36	0.36	0.36	0	1.03	1.03	1.02	IST2_YEAST	Increased sodium tolerance protein 2	IST2
P38251	-0.29	-0.26	-0.32	0.26	0.26	0.31	1.1	1.02	1.04	0.26	0	-0.37	-0.37	-0.37	0.36	0.36	0.36	0.36	0	1.02	1.02	1.02	RFC5_YEAST	Replication factor C subunit 5 (Replication factor C5) (Activator 1 40 kDa subunit)	RFC5
P38254	-0.24	-0.23	-0.3	0.26	0.26	0.31	0.92	0.9	0.97	0.26	0	-0.37	-0.38	-0.38	0.36	0.36	0.36	0.36	0	1.02	1.06	1.04	TTL_YEAST	Probable tubulin--tyrosine ligase PBY1 (EC 6.3.2.25) (P-body-associated protein 1)	PBY1
P38255	-0.24	-0.26	-0.33	0.26	0.26	0.31	0.92	1	1.07	0.26	0	-0.32	-0.36	-0.38	0.36	0.36	0.36	0.36	0	0.87	0.99	1.06	RXT2_YEAST	Transcriptional regulatory protein RXT2	RXT2
P38256	-0.23	-0.24	-0.3	0.26	0.26	0.31	0.86	0.92	0.98	0.26	0	NA	-0.36	-0.33	NA	0.36	0.36	0.36	0	NA	0.99	0.92	YBU6_YEAST	Uncharacterized protein YBR096W	YBR096W
P38260	-0.37	-0.36	-0.39	0.26	0.26	0.31	1.38	1.38	1.27	0.26	0	-0.41	-0.39	-0.4	0.36	0.36	0.36	0.36	0	1.12	1.09	1.1	FES1_YEAST	Hsp70 nucleotide exchange factor FES1 (Factor exchange for SSA1 protein 1)	FES1
P38261	-0.24	-0.24	-0.3	0.26	0.26	0.31	0.91	0.94	0.96	0.26	0	-0.35	-0.35	-0.38	0.36	0.36	0.36	0.36	0	0.98	0.97	1.06	EXO84_YEAST	Exocyst complex component EXO84 (Exocyst complex protein of 84 kDa) (U1 SNP1-associating protein 3)	EXO84
P38262	-0.21	-0.19	-0.3	0.26	0.26	0.31	0.81	0.74	0.95	0.26	0	-0.35	-0.34	-0.33	0.36	0.36	0.36	0.36	0	0.98	0.94	0.91	SIF2_YEAST	SIR4-interacting protein SIF2	SIF2
P38264	-0.38	-0.36	-0.38	0.26	0.26	0.31	1.44	1.38	1.23	0.26	0	-0.45	-0.45	-0.44	0.36	0.36	0.36	0.36	0	1.24	1.24	1.23	PHO88_YEAST	SRP-independent targeting protein 3 (Inorganic phosphate transport protein PHO88) (Phosphate metabolism protein PHO88)	PHO88
P38266	-0.24	-0.23	-0.31	0.26	0.26	0.31	0.92	0.89	1	0.26	0	-0.37	-0.32	-0.35	0.36	0.36	0.36	0.36	0	1.02	0.88	0.97	AIM3_YEAST	Altered inheritance of mitochondria protein 3	AIM3
P38271	-0.23	NA	NA	0.26	NA	NA	0.85	NA	NA	0.26	0	NA	NA	NA	NA	NA	NA	NA	NA	NA	NA	NA	OPY1_YEAST	Protein OPY1 (Overproduction-induced pheromone-resistant yeast protein 1)	OPY1
P38272	-0.3	-0.29	-0.35	0.26	0.26	0.31	1.12	1.12	1.11	0.26	0	-0.41	-0.42	-0.43	0.36	0.36	0.36	0.36	0	1.13	1.15	1.2	SHE3_YEAST	SWI5-dependent HO expression protein 3	SHE3
P38274	NA	-0.26	-0.29	NA	0.26	0.31	NA	0.98	0.93	0.285	0.0371	-0.31	-0.27	-0.3	0.36	0.36	0.36	0.36	0	0.86	0.75	0.83	HSL7_YEAST	Protein arginine N-methyltransferase HSL7 (EC 2.1.1.320) (Histone synthetic lethal protein 7) (Type II protein arginine N-methyltransferase) (Type II PRMT)	HSL7
P38276	-0.21	-0.2	-0.24	0.26	0.26	0.31	0.78	0.77	0.78	0.26	0	-0.32	-0.3	-0.31	0.36	0.36	0.36	0.36	0	0.88	0.83	0.86	YBY7_YEAST	UPF0303 protein YBR137W	YBR137W
P38281	-0.24	-0.23	-0.31	0.26	0.26	0.31	0.91	0.9	0.99	0.26	0	-0.37	-0.36	-0.36	0.36	0.36	0.36	0.36	0	1.02	0.99	1.01	APD1_YEAST	Actin patches distal protein 1	APD1
P38286	-0.27	-0.25	-0.31	0.26	0.26	0.31	1.03	0.98	1	0.26	0	-0.39	-0.41	-0.39	0.36	0.36	0.36	0.36	0	1.08	1.13	1.08	MKAR_YEAST	Very-long-chain 3-oxoacyl-CoA reductase (EC 1.1.1.330) (3-ketoacyl-CoA reductase) (3-ketoreductase) (KAR) (Microsomal beta-keto-reductase)	IFA38
P38288	-0.42	-0.37	-0.43	0.26	0.26	0.31	1.58	1.41	1.4	0.26	0	-0.5	-0.49	-0.51	0.36	0.36	0.36	0.36	0	1.39	1.35	1.4	TOS1_YEAST	Protein TOS1 (Target of SBF 1)	TOS1
P38295	-0.28	-0.29	-0.36	0.26	0.26	0.31	1.04	1.1	1.17	0.26	0	-0.42	-0.42	-0.42	0.36	0.36	0.36	0.36	0	1.16	1.17	1.15	MCFS2_YEAST	Medium-chain fatty acid ethyl ester synthase/esterase 2 (Alcohol O-acetyltransferase) (EC 2.3.1.84) (EC 3.1.1.-) (Ethanol hexanoyl transferase 1)	EHT1
P38300	NA	NA	NA	NA	NA	NA	NA	NA	NA	NA	NA	NA	NA	-0.22	NA	NA	0.36	0.36	0	NA	NA	0.62	MBA1_YEAST	Inner membrane mitoribosome receptor MBA1, mitochondrial (Multi-copy bypass of AFG3 protein)	MBA1
P38301	-0.39	NA	-0.43	0.26	NA	0.31	1.47	NA	1.38	0.285	0.0371	-0.48	-0.44	-0.47	0.36	0.36	0.36	0.36	0	1.33	1.22	1.32	GDT1_YEAST	GCR1-dependent translation factor 1	GDT1
P38302	NA	NA	NA	NA	NA	NA	NA	NA	NA	NA	NA	NA	-0.35	-0.39	NA	0.36	0.36	0.36	0	NA	0.96	1.08	NTC20_YEAST	Pre-mRNA-splicing factor NTC20 (PRP19-associated complex protein 20) (Synergistic to PRP19 mutation protein 384)	NTC20
P38304	-0.26	-0.24	-0.29	0.26	0.26	0.31	0.97	0.91	0.95	0.26	0	-0.37	-0.38	-0.36	0.36	0.36	0.36	0.36	0	1.03	1.06	1.01	MED8_YEAST	Mediator of RNA polymerase II transcription subunit 8 (Mediator complex subunit 8)	MED8
P38305	-0.37	-0.34	-0.44	0.26	0.26	0.31	1.41	1.32	1.41	0.26	0	-0.44	-0.46	-0.47	0.36	0.36	0.36	0.36	0	1.23	1.26	1.31	AIM4_YEAST	Altered inheritance of mitochondria protein 4 (Synthetic with old yellow enzyme protein 1)	AIM4
P38310	-0.21	NA	NA	0.26	NA	NA	0.78	NA	NA	0.26	0	NA	NA	NA	NA	NA	NA	NA	NA	NA	NA	NA	FTH1_YEAST	Iron transporter FTH1	FTH1
P38313	NA	NA	NA	NA	NA	NA	NA	NA	NA	NA	NA	NA	-0.34	NA	NA	0.36	NA	0.36	0	NA	0.95	NA	CENPU_YEAST	Inner kinetochore subunit AME1 (Associated with microtubules and essential protein 1) (CENP-U homolog) (Constitutive centromere-associated network protein AME1)	AME1
P38314	NA	NA	-0.23	NA	NA	0.31	NA	NA	0.73	0.31	0	-0.29	NA	NA	0.36	NA	NA	0.36	0	0.82	NA	NA	SDS24_YEAST	Protein SDS24	SDS24
P38315	-0.2	-0.2	-0.26	0.26	0.26	0.31	0.75	0.75	0.83	0.26	0	-0.3	-0.27	NA	0.36	0.36	NA	0.36	0	0.84	0.75	NA	YBP1_YEAST	YAP1-binding protein 1 (Activator of YAP1)	YBP1
P38321	-0.21	-0.16	-0.25	0.26	0.26	0.31	0.78	0.63	0.81	0.26	0	-0.23	-0.25	-0.27	0.36	0.36	0.36	0.36	0	0.62	0.69	0.75	YB75_YEAST	Uncharacterized protein YBR225W	YBR225W
P38323	-0.22	-0.23	-0.3	0.26	0.26	0.31	0.85	0.9	0.97	0.26	0	-0.34	-0.32	-0.35	0.36	0.36	0.36	0.36	0	0.93	0.88	0.96	CLPX_YEAST	ATP-dependent clpX-like chaperone, mitochondrial (mtClpX) (ATP-dependent unfoldase ClpX)	MCX1
P38326	-0.3	-0.3	NA	0.26	0.26	NA	1.13	1.17	NA	0.26	0	NA	-0.33	NA	NA	0.36	NA	0.36	0	NA	0.9	NA	SWC5_YEAST	SWR1-complex protein 5	SWC5
P38328	NA	NA	NA	NA	NA	NA	NA	NA	NA	NA	NA	-0.32	-0.32	NA	0.36	0.36	NA	0.36	0	0.89	0.9	NA	ARPC1_YEAST	Actin-related protein 2/3 complex subunit 1 (Arp2/3 complex 41 kDa subunit) (p41-ARC)	ARC40
P38331	NA	NA	NA	NA	NA	NA	NA	NA	NA	NA	NA	-0.36	-0.39	-0.39	0.36	0.36	0.36	0.36	0	1.01	1.07	1.09	YB92_YEAST	5'-deoxynucleotidase YBR242W (EC 3.1.3.89)	YBR242W
P38332	NA	NA	-0.28	NA	NA	0.31	NA	NA	0.9	0.31	0	NA	NA	NA	NA	NA	NA	NA	NA	NA	NA	NA	DPH7_YEAST	Diphthine methyltransferase (EC 3.1.1.97) (Diphthamide biosynthesis protein 7) (Endosomal recycling protein 1) (Regulator of rDNA transcription protein 2)	RRT2
P38333	-0.28	-0.28	-0.33	0.26	0.26	0.31	1.07	1.09	1.05	0.26	0	-0.37	-0.38	-0.37	0.36	0.36	0.36	0.36	0	1.02	1.04	1.04	ENP1_YEAST	Essential nuclear protein 1	ENP1
P38334	NA	NA	-0.24	NA	NA	0.31	NA	NA	0.77	0.31	0	NA	NA	NA	NA	NA	NA	NA	NA	NA	NA	NA	TRS20_YEAST	Trafficking protein particle complex subunit 20 (TRAPP subunit 20) (Transport protein particle 20 kDa subunit)	TRS20
P38336	-0.21	-0.27	NA	0.26	0.26	NA	0.79	1.02	NA	0.26	0	-0.37	NA	NA	0.36	NA	NA	0.36	0	1.01	NA	NA	POP4_YEAST	RNases MRP/P 32.9 kDa subunit (RNA-processing protein POP4)	POP4
P38337	-0.26	NA	NA	0.26	NA	NA	0.99	NA	NA	0.26	0	NA	NA	NA	NA	NA	NA	NA	NA	NA	NA	NA	SHG1_YEAST	COMPASS component SHG1 (Complex proteins associated with SET1 protein SHG1) (Set1C component SHG1)	SHG1
P38339	-0.25	-0.25	-0.31	0.26	0.26	0.31	0.94	0.95	1	0.26	0	-0.38	-0.38	-0.37	0.36	0.36	0.36	0.36	0	1.04	1.04	1.03	RGD1_YEAST	RHO GTPase-activating protein RGD1 (RhoGAP) (Related GAP domain protein 1)	RGD1
P38340	-0.3	-0.3	-0.33	0.26	0.26	0.31	1.15	1.17	1.05	0.26	0	-0.42	-0.39	-0.4	0.36	0.36	0.36	0.36	0	1.15	1.08	1.11	NTM1_YEAST	Alpha N-terminal protein methyltransferase 1 (EC 2.1.1.244) (Translation associated element 1) (X-Pro-Lys N-terminal protein methyltransferase 1) (NTM1)	TAE1
P38341	-0.27	-0.29	-0.32	0.26	0.26	0.31	1.03	1.13	1.05	0.26	0	-0.3	-0.31	-0.34	0.36	0.36	0.36	0.36	0	0.83	0.87	0.95	MIC12_YEAST	MICOS complex subunit MIC12 (Altered inheritance of mitochondria protein 5, mitochondrial) (Found in mitochondrial proteome protein 51) (Mitochondrial contact site complex 12 kDa subunit)	MIC12
P38342	NA	NA	NA	NA	NA	NA	NA	NA	NA	NA	NA	-0.36	-0.34	-0.34	0.36	0.36	0.36	0.36	0	1	0.93	0.94	TSC10_YEAST	3-ketodihydrosphingosine reductase TSC10 (EC 1.1.1.102) (3-dehydrosphinganine reductase) (KDS reductase) (Temperature-sensitive CSG2 suppressor protein 10)	TSC10
P38344	-0.39	-0.3	-0.42	0.26	0.26	0.31	1.48	1.15	1.34	0.26	0	-0.44	-0.41	-0.36	0.36	0.36	0.36	0.36	0	1.22	1.13	1.01	REI1_YEAST	Cytoplasmic 60S subunit biogenesis factor REI1 (Required for isotropic bud growth protein 1) (pre-60S factor REI1)	REI1
P38345	-0.29	-0.29	-0.41	0.26	0.26	0.31	1.11	1.14	1.33	0.26	0	-0.33	-0.3	-0.34	0.36	0.36	0.36	0.36	0	0.92	0.82	0.94	SDHF4_YEAST	Succinate dehydrogenase assembly factor 4, mitochondrial (SDH assembly factor 4) (SDHAF4) (Found in mitochondrial proteome protein 21)	SDH8
P38347	NA	NA	-0.31	NA	NA	0.31	NA	NA	0.98	0.31	0	NA	NA	-0.35	NA	NA	0.36	0.36	0	NA	NA	0.97	EFM2_YEAST	Protein-lysine N-methyltransferase EFM2 (EC 2.1.1.-) (Elongation factor methyltransferase 2)	EFM2
P38348	-0.22	-0.23	-0.29	0.26	0.26	0.31	0.84	0.9	0.92	0.26	0	-0.33	-0.35	-0.29	0.36	0.36	0.36	0.36	0	0.91	0.97	0.81	HSM3_YEAST	DNA mismatch repair protein HSM3 (Enhanced spontaneous mutability protein 3)	HSM3
P38349	-0.29	-0.28	-0.34	0.26	0.26	0.31	1.08	1.09	1.1	0.26	0	-0.4	-0.38	-0.46	0.36	0.36	0.36	0.36	0	1.11	1.05	1.28	UBX7_YEAST	UBX domain-containing protein 7	UBX7
P38351	-0.25	-0.24	-0.31	0.26	0.26	0.31	0.93	0.92	1	0.26	0	-0.38	-0.39	-0.38	0.36	0.36	0.36	0.36	0	1.05	1.08	1.06	PAF1_YEAST	RNA polymerase II-associated protein 1 (Protein PAF1)	PAF1
P38352	-0.17	-0.19	-0.24	0.26	0.26	0.31	0.65	0.71	0.78	0.26	0	-0.29	-0.3	NA	0.36	0.36	NA	0.36	0	0.8	0.84	NA	SAF1_YEAST	SCF-associated factor 1	SAF1
P38353	-0.26	-0.24	-0.3	0.26	0.26	0.31	0.98	0.94	0.96	0.26	0	-0.33	-0.35	-0.34	0.36	0.36	0.36	0.36	0	0.92	0.97	0.95	SSH1_YEAST	Sec sixty-one protein homolog (Ssh1 complex subunit SSH1) (Ssh1 complex subunit alpha)	SSH1
P38426	-0.2	-0.19	-0.26	0.26	0.26	0.31	0.76	0.75	0.85	0.26	0	-0.33	-0.36	-0.34	0.36	0.36	0.36	0.36	0	0.91	0.99	0.95	TPS3_YEAST	Trehalose synthase complex regulatory subunit TPS3 (Alpha,alpha-trehalose-phosphate synthase [UDP-forming] 115 kDa subunit)	TPS3
P38427	NA	-0.15	-0.24	NA	0.26	0.31	NA	0.56	0.77	0.285	0.0371	NA	NA	NA	NA	NA	NA	NA	NA	NA	NA	NA	TSL1_YEAST	Trehalose synthase complex regulatory subunit TSL1 (Alpha,alpha-trehalose-phosphate synthase [UDP-forming] 123 kDa subunit)	TSL1
P38428	-0.33	-0.31	-0.35	0.26	0.26	0.31	1.24	1.18	1.13	0.26	0	-0.32	-0.39	-0.35	0.36	0.36	0.36	0.36	0	0.9	1.07	0.98	CUE1_YEAST	Coupling of ubiquitin conjugation to ER degradation protein 1 (Kinetochore-defect suppressor 4)	CUE1
P38429	-0.19	-0.24	NA	0.26	0.26	NA	0.71	0.91	NA	0.26	0	-0.35	-0.31	-0.31	0.36	0.36	0.36	0.36	0	0.98	0.85	0.85	SAP30_YEAST	Transcriptional regulatory protein SAP30	SAP30
P38431	-0.29	-0.28	-0.32	0.26	0.26	0.31	1.11	1.09	1.04	0.26	0	-0.38	-0.37	-0.37	0.36	0.36	0.36	0.36	0	1.04	1.03	1.02	IF5_YEAST	Eukaryotic translation initiation factor 5 (eIF-5)	TIF5
P38439	-0.23	-0.23	-0.32	0.26	0.26	0.31	0.88	0.87	1.04	0.26	0	-0.39	-0.37	-0.37	0.36	0.36	0.36	0.36	0	1.07	1.02	1.04	LEO1_YEAST	RNA polymerase-associated protein LEO1	LEO1
P38523	-0.25	-0.24	-0.31	0.26	0.26	0.31	0.96	0.94	1	0.26	0	-0.38	-0.37	-0.38	0.36	0.36	0.36	0.36	0	1.05	1.03	1.04	GRPE_YEAST	GrpE protein homolog, mitochondrial	MGE1
P38555	-0.31	-0.3	-0.34	0.26	0.26	0.31	1.16	1.15	1.1	0.26	0	-0.4	-0.39	-0.4	0.36	0.36	0.36	0.36	0	1.1	1.09	1.1	YPT31_YEAST	GTP-binding protein YPT31/YPT8 (Rab GTPase YPT31)	YPT31
P38604	NA	-0.25	-0.27	NA	0.26	0.31	NA	0.96	0.88	0.285	0.0371	-0.29	-0.28	-0.32	0.36	0.36	0.36	0.36	0	0.8	0.78	0.88	ERG7_YEAST	Lanosterol synthase (EC 5.4.99.7) (2,3-epoxysqualene--lanosterol cyclase) (Oxidosqualene--lanosterol cyclase) (OSC)	ERG7
P38615	-0.19	-0.19	-0.29	0.26	0.26	0.31	0.72	0.74	0.94	0.26	0	-0.32	-0.34	-0.32	0.36	0.36	0.36	0.36	0	0.89	0.94	0.88	RIM11_YEAST	Serine/threonine-protein kinase RIM11/MSD1 (EC 2.7.11.1) (Regulator of IME2 protein 11)	RIM11
P38616	NA	-0.1	-0.22	NA	0.26	0.31	NA	0.4	0.7	0.285	0.0371	-0.2	NA	NA	0.36	NA	NA	0.36	0	0.55	NA	NA	YGP1_YEAST	Protein YGP1 (GP38)	YGP1
P38620	-0.24	-0.25	-0.32	0.26	0.26	0.31	0.92	0.98	1.02	0.26	0	-0.33	-0.35	-0.36	0.36	0.36	0.36	0.36	0	0.91	0.97	0.99	KPR2_YEAST	Ribose-phosphate pyrophosphokinase 2 (EC 2.7.6.1) (Phosphoribosyl pyrophosphate synthase 2)	PRS2
P38623	-0.37	-0.36	-0.35	0.26	0.26	0.31	1.41	1.37	1.14	0.26	0	-0.43	-0.44	-0.35	0.36	0.36	0.36	0.36	0	1.18	1.2	0.98	RCK2_YEAST	Serine/threonine-protein kinase RCK2 (EC 2.7.11.1) (CAM kinase-like protein kinase CLK1)	RCK2
P38624	-0.26	-0.25	-0.32	0.26	0.26	0.31	0.99	0.95	1.03	0.26	0	-0.38	-0.35	-0.36	0.36	0.36	0.36	0.36	0	1.04	0.98	1	PSB1_YEAST	Proteasome subunit beta type-1 (EC 3.4.25.1) (Macropain subunit PRE3) (Multicatalytic endopeptidase complex subunit PRE3) (Proteasome component PRE3) (Proteinase YSCE subunit PRE3)	PRE3
P38625	-0.3	-0.29	-0.33	0.26	0.26	0.31	1.14	1.13	1.07	0.26	0	-0.4	-0.39	-0.4	0.36	0.36	0.36	0.36	0	1.11	1.09	1.11	GUAA_YEAST	GMP synthase [glutamine-hydrolyzing] (EC 6.3.5.2) (GMP synthetase) (Glutamine amidotransferase)	GUA1
P38626	-0.29	-0.28	-0.33	0.26	0.26	0.31	1.08	1.08	1.05	0.26	0	-0.4	-0.4	-0.39	0.36	0.36	0.36	0.36	0	1.09	1.1	1.09	NCB5R_YEAST	NADH-cytochrome b5 reductase 1 (EC 1.6.2.2) (Microsomal cytochrome b reductase) (P35)	CBR1
P38627	-0.23	-0.22	-0.26	0.26	0.26	0.31	0.88	0.84	0.84	0.26	0	-0.36	-0.39	-0.35	0.36	0.36	0.36	0.36	0	1.01	1.09	0.97	URA8_YEAST	CTP synthase 2 (EC 6.3.4.2) (CTP synthetase 2) (UTP--ammonia ligase 2)	URA8
P38628	-0.28	-0.28	-0.31	0.26	0.26	0.31	1.07	1.09	1	0.26	0	-0.43	-0.41	-0.42	0.36	0.36	0.36	0.36	0	1.18	1.12	1.16	AGM1_YEAST	Phosphoacetylglucosamine mutase (PAGM) (EC 5.4.2.3) (Acetylglucosamine phosphomutase) (N-acetylglucosamine-phosphate mutase) (PGM-complementing protein 1)	PCM1
P38629	-0.27	-0.27	-0.33	0.26	0.26	0.31	1.01	1.05	1.05	0.26	0	-0.38	-0.38	-0.37	0.36	0.36	0.36	0.36	0	1.06	1.04	1.03	RFC3_YEAST	Replication factor C subunit 3 (Replication factor C3) (Activator 1 40 kDa subunit)	RFC3
P38630	-0.29	-0.28	-0.33	0.26	0.26	0.31	1.11	1.06	1.07	0.26	0	-0.41	-0.39	-0.38	0.36	0.36	0.36	0.36	0	1.13	1.07	1.06	RFC1_YEAST	Replication factor C subunit 1 (Replication factor C1) (Activator 1 95 kDa subunit) (Cell division control protein 44)	RFC1
P38631	-0.46	-0.42	-0.43	0.26	0.26	0.31	1.72	1.63	1.39	0.26	0	-0.41	-0.46	-0.43	0.36	0.36	0.36	0.36	0	1.14	1.28	1.2	FKS1_YEAST	1,3-beta-glucan synthase component FKS1 (EC 2.4.1.34) (1,3-beta-D-glucan-UDP glucosyltransferase) (Calcineurin dependent protein 1) (Calcofluor white hypersensitivity protein 53) (Echinocandin target gene protein 1) (FK506 sensitivity protein 1) (Glucan synthase of cerevisiae protein 1) (Papulacandin B resistance protein 1)	FKS1
P38635	-0.21	-0.22	-0.28	0.26	0.26	0.31	0.81	0.84	0.9	0.26	0	-0.31	-0.31	-0.32	0.36	0.36	0.36	0.36	0	0.85	0.85	0.88	HIS9_YEAST	Histidinol-phosphatase (HolPase) (EC 3.1.3.15)	HIS2
P38682	-0.31	-0.3	-0.33	0.26	0.26	0.31	1.18	1.17	1.08	0.26	0	-0.39	-0.4	-0.39	0.36	0.36	0.36	0.36	0	1.09	1.09	1.09	GLO3_YEAST	ADP-ribosylation factor GTPase-activating protein GLO3 (ARF GAP GLO3)	GLO3
P38687	-0.28	-0.26	-0.31	0.26	0.26	0.31	1.07	0.98	0.98	0.26	0	-0.37	-0.37	-0.37	0.36	0.36	0.36	0.36	0	1.04	1.04	1.03	SRP68_YEAST	Signal recognition particle subunit SRP68 (Signal recognition particle 68 kDa protein homolog)	SRP68
P38688	-0.26	-0.24	-0.31	0.26	0.26	0.31	0.98	0.92	1	0.26	0	-0.37	-0.38	-0.38	0.36	0.36	0.36	0.36	0	1.04	1.04	1.06	SRP72_YEAST	Signal recognition particle subunit SRP72 (Signal recognition particle 72 kDa protein homolog)	SRP72
P38689	-0.26	-0.28	-0.31	0.26	0.26	0.31	1	1.06	0.99	0.26	0	-0.37	-0.36	-0.36	0.36	0.36	0.36	0.36	0	1.02	1.01	1.01	KPR3_YEAST	Ribose-phosphate pyrophosphokinase 3 (EC 2.7.6.1) (Phosphoribosyl pyrophosphate synthase 3)	PRS3
P38691	NA	NA	NA	NA	NA	NA	NA	NA	NA	NA	NA	-0.36	NA	NA	0.36	NA	NA	0.36	0	1	NA	NA	KSP1_YEAST	Serine/threonine-protein kinase KSP1 (EC 2.7.11.1)	KSP1
P38692	NA	-0.26	NA	NA	0.26	NA	NA	1.01	NA	0.26	0	NA	NA	-0.41	NA	NA	0.36	0.36	0	NA	NA	1.14	KIC1_YEAST	Serine/threonine-protein kinase KIC1 (EC 2.7.11.1) (Kinase that interacts with CDC31) (N-rich kinase 1)	KIC1
P38694	-0.27	-0.25	-0.31	0.26	0.26	0.31	1.01	0.96	1	0.26	0	-0.38	-0.4	-0.39	0.36	0.36	0.36	0.36	0	1.06	1.1	1.09	MSC7_YEAST	Putative aldehyde dehydrogenase-like protein YHR039C (EC 1.2.1.-) (Meiotic sister-chromatid recombination protein 7)	MSC7
P38697	-0.33	-0.3	-0.33	0.26	0.26	0.31	1.24	1.16	1.06	0.26	0	-0.41	-0.42	-0.41	0.36	0.36	0.36	0.36	0	1.14	1.16	1.15	IMDH2_YEAST	Inosine-5'-monophosphate dehydrogenase 2 (IMP dehydrogenase 2) (IMPD 2) (IMPDH 2) (EC 1.1.1.205)	IMD2
P38698	-0.26	-0.27	-0.32	0.26	0.26	0.31	1	1.04	1.02	0.26	0	-0.4	-0.39	-0.38	0.36	0.36	0.36	0.36	0	1.1	1.08	1.06	PPX1_YEAST	Exopolyphosphatase (ExopolyPase) (EC 3.6.1.11) (Metaphosphatase)	PPX1
P38701	-0.35	-0.35	-0.37	0.26	0.26	0.31	1.33	1.33	1.18	0.26	0	-0.42	-0.42	-0.42	0.36	0.36	0.36	0.36	0	1.17	1.16	1.16	RS20_YEAST	40S ribosomal protein S20 (Small ribosomal subunit protein uS10)	RPS20
P38703	-0.22	-0.21	-0.28	0.26	0.26	0.31	0.82	0.83	0.89	0.26	0	-0.29	-0.32	-0.32	0.36	0.36	0.36	0.36	0	0.81	0.88	0.88	LAG1_YEAST	Ceramide synthase LAG1 (EC 2.3.1.-) (Longevity assurance factor 1) (Longevity assurance gene 1 protein) (Longevity assurance protein 1) (Sphingosine N-acyltransferase LAG1) (EC 2.3.1.24)	LAG1
P38707	-0.3	-0.3	-0.33	0.26	0.26	0.31	1.13	1.15	1.05	0.26	0	-0.39	-0.39	-0.38	0.36	0.36	0.36	0.36	0	1.08	1.07	1.07	SYNC_YEAST	Asparagine--tRNA ligase, cytoplasmic (EC 6.1.1.22) (Asparaginyl-tRNA synthetase) (AsnRS)	DED81
P38708	-0.3	-0.3	-0.33	0.26	0.26	0.31	1.13	1.14	1.06	0.26	0	-0.37	-0.37	-0.37	0.36	0.36	0.36	0.36	0	1.03	1.02	1.03	YHI0_YEAST	Putative proline--tRNA ligase YHR020W (EC 6.1.1.15) (Prolyl-tRNA synthetase) (ProRS)	YHR020W
P38710	-0.23	-0.22	-0.27	0.26	0.26	0.31	0.87	0.84	0.85	0.26	0	-0.38	-0.36	-0.4	0.36	0.36	0.36	0.36	0	1.06	1	1.1	INM1_YEAST	Inositol monophosphatase 1 (IMP 1) (IMPase 1) (EC 3.1.3.25) (Inositol-1(or 4)-monophosphatase 1)	INM1
P38711	-0.35	-0.31	-0.35	0.26	0.26	0.31	1.31	1.21	1.13	0.26	0	-0.42	-0.42	-0.42	0.36	0.36	0.36	0.36	0	1.16	1.16	1.17	RS27B_YEAST	40S ribosomal protein S27-B (RP61) (Small ribosomal subunit protein eS27-B) (YS20)	RPS27B
P38712	-0.28	-0.29	-0.33	0.26	0.26	0.31	1.07	1.11	1.05	0.26	0	-0.36	-0.35	-0.36	0.36	0.36	0.36	0.36	0	1.01	0.97	1	RRP3_YEAST	ATP-dependent rRNA helicase RRP3 (EC 3.6.4.13) (Ribosomal RNA-processing protein 3)	RRP3
P38713	-0.27	-0.3	-0.33	0.26	0.26	0.31	1.03	1.15	1.06	0.26	0	NA	-0.3	-0.28	NA	0.36	0.36	0.36	0	NA	0.84	0.78	OSH3_YEAST	Oxysterol-binding protein homolog 3	OSH3
P38715	-0.24	-0.23	-0.29	0.26	0.26	0.31	0.89	0.87	0.93	0.26	0	-0.39	-0.39	-0.39	0.36	0.36	0.36	0.36	0	1.07	1.07	1.09	GRE3_YEAST	NADPH-dependent aldose reductase GRE3 (AR) (EC 1.1.1.21) (Genes de respuesta a estres protein 3) (NADPH-dependent aldo-keto reductase GRE3) (Xylose reductase) (EC 1.1.1.-)	GRE3
P38716	-0.23	-0.22	-0.29	0.26	0.26	0.31	0.87	0.86	0.92	0.26	0	-0.35	-0.34	-0.35	0.36	0.36	0.36	0.36	0	0.97	0.95	0.96	YHR2_YEAST	Uncharacterized trans-sulfuration enzyme YHR112C	YHR112C
P38719	-0.34	-0.31	-0.31	0.26	0.26	0.31	1.29	1.2	0.99	0.26	0	-0.34	-0.35	-0.35	0.36	0.36	0.36	0.36	0	0.95	0.95	0.96	DBP8_YEAST	ATP-dependent RNA helicase DBP8 (EC 3.6.4.13) (DEAD box protein 8)	DBP8
P38720	-0.29	-0.29	-0.33	0.26	0.26	0.31	1.1	1.11	1.07	0.26	0	-0.42	-0.42	-0.42	0.36	0.36	0.36	0.36	0	1.17	1.16	1.16	6PGD1_YEAST	6-phosphogluconate dehydrogenase, decarboxylating 1 (EC 1.1.1.44)	GND1
P38723	-0.37	-0.41	NA	0.26	0.26	NA	1.39	1.57	NA	0.26	0	NA	NA	NA	NA	NA	NA	NA	NA	NA	NA	NA	COS8_YEAST	Protein COS8	COS8
P38732	-0.29	-0.26	-0.31	0.26	0.26	0.31	1.09	1.01	0.99	0.26	0	-0.37	-0.31	-0.38	0.36	0.36	0.36	0.36	0	1.02	0.87	1.04	EFM1_YEAST	Protein-lysine N-methyltransferase EFM1 (EC 2.1.1.-) (Elongation factor methyltransferase 1)	EFM1
P38736	-0.32	-0.32	-0.33	0.26	0.26	0.31	1.2	1.21	1.06	0.26	0	-0.41	-0.37	-0.33	0.36	0.36	0.36	0.36	0	1.14	1.01	0.93	GOSR1_YEAST	Golgi SNAP receptor complex member 1 (Golgi SNARE protein 1) (Protein transport protein GOS1)	GOS1
P38737	-0.39	-0.36	-0.37	0.26	0.26	0.31	1.47	1.4	1.2	0.26	0	-0.42	-0.39	-0.4	0.36	0.36	0.36	0.36	0	1.17	1.07	1.12	ECM29_YEAST	Proteasome component ECM29 (Extracellular mutant protein 29)	ECM29
P38738	NA	NA	NA	NA	NA	NA	NA	NA	NA	NA	NA	NA	NA	-0.32	NA	NA	0.36	0.36	0	NA	NA	0.9	OCA5_YEAST	Oxidant-induced cell-cycle arrest protein 5	OCA5
P38742	NA	NA	-0.34	NA	NA	0.31	NA	NA	1.08	0.31	0	NA	NA	NA	NA	NA	NA	NA	NA	NA	NA	NA	NPR3_YEAST	Nitrogen permease regulator 3 (Required for meiotic nuclear division protein 11)	NPR3
P38746	-0.23	-0.2	-0.29	0.26	0.26	0.31	0.86	0.78	0.94	0.26	0	NA	NA	-0.28	NA	NA	0.36	0.36	0	NA	NA	0.79	YLF2_YEAST	Obg-like ATPase homolog (OLA1 homolog)	YLF2
P38747	-0.26	NA	-0.33	0.26	NA	0.31	0.98	NA	1.06	0.285	0.0371	-0.39	-0.35	-0.32	0.36	0.36	0.36	0.36	0	1.09	0.98	0.89	OTU2_YEAST	OTU domain-containing protein 2	OTU2
P38749	NA	-0.36	-0.37	NA	0.26	0.31	NA	1.4	1.2	0.285	0.0371	-0.52	-0.47	-0.54	0.36	0.36	0.36	0.36	0	1.44	1.31	1.5	YAP3_YEAST	AP-1-like transcription factor YAP3	YAP3
P38753	-0.28	-0.29	-0.35	0.26	0.26	0.31	1.07	1.13	1.14	0.26	0	-0.42	-0.42	-0.33	0.36	0.36	0.36	0.36	0	1.15	1.16	0.92	HSE1_YEAST	Class E vacuolar protein-sorting machinery protein HSE1	HSE1
P38755	-0.24	-0.24	-0.3	0.26	0.26	0.31	0.92	0.92	0.97	0.26	0	-0.36	-0.37	-0.36	0.36	0.36	0.36	0.36	0	0.99	1.02	1.01	OSH7_YEAST	Oxysterol-binding protein homolog 7	OSH7
P38756	-0.24	-0.24	-0.29	0.26	0.26	0.31	0.92	0.91	0.92	0.26	0	-0.33	-0.31	-0.29	0.36	0.36	0.36	0.36	0	0.91	0.86	0.81	TCD1_YEAST	tRNA threonylcarbamoyladenosine dehydratase 1 (EC 6.1.-.-) (t(6)A37 dehydratase 1)	TCD1
P38758	-0.27	-0.25	-0.29	0.26	0.26	0.31	1	0.95	0.92	0.26	0	-0.36	-0.37	-0.34	0.36	0.36	0.36	0.36	0	0.99	1.02	0.95	TDA3_YEAST	Putative oxidoreductase TDA3 (EC 1.-.-.-) (Batten disease protein 3) (Topoisomerase I damage affected protein 3)	TDA3
P38759	-0.28	-0.27	-0.32	0.26	0.26	0.31	1.05	1.02	1.04	0.26	0	-0.35	-0.36	-0.35	0.36	0.36	0.36	0.36	0	0.97	1	0.97	VPS29_YEAST	Vacuolar protein sorting-associated protein 29 (Carboxypeptidase Y-deficient protein 11) (Vesicle protein sorting 29)	VPS29
P38764	-0.28	-0.27	-0.33	0.26	0.26	0.31	1.06	1.05	1.05	0.26	0	-0.41	-0.4	-0.4	0.36	0.36	0.36	0.36	0	1.13	1.11	1.12	RPN1_YEAST	26S proteasome regulatory subunit RPN1 (HMG-CoA reductase degradation protein 2) (Proteasome non-ATPase subunit 1)	RPN1
P38765	-0.09	-0.1	-0.12	0.26	0.26	0.31	0.34	0.38	0.4	0.26	0	-0.16	-0.17	-0.17	0.36	0.36	0.36	0.36	0	0.44	0.46	0.47	YHI9_YEAST	Uncharacterized isomerase YHI9 (EC 5.1.-.-)	YHI9
P38768	-0.25	-0.23	-0.32	0.26	0.26	0.31	0.96	0.9	1.02	0.26	0	-0.32	-0.36	-0.31	0.36	0.36	0.36	0.36	0	0.9	0.99	0.87	PIH1_YEAST	Protein interacting with Hsp90 1 (Nucleolar protein 17)	PIH1
P38771	-0.22	-0.24	-0.3	0.26	0.26	0.31	0.82	0.92	0.96	0.26	0	-0.37	-0.36	-0.38	0.36	0.36	0.36	0.36	0	1.02	1	1.07	RRF1_YEAST	Ribosome-recycling factor, mitochondrial (RRF) (Ribosome-releasing factor, mitochondrial)	RRF1
P38772	NA	NA	-0.31	NA	NA	0.31	NA	NA	1.01	0.31	0	-0.35	NA	-0.29	0.36	NA	0.36	0.36	0	0.96	NA	0.79	BCD1_YEAST	Box C/D snoRNA protein 1	BCD1
P38773	-0.24	-0.22	-0.25	0.26	0.26	0.31	0.91	0.83	0.81	0.26	0	-0.33	-0.32	-0.33	0.36	0.36	0.36	0.36	0	0.92	0.89	0.9	DOG2_YEAST	2-deoxyglucose-6-phosphate phosphatase 2 (2-DOG-6-P 2) (2-deoxyglucose-6-phosphatase 2) (EC 3.1.3.68)	DOG2
P38775	-0.23	-0.19	-0.27	0.26	0.26	0.31	0.89	0.73	0.88	0.26	0	-0.33	-0.4	-0.38	0.36	0.36	0.36	0.36	0	0.9	1.09	1.06	YHK5_YEAST	Putative uncharacterized protein YHR045W	YHR045W
P38777	-0.24	-0.23	-0.3	0.26	0.26	0.31	0.93	0.88	0.95	0.26	0	-0.29	-0.28	-0.29	0.36	0.36	0.36	0.36	0	0.79	0.79	0.81	FSH1_YEAST	Family of serine hydrolases 1 (EC 3.1.-.-)	FSH1
P38779	-0.28	-0.28	-0.32	0.26	0.26	0.31	1.08	1.08	1.02	0.26	0	-0.37	-0.36	-0.36	0.36	0.36	0.36	0.36	0	1.01	1.01	1	CIC1_YEAST	Proteasome-interacting protein CIC1 (Core interacting component 1)	CIC1
P38781	-0.25	-0.25	-0.3	0.26	0.26	0.31	0.96	0.96	0.95	0.26	0	-0.35	-0.36	NA	0.36	0.36	NA	0.36	0	0.98	1	NA	RSC30_YEAST	Chromatin structure-remodeling complex protein RSC30 (Remodel the structure of chromatin complex subunit 30)	RSC30
P38782	NA	NA	-0.3	NA	NA	0.31	NA	NA	0.96	0.31	0	-0.3	-0.34	NA	0.36	0.36	NA	0.36	0	0.82	0.94	NA	MED6_YEAST	Mediator of RNA polymerase II transcription subunit 6 (Mediator complex subunit 6)	MED6
P38783	NA	NA	-0.33	NA	NA	0.31	NA	NA	1.06	0.31	0	-0.35	-0.34	NA	0.36	0.36	NA	0.36	0	0.97	0.95	NA	FYV4_YEAST	Protein FYV4, mitochondrial (Function required for yeast viability protein 4) (Mitochondrial small ribosomal subunit protein mS41)	FYV4
P38784	-0.3	-0.3	-0.32	0.26	0.26	0.31	1.15	1.14	1.04	0.26	0	NA	-0.39	NA	NA	0.36	NA	0.36	0	NA	1.09	NA	VMA22_YEAST	Vacuolar ATPase assembly protein VMA22	VMA22
P38786	-0.27	-0.27	-0.25	0.26	0.26	0.31	1.02	1.02	0.81	0.26	0	-0.37	-0.39	-0.36	0.36	0.36	0.36	0.36	0	1.02	1.07	1.01	RPP1_YEAST	Ribonuclease P/MRP protein subunit RPP1 (EC 3.1.26.5) (RNA-processing protein RPP1) (RNaseP/MRP 32.2 kDa subunit)	RPP1
P38787	-0.27	-0.25	-0.3	0.26	0.26	0.31	1	0.95	0.95	0.26	0	-0.35	-0.36	-0.36	0.36	0.36	0.36	0.36	0	0.97	1	1	PANE_YEAST	2-dehydropantoate 2-reductase (EC 1.1.1.169) (Ketopantoate reductase) (KPA reductase) (KPR)	PAN5
P38788	-0.3	-0.29	-0.32	0.26	0.26	0.31	1.13	1.12	1.04	0.26	0	-0.39	-0.38	-0.38	0.36	0.36	0.36	0.36	0	1.07	1.06	1.07	SSZ1_YEAST	Ribosome-associated complex subunit SSZ1 (DnaK-related protein SSZ1) (Heat shock protein 70 homolog SSZ1) (Pleiotropic drug resistance protein 13)	SSZ1
P38789	-0.29	-0.31	-0.36	0.26	0.26	0.31	1.1	1.19	1.16	0.26	0	-0.39	-0.38	-0.38	0.36	0.36	0.36	0.36	0	1.07	1.06	1.06	SSF1_YEAST	Ribosome biogenesis protein SSF1	SSF1
P38791	-0.3	-0.3	-0.33	0.26	0.26	0.31	1.15	1.14	1.05	0.26	0	-0.38	-0.37	-0.38	0.36	0.36	0.36	0.36	0	1.06	1.04	1.04	DHYS_YEAST	Deoxyhypusine synthase (DHS) (EC 2.5.1.46)	DYS1
P38792	-0.24	-0.23	-0.29	0.26	0.26	0.31	0.9	0.9	0.95	0.26	0	-0.33	-0.32	-0.31	0.36	0.36	0.36	0.36	0	0.9	0.89	0.86	RRP4_YEAST	Exosome complex component RRP4 (Ribosomal RNA-processing protein 4)	RRP4
P38793	-0.25	-0.24	-0.3	0.26	0.26	0.31	0.95	0.92	0.98	0.26	0	-0.35	-0.34	-0.34	0.36	0.36	0.36	0.36	0	0.97	0.94	0.95	TRM5_YEAST	tRNA (guanine(37)-N1)-methyltransferase (EC 2.1.1.228) (M1G-methyltransferase) (tRNA [GM37] methyltransferase) (tRNA methyltransferase 5)	TRM5
P38795	-0.26	-0.25	-0.31	0.26	0.26	0.31	0.98	0.97	0.99	0.26	0	-0.4	-0.37	-0.38	0.36	0.36	0.36	0.36	0	1.1	1.03	1.06	NADE_YEAST	Glutamine-dependent NAD(+) synthetase (EC 6.3.5.1) (NAD(+) synthase [glutamine-hydrolyzing])	QNS1
P38797	-0.27	-0.27	-0.31	0.26	0.26	0.31	1.02	1.06	1	0.26	0	-0.35	-0.39	-0.41	0.36	0.36	0.36	0.36	0	0.96	1.07	1.13	PP2C7_YEAST	Protein phosphatase 2C homolog 7, mitochondrial (PP2C-7) (EC 3.1.3.16)	PTC7
P38798	-0.24	-0.25	-0.28	0.26	0.26	0.31	0.89	0.95	0.9	0.26	0	-0.31	-0.35	-0.29	0.36	0.36	0.36	0.36	0	0.86	0.97	0.82	NMD2_YEAST	Nonsense-mediated mRNA decay protein 2 (Up-frameshift suppressor 2)	NMD2
P38801	-0.31	-0.28	-0.35	0.26	0.26	0.31	1.16	1.09	1.12	0.26	0	-0.4	-0.38	-0.4	0.36	0.36	0.36	0.36	0	1.11	1.05	1.1	LRP1_YEAST	Exosome complex protein LRP1 (Like an rRNA processing protein 1) (Yeast C1D domain-containing protein) (rRNA processing protein 47)	LRP1
P38803	-0.24	-0.26	-0.29	0.26	0.26	0.31	0.91	0.99	0.94	0.26	0	-0.31	-0.34	-0.27	0.36	0.36	0.36	0.36	0	0.87	0.94	0.75	IPI1_YEAST	Pre-rRNA-processing protein IPI1 (Involved in processing IST2 protein 1)	IPI1
P38804	-0.17	-0.16	-0.24	0.26	0.26	0.31	0.62	0.63	0.78	0.26	0	NA	NA	NA	NA	NA	NA	NA	NA	NA	NA	NA	SDO1L_YEAST	Restriction of telomere capping protein 3	RTC3
P38805	-0.36	-0.39	-0.44	0.26	0.26	0.31	1.35	1.51	1.43	0.26	0	-0.38	NA	NA	0.36	NA	NA	0.36	0	1.06	NA	NA	RPF1_YEAST	Ribosome production factor 1 (Ribosome biogenesis protein RPF1)	RPF1
P38809	NA	NA	-0.32	NA	NA	0.31	NA	NA	1.03	0.31	0	-0.31	-0.35	-0.34	0.36	0.36	0.36	0.36	0	0.87	0.96	0.95	YHP7_YEAST	Uncharacterized protein YHR097C	YHR097C
P38810	-0.32	-0.29	-0.34	0.26	0.26	0.31	1.21	1.14	1.09	0.26	0	-0.4	-0.4	-0.4	0.36	0.36	0.36	0.36	0	1.12	1.12	1.11	SFB3_YEAST	SED5-binding protein 3 (Lethal with SEC13 protein 1) (SEC24-related protein 3)	SFB3
P38811	-0.28	-0.27	-0.33	0.26	0.26	0.31	1.06	1.03	1.05	0.26	0	-0.38	-0.39	-0.3	0.36	0.36	0.36	0.36	0	1.06	1.07	0.84	TRA1_YEAST	Transcription-associated protein 1 (p400 kDa component of SAGA)	TRA1
P38812	NA	NA	NA	NA	NA	NA	NA	NA	NA	NA	NA	-0.33	-0.31	-0.29	0.36	0.36	0.36	0.36	0	0.92	0.84	0.8	GEP4_YEAST	Phosphatidylglycerophosphatase GEP4, mitochondrial (EC 3.1.3.27) (Genetic interactor of prohibitins 4) (PGP phosphatase GEP4)	GEP4
P38816	NA	NA	NA	NA	NA	NA	NA	NA	NA	NA	NA	-0.25	NA	NA	0.36	NA	NA	0.36	0	0.71	NA	NA	TRXB2_YEAST	Thioredoxin reductase 2, mitochondrial (EC 1.8.1.9)	TRR2
P38817	-0.33	-0.33	-0.36	0.26	0.26	0.31	1.26	1.25	1.17	0.26	0	-0.4	-0.41	-0.41	0.36	0.36	0.36	0.36	0	1.12	1.14	1.14	GGA2_YEAST	ADP-ribosylation factor-binding protein GGA2 (Golgi-localized, gamma ear-containing, ARF-binding protein 2)	GGA2
P38818	NA	-0.14	NA	NA	0.26	NA	NA	0.55	NA	0.26	0	NA	NA	NA	NA	NA	NA	NA	NA	NA	NA	NA	CTM1_YEAST	Cytochrome c lysine N-methyltransferase 1 (EC 2.1.1.59)	CTM1
P38820	-0.23	-0.22	-0.29	0.26	0.26	0.31	0.86	0.83	0.92	0.26	0	-0.32	-0.33	-0.33	0.36	0.36	0.36	0.36	0	0.9	0.91	0.93	UBA4_YEAST	Adenylyltransferase and sulfurtransferase UBA4 (Needs CLA4 to survive protein 3) (Ubiquitin-like protein activator 4) [Includes: Adenylyltransferase UBA4 (EC 2.7.7.-); Sulfurtransferase UBA4 (EC 2.8.1.-)]	UBA4
P38821	-0.22	-0.22	-0.3	0.26	0.26	0.31	0.84	0.85	0.95	0.26	0	-0.36	-0.37	-0.38	0.36	0.36	0.36	0.36	0	0.99	1.03	1.04	DNPEP_YEAST	Aspartyl aminopeptidase 4 (EC 3.4.11.21)	APE4
P38822	-0.24	-0.24	-0.29	0.26	0.26	0.31	0.91	0.93	0.95	0.26	0	-0.37	-0.37	-0.37	0.36	0.36	0.36	0.36	0	1.02	1.01	1.01	BZZ1_YEAST	Protein BZZ1 (LAS17-binding protein 7)	BZZ1
P38825	-0.28	-0.27	-0.34	0.26	0.26	0.31	1.07	1.02	1.09	0.26	0	-0.4	-0.4	-0.4	0.36	0.36	0.36	0.36	0	1.1	1.11	1.11	TOM71_YEAST	Protein TOM71 (71 kDa mitochondrial outer membrane protein)	TOM71
P38826	NA	NA	NA	NA	NA	NA	NA	NA	NA	NA	NA	NA	-0.38	NA	NA	0.36	NA	0.36	0	NA	1.05	NA	ORC6_YEAST	Origin recognition complex subunit 6 (ACS-associated protein 1) (Origin recognition complex 50 kDa subunit)	ORC6
P38828	-0.37	-0.36	-0.39	0.26	0.26	0.31	1.41	1.38	1.26	0.26	0	-0.48	-0.48	-0.45	0.36	0.36	0.36	0.36	0	1.33	1.32	1.25	LSM12_YEAST	Protein LSM12 (Sm-like protein 12)	LSM12
P38829	-0.39	-0.42	-0.42	0.26	0.26	0.31	1.49	1.6	1.36	0.26	0	-0.46	-0.52	-0.4	0.36	0.36	0.36	0.36	0	1.26	1.43	1.12	YHS2_YEAST	MIP18 family protein YHR122W	YHR122W
P38833	-0.32	-0.33	-0.37	0.26	0.26	0.31	1.2	1.25	1.19	0.26	0	-0.44	-0.42	-0.39	0.36	0.36	0.36	0.36	0	1.22	1.15	1.08	YHS7_YEAST	Uncharacterized protein YHR127W	YHR127W
P38836	-0.22	-0.25	-0.3	0.26	0.26	0.31	0.84	0.96	0.96	0.26	0	-0.38	-0.46	-0.47	0.36	0.36	0.36	0.36	0	1.05	1.28	1.31	ECM14_YEAST	Putative metallocarboxypeptidase ECM14 (EC 3.4.17.-) (Extracellular mutant protein 14)	ECM14
P38837	-0.32	-0.29	-0.28	0.26	0.26	0.31	1.22	1.13	0.89	0.26	0	-0.4	-0.34	-0.37	0.36	0.36	0.36	0.36	0	1.1	0.93	1.03	NSG1_YEAST	Protein NSG1 (INSIG homolog 1)	NSG1
P38840	NA	-0.08	NA	NA	0.26	NA	NA	0.31	NA	0.26	0	-0.06	-0.06	NA	0.36	0.36	NA	0.36	0	0.18	0.15	NA	ARO9_YEAST	Aromatic amino acid aminotransferase 2 (EC 2.6.1.57) (Aromatic amino acid aminotransferase II) (Aromatic amino acid-requiring protein 9) (Kynurenine aminotransferase I) (KAT I) (EC 2.6.1.7)	ARO9
P38841	-0.2	-0.18	-0.25	0.26	0.26	0.31	0.77	0.71	0.79	0.26	0	-0.31	-0.32	-0.32	0.36	0.36	0.36	0.36	0	0.87	0.88	0.9	YHT8_YEAST	Uncharacterized protein YHR138C	YHR138C
P38845	-0.25	-0.25	-0.31	0.26	0.26	0.31	0.96	0.98	1	0.26	0	-0.38	-0.38	-0.38	0.36	0.36	0.36	0.36	0	1.05	1.04	1.04	CRP1_YEAST	Cruciform DNA-recognizing protein 1 [Cleaved into: CRP1 short N-terminal subpeptide; CRP1 short C-terminal subpeptide]	CRP1
P38850	-0.2	-0.24	NA	0.26	0.26	NA	0.74	0.94	NA	0.26	0	-0.32	NA	NA	0.36	NA	NA	0.36	0	0.89	NA	NA	RT107_YEAST	Regulator of Ty1 transposition protein 107 (Establishes silent chromatin protein 4)	RTT107
P38851	-0.3	-0.26	-0.31	0.26	0.26	0.31	1.12	0.98	0.98	0.26	0	NA	NA	NA	NA	NA	NA	NA	NA	NA	NA	NA	LAM1_YEAST	Membrane-anchored lipid-binding protein LAM1 (Lipid transfer protein anchored at membrane contact sites 1) (Yeast suicide protein 1)	LAM1
P38852	NA	-0.19	-0.26	NA	0.26	0.31	NA	0.74	0.84	0.285	0.0371	NA	NA	NA	NA	NA	NA	NA	NA	NA	NA	NA	LIN1_YEAST	Protein LIN1	LIN1
P38853	-0.25	-0.24	-0.31	0.26	0.26	0.31	0.93	0.94	1.01	0.26	0	-0.4	-0.39	-0.38	0.36	0.36	0.36	0.36	0	1.1	1.08	1.06	KEL1_YEAST	Kelch repeat-containing protein 1	KEL1
P38854	NA	NA	-0.32	NA	NA	0.31	NA	NA	1.02	0.31	0	NA	NA	-0.34	NA	NA	0.36	0.36	0	NA	NA	0.94	TDA11_YEAST	Topoisomerase I damage affected protein 11	TDA11
P38856	-0.24	-0.19	-0.27	0.26	0.26	0.31	0.91	0.75	0.87	0.26	0	-0.3	-0.29	-0.26	0.36	0.36	0.36	0.36	0	0.84	0.8	0.71	AP18A_YEAST	Clathrin coat assembly protein AP180A	YAP1801
P38858	-0.28	-0.29	-0.34	0.26	0.26	0.31	1.06	1.12	1.09	0.26	0	-0.41	-0.42	-0.41	0.36	0.36	0.36	0.36	0	1.14	1.15	1.14	SOL3_YEAST	6-phosphogluconolactonase 3 (6PGL) (EC 3.1.1.31)	SOL3
P38861	-0.31	-0.29	-0.32	0.26	0.26	0.31	1.16	1.12	1.03	0.26	0	-0.35	-0.36	-0.35	0.36	0.36	0.36	0.36	0	0.98	0.98	0.98	NMD3_YEAST	60S ribosomal export protein NMD3 (Nonsense-mediated mRNA decay protein 3)	NMD3
P38862	NA	NA	NA	NA	NA	NA	NA	NA	NA	NA	NA	NA	-0.2	NA	NA	0.36	NA	0.36	0	NA	0.55	NA	ATG7_YEAST	Ubiquitin-like modifier-activating enzyme ATG7 (ATG12-activating enzyme E1 ATG7) (Autophagy-related protein 7) (Cytoplasm to vacuole targeting protein 2)	ATG7
P38873	-0.23	NA	-0.27	0.26	NA	0.31	0.85	NA	0.86	0.285	0.0371	-0.29	-0.35	-0.32	0.36	0.36	0.36	0.36	0	0.8	0.97	0.9	KOG1_YEAST	Target of rapamycin complex 1 subunit KOG1 (TORC1 subunit KOG1) (Kontroller of growth protein 1) (Local anesthetic-sensitive protein 24)	KOG1
P38874	-0.25	-0.24	-0.28	0.26	0.26	0.31	0.96	0.92	0.9	0.26	0	-0.3	-0.29	-0.29	0.36	0.36	0.36	0.36	0	0.82	0.81	0.8	ELP5_YEAST	Elongator complex protein 5 (Gamma-toxin target 5) (HAT-associated protein 2) (Protein IKI1)	IKI1
P38875	-0.26	-0.21	-0.29	0.26	0.26	0.31	1	0.8	0.95	0.26	0	-0.38	-0.38	-0.37	0.36	0.36	0.36	0.36	0	1.04	1.06	1.02	GPI16_YEAST	GPI transamidase component GPI16	GPI16
P38877	NA	NA	NA	NA	NA	NA	NA	NA	NA	NA	NA	NA	-0.29	NA	NA	0.36	NA	0.36	0	NA	0.81	NA	CTF8_YEAST	Chromosome transmission fidelity protein 8	CTF8
P38878	NA	NA	-0.26	NA	NA	0.31	NA	NA	0.83	0.31	0	-0.36	-0.38	-0.37	0.36	0.36	0.36	0.36	0	1	1.06	1.02	LNP_YEAST	Endoplasmic reticulum junction formation protein lunapark (ER junction formation factor lunapark)	LNP1
P38879	-0.31	-0.31	-0.34	0.26	0.26	0.31	1.17	1.19	1.09	0.26	0	-0.4	-0.4	-0.4	0.36	0.36	0.36	0.36	0	1.11	1.12	1.11	NACA_YEAST	Nascent polypeptide-associated complex subunit alpha (NAC-alpha) (Alpha-NAC) (GAL4 DNA-binding enhancer protein 2)	EGD2
P38881	NA	-0.26	-0.3	NA	0.26	0.31	NA	1	0.97	0.285	0.0371	-0.36	-0.35	-0.35	0.36	0.36	0.36	0.36	0	1.01	0.98	0.98	NVJ1_YEAST	Nucleus-vacuole junction protein 1	NVJ1
P38882	-0.24	-0.3	-0.33	0.26	0.26	0.31	0.91	1.14	1.06	0.26	0	-0.35	-0.34	-0.34	0.36	0.36	0.36	0.36	0	0.97	0.94	0.94	UTP9_YEAST	U3 small nucleolar RNA-associated protein 9 (U3 snoRNA-associated protein 9) (U three protein 9) (U3 protein 9 required for transcription) (t-UTP9)	UTP9
P38883	-0.26	-0.23	-0.29	0.26	0.26	0.31	0.97	0.9	0.93	0.26	0	-0.35	-0.36	-0.35	0.36	0.36	0.36	0.36	0	0.98	0.99	0.97	RIX1_YEAST	Pre-rRNA-processing protein RIX1 (Involved in processing IST2 protein 2) (Ribosomal export protein 1)	RIX1
P38884	-0.22	-0.19	-0.27	0.26	0.26	0.31	0.82	0.75	0.88	0.26	0	NA	-0.28	-0.3	NA	0.36	0.36	0.36	0	NA	0.77	0.82	AIM18_YEAST	Altered inheritance of mitochondria protein 18, mitochondrial (Found in mitochondrial proteome protein 22)	AIM18
P38885	-0.16	-0.17	-0.25	0.26	0.26	0.31	0.6	0.66	0.8	0.26	0	-0.33	-0.32	-0.32	0.36	0.36	0.36	0.36	0	0.92	0.88	0.9	AIM46_YEAST	Altered inheritance of mitochondria protein 46, mitochondrial (Found in mitochondrial proteome protein 34)	AIM46
P38886	-0.26	-0.26	-0.33	0.26	0.26	0.31	1	1	1.06	0.26	0	-0.38	-0.36	-0.37	0.36	0.36	0.36	0.36	0	1.04	1	1.01	RPN10_YEAST	26S proteasome regulatory subunit RPN10	RPN10
P38889	-0.32	-0.28	-0.34	0.26	0.26	0.31	1.22	1.09	1.09	0.26	0	-0.38	-0.39	-0.38	0.36	0.36	0.36	0.36	0	1.05	1.07	1.04	SKN7_YEAST	Transcription factor SKN7 (Peroxide sensitivity protein 9)	SKN7
P38890	-0.25	-0.21	-0.27	0.26	0.26	0.31	0.95	0.81	0.85	0.26	0	-0.31	-0.28	-0.33	0.36	0.36	0.36	0.36	0	0.87	0.78	0.91	SET5_YEAST	Putative protein lysine methyltransferase SET5 (EC 2.1.1.-) (SET domain-containing protein 5)	SET5
P38891	-0.17	-0.18	-0.26	0.26	0.26	0.31	0.64	0.68	0.83	0.26	0	-0.27	-0.28	-0.27	0.36	0.36	0.36	0.36	0	0.76	0.76	0.76	BCA1_YEAST	Branched-chain-amino-acid aminotransferase, mitochondrial (BCAT) (EC 2.6.1.42) (Protein ECA39) (Protein TWT1)	BAT1
P38892	NA	NA	-0.14	NA	NA	0.31	NA	NA	0.46	0.31	0	NA	NA	NA	NA	NA	NA	NA	NA	NA	NA	NA	CRG1_YEAST	Probable S-adenosylmethionine-dependent methyltransferase CRG1 (EC 2.1.1.-) (Cantharidin resistance protein 1)	CRG1
P38902	-0.29	-0.27	-0.33	0.26	0.26	0.31	1.08	1.03	1.06	0.26	0	-0.4	-0.39	-0.4	0.36	0.36	0.36	0.36	0	1.1	1.07	1.12	RPB11_YEAST	DNA-directed RNA polymerase II subunit RPB11 (RNA polymerase II subunit B11) (B13.6) (DNA-directed RNA polymerase II 13.6 kDa polypeptide)	RPB11
P38903	-0.28	-0.27	-0.33	0.26	0.26	0.31	1.04	1.03	1.07	0.26	0	-0.41	-0.4	-0.4	0.36	0.36	0.36	0.36	0	1.14	1.11	1.11	2A5D_YEAST	Serine/threonine-protein phosphatase 2A 56 kDa regulatory subunit delta isoform (PP2A, B subunit, B' delta isoform) (Protein RTS1) (Protein SCS1)	RTS1
P38904	NA	NA	NA	NA	NA	NA	NA	NA	NA	NA	NA	NA	NA	-0.46	NA	NA	0.36	0.36	0	NA	NA	1.28	SPP41_YEAST	Protein SPP41	SPP41
P38910	-0.3	-0.3	-0.35	0.26	0.26	0.31	1.15	1.15	1.11	0.26	0	-0.39	-0.39	-0.39	0.36	0.36	0.36	0.36	0	1.08	1.09	1.08	CH10_YEAST	10 kDa heat shock protein, mitochondrial (HSP10) (10 kDa chaperonin)	HSP10
P38911	-0.28	-0.28	-0.29	0.26	0.26	0.31	1.05	1.08	0.93	0.26	0	-0.4	-0.39	-0.35	0.36	0.36	0.36	0.36	0	1.11	1.07	0.97	FKBP3_YEAST	FK506-binding nuclear protein (EC 5.2.1.8) (FKBP-70) (Nucleolar proline isomerase) (Peptidyl-prolyl cis-trans isomerase) (PPIase) (Proline rotamase)	FPR3
P38912	-0.3	-0.29	-0.32	0.26	0.26	0.31	1.12	1.1	1.04	0.26	0	-0.39	-0.39	-0.39	0.36	0.36	0.36	0.36	0	1.08	1.08	1.08	IF1A_YEAST	Eukaryotic translation initiation factor 1A (eIF-1A) (Eukaryotic translation initiation factor 4C) (eIF-4C)	TIF11
P38913	NA	-0.21	-0.25	NA	0.26	0.31	NA	0.82	0.81	0.285	0.0371	NA	-0.29	NA	NA	0.36	NA	0.36	0	NA	0.81	NA	FAD1_YEAST	FAD synthase (EC 2.7.7.2) (FAD pyrophosphorylase) (FMN adenylyltransferase) (Flavin adenine dinucleotide synthase)	FAD1
P38915	-0.24	-0.22	-0.27	0.26	0.26	0.31	0.9	0.86	0.87	0.26	0	NA	-0.34	-0.37	NA	0.36	0.36	0.36	0	NA	0.93	1.02	SPT8_YEAST	Transcription factor SPT8	SPT8
P38920	-0.24	-0.18	-0.26	0.26	0.26	0.31	0.9	0.71	0.85	0.26	0	-0.25	NA	-0.24	0.36	NA	0.36	0.36	0	0.7	NA	0.67	MLH1_YEAST	DNA mismatch repair protein MLH1 (MutL protein homolog 1) (Post meiotic segregation protein 2)	MLH1
P38922	-0.19	-0.18	-0.25	0.26	0.26	0.31	0.71	0.69	0.79	0.26	0	-0.3	-0.32	-0.3	0.36	0.36	0.36	0.36	0	0.83	0.88	0.84	HRB1_YEAST	Protein HRB1 (Protein TOM34)	HRB1
P38929	-0.18	-0.18	-0.23	0.26	0.26	0.31	0.68	0.71	0.74	0.26	0	-0.32	-0.29	-0.26	0.36	0.36	0.36	0.36	0	0.88	0.79	0.73	ATC2_YEAST	Calcium-transporting ATPase 2 (EC 7.2.2.10) (Vacuolar Ca(2+)-ATPase)	PMC1
P38930	-0.28	-0.29	-0.3	0.26	0.26	0.31	1.05	1.11	0.97	0.26	0	-0.36	-0.38	-0.34	0.36	0.36	0.36	0.36	0	1	1.05	0.94	CSK2C_YEAST	Casein kinase II subunit beta' (CK II beta')	CKB2
P38931	-0.25	-0.24	-0.27	0.26	0.26	0.31	0.93	0.92	0.88	0.26	0	-0.31	-0.29	NA	0.36	0.36	NA	0.36	0	0.85	0.79	NA	SSN2_YEAST	Mediator of RNA polymerase II transcription subunit 13 (Mediator complex subunit 13) (Protein SCA1) (Suppressor of RNA polymerase B SSN2)	SSN2
P38932	-0.24	-0.23	-0.3	0.26	0.26	0.31	0.9	0.9	0.96	0.26	0	-0.36	-0.33	-0.34	0.36	0.36	0.36	0.36	0	0.98	0.92	0.94	VPS45_YEAST	Vacuolar protein sorting-associated protein 45	VPS45
P38934	-0.3	-0.3	-0.35	0.26	0.26	0.31	1.15	1.17	1.12	0.26	0	-0.43	-0.42	-0.42	0.36	0.36	0.36	0.36	0	1.18	1.17	1.18	BFR1_YEAST	Nuclear segregation protein BFR1 (Brefeldin A resistance protein 1)	BFR1
P38958	NA	NA	NA	NA	NA	NA	NA	NA	NA	NA	NA	NA	-0.35	NA	NA	0.36	NA	0.36	0	NA	0.98	NA	PT100_YEAST	Protein PET100, mitochondrial	PET100
P38959	-0.24	NA	-0.29	0.26	NA	0.31	0.92	NA	0.93	0.285	0.0371	-0.38	-0.36	-0.32	0.36	0.36	0.36	0.36	0	1.04	1	0.88	VPS41_YEAST	Vacuolar protein sorting-associated protein 41 (Vacuolar morphogenesis protein 2)	VPS41
P38961	-0.31	-0.23	-0.32	0.26	0.26	0.31	1.15	0.88	1.02	0.26	0	-0.4	-0.36	-0.36	0.36	0.36	0.36	0.36	0	1.1	0.99	0.99	RRP8_YEAST	25S rRNA (adenine(645)-N(1))-methyltransferase (EC 2.1.1.287) (Ribosomal RNA-processing protein 8)	RRP8
P38966	NA	-0.21	-0.3	NA	0.26	0.31	NA	0.82	0.97	0.285	0.0371	NA	-0.36	-0.26	NA	0.36	0.36	0.36	0	NA	1	0.72	YD089_YEAST	Uncharacterized protein YDR089W	YDR089W
P38968	-0.28	-0.27	-0.33	0.26	0.26	0.31	1.07	1.06	1.06	0.26	0	-0.39	-0.4	-0.39	0.36	0.36	0.36	0.36	0	1.08	1.09	1.08	SEC31_YEAST	Protein transport protein SEC31 (Protein WEB1)	SEC31
P38970	-0.21	-0.22	-0.28	0.26	0.26	0.31	0.81	0.86	0.9	0.26	0	-0.35	-0.28	-0.31	0.36	0.36	0.36	0.36	0	0.97	0.76	0.86	HAL5_YEAST	Serine/threonine-protein kinase HAL5 (EC 2.7.11.1) (Halotolerance protein 5)	HAL5
P38972	-0.25	-0.25	-0.31	0.26	0.26	0.31	0.96	0.95	0.99	0.26	0	-0.4	-0.41	-0.4	0.36	0.36	0.36	0.36	0	1.12	1.13	1.11	PUR4_YEAST	Phosphoribosylformylglycinamidine synthase (FGAM synthase) (FGAMS) (EC 6.3.5.3) (Formylglycinamide ribonucleotide amidotransferase) (FGAR amidotransferase) (FGAR-AT) (Formylglycinamide ribotide amidotransferase)	ADE6
P38985	-0.3	-0.28	-0.33	0.26	0.26	0.31	1.13	1.1	1.07	0.26	0	-0.37	-0.39	-0.4	0.36	0.36	0.36	0.36	0	1.01	1.09	1.1	SRP14_YEAST	Signal recognition particle subunit SRP14 (Signal recognition particle 14 kDa protein homolog)	SRP14
P38986	-0.33	-0.32	-0.36	0.26	0.26	0.31	1.26	1.25	1.14	0.26	0	-0.43	-0.42	-0.43	0.36	0.36	0.36	0.36	0	1.2	1.16	1.18	ASPG1_YEAST	L-asparaginase 1 (EC 3.5.1.1) (L-asparaginase I) (L-asparagine amidohydrolase I) (ASP I)	ASP1
P38988	-0.05	-0.07	-0.16	0.26	0.26	0.31	0.2	0.26	0.51	0.26	0	-0.18	-0.17	-0.17	0.36	0.36	0.36	0.36	0	0.48	0.48	0.47	GGC1_YEAST	Mitochondrial GTP/GDP carrier protein 1	GGC1
P38989	-0.22	-0.24	-0.32	0.26	0.26	0.31	0.85	0.94	1.02	0.26	0	-0.39	-0.37	-0.35	0.36	0.36	0.36	0.36	0	1.08	1.03	0.96	SMC2_YEAST	Structural maintenance of chromosomes protein 2 (DA-box protein SMC2)	SMC2
P38992	-0.3	-0.28	-0.32	0.26	0.26	0.31	1.15	1.08	1.04	0.26	0	NA	-0.37	-0.36	NA	0.36	0.36	0.36	0	NA	1.03	1	SUR2_YEAST	Sphingolipid C4-hydroxylase SUR2 (EC 1.-.-.-) (Syringomycin response protein 2)	SUR2
P38993	NA	NA	-0.43	NA	NA	0.31	NA	NA	1.38	0.31	0	NA	-0.37	NA	NA	0.36	NA	0.36	0	NA	1.02	NA	FET3_YEAST	Iron transport multicopper oxidase FET3 (EC 1.-.-.-)	FET3
P38996	-0.28	-0.28	-0.33	0.26	0.26	0.31	1.07	1.07	1.08	0.26	0	-0.38	-0.38	-0.38	0.36	0.36	0.36	0.36	0	1.06	1.05	1.05	NAB3_YEAST	Nuclear polyadenylated RNA-binding protein 3	NAB3
P38998	-0.12	-0.13	-0.15	0.26	0.26	0.31	0.46	0.52	0.5	0.26	0	-0.15	-0.15	-0.15	0.36	0.36	0.36	0.36	0	0.42	0.43	0.41	LYS1_YEAST	Saccharopine dehydrogenase [NAD(+), L-lysine-forming] (SDH) (EC 1.5.1.7) (Lysine--2-oxoglutarate reductase)	LYS1
P38999	-0.25	-0.24	-0.32	0.26	0.26	0.31	0.95	0.94	1.02	0.26	0	-0.4	-0.41	-0.4	0.36	0.36	0.36	0.36	0	1.11	1.15	1.12	LYS9_YEAST	Saccharopine dehydrogenase [NADP(+), L-glutamate-forming] (EC 1.5.1.10) (Saccharopine reductase)	LYS9
P39002	-0.23	-0.13	-0.27	0.26	0.26	0.31	0.88	0.52	0.86	0.26	0	-0.38	-0.38	-0.35	0.36	0.36	0.36	0.36	0	1.04	1.04	0.98	LCF3_YEAST	Long-chain-fatty-acid--CoA ligase 3 (EC 6.2.1.3) (Fatty acid activator 3) (Long-chain acyl-CoA synthetase 3)	FAA3
P39004	-0.25	NA	-0.26	0.26	NA	0.31	0.94	NA	0.83	0.285	0.0371	-0.36	-0.28	-0.18	0.36	0.36	0.36	0.36	0	1	0.78	0.51	HXT7_YEAST	High-affinity hexose transporter HXT7	HXT7
P39005	-0.48	NA	NA	0.26	NA	NA	1.83	NA	NA	0.26	0	-0.47	-0.49	-0.49	0.36	0.36	0.36	0.36	0	1.3	1.36	1.35	KRE9_YEAST	Cell wall synthesis protein KRE9	KRE9
P39006	NA	NA	NA	NA	NA	NA	NA	NA	NA	NA	NA	-0.28	-0.28	NA	0.36	0.36	NA	0.36	0	0.79	0.76	NA	PSD1_YEAST	Phosphatidylserine decarboxylase proenzyme 1, mitochondrial (EC 4.1.1.65) [Cleaved into: Phosphatidylserine decarboxylase 1 beta chain; Phosphatidylserine decarboxylase 1 alpha chain]	PSD1
P39007	-0.29	-0.3	-0.34	0.26	0.26	0.31	1.11	1.14	1.1	0.26	0	-0.39	-0.37	-0.39	0.36	0.36	0.36	0.36	0	1.07	1.03	1.09	STT3_YEAST	Dolichyl-diphosphooligosaccharide--protein glycosyltransferase subunit STT3 (Oligosaccharyl transferase subunit STT3) (EC 2.4.99.18) (Staurosporine and temperature sensitivity protein 3)	STT3
P39008	-0.27	-0.26	-0.32	0.26	0.26	0.31	1.02	0.99	1.02	0.26	0	NA	-0.35	NA	NA	0.36	NA	0.36	0	NA	0.97	NA	POP2_YEAST	Poly(A) ribonuclease POP2 (EC 3.1.13.4) (CCR4-associated factor 1)	POP2
P39009	-0.49	-0.36	-0.4	0.26	0.26	0.31	1.85	1.41	1.3	0.26	0	-0.38	-0.41	-0.42	0.36	0.36	0.36	0.36	0	1.04	1.13	1.18	DUN1_YEAST	DNA damage response protein kinase DUN1 (EC 2.7.11.1)	DUN1
P39010	-0.23	-0.21	-0.3	0.26	0.26	0.31	0.89	0.81	0.97	0.26	0	-0.33	-0.31	-0.3	0.36	0.36	0.36	0.36	0	0.91	0.86	0.82	AKR1_YEAST	Palmitoyltransferase AKR1 (EC 2.3.1.225) (Ankyrin repeat-containing protein AKR1)	AKR1
P39011	-0.25	-0.23	-0.32	0.26	0.26	0.31	0.94	0.87	1.04	0.26	0	-0.35	NA	-0.32	0.36	NA	0.36	0.36	0	0.98	NA	0.88	BEM4_YEAST	Bud emergence protein 4	BEM4
P39013	-0.26	-0.25	-0.32	0.26	0.26	0.31	0.99	0.97	1.04	0.26	0	-0.4	-0.4	-0.4	0.36	0.36	0.36	0.36	0	1.11	1.1	1.11	END3_YEAST	Actin cytoskeleton-regulatory complex protein END3 (Endocytosis protein 3)	END3
P39015	-0.36	-0.36	-0.37	0.26	0.26	0.31	1.38	1.38	1.19	0.26	0	-0.41	-0.41	-0.41	0.36	0.36	0.36	0.36	0	1.14	1.13	1.14	STM1_YEAST	Suppressor protein STM1 (3BP1) (GU4 nucleic-binding protein 2) (G4p2 protein) (POP2 multicopy suppressor protein 4) (Ribosomal subunits association factor) (AF) (TOM1 suppressor protein 1) (Triplex-binding protein 1)	STM1
P39016	NA	NA	NA	NA	NA	NA	NA	NA	NA	NA	NA	-0.57	NA	NA	0.36	NA	NA	0.36	0	1.57	NA	NA	MPT5_YEAST	Suppressor protein MPT5 (Protein HTR1) (Pumilio homology domain family member 5)	MPT5
P39076	-0.3	-0.29	-0.33	0.26	0.26	0.31	1.14	1.13	1.06	0.26	0	-0.39	-0.39	-0.39	0.36	0.36	0.36	0.36	0	1.08	1.09	1.07	TCPB_YEAST	T-complex protein 1 subunit beta (TCP-1-beta) (CCT-beta)	CCT2
P39077	-0.32	-0.31	-0.35	0.26	0.26	0.31	1.2	1.21	1.11	0.26	0	-0.39	-0.39	-0.39	0.36	0.36	0.36	0.36	0	1.08	1.08	1.07	TCPG_YEAST	T-complex protein 1 subunit gamma (TCP-1-gamma) (CCT-gamma)	CCT3
P39078	-0.29	-0.29	-0.32	0.26	0.26	0.31	1.1	1.11	1.04	0.26	0	-0.39	-0.38	-0.38	0.36	0.36	0.36	0.36	0	1.07	1.05	1.05	TCPD_YEAST	T-complex protein 1 subunit delta (TCP-1-delta) (CCT-delta)	CCT4
P39079	-0.3	-0.29	-0.33	0.26	0.26	0.31	1.12	1.1	1.05	0.26	0	-0.38	-0.39	-0.39	0.36	0.36	0.36	0.36	0	1.06	1.07	1.09	TCPZ_YEAST	T-complex protein 1 subunit zeta (TCP-1-zeta) (CCT-zeta)	CCT6
P39081	-0.28	-0.29	-0.35	0.26	0.26	0.31	1.06	1.1	1.12	0.26	0	-0.28	-0.36	-0.31	0.36	0.36	0.36	0.36	0	0.78	1	0.85	PCF11_YEAST	Protein PCF11 (protein 1 of CF I)	PCF11
P39083	NA	-0.34	-0.35	NA	0.26	0.31	NA	1.31	1.12	0.285	0.0371	-0.4	-0.36	-0.38	0.36	0.36	0.36	0.36	0	1.11	0.98	1.05	RGA1_YEAST	Rho-type GTPase-activating protein 1	RGA1
P39101	-0.26	-0.25	-0.31	0.26	0.26	0.31	0.97	0.96	1.01	0.26	0	-0.39	-0.4	-0.39	0.36	0.36	0.36	0.36	0	1.09	1.09	1.08	CAJ1_YEAST	Protein CAJ1	CAJ1
P39102	-0.24	NA	-0.22	0.26	NA	0.31	0.92	NA	0.7	0.285	0.0371	-0.31	-0.29	-0.29	0.36	0.36	0.36	0.36	0	0.86	0.79	0.81	XDJ1_YEAST	DnaJ protein homolog XDJ1	XDJ1
P39104	-0.26	-0.28	-0.32	0.26	0.26	0.31	0.99	1.06	1.04	0.26	0	-0.4	-0.37	-0.34	0.36	0.36	0.36	0.36	0	1.12	1.01	0.93	PIK1_YEAST	Phosphatidylinositol 4-kinase PIK1 (PI4-kinase) (PtdIns-4-kinase) (EC 2.7.1.67)	PIK1
P39105	-0.12	NA	NA	0.26	NA	NA	0.44	NA	NA	0.26	0	NA	NA	NA	NA	NA	NA	NA	NA	NA	NA	NA	PLB1_YEAST	Lysophospholipase 1 (EC 3.1.1.5) (Phospholipase B 1)	PLB1
P39107	-0.31	-0.3	-0.33	0.26	0.26	0.31	1.16	1.14	1.06	0.26	0	-0.4	-0.41	-0.4	0.36	0.36	0.36	0.36	0	1.1	1.12	1.11	MNN9_YEAST	Mannan polymerase complexes subunit MNN9 (M-pol I subunit MNN9) (M-Pol II subunit MNN9)	MNN9
P39108	NA	NA	-0.34	NA	NA	0.31	NA	NA	1.09	0.31	0	-0.4	NA	-0.38	0.36	NA	0.36	0.36	0	1.12	NA	1.06	PEX7_YEAST	Peroxisomal targeting signal 2 receptor (PTS2 receptor) (Peroxin-7) (Peroxisome import protein PAS7)	PEX7
P39109	-0.27	-0.24	-0.29	0.26	0.26	0.31	1.02	0.94	0.93	0.26	0	-0.33	-0.36	-0.35	0.36	0.36	0.36	0.36	0	0.91	1.01	0.96	YCFI_YEAST	Metal resistance protein YCF1 (ABC-type Cd(2+) transporter) (EC 7.2.2.2) (ABC-type glutathione-S-conjugate transporter) (EC 7.6.2.3) (Yeast cadmium factor 1)	YCF1
P39111	-0.26	-0.26	-0.31	0.26	0.26	0.31	0.97	1.02	0.99	0.26	0	-0.34	-0.34	-0.35	0.36	0.36	0.36	0.36	0	0.94	0.94	0.96	VATF_YEAST	V-type proton ATPase subunit F (V-ATPase subunit F) (V-ATPase 14 kDa subunit) (Vacuolar proton pump subunit F)	VMA7
P39515	-0.26	-0.26	-0.33	0.26	0.26	0.31	0.98	0.98	1.07	0.26	0	-0.38	-0.37	-0.37	0.36	0.36	0.36	0.36	0	1.06	1.02	1.03	TIM17_YEAST	Mitochondrial import inner membrane translocase subunit TIM17 (Mitochondrial inner membrane protein MIM17) (Mitochondrial protein import protein 2)	TIM17
P39517	-0.32	-0.32	-0.36	0.26	0.26	0.31	1.23	1.21	1.16	0.26	0	-0.42	-0.42	-0.42	0.36	0.36	0.36	0.36	0	1.16	1.15	1.17	DHH1_YEAST	ATP-dependent RNA helicase DHH1 (EC 3.6.4.13) (DExD/H-box helicase 1)	DHH1
P39521	NA	NA	-0.3	NA	NA	0.31	NA	NA	0.97	0.31	0	-0.25	NA	-0.27	0.36	NA	0.36	0.36	0	0.7	NA	0.75	FHL1_YEAST	Pre-rRNA-processing protein FHL1	FHL1
P39522	-0.18	-0.18	-0.26	0.26	0.26	0.31	0.69	0.71	0.85	0.26	0	-0.31	-0.31	-0.31	0.36	0.36	0.36	0.36	0	0.87	0.85	0.86	ILV3_YEAST	Dihydroxy-acid dehydratase, mitochondrial (DAD) (EC 4.2.1.9) (2,3-dihydroxy acid hydrolyase)	ILV3
P39523	-0.25	-0.25	-0.33	0.26	0.26	0.31	0.96	0.95	1.05	0.26	0	-0.35	-0.38	-0.33	0.36	0.36	0.36	0.36	0	0.96	1.04	0.92	YM11_YEAST	Uncharacterized protein YMR124W	YMR124W
P39524	-0.26	-0.26	-0.34	0.26	0.26	0.31	0.99	1.02	1.08	0.26	0	-0.33	-0.36	NA	0.36	0.36	NA	0.36	0	0.93	0.99	NA	ATC3_YEAST	Probable phospholipid-transporting ATPase DRS2 (EC 7.6.2.1)	DRS2
P39525	-0.13	-0.14	-0.22	0.26	0.26	0.31	0.5	0.53	0.71	0.26	0	-0.25	-0.25	NA	0.36	0.36	NA	0.36	0	0.68	0.69	NA	CEM1_YEAST	3-oxoacyl-[acyl-carrier-protein] synthase homolog (EC 2.3.1.41) (Beta-ketoacyl-ACP synthase homolog)	CEM1
P39526	-0.26	-0.23	-0.31	0.26	0.26	0.31	0.98	0.89	0.99	0.26	0	NA	-0.34	-0.32	NA	0.36	0.36	0.36	0	NA	0.95	0.9	LAA1_YEAST	AP-1 accessory protein LAA1 (Large AP-1 accessory protein 1)	LAA1
P39529	-0.25	-0.2	-0.31	0.26	0.26	0.31	0.96	0.79	0.99	0.26	0	NA	-0.36	-0.41	NA	0.36	0.36	0.36	0	NA	0.98	1.12	YJU6_YEAST	Putative transcriptional regulatory protein YJL206C	YJL206C
P39531	-0.31	-0.31	-0.34	0.26	0.26	0.31	1.17	1.21	1.1	0.26	0	-0.39	-0.39	-0.4	0.36	0.36	0.36	0.36	0	1.09	1.08	1.11	RCY1_YEAST	Recyclin-1	RCY1
P39533	-0.15	-0.15	-0.25	0.26	0.26	0.31	0.58	0.57	0.81	0.26	0	-0.26	-0.26	-0.27	0.36	0.36	0.36	0.36	0	0.73	0.73	0.74	ACON2_YEAST	Homocitrate dehydratase, mitochondrial (EC 4.2.1.-) (Aconitase 2)	ACO2
P39535	NA	NA	-0.31	NA	NA	0.31	NA	NA	1	0.31	0	NA	-0.33	-0.23	NA	0.36	0.36	0.36	0	NA	0.9	0.64	PHO90_YEAST	Low-affinity phosphate transporter PHO90	PHO90
P39538	-0.27	-0.24	-0.32	0.26	0.26	0.31	1.03	0.94	1.02	0.26	0	-0.35	-0.41	-0.4	0.36	0.36	0.36	0.36	0	0.96	1.13	1.12	UBP12_YEAST	Ubiquitin carboxyl-terminal hydrolase 12 (EC 3.4.19.12) (Deubiquitinating enzyme 12) (Ubiquitin thioesterase 12) (Ubiquitin-specific-processing protease 12)	UBP12
P39543	-0.28	-0.29	-0.33	0.26	0.26	0.31	1.07	1.1	1.06	0.26	0	-0.4	-0.4	-0.41	0.36	0.36	0.36	0.36	0	1.11	1.12	1.13	SOP4_YEAST	Protein SOP4 (Suppressor of PMA1-7 protein 4)	SOP4
P39676	-0.29	-0.32	-0.35	0.26	0.26	0.31	1.09	1.25	1.11	0.26	0	-0.51	-0.51	-0.49	0.36	0.36	0.36	0.36	0	1.41	1.4	1.36	FHP_YEAST	Flavohemoprotein (EC 1.14.12.17) (Flavohemoglobin) (Hemoglobin-like protein) (Nitric oxide dioxygenase) (NO oxygenase) (NOD)	YHB1
P39677	NA	NA	NA	NA	NA	NA	NA	NA	NA	NA	NA	NA	NA	-0.25	NA	NA	0.36	0.36	0	NA	NA	0.7	RRF2M_YEAST	Ribosome-releasing factor 2, mitochondrial (RRF2mt) (Elongation factor G 2, mitochondrial) (EF-G2mt) (mEF-G 2)	MEF2
P39678	-0.26	-0.24	-0.33	0.26	0.26	0.31	1	0.92	1.07	0.26	0	NA	-0.33	-0.3	NA	0.36	0.36	0.36	0	NA	0.9	0.83	MBP1_YEAST	Transcription factor MBP1 (MBF subunit p120)	MBP1
P39682	-0.22	NA	NA	0.26	NA	NA	0.82	NA	NA	0.26	0	-0.36	-0.34	NA	0.36	0.36	NA	0.36	0	1	0.93	NA	PRP39_YEAST	Pre-mRNA-processing factor 39	PRP39
P39683	-0.26	-0.25	-0.3	0.26	0.26	0.31	0.96	0.96	0.97	0.26	0	-0.38	-0.37	-0.37	0.36	0.36	0.36	0.36	0	1.04	1.02	1.02	NPT1_YEAST	Nicotinate phosphoribosyltransferase (NAPRTase) (EC 6.3.4.21)	NPT1
P39685	-0.27	-0.26	-0.32	0.26	0.26	0.31	1.03	0.99	1.02	0.26	0	-0.32	-0.34	-0.37	0.36	0.36	0.36	0.36	0	0.89	0.95	1.02	PO152_YEAST	Nucleoporin POM152 (Nuclear pore protein POM152) (P150) (Pore membrane protein POM152)	POM152
P39692	-0.18	-0.19	-0.26	0.26	0.26	0.31	0.68	0.71	0.85	0.26	0	-0.33	-0.32	-0.33	0.36	0.36	0.36	0.36	0	0.91	0.88	0.91	MET10_YEAST	Sulfite reductase [NADPH] flavoprotein component (EC 1.8.1.2)	MET10
P39704	-0.33	-0.33	-0.37	0.26	0.26	0.31	1.25	1.25	1.2	0.26	0	-0.43	-0.43	-0.42	0.36	0.36	0.36	0.36	0	1.19	1.19	1.16	ERP2_YEAST	Protein ERP2	ERP2
P39705	-0.31	-0.29	-0.37	0.26	0.26	0.31	1.18	1.13	1.18	0.26	0	-0.43	-0.42	-0.42	0.36	0.36	0.36	0.36	0	1.19	1.17	1.18	NUP60_YEAST	Nucleoporin NUP60 (Nuclear pore protein NUP60)	NUP60
P39707	-0.21	NA	-0.21	0.26	NA	0.31	0.79	NA	0.68	0.285	0.0371	NA	-0.34	NA	NA	0.36	NA	0.36	0	NA	0.93	NA	SEN34_YEAST	tRNA-splicing endonuclease subunit SEN34 (EC 4.6.1.16) (Splicing endonuclease of 34 kDa) (tRNA-intron endonuclease SEN34)	SEN34
P39714	-0.25	-0.24	-0.28	0.26	0.26	0.31	0.93	0.91	0.9	0.26	0	-0.36	-0.37	-0.32	0.36	0.36	0.36	0.36	0	1.01	1.02	0.9	BDH1_YEAST	(R,R)-butanediol dehydrogenase (EC 1.1.1.4)	BDH1
P39715	-0.38	-0.36	-0.39	0.26	0.26	0.31	1.42	1.4	1.26	0.26	0	-0.41	-0.4	-0.39	0.36	0.36	0.36	0.36	0	1.15	1.09	1.08	ECM1_YEAST	Shuttling pre-60S factor ECM1 (Extracellular mutant protein 1) (Protein SIM1)	ECM1
P39719	-0.29	-0.23	-0.27	0.26	0.26	0.31	1.08	0.9	0.87	0.26	0	-0.23	-0.27	-0.23	0.36	0.36	0.36	0.36	0	0.65	0.75	0.63	FLC2_YEAST	Flavin carrier protein 2 (FAD transporter 2) (TRP-like ion channel FLC2)	FLC2
P39720	-0.32	-0.3	NA	0.26	0.26	NA	1.2	1.16	NA	0.26	0	NA	NA	NA	NA	NA	NA	NA	NA	NA	NA	NA	OAF1_YEAST	Oleate-activated transcription factor 1	OAF1
P39721	-0.29	-0.27	-0.34	0.26	0.26	0.31	1.08	1.06	1.11	0.26	0	-0.39	-0.4	-0.41	0.36	0.36	0.36	0.36	0	1.09	1.1	1.13	AIM2_YEAST	Protein AIM2 (Altered inheritance rate of mitochondria protein 2)	AIM2
P39722	-0.22	-0.18	-0.21	0.26	0.26	0.31	0.83	0.71	0.68	0.26	0	NA	NA	NA	NA	NA	NA	NA	NA	NA	NA	NA	GEM1_YEAST	Mitochondrial Rho GTPase 1 (EC 3.6.5.-) (GTPase EF-hand protein of mitochondria 1)	GEM1
P39723	-0.25	NA	NA	0.26	NA	NA	0.94	NA	NA	0.26	0	-0.29	NA	NA	0.36	NA	NA	0.36	0	0.79	NA	NA	SPC72_YEAST	Spindle pole component SPC72	SPC72
P39724	-0.28	-0.28	-0.37	0.26	0.26	0.31	1.06	1.09	1.18	0.26	0	-0.4	-0.39	-0.39	0.36	0.36	0.36	0.36	0	1.12	1.07	1.08	BOL3_YEAST	BolA-like protein 3 (Altered inheritance of mitochondria protein 1)	BOL3
P39726	-0.14	-0.15	-0.24	0.26	0.26	0.31	0.54	0.56	0.76	0.26	0	-0.31	-0.32	NA	0.36	0.36	NA	0.36	0	0.86	0.87	NA	GCSH_YEAST	Glycine cleavage system H protein, mitochondrial (Glycine decarboxylase complex subunit H)	GCV3
P39727	-0.33	-0.31	-0.36	0.26	0.26	0.31	1.26	1.2	1.17	0.26	0	-0.41	-0.39	-0.42	0.36	0.36	0.36	0.36	0	1.13	1.08	1.16	ERV46_YEAST	ER-derived vesicles protein ERV46	ERV46
P39729	-0.36	-0.36	-0.39	0.26	0.26	0.31	1.36	1.39	1.25	0.26	0	-0.46	-0.47	-0.45	0.36	0.36	0.36	0.36	0	1.27	1.29	1.24	RBG1_YEAST	Ribosome-interacting GTPase 1 (GTP-binding protein RBG1) (Genetically interacts with ribosomal genes protein 1)	RBG1
P39730	-0.29	-0.28	-0.32	0.26	0.26	0.31	1.11	1.1	1.01	0.26	0	-0.38	-0.37	-0.38	0.36	0.36	0.36	0.36	0	1.05	1.04	1.04	IF2P_YEAST	Eukaryotic translation initiation factor 5B (eIF-5B) (EC 3.6.5.3) (Translation initiation factor IF-2)	FUN12
P39731	NA	NA	NA	NA	NA	NA	NA	NA	NA	NA	NA	-0.39	-0.37	NA	0.36	0.36	NA	0.36	0	1.09	1.04	NA	MTW1_YEAST	Kinetochore-associated protein MTW1 (Mis12-like protein)	MTW1
P39732	NA	NA	NA	NA	NA	NA	NA	NA	NA	NA	NA	NA	-0.11	NA	NA	0.36	NA	0.36	0	NA	0.31	NA	GIP4_YEAST	GLC7-interacting protein 4	GIP4
P39742	-0.29	-0.26	-0.34	0.26	0.26	0.31	1.09	1.02	1.09	0.26	0	-0.39	-0.31	-0.42	0.36	0.36	0.36	0.36	0	1.08	0.87	1.17	SEC72_YEAST	Translocation protein SEC72 (Sec62/63 complex 23 kDa subunit) (p23)	SEC72
P39743	-0.28	-0.28	-0.32	0.26	0.26	0.31	1.04	1.06	1.02	0.26	0	-0.41	-0.39	-0.4	0.36	0.36	0.36	0.36	0	1.14	1.09	1.1	RV167_YEAST	Reduced viability upon starvation protein 167	RVS167
P39744	-0.27	-0.25	-0.3	0.26	0.26	0.31	1.01	0.98	0.95	0.26	0	-0.35	-0.35	-0.35	0.36	0.36	0.36	0.36	0	0.98	0.98	0.96	NOC2_YEAST	Nucleolar complex protein 2	NOC2
P39904	-0.24	-0.17	-0.27	0.26	0.26	0.31	0.89	0.66	0.86	0.26	0	-0.35	-0.32	-0.29	0.36	0.36	0.36	0.36	0	0.97	0.87	0.82	VPS52_YEAST	Vacuolar protein sorting-associated protein 52 (Suppressor of actin mutation protein 2)	VPS52
P39923	-0.22	NA	NA	0.26	NA	NA	0.84	NA	NA	0.26	0	NA	NA	NA	NA	NA	NA	NA	NA	NA	NA	NA	NPR2_YEAST	Nitrogen permease regulator 2	NPR2
P39925	-0.25	-0.24	-0.33	0.26	0.26	0.31	0.96	0.94	1.07	0.26	0	-0.39	-0.36	-0.33	0.36	0.36	0.36	0.36	0	1.08	1.01	0.92	AFG3_YEAST	Mitochondrial respiratory chain complexes assembly protein AFG3 (EC 3.4.24.-) (ATPase family gene 3 protein) (Tat-binding homolog 10)	AFG3
P39926	-0.22	-0.22	-0.3	0.26	0.26	0.31	0.84	0.85	0.96	0.26	0	-0.37	-0.37	-0.37	0.36	0.36	0.36	0.36	0	1.02	1.02	1.03	SSO2_YEAST	Protein SSO2	SSO2
P39927	-0.27	-0.27	-0.32	0.26	0.26	0.31	1.01	1.04	1.04	0.26	0	-0.36	-0.35	-0.36	0.36	0.36	0.36	0.36	0	1.01	0.98	0.99	PTI1_YEAST	Protein PTI1	PTI1
P39929	-0.26	-0.25	-0.31	0.26	0.26	0.31	0.98	0.97	1	0.26	0	-0.36	-0.35	-0.36	0.36	0.36	0.36	0.36	0	1.01	0.98	1	SNF7_YEAST	Vacuolar-sorting protein SNF7 (DOA4-independent degradation protein 1) (Sucrose nonfermenting protein 7) (Vacuolar protein-sorting-associated protein 32)	SNF7
P39931	-0.34	-0.33	-0.36	0.26	0.26	0.31	1.27	1.26	1.17	0.26	0	-0.46	-0.45	-0.49	0.36	0.36	0.36	0.36	0	1.27	1.25	1.35	SS120_YEAST	Protein SSP120	SSP120
P39935	-0.28	-0.28	-0.31	0.26	0.26	0.31	1.07	1.07	1	0.26	0	-0.37	-0.37	-0.36	0.36	0.36	0.36	0.36	0	1.03	1.03	0.99	IF4F1_YEAST	Eukaryotic initiation factor 4F subunit p150 (eIF-4F p150) (eIF4F p150) (eIF4G1) (mRNA cap-binding protein complex subunit p150)	TIF4631
P39936	-0.28	-0.27	-0.32	0.26	0.26	0.31	1.07	1.04	1.04	0.26	0	-0.39	-0.38	-0.38	0.36	0.36	0.36	0.36	0	1.07	1.06	1.05	IF4F2_YEAST	Eukaryotic initiation factor 4F subunit p130 (eIF-4F p130) (eIF4F p130) (eIF4G2) (mRNA cap-binding protein complex subunit p130)	TIF4632
P39937	-0.23	NA	-0.28	0.26	NA	0.31	0.87	NA	0.9	0.285	0.0371	NA	-0.31	NA	NA	0.36	NA	0.36	0	NA	0.85	NA	PAC2_YEAST	Protein PAC2	PAC2
P39938	NA	-0.22	-0.29	NA	0.26	0.31	NA	0.86	0.93	0.285	0.0371	-0.41	-0.34	-0.36	0.36	0.36	0.36	0.36	0	1.14	0.94	1	RS26A_YEAST	40S ribosomal protein S26-A (Small ribosomal subunit protein eS26-A)	RPS26A
P39940	-0.26	-0.26	-0.32	0.26	0.26	0.31	1	1.02	1.02	0.26	0	-0.39	-0.38	-0.38	0.36	0.36	0.36	0.36	0	1.07	1.05	1.06	RSP5_YEAST	E3 ubiquitin-protein ligase RSP5 (EC 2.3.2.26) (HECT-type E3 ubiquitin transferase RSP5) (Reverses SPT-phenotype protein 5)	RSP5
P39945	-0.18	-0.17	-0.24	0.26	0.26	0.31	0.68	0.66	0.78	0.26	0	NA	-0.33	NA	NA	0.36	NA	0.36	0	NA	0.9	NA	AST2_YEAST	Protein AST2	AST2
P39952	-0.23	-0.22	-0.27	0.26	0.26	0.31	0.87	0.85	0.86	0.26	0	-0.35	-0.34	-0.33	0.36	0.36	0.36	0.36	0	0.96	0.94	0.91	OXA1_YEAST	Mitochondrial inner membrane protein OXA1 (Cytochrome oxidase biogenesis protein OXA1) (Oxidase assembly protein 1)	OXA1
P39954	-0.31	-0.32	-0.35	0.26	0.26	0.31	1.18	1.22	1.11	0.26	0	-0.42	-0.41	-0.41	0.36	0.36	0.36	0.36	0	1.16	1.14	1.13	SAHH_YEAST	Adenosylhomocysteinase (AdoHcyase) (EC 3.3.1.1) (S-adenosyl-L-homocysteine hydrolase)	SAH1
P39955	-0.29	-0.27	-0.33	0.26	0.26	0.31	1.11	1.04	1.07	0.26	0	-0.3	NA	-0.31	0.36	NA	0.36	0.36	0	0.84	NA	0.85	SAP1_YEAST	Protein SAP1 (SIN1-associated protein)	SAP1
P39956	-0.24	-0.14	NA	0.26	0.26	NA	0.91	0.52	NA	0.26	0	NA	NA	NA	NA	NA	NA	NA	NA	NA	NA	NA	RPH1_YEAST	DNA damage-responsive transcriptional repressor RPH1	RPH1
P39958	-0.27	-0.26	-0.31	0.26	0.26	0.31	1.01	1.01	0.99	0.26	0	-0.39	-0.39	-0.39	0.36	0.36	0.36	0.36	0	1.08	1.09	1.07	GDI1_YEAST	Rab GDP-dissociation inhibitor (Rab GDI) (Secretory pathway GDP dissociation inhibitor)	GDI1
P39960	-0.3	-0.28	-0.32	0.26	0.26	0.31	1.14	1.08	1.03	0.26	0	-0.41	-0.4	-0.42	0.36	0.36	0.36	0.36	0	1.14	1.1	1.17	BEM2_YEAST	GTPase-activating protein BEM2/IPL2 (Bud emergence protein 2)	BEM2
P39962	-0.24	-0.25	-0.3	0.26	0.26	0.31	0.89	0.98	0.98	0.26	0	-0.31	-0.33	-0.29	0.36	0.36	0.36	0.36	0	0.86	0.92	0.82	KC13_YEAST	Casein kinase I homolog 3 (EC 2.7.11.1)	YCK3
P39965	NA	NA	-0.29	NA	NA	0.31	NA	NA	0.92	0.31	0	-0.34	-0.3	-0.25	0.36	0.36	0.36	0.36	0	0.94	0.83	0.7	SYPM_YEAST	Probable proline--tRNA ligase, mitochondrial (EC 6.1.1.15) (Altered inheritance rate of mitochondria protein 10) (Prolyl-tRNA synthetase) (ProRS)	AIM10
P39966	-0.24	-0.24	-0.3	0.26	0.26	0.31	0.92	0.93	0.97	0.26	0	-0.34	-0.37	-0.36	0.36	0.36	0.36	0.36	0	0.95	1.01	1.01	PP2C2_YEAST	Protein phosphatase 2C homolog 2 (PP2C-2) (EC 3.1.3.16)	PTC2
P39968	-0.24	-0.25	-0.32	0.26	0.26	0.31	0.91	0.95	1.03	0.26	0	-0.37	-0.38	-0.37	0.36	0.36	0.36	0.36	0	1.04	1.05	1.02	VAC8_YEAST	Vacuolar protein 8	VAC8
P39969	-0.31	-0.3	-0.34	0.26	0.26	0.31	1.19	1.14	1.1	0.26	0	-0.42	-0.37	-0.37	0.36	0.36	0.36	0.36	0	1.17	1.03	1.02	BOI2_YEAST	Protein BOI2 (Protein BEB1)	BOI2
P39976	-0.3	-0.3	-0.31	0.26	0.26	0.31	1.14	1.14	1	0.26	0	-0.32	-0.31	-0.31	0.36	0.36	0.36	0.36	0	0.87	0.86	0.86	DLD3_YEAST	D-2-hydroxyglutarate--pyruvate transhydrogenase DLD3 (D-2HG--pyruvate transhydrogenase DLD3) (EC 1.1.99.40) ((R)-2-hydroxyglutarate--pyruvate transhydrogenase) (D-lactate dehydrogenase [cytochrome] 3) (EC 1.1.2.4) (D-lactate ferricytochrome C oxidoreductase) (D-LCR)	DLD3
P39979	NA	-0.33	-0.34	NA	0.26	0.31	NA	1.26	1.11	0.285	0.0371	-0.35	-0.39	-0.29	0.36	0.36	0.36	0.36	0	0.95	1.07	0.8	HPA3_YEAST	D-amino-acid N-acetyltransferase HPA3 (DNT) (EC 2.3.1.36) (EC 2.3.1.48) (Histone and other protein acetyltransferase 3)	HPA3
P39984	-0.19	-0.21	-0.29	0.26	0.26	0.31	0.73	0.79	0.93	0.26	0	-0.33	-0.33	-0.28	0.36	0.36	0.36	0.36	0	0.92	0.92	0.77	HAT2_YEAST	Histone acetyltransferase type B subunit 2	HAT2
P39985	-0.28	-0.27	-0.32	0.26	0.26	0.31	1.05	1.05	1.02	0.26	0	-0.4	-0.41	-0.41	0.36	0.36	0.36	0.36	0	1.12	1.14	1.13	DPO5_YEAST	rDNA transcriptional regulator POL5 (EC 2.7.7.7) (DNA polymerase V) (POL V) (DNA polymerase phi)	POL5
P39986	-0.3	-0.28	-0.31	0.26	0.26	0.31	1.12	1.09	1	0.26	0	-0.37	-0.37	-0.36	0.36	0.36	0.36	0.36	0	1.01	1.02	0.99	ATC6_YEAST	Manganese-transporting ATPase 1 (EC 7.2.2.-)	SPF1
P39988	-0.26	-0.23	-0.3	0.26	0.26	0.31	1	0.9	0.96	0.26	0	-0.3	-0.3	-0.31	0.36	0.36	0.36	0.36	0	0.83	0.82	0.85	BUD16_YEAST	Putative pyridoxal kinase BUD16 (EC 2.7.1.35) (Bud site selection protein 16)	BUD16
P39990	-0.28	-0.27	-0.3	0.26	0.26	0.31	1.05	1.05	0.97	0.26	0	-0.37	-0.36	-0.35	0.36	0.36	0.36	0.36	0	1.01	0.98	0.97	SNU13_YEAST	13 kDa ribonucleoprotein-associated protein (Small nuclear ribonucleoprotein-associated protein 1)	SNU13
P39993	-0.29	-0.28	-0.32	0.26	0.26	0.31	1.09	1.09	1.03	0.26	0	-0.39	-0.38	-0.37	0.36	0.36	0.36	0.36	0	1.07	1.05	1.02	GEA2_YEAST	ARF guanine-nucleotide exchange factor 2	GEA2
P39995	NA	NA	-0.33	NA	NA	0.31	NA	NA	1.05	0.31	0	-0.32	-0.29	-0.36	0.36	0.36	0.36	0.36	0	0.89	0.8	1	EAF5_YEAST	Chromatin modification-related protein EAF5 (ESA1-associated factor 5)	EAF5
P39996	-0.21	-0.21	-0.3	0.26	0.26	0.31	0.8	0.8	0.97	0.26	0	-0.36	-0.36	-0.36	0.36	0.36	0.36	0.36	0	1	1	1	GTT3_YEAST	Glutathione transferase 3	GTT3
P39998	-0.25	-0.24	-0.32	0.26	0.26	0.31	0.95	0.93	1.04	0.26	0	-0.29	-0.35	-0.29	0.36	0.36	0.36	0.36	0	0.8	0.97	0.82	EDC3_YEAST	Enhancer of mRNA-decapping protein 3	EDC3
P40002	NA	NA	NA	NA	NA	NA	NA	NA	NA	NA	NA	-0.37	-0.48	-0.35	0.36	0.36	0.36	0.36	0	1.03	1.32	0.97	MIT1_YEAST	Transcriptional regulator MIT1	MIT1
P40005	NA	-0.28	-0.27	NA	0.26	0.31	NA	1.08	0.86	0.285	0.0371	-0.28	NA	NA	0.36	NA	NA	0.36	0	0.77	NA	NA	PFD2_YEAST	Prefoldin subunit 2 (Genes involved in microtubule biogenesis protein 4) (Gim complex subunit 4) (GimC subunit 4)	GIM4
P40006	-0.31	-0.31	-0.38	0.26	0.26	0.31	1.18	1.19	1.21	0.26	0	-0.41	-0.42	-0.4	0.36	0.36	0.36	0.36	0	1.13	1.15	1.12	IRC22_YEAST	Increased recombination centers protein 22	IRC22
P40007	-0.36	-0.38	-0.41	0.26	0.26	0.31	1.35	1.45	1.31	0.26	0	-0.47	-0.46	-0.47	0.36	0.36	0.36	0.36	0	1.3	1.26	1.29	NOP16_YEAST	Nucleolar protein 16	NOP16
P40008	-0.23	-0.22	-0.27	0.26	0.26	0.31	0.86	0.85	0.88	0.26	0	-0.31	-0.3	-0.32	0.36	0.36	0.36	0.36	0	0.86	0.82	0.88	FMP52_YEAST	Protein FMP52, mitochondrial (Found in mitochondrial proteome protein 52)	FMP52
P40009	-0.3	-0.26	-0.31	0.26	0.26	0.31	1.15	0.99	0.99	0.26	0	-0.34	-0.36	-0.35	0.36	0.36	0.36	0.36	0	0.94	0.98	0.96	YND1_YEAST	Golgi apyrase (EC 3.6.1.5) (ATP-diphosphatase) (ATP-diphosphohydrolase) (Adenosine diphosphatase) (ADPase) (Golgi nucleoside diphosphatase) (Yeast nucleoside diphosphatase 1)	YND1
P40010	-0.32	-0.32	-0.35	0.26	0.26	0.31	1.22	1.25	1.12	0.26	0	-0.4	-0.39	-0.39	0.36	0.36	0.36	0.36	0	1.11	1.08	1.09	NUG1_YEAST	Nuclear GTP-binding protein NUG1 (Nuclear GTPase 1)	NUG1
P40011	NA	NA	-0.24	NA	NA	0.31	NA	NA	0.78	0.31	0	-0.31	-0.26	-0.29	0.36	0.36	0.36	0.36	0	0.86	0.73	0.81	RRAAH_YEAST	4-hydroxy-4-methyl-2-oxoglutarate aldolase (HMG aldolase) (EC 4.1.3.17) (Oxaloacetate decarboxylase) (OAA decarboxylase) (EC 4.1.1.112) (Regulator of ribonuclease activity homolog) (RraA-like protein)	YER010C
P40012	-0.21	-0.2	-0.29	0.26	0.26	0.31	0.81	0.78	0.92	0.26	0	-0.28	-0.35	-0.34	0.36	0.36	0.36	0.36	0	0.77	0.97	0.94	PPOX_YEAST	Protoporphyrinogen oxidase (PPO) (EC 1.3.3.4)	HEM14
P40013	-0.3	-0.3	-0.33	0.26	0.26	0.31	1.12	1.17	1.07	0.26	0	-0.38	-0.36	-0.38	0.36	0.36	0.36	0.36	0	1.06	0.99	1.05	BIM1_YEAST	Protein BIM1	BIM1
P40015	-0.24	NA	NA	0.26	NA	NA	0.92	NA	NA	0.26	0	-0.36	-0.35	-0.36	0.36	0.36	0.36	0.36	0	1.01	0.96	1.01	ISC1_YEAST	Inositol phosphosphingolipids phospholipase C (IPS phospholipase C) (IPS-PLC) (EC 3.1.4.-) (Neutral sphingomyelinase) (N-SMase) (nSMase)	ISC1
P40016	-0.26	-0.26	-0.31	0.26	0.26	0.31	0.99	1	0.99	0.26	0	-0.39	-0.38	-0.36	0.36	0.36	0.36	0.36	0	1.07	1.06	1.01	RPN3_YEAST	26S proteasome regulatory subunit RPN3	RPN3
P40017	NA	-0.03	NA	NA	0.26	NA	NA	0.13	NA	0.26	0	NA	NA	NA	NA	NA	NA	NA	NA	NA	NA	NA	YAT2_YEAST	Carnitine O-acetyltransferase YAT2 (EC 2.3.1.7)	YAT2
P40018	-0.22	-0.18	-0.24	0.26	0.26	0.31	0.85	0.71	0.76	0.26	0	NA	-0.33	-0.27	NA	0.36	0.36	0.36	0	NA	0.92	0.74	RSMB_YEAST	Small nuclear ribonucleoprotein-associated protein B (snRNP-B) (Sm protein B) (Sm-B) (SmB)	SMB1
P40019	-0.27	-0.27	-0.33	0.26	0.26	0.31	1.03	1.03	1.06	0.26	0	-0.4	-0.42	-0.29	0.36	0.36	0.36	0.36	0	1.1	1.15	0.8	CHZ1_YEAST	Histone H2A.Z-specific chaperone CHZ1	CHZ1
P40022	NA	NA	-0.32	NA	NA	0.31	NA	NA	1.03	0.31	0	-0.34	-0.39	-0.37	0.36	0.36	0.36	0.36	0	0.93	1.08	1.02	YEM4_YEAST	Uncharacterized protein YER034W	YER034W
P40024	-0.29	-0.28	-0.32	0.26	0.26	0.31	1.11	1.08	1.02	0.26	0	-0.37	-0.36	-0.37	0.36	0.36	0.36	0.36	0	1.02	1.01	1.02	ARB1_YEAST	ABC transporter ATP-binding protein ARB1 (ATP-binding cassette protein involved in ribosome biogenesis 1)	ARB1
P40029	-0.29	-0.28	-0.34	0.26	0.26	0.31	1.1	1.08	1.1	0.26	0	-0.4	-0.4	-0.41	0.36	0.36	0.36	0.36	0	1.11	1.11	1.13	MSRA_YEAST	Peptide methionine sulfoxide reductase (EC 1.8.4.11) (Peptide-methionine (S)-S-oxide reductase) (Peptide Met(O) reductase) (Protein-methionine-S-oxide reductase)	MXR1
P40030	NA	NA	-0.28	NA	NA	0.31	NA	NA	0.89	0.31	0	NA	NA	-0.33	NA	NA	0.36	0.36	0	NA	NA	0.9	ERG28_YEAST	Ergosterol biosynthetic protein 28	ERG28
P40032	-0.26	-0.25	-0.31	0.26	0.26	0.31	0.99	0.97	1	0.26	0	-0.37	-0.37	-0.36	0.36	0.36	0.36	0.36	0	1.03	1.01	1.01	TPA1_YEAST	Prolyl 3,4-dihydroxylase TPA1 (EC 1.14.11.-) (Termination and polyadenylation protein 1) (uS12 prolyl 3,4-dihydroxylase)	TPA1
P40033	-0.22	-0.25	-0.32	0.26	0.26	0.31	0.82	0.98	1.05	0.26	0	-0.24	-0.35	-0.36	0.36	0.36	0.36	0.36	0	0.65	0.96	1	RSM18_YEAST	37S ribosomal protein RSM18, mitochondrial (Mitochondrial small ribosomal subunit protein bS18m)	RSM18
P40035	-0.26	-0.27	-0.31	0.26	0.26	0.31	0.98	1.04	0.98	0.26	0	-0.37	-0.36	-0.35	0.36	0.36	0.36	0.36	0	1.03	0.99	0.98	PIC2_YEAST	Mitochondrial phosphate carrier protein 2 (Phosphate transport protein 2) (PTP 2) (Pi carrier isoform 2) (mPic 2)	PIC2
P40037	-0.25	-0.24	-0.29	0.26	0.26	0.31	0.93	0.91	0.95	0.26	0	-0.34	-0.34	-0.35	0.36	0.36	0.36	0.36	0	0.94	0.95	0.96	HMF1_YEAST	Protein HMF1 (High dosage growth inhibitor) (Homologous mitochondrial matrix factor 1)	HMF1
P40038	-0.35	NA	NA	0.26	NA	NA	1.32	NA	NA	0.26	0	NA	-0.32	NA	NA	0.36	NA	0.36	0	NA	0.88	NA	PCL6_YEAST	PHO85 cyclin-6	PCL6
P40040	-0.26	-0.25	-0.33	0.26	0.26	0.31	0.98	0.96	1.07	0.26	0	-0.4	-0.4	-0.39	0.36	0.36	0.36	0.36	0	1.11	1.11	1.08	THO1_YEAST	Protein THO1	THO1
P40045	-0.2	-0.2	-0.26	0.26	0.26	0.31	0.77	0.78	0.84	0.26	0	NA	NA	-0.34	NA	NA	0.36	0.36	0	NA	NA	0.94	TDA2_YEAST	Topoisomerase I damage affected protein 2	TDA2
P40046	-0.33	-0.33	-0.33	0.26	0.26	0.31	1.27	1.26	1.06	0.26	0	-0.39	-0.39	-0.38	0.36	0.36	0.36	0.36	0	1.08	1.07	1.06	VTC1_YEAST	Vacuolar transporter chaperone 1 (Negative regulator of CDC42 protein 1) (Phosphate metabolism protein 4)	VTC1
P40047	-0.11	-0.11	-0.19	0.26	0.26	0.31	0.43	0.44	0.61	0.26	0	-0.23	-0.23	-0.24	0.36	0.36	0.36	0.36	0	0.65	0.64	0.66	ALDH5_YEAST	Aldehyde dehydrogenase 5, mitochondrial (EC 1.2.1.5)	ALD5
P40050	NA	NA	NA	NA	NA	NA	NA	NA	NA	NA	NA	-0.36	NA	NA	0.36	NA	NA	0.36	0	0.98	NA	NA	MRX1_YEAST	MIOREX complex component 1 (Mitochondrial organization of gene expression protein 1)	MRX1
P40051	-0.19	-0.17	-0.28	0.26	0.26	0.31	0.72	0.67	0.91	0.26	0	-0.33	-0.36	-0.33	0.36	0.36	0.36	0.36	0	0.91	1.01	0.91	ICP55_YEAST	Intermediate cleaving peptidase 55 (EC 3.4.11.26) (Intermediate cleaving peptidase of 55 kDa)	ICP55
P40052	NA	NA	-0.36	NA	NA	0.31	NA	NA	1.15	0.31	0	NA	NA	NA	NA	NA	NA	NA	NA	NA	NA	NA	YEQ9_YEAST	Uncharacterized protein YER079W	YER079W
P40053	-0.25	-0.25	-0.32	0.26	0.26	0.31	0.93	0.98	1.04	0.26	0	-0.38	-0.39	-0.39	0.36	0.36	0.36	0.36	0	1.05	1.07	1.09	AIM9_YEAST	Altered inheritance of mitochondria protein 9, mitochondrial (Found in mitochondrial proteome protein 29)	AIM9
P40054	-0.1	-0.1	-0.11	0.26	0.26	0.31	0.38	0.39	0.35	0.26	0	NA	NA	NA	NA	NA	NA	NA	NA	NA	NA	NA	SERA_YEAST	D-3-phosphoglycerate dehydrogenase 1 (3-PGDH 1) (EC 1.1.1.95) (2-oxoglutarate reductase) (EC 1.1.1.399)	SER3
P40055	-0.3	-0.29	-0.3	0.26	0.26	0.31	1.14	1.1	0.97	0.26	0	-0.36	-0.37	-0.36	0.36	0.36	0.36	0.36	0	1	1.02	1.01	UTP7_YEAST	U3 small nucleolar RNA-associated protein 7 (U3 snoRNA-associated protein 7) (U three protein 7)	UTP7
P40056	-0.26	-0.26	-0.31	0.26	0.26	0.31	0.98	1.02	1	0.26	0	-0.39	-0.38	-0.38	0.36	0.36	0.36	0.36	0	1.09	1.04	1.06	GET2_YEAST	Golgi to ER traffic protein 2 (Guided entry of tail-anchored proteins 2) (Hydroxyurea resistance protein 2) (Required for meiotic nuclear division protein 7)	GET2
P40060	-0.18	-0.23	-0.28	0.26	0.26	0.31	0.69	0.89	0.92	0.26	0	-0.37	-0.33	-0.33	0.36	0.36	0.36	0.36	0	1.02	0.91	0.91	IES5_YEAST	Ino eighty subunit 5	IES5
P40064	-0.25	-0.25	-0.3	0.26	0.26	0.31	0.95	0.97	0.95	0.26	0	-0.33	-0.34	-0.36	0.36	0.36	0.36	0.36	0	0.9	0.94	1.01	NU157_YEAST	Nucleoporin NUP157 (Nuclear pore protein NUP157)	NUP157
P40066	-0.22	-0.24	-0.31	0.26	0.26	0.31	0.84	0.93	0.99	0.26	0	-0.37	-0.38	-0.35	0.36	0.36	0.36	0.36	0	1.02	1.05	0.98	GLE2_YEAST	Nucleoporin GLE2 (Nuclear pore protein GLE2) (poly(A) RNA export protein RAE1)	GLE2
P40069	-0.31	-0.3	-0.33	0.26	0.26	0.31	1.17	1.15	1.06	0.26	0	-0.4	-0.39	-0.39	0.36	0.36	0.36	0.36	0	1.1	1.08	1.09	IMB4_YEAST	Importin subunit beta-4 (Importin-123) (Karyopherin subunit beta-4) (Karyopherin-123) (Ran-binding protein YRB4)	KAP123
P40070	-0.27	-0.26	-0.34	0.26	0.26	0.31	1.04	1.02	1.1	0.26	0	-0.39	-0.38	-0.39	0.36	0.36	0.36	0.36	0	1.09	1.06	1.08	LSM4_YEAST	U6 snRNA-associated Sm-like protein LSm4	LSM4
P40075	-0.27	-0.27	-0.33	0.26	0.26	0.31	1.04	1.03	1.07	0.26	0	-0.4	-0.4	-0.39	0.36	0.36	0.36	0.36	0	1.1	1.1	1.09	SCS2_YEAST	Vesicle-associated membrane protein-associated protein SCS2 (VAMP-associated protein SCS2) (Choline sensitivity suppressor protein 2) (VAP homolog 1)	SCS2
P40078	-0.49	-0.42	-0.52	0.26	0.26	0.31	1.86	1.61	1.66	0.26	0	-0.49	-0.51	-0.51	0.36	0.36	0.36	0.36	0	1.36	1.4	1.4	NSA2_YEAST	Ribosome biogenesis protein NSA2 (NOP7-associated protein 2)	NSA2
P40079	-0.3	-0.29	-0.34	0.26	0.26	0.31	1.13	1.11	1.09	0.26	0	-0.37	-0.35	-0.35	0.36	0.36	0.36	0.36	0	1.01	0.97	0.98	LCP5_YEAST	U3 small nucleolar ribonucleoprotein protein LCP5	LCP5
P40080	NA	NA	NA	NA	NA	NA	NA	NA	NA	NA	NA	NA	-0.24	-0.35	NA	0.36	0.36	0.36	0	NA	0.65	0.97	VFA1_YEAST	VPS4-associated protein 1	VFA1
P40081	-0.23	-0.23	-0.29	0.26	0.26	0.31	0.86	0.89	0.93	0.26	0	-0.36	-0.37	-0.37	0.36	0.36	0.36	0.36	0	1.01	1.02	1.01	MGDP1_YEAST	Putative magnesium-dependent phosphatase YER134C (EC 3.1.3.48)	YER134C
P40083	NA	NA	NA	NA	NA	NA	NA	NA	NA	NA	NA	NA	-0.24	NA	NA	0.36	NA	0.36	0	NA	0.67	NA	YEW7_YEAST	Uncharacterized protein YEL137C	YER137C
P40084	-0.35	-0.35	-0.4	0.26	0.26	0.31	1.33	1.36	1.29	0.26	0	-0.4	-0.37	-0.41	0.36	0.36	0.36	0.36	0	1.09	1.03	1.14	RTR1_YEAST	RNA polymerase II subunit B1 CTD phosphatase RTR1 (EC 3.1.3.16) (RNA polymerase II-associated protein 2 homolog RTR1) (Regulator of transcription 1)	RTR1
P40087	-0.29	-0.27	-0.35	0.26	0.26	0.31	1.1	1.04	1.12	0.26	0	-0.42	-0.42	-0.4	0.36	0.36	0.36	0.36	0	1.17	1.15	1.11	DDI1_YEAST	DNA damage-inducible protein 1 (EC 3.4.23.-) (v-SNARE-master 1)	DDI1
P40088	-0.46	-0.38	-0.44	0.26	0.26	0.31	1.74	1.48	1.4	0.26	0	NA	-0.45	-0.47	NA	0.36	0.36	0.36	0	NA	1.25	1.3	FTR1_YEAST	Plasma membrane iron permease	FTR1
P40089	NA	NA	-0.27	NA	NA	0.31	NA	NA	0.86	0.31	0	NA	NA	NA	NA	NA	NA	NA	NA	NA	NA	NA	LSM5_YEAST	U6 snRNA-associated Sm-like protein LSm5	LSM5
P40091	-0.37	-0.38	-0.4	0.26	0.26	0.31	1.39	1.47	1.27	0.26	0	-0.41	-0.39	-0.4	0.36	0.36	0.36	0.36	0	1.14	1.08	1.11	PEA2_YEAST	Protein PEA2 (Protein PPF2)	PEA2
P40093	-0.25	-0.26	-0.31	0.26	0.26	0.31	0.96	1.01	1	0.26	0	-0.36	-0.36	-0.37	0.36	0.36	0.36	0.36	0	0.99	0.99	1.02	YEY6_YEAST	MYG1 protein YER156C	YER156C
P40094	-0.24	-0.24	-0.3	0.26	0.26	0.31	0.92	0.93	0.95	0.26	0	-0.37	-0.34	-0.34	0.36	0.36	0.36	0.36	0	1.03	0.94	0.95	COG3_YEAST	Conserved oligomeric Golgi complex subunit 3 (COG complex subunit 3) (Component of oligomeric Golgi complex 3) (Protein SEC34)	COG3
P40096	-0.21	-0.22	-0.29	0.26	0.26	0.31	0.79	0.84	0.95	0.26	0	-0.27	-0.37	-0.35	0.36	0.36	0.36	0.36	0	0.74	1.03	0.98	NCB1_YEAST	Negative cofactor 2 complex subunit alpha (NC2 complex subunit alpha) (Transcription repressor BUR6)	BUR6
P40098	-0.2	-0.2	-0.29	0.26	0.26	0.31	0.76	0.79	0.93	0.26	0	-0.31	-0.3	-0.25	0.36	0.36	0.36	0.36	0	0.87	0.84	0.69	FMP10_YEAST	Uncharacterized mitochondrial membrane protein FMP10	FMP10
P40099	NA	NA	-0.35	NA	NA	0.31	NA	NA	1.12	0.31	0	-0.38	-0.38	-0.42	0.36	0.36	0.36	0.36	0	1.05	1.06	1.17	FTHC_YEAST	5-formyltetrahydrofolate cyclo-ligase (EC 6.3.3.2) (5,10-methenyl-tetrahydrofolate synthetase) (MTHFS) (Methenyl-THF synthetase)	FAU1
P40106	-0.21	-0.2	-0.25	0.26	0.26	0.31	0.79	0.75	0.81	0.26	0	-0.32	-0.32	-0.32	0.36	0.36	0.36	0.36	0	0.87	0.88	0.89	GPP2_YEAST	Glycerol-1-phosphate phosphohydrolase 2 (EC 3.1.3.21) ((DL)-glycerol-3-phosphatase 2) (Hyperosmolarity-responsive protein 2)	GPP2
P40150	-0.32	-0.31	-0.35	0.26	0.26	0.31	1.2	1.21	1.12	0.26	0	-0.39	-0.38	-0.38	0.36	0.36	0.36	0.36	0	1.07	1.05	1.05	SSB2_YEAST	Ribosome-associated molecular chaperone SSB2 (EC 3.6.4.10) (Heat shock protein SSB2) (Hsp70 chaperone Ssb)	SSB2
P40154	-0.28	-0.29	-0.31	0.26	0.26	0.31	1.08	1.11	0.99	0.26	0	-0.42	-0.34	-0.38	0.36	0.36	0.36	0.36	0	1.16	0.95	1.06	IES2_YEAST	Ino eighty subunit 2	IES2
P40155	NA	NA	NA	NA	NA	NA	NA	NA	NA	NA	NA	NA	-0.34	NA	NA	0.36	NA	0.36	0	NA	0.93	NA	PEX17_YEAST	Peroxisomal membrane protein PEX17 (Peroxin-17)	PEX17
P40156	NA	NA	-0.26	NA	NA	0.31	NA	NA	0.84	0.31	0	NA	NA	NA	NA	NA	NA	NA	NA	NA	NA	NA	RRG9_YEAST	Required for respiratory growth protein 9, mitochondrial	RRG9
P40157	-0.24	-0.23	-0.31	0.26	0.26	0.31	0.9	0.88	1.01	0.26	0	-0.36	-0.36	-0.35	0.36	0.36	0.36	0.36	0	0.99	0.99	0.98	VID27_YEAST	Vacuolar import and degradation protein 27	VID27
P40160	-0.31	-0.33	-0.34	0.26	0.26	0.31	1.19	1.25	1.09	0.26	0	-0.37	-0.34	-0.38	0.36	0.36	0.36	0.36	0	1.03	0.94	1.05	RIO2_YEAST	Serine/threonine-protein kinase RIO2 (EC 2.7.11.1)	RIO2
P40161	-0.25	-0.25	-0.31	0.26	0.26	0.31	0.96	0.98	1	0.26	0	-0.36	-0.38	-0.37	0.36	0.36	0.36	0.36	0	1	1.04	1.02	RT106_YEAST	Histone chaperone RTT106 (Regulator of Ty1 transposition protein 106)	RTT106
P40164	-0.32	-0.28	-0.33	0.26	0.26	0.31	1.22	1.08	1.06	0.26	0	NA	-0.42	-0.42	NA	0.36	0.36	0.36	0	NA	1.15	1.16	PP4R3_YEAST	Serine/threonine-protein phosphatase 4 regulatory subunit 3 (PP4R3)	PSY2
P40165	-0.14	-0.14	-0.22	0.26	0.26	0.31	0.52	0.55	0.69	0.26	0	-0.26	-0.28	-0.27	0.36	0.36	0.36	0.36	0	0.71	0.79	0.74	NNRE_YEAST	NAD(P)H-hydrate epimerase (EC 5.1.99.6) (NAD(P)HX epimerase) (Nicotinamide nucleotide repair protein 1)	NNR1
P40185	-0.22	-0.22	-0.31	0.26	0.26	0.31	0.82	0.84	0.99	0.26	0	-0.33	-0.34	-0.33	0.36	0.36	0.36	0.36	0	0.92	0.93	0.93	MMF1_YEAST	Protein MMF1, mitochondrial (Isoleucine biosynthesis and maintenance of intact mitochondria 1) (Maintenance of mitochondrial function 1)	MMF1
P40202	-0.28	-0.27	-0.31	0.26	0.26	0.31	1.06	1.05	0.98	0.26	0	-0.38	-0.38	-0.37	0.36	0.36	0.36	0.36	0	1.05	1.04	1.02	CCS1_YEAST	Superoxide dismutase 1 copper chaperone	CCS1
P40204	NA	-0.21	-0.23	NA	0.26	0.31	NA	0.81	0.74	0.285	0.0371	-0.3	-0.26	-0.3	0.36	0.36	0.36	0.36	0	0.84	0.73	0.84	RUXG_YEAST	Small nuclear ribonucleoprotein G (snRNP-G) (Sm protein G) (Sm-G) (SmG)	SMX2
P40207	-0.32	-0.27	-0.38	0.26	0.26	0.31	1.21	1.05	1.22	0.26	0	-0.41	-0.44	-0.36	0.36	0.36	0.36	0.36	0	1.12	1.22	0.99	ERG29_YEAST	Ergosterol biosynthesis protein 29	ERG29
P40208	NA	-0.17	-0.24	NA	0.26	0.31	NA	0.66	0.78	0.285	0.0371	-0.28	-0.3	-0.3	0.36	0.36	0.36	0.36	0	0.79	0.84	0.83	GID8_YEAST	Glucose-induced degradation protein 8 (Dosage-dependent cell cycle regulator 1)	GID8
P40210	-0.19	-0.19	-0.29	0.26	0.26	0.31	0.72	0.73	0.94	0.26	0	-0.26	-0.37	-0.3	0.36	0.36	0.36	0.36	0	0.72	1.01	0.82	SIP5_YEAST	Protein SIP5 (SNF1-interacting protein 5)	SIP5
P40215	-0.25	-0.25	-0.33	0.26	0.26	0.31	0.96	0.96	1.05	0.26	0	-0.34	-0.36	-0.35	0.36	0.36	0.36	0.36	0	0.93	0.98	0.97	NDH1_YEAST	External NADH-ubiquinone oxidoreductase 1, mitochondrial (EC 1.6.5.9) (External NADH dehydrogenase 1)	NDE1
P40217	-0.29	-0.28	-0.33	0.26	0.26	0.31	1.1	1.08	1.05	0.26	0	-0.38	-0.39	-0.38	0.36	0.36	0.36	0.36	0	1.05	1.08	1.06	EIF3I_YEAST	Eukaryotic translation initiation factor 3 subunit I (eIF3i) (Eukaryotic translation initiation factor 3 39 kDa subunit) (eIF-3 39 kDa subunit) (eIF3 p39)	TIF34
P40218	-0.24	-0.22	-0.28	0.26	0.26	0.31	0.9	0.85	0.89	0.26	0	-0.27	-0.29	NA	0.36	0.36	NA	0.36	0	0.75	0.8	NA	YM24_YEAST	Uncharacterized protein YMR147W	YMR147W
P40302	-0.26	-0.26	-0.33	0.26	0.26	0.31	1	0.98	1.05	0.26	0	-0.38	-0.38	-0.38	0.36	0.36	0.36	0.36	0	1.06	1.05	1.04	PSA6_YEAST	Proteasome subunit alpha type-6 (EC 3.4.25.1) (Macropain subunit PRE5) (Multicatalytic endopeptidase complex subunit PRE5) (Proteasome component PRE5) (Proteinase YSCE subunit PRE5)	PRE5
P40303	-0.27	-0.27	-0.32	0.26	0.26	0.31	1.03	1.03	1.04	0.26	0	-0.38	-0.39	-0.38	0.36	0.36	0.36	0.36	0	1.05	1.07	1.05	PSA4_YEAST	Proteasome subunit alpha type-4 (EC 3.4.25.1) (Macropain subunit PRE6) (Multicatalytic endopeptidase complex subunit PRE6) (Proteasome component PRE6) (Proteinase YSCE subunit PRE6)	PRE6
P40308	-0.12	-0.12	-0.2	0.26	0.26	0.31	0.46	0.45	0.65	0.26	0	-0.29	-0.26	-0.3	0.36	0.36	0.36	0.36	0	0.8	0.73	0.82	TGL3_YEAST	Lipase 3 (EC 3.1.1.3) (Triacylglycerol lipase 3)	TGL3
P40312	-0.27	-0.27	-0.32	0.26	0.26	0.31	1.02	1.04	1.03	0.26	0	-0.37	-0.38	-0.34	0.36	0.36	0.36	0.36	0	1.03	1.04	0.96	CYB5_YEAST	Cytochrome b5	CYB5
P40317	-0.29	-0.3	NA	0.26	0.26	NA	1.09	1.15	NA	0.26	0	NA	NA	NA	NA	NA	NA	NA	NA	NA	NA	NA	SOK1_YEAST	Protein SOK1	SOK1
P40318	-0.33	-0.35	-0.37	0.26	0.26	0.31	1.25	1.35	1.2	0.26	0	NA	NA	-0.43	NA	NA	0.36	0.36	0	NA	NA	1.19	DOA10_YEAST	ERAD-associated E3 ubiquitin-protein ligase DOA10 (EC 2.3.2.27) (RING-type E3 ubiquitin transferase DOA10)	SSM4
P40319	-0.28	-0.27	-0.31	0.26	0.26	0.31	1.05	1.02	1.01	0.26	0	-0.29	-0.34	-0.31	0.36	0.36	0.36	0.36	0	0.8	0.94	0.85	ELO3_YEAST	Elongation of fatty acids protein 3 (EC 2.3.1.199) (3-keto acyl-CoA synthase ELO3) (Affecting plasma membrane ATPase activity protein 1) (Suppressor of RAD3 essential function protein 1) (Suppressor of Rvs161 and Rvs167 mutations protein 4) (Very-long-chain 3-oxoacyl-CoA synthase 3) (v-SNARE bypass mutant gene 1 protein)	ELO3
P40327	-0.29	-0.29	-0.34	0.26	0.26	0.31	1.11	1.12	1.08	0.26	0	-0.4	-0.41	-0.41	0.36	0.36	0.36	0.36	0	1.12	1.13	1.12	PRS4_YEAST	26S proteasome regulatory subunit 4 homolog (Tat-binding homolog 5)	RPT2
P40328	-0.33	-0.35	-0.32	0.26	0.26	0.31	1.24	1.35	1.04	0.26	0	-0.3	-0.33	-0.35	0.36	0.36	0.36	0.36	0	0.82	0.92	0.97	TBP6_YEAST	Probable 26S proteasome subunit YTA6 (Tat-binding homolog 6)	YTA6
P40335	-0.22	-0.23	-0.27	0.26	0.26	0.31	0.83	0.9	0.88	0.26	0	-0.41	-0.25	-0.23	0.36	0.36	0.36	0.36	0	1.14	0.7	0.65	PEP8_YEAST	Carboxypeptidase Y-deficient protein 8 (Vacuolar protein sorting-associated protein 26) (Vacuolar protein-targeting protein 4)	PEP8
P40339	-0.27	-0.26	-0.31	0.26	0.26	0.31	1.01	1.02	1.01	0.26	0	-0.38	-0.38	-0.38	0.36	0.36	0.36	0.36	0	1.04	1.06	1.05	RFC4_YEAST	Replication factor C subunit 4 (Replication factor C4) (Activator 1 37 kDa subunit)	RFC4
P40340	-0.24	-0.23	-0.32	0.26	0.26	0.31	0.89	0.9	1.01	0.26	0	-0.35	-0.41	-0.36	0.36	0.36	0.36	0.36	0	0.96	1.13	0.99	TBP7_YEAST	Tat-binding homolog 7	YTA7
P40341	-0.23	-0.23	-0.31	0.26	0.26	0.31	0.87	0.89	0.99	0.26	0	-0.37	-0.37	-0.36	0.36	0.36	0.36	0.36	0	1.02	1.01	1.01	YTA12_YEAST	Mitochondrial respiratory chain complexes assembly protein YTA12 (EC 3.4.24.-) (Tat-binding homolog 12)	YTA12
P40343	-0.24	-0.25	-0.31	0.26	0.26	0.31	0.92	0.94	0.99	0.26	0	-0.37	-0.37	-0.31	0.36	0.36	0.36	0.36	0	1.02	1.01	0.87	VPS27_YEAST	Vacuolar protein sorting-associated protein 27 (Golgi retention defective protein 11)	VPS27
P40344	-0.23	-0.19	NA	0.26	0.26	NA	0.86	0.73	NA	0.26	0	NA	NA	NA	NA	NA	NA	NA	NA	NA	NA	NA	ATG3_YEAST	Autophagy-related protein 3 (Autophagy-related E2-like conjugation enzyme ATG3)	ATG3
P40345	-0.26	-0.23	-0.29	0.26	0.26	0.31	0.97	0.88	0.92	0.26	0	NA	-0.31	-0.33	NA	0.36	0.36	0.36	0	NA	0.86	0.91	PDAT_YEAST	Phospholipid:diacylglycerol acyltransferase (PDAT) (EC 2.3.1.158)	LRO1
P40347	-0.28	-0.3	-0.32	0.26	0.26	0.31	1.07	1.16	1.03	0.26	0	-0.39	-0.4	-0.38	0.36	0.36	0.36	0.36	0	1.09	1.12	1.07	PPAL_YEAST	Low molecular weight phosphotyrosine protein phosphatase (EC 3.1.3.48) (Low molecular weight cytosolic acid phosphatase) (EC 3.1.3.2) (PTPase)	LTP1
P40348	-0.28	-0.29	-0.34	0.26	0.26	0.31	1.07	1.11	1.09	0.26	0	-0.39	-0.4	-0.38	0.36	0.36	0.36	0.36	0	1.08	1.1	1.05	RFC2_YEAST	Replication factor C subunit 2 (Replication factor C2) (Activator 1 41 kDa subunit)	RFC2
P40350	-0.26	-0.3	-0.33	0.26	0.26	0.31	1	1.14	1.06	0.26	0	-0.29	-0.4	-0.34	0.36	0.36	0.36	0.36	0	0.79	1.1	0.94	ALG5_YEAST	Dolichyl-phosphate beta-glucosyltransferase (DolP-glucosyltransferase) (EC 2.4.1.117) (Asparagine-linked glycosylation protein 5)	ALG5
P40353	NA	NA	NA	NA	NA	NA	NA	NA	NA	NA	NA	NA	-0.43	-0.39	NA	0.36	0.36	0.36	0	NA	1.19	1.1	ATF1_YEAST	Alcohol O-acetyltransferase 1 (AATase 1) (EC 2.3.1.84) (EC 3.1.2.20)	ATF1
P40354	-0.23	-0.22	-0.28	0.26	0.26	0.31	0.86	0.86	0.91	0.26	0	-0.31	-0.34	-0.3	0.36	0.36	0.36	0.36	0	0.86	0.94	0.84	NTA1_YEAST	Protein N-terminal amidase (NT-amidase) (EC 3.5.1.-)	NTA1
P40356	-0.22	-0.23	-0.28	0.26	0.26	0.31	0.84	0.88	0.89	0.26	0	-0.32	-0.36	-0.29	0.36	0.36	0.36	0.36	0	0.9	1	0.81	MED3_YEAST	Mediator of RNA polymerase II transcription subunit 3 (Hyper-recombination suppressor protein 1) (Mediator complex subunit 3) (Poly-glutamine domain protein 1)	PGD1
P40357	-0.31	-0.29	-0.34	0.26	0.26	0.31	1.17	1.13	1.08	0.26	0	-0.38	-0.38	-0.36	0.36	0.36	0.36	0.36	0	1.06	1.05	0.99	SEC9_YEAST	Protein transport protein SEC9	SEC9
P40359	-0.25	-0.25	-0.27	0.26	0.26	0.31	0.96	0.95	0.85	0.26	0	-0.33	NA	-0.3	0.36	NA	0.36	0.36	0	0.92	NA	0.82	PSF2_YEAST	DNA replication complex GINS protein PSF2 (Partner of Sld five 2)	PSF2
P40360	NA	NA	NA	NA	NA	NA	NA	NA	NA	NA	NA	-0.28	-0.26	-0.25	0.36	0.36	0.36	0.36	0	0.77	0.73	0.7	NAGS_YEAST	Amino-acid acetyltransferase, mitochondrial (EC 2.3.1.1) (Arginine-requiring protein 2) (Glutamate N-acetyltransferase) (N-acetylglutamate synthase) (AGS) (NAGS)	ARG2
P40361	-0.17	NA	NA	0.26	NA	NA	0.64	NA	NA	0.26	0	NA	NA	NA	NA	NA	NA	NA	NA	NA	NA	NA	YJH0_YEAST	Inactive deaminase YJL070C	YJL070C
P40362	-0.27	-0.26	-0.29	0.26	0.26	0.31	1.01	1.01	0.94	0.26	0	NA	-0.31	-0.35	NA	0.36	0.36	0.36	0	NA	0.86	0.96	UTP18_YEAST	U3 small nucleolar RNA-associated protein 18 (U3 snoRNA-associated protein 18) (U three protein 18)	UTP18
P40363	-0.27	-0.22	-0.31	0.26	0.26	0.31	1.01	0.87	1	0.26	0	-0.39	-0.38	-0.4	0.36	0.36	0.36	0.36	0	1.08	1.06	1.11	SFGH_YEAST	S-formylglutathione hydrolase (FGH) (EC 3.1.2.12)	YJL068C
P40364	-0.2	-0.2	-0.28	0.26	0.26	0.31	0.76	0.77	0.91	0.26	0	-0.35	-0.35	-0.3	0.36	0.36	0.36	0.36	0	0.96	0.97	0.84	MPM1_YEAST	Mitochondrial peculiar membrane protein 1	MPM1
P40368	-0.25	-0.22	-0.29	0.26	0.26	0.31	0.96	0.86	0.95	0.26	0	-0.37	-0.35	-0.37	0.36	0.36	0.36	0.36	0	1.02	0.96	1.02	NUP82_YEAST	Nucleoporin NUP82 (Nuclear pore protein NUP82)	NUP82
P40395	-0.19	-0.22	-0.26	0.26	0.26	0.31	0.72	0.85	0.82	0.26	0	NA	NA	NA	NA	NA	NA	NA	NA	NA	NA	NA	RIC1_YEAST	Guanine nucleotide exchange factor subunit RIC1 (Protein RIC1) (Ribosome control protein 1) (Ric1p)	RIC1
P40413	-0.31	-0.31	-0.34	0.26	0.26	0.31	1.17	1.18	1.09	0.26	0	-0.39	-0.4	-0.39	0.36	0.36	0.36	0.36	0	1.09	1.1	1.09	TCPE_YEAST	T-complex protein 1 subunit epsilon (TCP-1-epsilon) (CCT-epsilon)	CCT5
P40414	-0.27	-0.27	-0.33	0.26	0.26	0.31	1.01	1.05	1.06	0.26	0	-0.4	-0.41	-0.39	0.36	0.36	0.36	0.36	0	1.11	1.13	1.09	TPM2_YEAST	Tropomyosin-2	TPM2
P40416	NA	NA	NA	NA	NA	NA	NA	NA	NA	NA	NA	NA	-0.28	NA	NA	0.36	NA	0.36	0	NA	0.78	NA	ATM1_YEAST	Iron-sulfur clusters transporter ATM1, mitochondrial	ATM1
P40422	-0.3	-0.28	-0.31	0.26	0.26	0.31	1.14	1.07	0.99	0.26	0	-0.45	-0.37	-0.35	0.36	0.36	0.36	0.36	0	1.24	1.01	0.98	RPAB4_YEAST	DNA-directed RNA polymerases I, II, and III subunit RPABC4 (RNA polymerases I, II, and III subunit ABC4) (ABC10-alpha)	RPC10
P40433	-0.14	-0.15	NA	0.26	0.26	NA	0.54	0.57	NA	0.26	0	NA	NA	NA	NA	NA	NA	NA	NA	NA	NA	NA	6P21_YEAST	6-phosphofructo-2-kinase 1 (6PF-2-K 1) (EC 2.7.1.105) (Phosphofructokinase 2 I)	PFK26
P40449	NA	NA	NA	NA	NA	NA	NA	NA	NA	NA	NA	-0.28	-0.33	NA	0.36	0.36	NA	0.36	0	0.78	0.91	NA	YIQ1_YEAST	Uncharacterized protein YIL161W	YIL161W
P40452	-0.28	-0.28	-0.32	0.26	0.26	0.31	1.08	1.08	1.03	0.26	0	NA	-0.35	-0.34	NA	0.36	0.36	0.36	0	NA	0.96	0.95	COA1_YEAST	Cytochrome c oxidase assembly factor 1	COA1
P40453	-0.22	-0.22	-0.28	0.26	0.26	0.31	0.85	0.85	0.91	0.26	0	-0.34	-0.34	NA	0.36	0.36	NA	0.36	0	0.93	0.94	NA	UBP7_YEAST	Ubiquitin carboxyl-terminal hydrolase 7 (EC 3.4.19.12) (Deubiquitinating enzyme 7) (Ubiquitin thioesterase 7) (Ubiquitin-specific-processing protease 7)	UBP7
P40457	-0.36	-0.3	-0.37	0.26	0.26	0.31	1.34	1.16	1.19	0.26	0	-0.28	-0.32	NA	0.36	0.36	NA	0.36	0	0.78	0.88	NA	MLP2_YEAST	Protein MLP2 (Myosin-like protein 2)	MLP2
P40459	-0.24	-0.23	-0.29	0.26	0.26	0.31	0.9	0.89	0.94	0.26	0	-0.34	-0.34	-0.33	0.36	0.36	0.36	0.36	0	0.95	0.94	0.93	PANC_YEAST	Pantoate--beta-alanine ligase (EC 6.3.2.1) (Pantoate-activating enzyme) (Pantothenate synthetase)	PAN6
P40460	NA	-0.3	NA	NA	0.26	NA	NA	1.17	NA	0.26	0	NA	NA	NA	NA	NA	NA	NA	NA	NA	NA	NA	NDC80_YEAST	Kinetochore protein NDC80 (80 kDa spindle component protein) (Nuclear division cycle protein 80) (Two-hybrid interaction with DMC1 protein 3)	NDC80
P40462	-0.27	-0.27	-0.31	0.26	0.26	0.31	1.03	1.03	1	0.26	0	-0.39	-0.39	-0.38	0.36	0.36	0.36	0.36	0	1.09	1.08	1.07	TM108_YEAST	Protein TMA108 (EC 3.4.11.-) (108 kDa translation machinery-associated protein)	TMA108
P40467	-0.24	-0.22	-0.31	0.26	0.26	0.31	0.89	0.86	0.99	0.26	0	-0.33	-0.34	-0.32	0.36	0.36	0.36	0.36	0	0.91	0.94	0.9	ASG1_YEAST	Activator of stress genes 1	ASG1
P40468	-0.24	-0.24	-0.33	0.26	0.26	0.31	0.92	0.94	1.05	0.26	0	NA	NA	-0.31	NA	NA	0.36	0.36	0	NA	NA	0.86	TAO3_YEAST	Cell morphogenesis protein PAG1 (Protein TAO3)	TAO3
P40469	-0.26	-0.26	-0.31	0.26	0.26	0.31	0.97	1	0.99	0.26	0	-0.37	-0.38	-0.36	0.36	0.36	0.36	0.36	0	1.03	1.06	0.99	MET18_YEAST	DNA repair/transcription protein MET18/MMS19 (Methyl methanesulfonate-sensitivity protein 19)	MET18
P40470	-0.31	-0.35	-0.4	0.26	0.26	0.31	1.17	1.36	1.27	0.26	0	-0.41	-0.46	-0.44	0.36	0.36	0.36	0.36	0	1.14	1.26	1.23	RRT14_YEAST	Regulator of rDNA transcription protein 14	RRT14
P40471	-0.19	-0.18	-0.27	0.26	0.26	0.31	0.74	0.71	0.87	0.26	0	-0.36	-0.36	-0.36	0.36	0.36	0.36	0.36	0	0.99	0.98	0.99	AYR1_YEAST	NADPH-dependent 1-acyldihydroxyacetone phosphate reductase (ADR) (EC 1.1.1.101) (1-acyl DHAP reductase) (Acyl/alkyl DHAP reductase) (Acylglycerone-phosphate reductase)	AYR1
P40474	NA	NA	-0.3	NA	NA	0.31	NA	NA	0.95	0.31	0	NA	NA	NA	NA	NA	NA	NA	NA	NA	NA	NA	QDR2_YEAST	Quinidine resistance protein 2	QDR2
P40477	-0.25	-0.24	-0.31	0.26	0.26	0.31	0.96	0.92	1	0.26	0	-0.38	-0.38	-0.38	0.36	0.36	0.36	0.36	0	1.04	1.06	1.05	NU159_YEAST	Nucleoporin NUP159 (Nuclear pore protein NUP159)	NUP159
P40478	-0.3	NA	NA	0.26	NA	NA	1.15	NA	NA	0.26	0	-0.31	-0.32	-0.32	0.36	0.36	0.36	0.36	0	0.85	0.9	0.9	VDAC2_YEAST	Mitochondrial outer membrane protein porin 2 (Voltage-dependent anion-selective channel protein 2) (VDAC-2)	POR2
P40480	-0.24	-0.24	NA	0.26	0.26	NA	0.9	0.93	NA	0.26	0	NA	-0.27	-0.28	NA	0.36	0.36	0.36	0	NA	0.74	0.78	HOS4_YEAST	Protein HOS4	HOS4
P40481	-0.28	-0.28	-0.28	0.26	0.26	0.31	1.07	1.08	0.89	0.26	0	-0.36	-0.35	-0.34	0.36	0.36	0.36	0.36	0	1.01	0.96	0.94	HPM1_YEAST	Histidine protein methyltransferase 1 (EC 2.1.1.85) (Mitotic exit network interactor 1)	HPM1
P40482	-0.25	-0.25	-0.29	0.26	0.26	0.31	0.95	0.94	0.94	0.26	0	-0.37	-0.36	-0.34	0.36	0.36	0.36	0.36	0	1.02	1.01	0.94	SEC24_YEAST	Protein transport protein SEC24 (Abnormal nuclear morphology 1)	SEC24
P40483	-0.2	-0.19	-0.25	0.26	0.26	0.31	0.74	0.73	0.8	0.26	0	-0.29	-0.33	-0.31	0.36	0.36	0.36	0.36	0	0.81	0.9	0.86	YIK8_YEAST	Putative zinc metalloproteinase YIL108W (EC 3.4.24.-)	YIL108W
P40484	-0.31	-0.32	-0.36	0.26	0.26	0.31	1.19	1.21	1.16	0.26	0	-0.31	-0.36	-0.33	0.36	0.36	0.36	0.36	0	0.85	0.98	0.92	MOB1_YEAST	DBF2 kinase activator protein MOB1 (MPS1 binder 1) (Maintenance of ploidy protein MOB1)	MOB1
P40485	-0.2	-0.2	-0.29	0.26	0.26	0.31	0.74	0.75	0.93	0.26	0	-0.37	-0.37	-0.36	0.36	0.36	0.36	0.36	0	1.03	1.03	0.99	SLM1_YEAST	Phosphatidylinositol 4,5-bisphosphate-binding protein SLM1 (Synthetic lethal with MSS4 protein 1) (TORC2 effector protein SLM1)	SLM1
P40486	-0.27	-0.27	-0.34	0.26	0.26	0.31	1.02	1.04	1.09	0.26	0	-0.32	-0.34	-0.31	0.36	0.36	0.36	0.36	0	0.88	0.93	0.85	SHQ1_YEAST	Protein SHQ1 (Small nucleolar RNAs of the box H/ACA family quantitative accumulation protein 1)	SHQ1
P40487	-0.28	-0.27	-0.33	0.26	0.26	0.31	1.08	1.02	1.07	0.26	0	-0.32	-0.37	-0.35	0.36	0.36	0.36	0.36	0	0.88	1.01	0.96	DPH1_YEAST	2-(3-amino-3-carboxypropyl)histidine synthase subunit 1 (EC 2.5.1.108) (Diphthamide biosynthesis protein 1) (Diphtheria toxin resistance protein 1) (S-adenosyl-L-methionine:L-histidine 3-amino-3-carboxypropyltransferase 1)	DPH1
P40491	-0.2	-0.2	-0.3	0.26	0.26	0.31	0.75	0.78	0.95	0.26	0	-0.38	-0.32	-0.38	0.36	0.36	0.36	0.36	0	1.06	0.89	1.04	FMC1_YEAST	ATP synthase assembly factor FMC1, mitochondrial (Formation of mitochondrial complexes protein 1)	FMC1
P40493	-0.27	-0.25	-0.31	0.26	0.26	0.31	1.04	0.95	1.01	0.26	0	-0.3	-0.35	-0.32	0.36	0.36	0.36	0.36	0	0.82	0.96	0.9	BMT5_YEAST	25S rRNA (uridine(2634)-N(3))-methyltransferase (EC 2.1.1.313) (Base methyltransferase of 25S RNA 5)	BMT5
P40494	-0.3	-0.3	-0.3	0.26	0.26	0.31	1.12	1.15	0.98	0.26	0	-0.32	-0.3	-0.33	0.36	0.36	0.36	0.36	0	0.89	0.82	0.92	PRK1_YEAST	Actin-regulating kinase PRK1 (EC 2.7.11.1) (p53-regulating kinase 1)	PRK1
P40495	-0.19	-0.19	-0.27	0.26	0.26	0.31	0.72	0.73	0.86	0.26	0	-0.27	-0.28	-0.28	0.36	0.36	0.36	0.36	0	0.75	0.79	0.78	LYS12_YEAST	Homoisocitrate dehydrogenase, mitochondrial (HIcDH) (EC 1.1.1.87)	LYS12
P40496	-0.29	-0.31	-0.36	0.26	0.26	0.31	1.08	1.2	1.14	0.26	0	-0.37	-0.38	-0.35	0.36	0.36	0.36	0.36	0	1.03	1.04	0.97	RT25_YEAST	37S ribosomal protein S25, mitochondrial (Mitochondrial small ribosomal subunit protein mS23)	RSM25
P40498	-0.26	-0.25	-0.31	0.26	0.26	0.31	0.97	0.97	0.99	0.26	0	-0.34	-0.33	-0.35	0.36	0.36	0.36	0.36	0	0.95	0.91	0.98	UTP25_YEAST	U3 small nucleolar RNA-associated protein 25 (U3 snoRNA-associated protein 25) (U three protein 25)	UTP25
P40499	-0.2	-0.17	-0.24	0.26	0.26	0.31	0.76	0.64	0.79	0.26	0	NA	NA	NA	NA	NA	NA	NA	NA	NA	NA	NA	ICE2_YEAST	Protein ICE2 (Inheritance of cortical ER protein 2)	ICE2
P40501	-0.26	-0.26	NA	0.26	0.26	NA	0.98	1.01	NA	0.26	0	NA	NA	NA	NA	NA	NA	NA	NA	NA	NA	NA	AVT7_YEAST	Vacuolar amino acid transporter 7	AVT7
P40505	NA	-0.19	NA	NA	0.26	NA	NA	0.73	NA	0.26	0	NA	NA	-0.27	NA	NA	0.36	0.36	0	NA	NA	0.76	SDS3_YEAST	Transcriptional regulatory protein SDS3 (Suppressor of defective silencing protein 3)	SDS3
P40506	-0.26	-0.24	-0.3	0.26	0.26	0.31	0.97	0.92	0.98	0.26	0	-0.38	-0.38	-0.39	0.36	0.36	0.36	0.36	0	1.04	1.05	1.07	PPCS_YEAST	Phosphopantothenate--cysteine ligase CAB2 (EC 6.3.2.5) (Coenzyme A biosynthesis protein 2) (Phosphopantothenoylcysteine synthetase) (PPC synthetase)	CAB2
P40509	-0.26	-0.25	-0.31	0.26	0.26	0.31	0.98	0.97	1	0.26	0	-0.4	-0.4	-0.39	0.36	0.36	0.36	0.36	0	1.12	1.11	1.09	COPE_YEAST	Coatomer subunit epsilon (Epsilon-coat protein) (Epsilon-COP)	SEC28
P40510	-0.19	-0.2	-0.26	0.26	0.26	0.31	0.73	0.76	0.84	0.26	0	-0.35	-0.35	-0.35	0.36	0.36	0.36	0.36	0	0.98	0.97	0.97	SER33_YEAST	D-3-phosphoglycerate dehydrogenase 2 (3-PGDH 2) (EC 1.1.1.95) (2-oxoglutarate reductase) (EC 1.1.1.399)	SER33
P40513	-0.25	-0.25	-0.31	0.26	0.26	0.31	0.96	0.96	0.99	0.26	0	-0.38	-0.36	-0.35	0.36	0.36	0.36	0.36	0	1.05	1	0.97	MAM33_YEAST	Mitochondrial acidic protein MAM33	MAM33
P40515	-0.22	-0.22	-0.29	0.26	0.26	0.31	0.85	0.86	0.94	0.26	0	-0.24	-0.32	-0.26	0.36	0.36	0.36	0.36	0	0.68	0.87	0.72	FIS1_YEAST	Mitochondrial fission 1 protein (Mitochondrial division protein 2)	FIS1
P40516	-0.36	-0.34	-0.37	0.26	0.26	0.31	1.37	1.29	1.2	0.26	0	-0.41	-0.43	-0.38	0.36	0.36	0.36	0.36	0	1.14	1.18	1.05	EFM4_YEAST	Protein-lysine N-methyltransferase EFM4 (EC 2.1.1.-) (Elongation factor methyltransferase 4) (Secretion and early endocytosis protein 1)	EFM4
P40517	-0.25	-0.24	-0.32	0.26	0.26	0.31	0.94	0.94	1.04	0.26	0	-0.36	-0.38	-0.39	0.36	0.36	0.36	0.36	0	1	1.05	1.07	YRB2_YEAST	Ran-specific GTPase-activating protein 2 (Ran-binding protein 2) (RANBP2)	YRB2
P40518	-0.24	-0.23	-0.3	0.26	0.26	0.31	0.92	0.9	0.96	0.26	0	-0.3	-0.34	-0.34	0.36	0.36	0.36	0.36	0	0.82	0.94	0.95	ARPC5_YEAST	Actin-related protein 2/3 complex subunit 5 (Arp2/3 complex 16 kDa subunit) (p16-ARC)	ARC15
P40527	-0.3	-0.3	-0.27	0.26	0.26	0.31	1.13	1.15	0.87	0.26	0	-0.33	-0.32	-0.33	0.36	0.36	0.36	0.36	0	0.9	0.89	0.91	ATC7_YEAST	Probable phospholipid-transporting ATPase NEO1 (EC 7.6.2.1)	NEO1
P40528	-0.3	-0.33	-0.35	0.26	0.26	0.31	1.14	1.28	1.13	0.26	0	NA	-0.41	-0.41	NA	0.36	0.36	0.36	0	NA	1.13	1.14	SYG1_YEAST	Protein SYG1	SYG1
P40529	-0.3	-0.31	-0.37	0.26	0.26	0.31	1.14	1.2	1.2	0.26	0	-0.43	-0.42	-0.42	0.36	0.36	0.36	0.36	0	1.19	1.16	1.16	AGE2_YEAST	ADP-ribosylation factor GTPase-activating protein effector protein 2 (ARF GAP effector protein 2)	AGE2
P40531	-0.26	-0.26	-0.31	0.26	0.26	0.31	1	0.99	1	0.26	0	-0.37	-0.37	-0.37	0.36	0.36	0.36	0.36	0	1.01	1.01	1.01	GVP36_YEAST	Protein GVP36 (36 kDa Golgi vesicle protein)	GVP36
P40533	-0.26	-0.23	-0.24	0.26	0.26	0.31	0.99	0.89	0.77	0.26	0	-0.34	-0.29	NA	0.36	0.36	NA	0.36	0	0.94	0.8	NA	TED1_YEAST	Protein TED1 (Trafficking of EMP24/ERV25-dependent cargo disrupted protein 1)	TED1
P40535	-0.27	-0.28	-0.35	0.26	0.26	0.31	1.03	1.09	1.13	0.26	0	-0.36	-0.37	-0.35	0.36	0.36	0.36	0.36	0	1.01	1.02	0.98	ACA2_YEAST	ATF/CREB activator 2 (Chromosome stability protein CST6)	CST6
P40540	-0.26	-0.24	-0.33	0.26	0.26	0.31	0.99	0.94	1.06	0.26	0	-0.38	-0.39	-0.41	0.36	0.36	0.36	0.36	0	1.06	1.08	1.13	EMC5_YEAST	ER membrane protein complex subunit 5 (Killer toxin-resistance protein 27)	EMC5
P40541	-0.27	-0.25	-0.3	0.26	0.26	0.31	1.03	0.95	0.97	0.26	0	-0.33	-0.27	NA	0.36	0.36	NA	0.36	0	0.91	0.74	NA	SCC3_YEAST	Cohesin subunit SCC3 (Irregular cell behavior protein 1)	IRR1
P40545	-0.27	-0.26	-0.3	0.26	0.26	0.31	1.01	0.99	0.97	0.26	0	-0.38	-0.39	-0.39	0.36	0.36	0.36	0.36	0	1.05	1.08	1.08	HIS4_YEAST	1-(5-phosphoribosyl)-5-[(5-phosphoribosylamino)methylideneamino] imidazole-4-carboxamide isomerase (EC 5.3.1.16) (5-proFAR isomerase) (Phosphoribosylformimino-5-aminoimidazole carboxamide ribotide isomerase)	HIS6
P40546	-0.34	-0.39	-0.35	0.26	0.26	0.31	1.29	1.51	1.12	0.26	0	NA	-0.45	NA	NA	0.36	NA	0.36	0	NA	1.24	NA	FAF1_YEAST	Protein FAF1 (Forty S assembly factor)	FAF1
P40547	NA	NA	-0.27	NA	NA	0.31	NA	NA	0.86	0.31	0	NA	NA	NA	NA	NA	NA	NA	NA	NA	NA	NA	VID28_YEAST	Vacuolar import and degradation protein 28 (Glucose-induced degradation protein 5)	VID28
P40548	-0.31	-0.3	-0.36	0.26	0.26	0.31	1.16	1.15	1.15	0.26	0	-0.44	-0.44	-0.43	0.36	0.36	0.36	0.36	0	1.23	1.21	1.19	SNL1_YEAST	HSP70 co-chaperone SNL1 (Suppressor of NUP116-C lethal)	SNL1
P40553	-0.26	-0.26	-0.31	0.26	0.26	0.31	0.99	0.99	1.01	0.26	0	-0.4	-0.42	-0.41	0.36	0.36	0.36	0.36	0	1.11	1.17	1.15	DOT5_YEAST	Peroxiredoxin DOT5 (Prx) (EC 1.11.1.24) (Disrupter of telomere silencing protein 5) (Nuclear thiol peroxidase) (nTPx) (Thioredoxin peroxidase) (Thioredoxin-dependent peroxiredoxin DOT5)	DOT5
P40554	-0.26	-0.24	-0.28	0.26	0.26	0.31	0.97	0.91	0.9	0.26	0	-0.37	-0.36	-0.36	0.36	0.36	0.36	0.36	0	1.04	1	1	URM1_YEAST	Ubiquitin-related modifier 1	URM1
P40555	-0.23	-0.23	-0.29	0.26	0.26	0.31	0.87	0.88	0.94	0.26	0	-0.31	-0.31	-0.31	0.36	0.36	0.36	0.36	0	0.86	0.86	0.85	PSMD9_YEAST	Probable 26S proteasome regulatory subunit p27 (Proteasome non-ATPase subunit 2)	NAS2
P40557	-0.44	-0.43	-0.42	0.26	0.26	0.31	1.66	1.66	1.34	0.26	0	NA	-0.36	-0.33	NA	0.36	0.36	0.36	0	NA	0.99	0.91	EPS1_YEAST	ER-retained PMA1-suppressing protein 1 (EC 5.3.4.1)	EPS1
P40558	-0.2	-0.19	-0.24	0.26	0.26	0.31	0.74	0.74	0.77	0.26	0	-0.26	-0.29	-0.3	0.36	0.36	0.36	0.36	0	0.71	0.81	0.83	CFD1_YEAST	Cytosolic Fe-S cluster assembly factor CFD1 (Cytosolic Fe-S cluster-deficient protein 1) (Ribosomal export protein 19)	CFD1
P40561	-0.25	-0.26	-0.33	0.26	0.26	0.31	0.93	1.01	1.05	0.26	0	-0.38	-0.36	-0.41	0.36	0.36	0.36	0.36	0	1.05	0.99	1.15	SGN1_YEAST	RNA-binding protein SGN1	SGN1
P40562	NA	-0.36	-0.36	NA	0.26	0.31	NA	1.39	1.17	0.285	0.0371	-0.32	-0.39	-0.38	0.36	0.36	0.36	0.36	0	0.9	1.07	1.05	MPH1_YEAST	ATP-dependent DNA helicase MPH1 (EC 3.6.4.12) (FANCM-like protein 1) (Mutator phenotype protein 1)	MPH1
P40563	-0.22	-0.24	-0.33	0.26	0.26	0.31	0.83	0.91	1.05	0.26	0	-0.37	-0.36	-0.37	0.36	0.36	0.36	0.36	0	1.02	0.99	1.04	AIM21_YEAST	Altered inheritance of mitochondria protein 21	AIM21
P40564	-0.26	-0.25	-0.29	0.26	0.26	0.31	1	0.98	0.93	0.26	0	-0.38	-0.39	-0.38	0.36	0.36	0.36	0.36	0	1.06	1.07	1.05	DJP1_YEAST	DnaJ-like protein 1 (Peroxisome assembly protein 22)	DJP1
P40566	NA	-0.12	-0.22	NA	0.26	0.31	NA	0.47	0.7	0.285	0.0371	NA	NA	NA	NA	NA	NA	NA	NA	NA	NA	NA	EGH1_YEAST	Ergosteryl-beta-glucosidase (EC 3.2.1.-)	EGH1
P40567	-0.26	-0.24	-0.3	0.26	0.26	0.31	1	0.92	0.98	0.26	0	-0.3	-0.33	-0.33	0.36	0.36	0.36	0.36	0	0.83	0.91	0.92	MSL1_YEAST	U2 small nuclear ribonucleoprotein B'' (U2 snRNP B'')	MSL1
P40576	NA	NA	-0.29	NA	NA	0.31	NA	NA	0.94	0.31	0	NA	-0.28	-0.28	NA	0.36	0.36	0.36	0	NA	0.79	0.79	INA22_YEAST	Inner membrane assembly complex subunit 22 (INA complex 22 kDa subunit)	INA22
P40579	-0.24	-0.25	-0.31	0.26	0.26	0.31	0.9	0.94	0.99	0.26	0	-0.39	-0.36	-0.36	0.36	0.36	0.36	0.36	0	1.07	1	1	YIV5_YEAST	Uncharacterized oxidoreductase YIR035C (EC 1.-.-.-)	YIR035C
P40580	NA	-0.23	-0.29	NA	0.26	0.31	NA	0.88	0.94	0.285	0.0371	-0.34	-0.35	-0.35	0.36	0.36	0.36	0.36	0	0.95	0.98	0.97	BZRD_YEAST	Benzil reductase ((S)-benzoin forming) IRC24 (EC 1.1.1.320) (Increased recombination centers protein 24)	IRC24
P40581	-0.24	-0.23	-0.3	0.26	0.26	0.31	0.9	0.87	0.96	0.26	0	-0.38	-0.38	-0.37	0.36	0.36	0.36	0.36	0	1.04	1.04	1.02	GPX3_YEAST	Glutathione peroxidase-like peroxiredoxin HYR1 (EC 1.11.1.24) (Glutathione peroxidase homolog 3) (GPx 3) (Hydrogen peroxide resistance protein 1) (Oxidant receptor peroxidase 1) (Phospholipid hydroperoxide glutathione peroxidase 3) (PHGPx3)	HYR1
P40582	-0.19	-0.18	-0.24	0.26	0.26	0.31	0.72	0.69	0.79	0.26	0	-0.31	-0.32	-0.33	0.36	0.36	0.36	0.36	0	0.85	0.88	0.91	GST1_YEAST	Glutathione S-transferase 1 (EC 2.5.1.18) (GST-I)	GTT1
P40693	-0.33	-0.33	-0.37	0.26	0.26	0.31	1.24	1.27	1.18	0.26	0	-0.41	-0.42	-0.42	0.36	0.36	0.36	0.36	0	1.14	1.15	1.16	RLP7_YEAST	Ribosome biogenesis protein RLP7 (Ribosomal protein L7-like)	RLP7
P40825	-0.32	-0.31	-0.34	0.26	0.26	0.31	1.2	1.21	1.08	0.26	0	-0.4	-0.4	-0.4	0.36	0.36	0.36	0.36	0	1.1	1.1	1.1	SYA_YEAST	Alanine--tRNA ligase, mitochondrial (EC 6.1.1.7) (Alanyl-tRNA synthetase) (AlaRS)	ALA1
P40856	-0.33	-0.35	NA	0.26	0.26	NA	1.24	1.34	NA	0.26	0	-0.41	-0.35	NA	0.36	0.36	NA	0.36	0	1.14	0.98	NA	SA185_YEAST	SIT4-associating protein SAP185	SAP185
P40858	-0.22	-0.21	-0.31	0.26	0.26	0.31	0.84	0.8	0.98	0.26	0	-0.36	-0.36	-0.37	0.36	0.36	0.36	0.36	0	1	0.99	1.03	RN49_YEAST	54S ribosomal protein L49, mitochondrial (Mitochondrial large ribosomal subunit protein bL21m) (YmL49)	MRPL49
P40893	-0.16	-0.17	-0.22	0.26	0.26	0.31	0.6	0.65	0.7	0.26	0	-0.21	-0.24	-0.21	0.36	0.36	0.36	0.36	0	0.59	0.67	0.58	REE1_YEAST	Regulation of enolase protein 1	REE1
P40955	-0.21	NA	-0.27	0.26	NA	0.31	0.8	NA	0.87	0.285	0.0371	-0.3	-0.32	-0.34	0.36	0.36	0.36	0.36	0	0.84	0.89	0.95	CHS6_YEAST	Chitin biosynthesis protein CHS6 (Protein CSD3)	CHS6
P40956	-0.32	-0.32	-0.38	0.26	0.26	0.31	1.21	1.23	1.23	0.26	0	-0.42	-0.38	-0.41	0.36	0.36	0.36	0.36	0	1.17	1.06	1.13	GTS1_YEAST	Protein GTS1 (Protein LSR1)	GTS1
P40957	-0.26	-0.26	-0.32	0.26	0.26	0.31	1	0.98	1.03	0.26	0	-0.37	-0.35	-0.41	0.36	0.36	0.36	0.36	0	1.04	0.96	1.13	MAD1_YEAST	Spindle assembly checkpoint component MAD1 (Mitotic arrest deficient protein 1)	MAD1
P40958	NA	-0.32	-0.36	NA	0.26	0.31	NA	1.24	1.14	0.285	0.0371	-0.39	-0.35	-0.38	0.36	0.36	0.36	0.36	0	1.07	0.98	1.07	MAD2_YEAST	Mitotic spindle checkpoint component MAD2 (Mitotic MAD2 protein)	MAD2
P40959	-0.24	-0.25	-0.31	0.26	0.26	0.31	0.91	0.96	0.99	0.26	0	-0.3	-0.35	-0.36	0.36	0.36	0.36	0.36	0	0.82	0.96	0.99	MVP1_YEAST	Sorting nexin MVP1	MVP1
P40961	-0.22	-0.22	-0.3	0.26	0.26	0.31	0.83	0.86	0.97	0.26	0	-0.36	-0.37	-0.37	0.36	0.36	0.36	0.36	0	0.99	1.01	1.03	PHB1_YEAST	Prohibitin-1	PHB1
P40968	NA	NA	NA	NA	NA	NA	NA	NA	NA	NA	NA	-0.28	-0.28	-0.32	0.36	0.36	0.36	0.36	0	0.76	0.78	0.9	PRP17_YEAST	Pre-mRNA-processing factor 17 (Cell division control protein 40)	CDC40
P40969	NA	-0.18	-0.28	NA	0.26	0.31	NA	0.68	0.9	0.285	0.0371	NA	NA	NA	NA	NA	NA	NA	NA	NA	NA	NA	CBF3B_YEAST	Centromere DNA-binding protein complex CBF3 subunit B (Centromere protein 3)	CEP3
P40970	-0.26	-0.25	-0.3	0.26	0.26	0.31	0.99	0.96	0.95	0.26	0	-0.37	-0.36	-0.35	0.36	0.36	0.36	0.36	0	1.03	1.01	0.96	LCB2_YEAST	Serine palmitoyltransferase 2 (SPT 2) (EC 2.3.1.50) (Long chain base biosynthesis protein 2)	LCB2
P40986	-0.27	-0.27	-0.3	0.26	0.26	0.31	1.03	1.06	0.98	0.26	0	NA	-0.39	NA	NA	0.36	NA	0.36	0	NA	1.07	NA	CDC1_YEAST	Cell division control protein 1 (EC 3.1.-.-)	CDC1
P40989	-0.2	-0.25	NA	0.26	0.26	NA	0.74	0.96	NA	0.26	0	NA	NA	NA	NA	NA	NA	NA	NA	NA	NA	NA	FKS2_YEAST	1,3-beta-glucan synthase component GSC2 (EC 2.4.1.34) (1,3-beta-D-glucan-UDP glucosyltransferase) (FK506 sensitivity protein 2) (Glucan synthase of cerevisiae protein 2)	GSC2
P40991	-0.27	-0.26	-0.3	0.26	0.26	0.31	1	1	0.96	0.26	0	-0.36	-0.35	-0.36	0.36	0.36	0.36	0.36	0	1	0.96	0.99	NOP2_YEAST	25S rRNA (cytosine(2870)-C(5))-methyltransferase (EC 2.1.1.310) (Nucleolar protein 2)	NOP2
P40994	-0.26	-0.24	-0.31	0.26	0.26	0.31	0.97	0.92	1	0.26	0	-0.34	-0.35	-0.36	0.36	0.36	0.36	0.36	0	0.94	0.96	1	ARF3_YEAST	ADP-ribosylation factor 3	ARF3
P41057	-0.3	NA	-0.27	0.26	NA	0.31	1.13	NA	0.86	0.285	0.0371	-0.38	-0.38	-0.27	0.36	0.36	0.36	0.36	0	1.06	1.06	0.74	RS29A_YEAST	40S ribosomal protein S29-A (S36) (Small ribosomal subunit protein uS14-A) (YS29)	RPS29A
P41058	-0.35	NA	NA	0.26	NA	NA	1.33	NA	NA	0.26	0	-0.4	-0.44	-0.41	0.36	0.36	0.36	0.36	0	1.11	1.21	1.14	RS29B_YEAST	40S ribosomal protein S29-B (S36) (Small ribosomal subunit protein uS14-B) (YS29)	RPS29B
P41277	-0.3	-0.3	-0.32	0.26	0.26	0.31	1.15	1.14	1.04	0.26	0	-0.38	-0.38	-0.38	0.36	0.36	0.36	0.36	0	1.06	1.05	1.06	GPP1_YEAST	Glycerol-1-phosphate phosphohydrolase 1 (EC 3.1.3.21) ((DL)-glycerol-3-phosphatase 1) (Related to HOR2 protein 2)	GPP1
P41338	-0.3	-0.29	-0.34	0.26	0.26	0.31	1.13	1.11	1.09	0.26	0	-0.42	-0.41	-0.42	0.36	0.36	0.36	0.36	0	1.15	1.14	1.16	THIL_YEAST	Acetyl-CoA acetyltransferase (EC 2.3.1.9) (Acetoacetyl-CoA thiolase) (Ergosterol biosynthesis protein 10)	ERG10
P41543	-0.29	-0.28	-0.33	0.26	0.26	0.31	1.09	1.07	1.05	0.26	0	-0.41	-0.4	-0.4	0.36	0.36	0.36	0.36	0	1.13	1.1	1.12	OST1_YEAST	Dolichyl-diphosphooligosaccharide--protein glycosyltransferase subunit 1 (N-linked oligosaccharyl transferase subunit 1) (Oligosaccharyl transferase 64 kDa subunit) (Oligosaccharyl transferase subunit OST1) (Oligosaccharyl transferase subunit alpha)	OST1
P41696	-0.29	NA	NA	0.26	NA	NA	1.11	NA	NA	0.26	0	NA	NA	NA	NA	NA	NA	NA	NA	NA	NA	NA	AZF1_YEAST	Asparagine-rich zinc finger protein AZF1	AZF1
P41697	-0.25	-0.25	-0.31	0.26	0.26	0.31	0.95	0.95	1.01	0.26	0	-0.37	-0.3	-0.34	0.36	0.36	0.36	0.36	0	1.02	0.82	0.95	BUD6_YEAST	Bud site selection protein 6 (Actin-interacting protein 3)	BUD6
P41734	-0.22	-0.21	-0.28	0.26	0.26	0.31	0.83	0.81	0.9	0.26	0	-0.36	-0.35	-0.33	0.36	0.36	0.36	0.36	0	0.99	0.97	0.9	IAH1_YEAST	Isoamyl acetate-hydrolyzing esterase (EC 3.1.1.112)	IAH1
P41800	-0.36	-0.33	NA	0.26	0.26	NA	1.38	1.29	NA	0.26	0	NA	NA	NA	NA	NA	NA	NA	NA	NA	NA	NA	MMM1_YEAST	Maintenance of mitochondrial morphology protein 1 (Mitochondrial outer membrane protein MMM1) (Yeast mitochondrial escape protein 6)	MMM1
P41805	-0.35	-0.36	-0.38	0.26	0.26	0.31	1.33	1.38	1.23	0.26	0	-0.44	-0.43	-0.44	0.36	0.36	0.36	0.36	0	1.22	1.2	1.21	RL10_YEAST	60S ribosomal protein L10 (L9) (Large ribosomal subunit protein uL16) (Ubiquinol-cytochrome C reductase complex subunit VI-requiring protein)	RPL10
P41807	-0.27	-0.27	-0.31	0.26	0.26	0.31	1.04	1.05	1.01	0.26	0	-0.36	-0.36	-0.36	0.36	0.36	0.36	0.36	0	0.99	0.99	1	VATH_YEAST	V-type proton ATPase subunit H (V-ATPase subunit H) (V-ATPase 54 kDa subunit) (Vacuolar proton pump subunit H)	VMA13
P41810	-0.28	-0.28	-0.33	0.26	0.26	0.31	1.07	1.08	1.07	0.26	0	-0.4	-0.4	-0.4	0.36	0.36	0.36	0.36	0	1.1	1.1	1.11	COPB_YEAST	Coatomer subunit beta (Beta-coat protein) (Beta-COP)	SEC26
P41811	-0.28	-0.28	-0.33	0.26	0.26	0.31	1.07	1.08	1.07	0.26	0	-0.4	-0.4	-0.4	0.36	0.36	0.36	0.36	0	1.1	1.12	1.12	COPB2_YEAST	Coatomer subunit beta' (Beta'-coat protein) (Beta'-COP)	SEC27
P41812	-0.27	-0.27	-0.31	0.26	0.26	0.31	1.01	1.02	1.01	0.26	0	-0.31	-0.35	-0.31	0.36	0.36	0.36	0.36	0	0.87	0.96	0.86	POP1_YEAST	Ribonucleases P/MRP protein subunit POP1 (EC 3.1.26.5) (RNA-processing protein POP1) (RNases P/MRP 100.4 kDa subunit)	POP1
P41813	-0.28	NA	-0.35	0.26	NA	0.31	1.07	NA	1.13	0.285	0.0371	-0.43	-0.35	NA	0.36	0.36	NA	0.36	0	1.18	0.97	NA	FKH2_YEAST	Fork head protein homolog 2	FKH2
P41814	-0.24	-0.25	-0.32	0.26	0.26	0.31	0.91	0.98	1.01	0.26	0	-0.36	-0.37	-0.39	0.36	0.36	0.36	0.36	0	1	1.02	1.08	TRM6_YEAST	tRNA (adenine(58)-N(1))-methyltransferase non-catalytic subunit TRM6 (General control non-derepressible protein 10) (Protein GCD10) (tRNA(m1A58)-methyltransferase subunit TRM6) (tRNA(m1A58)MTase subunit TRM6)	GCD10
P41818	-0.29	-0.29	-0.35	0.26	0.26	0.31	1.11	1.11	1.13	0.26	0	-0.42	-0.43	-0.42	0.36	0.36	0.36	0.36	0	1.15	1.18	1.17	GLC8_YEAST	Protein GLC8	GLC8
P41819	-0.31	-0.28	-0.35	0.26	0.26	0.31	1.19	1.08	1.13	0.26	0	-0.4	-0.37	-0.35	0.36	0.36	0.36	0.36	0	1.1	1.02	0.97	DIM1_YEAST	Dimethyladenosine transferase (EC 2.1.1.183) (18S rRNA (adenine(1779)-N(6)/adenine(1780)-N(6))-dimethyltransferase) (18S rRNA dimethylase) (S-adenosylmethionine-6-N', N'-adenosyl(rRNA) dimethyltransferase)	DIM1
P41832	-0.32	-0.34	-0.38	0.26	0.26	0.31	1.19	1.29	1.24	0.26	0	-0.29	NA	NA	0.36	NA	NA	0.36	0	0.79	NA	NA	BNI1_YEAST	Protein BNI1 (Pointed projection formation protein 3) (Sensitive to high expression protein 5) (Synthetic lethal 39)	BNI1
P41834	-0.28	-0.29	-0.37	0.26	0.26	0.31	1.06	1.12	1.18	0.26	0	-0.37	-0.43	-0.38	0.36	0.36	0.36	0.36	0	1.03	1.19	1.06	UFE1_YEAST	Syntaxin UFE1	UFE1
P41835	-0.14	-0.13	-0.22	0.26	0.26	0.31	0.53	0.51	0.7	0.26	0	-0.21	NA	NA	0.36	NA	NA	0.36	0	0.57	NA	NA	THI6_YEAST	Thiamine biosynthetic bifunctional enzyme [Includes: Thiamine-phosphate synthase (TP synthase) (TPS) (EC 2.5.1.3) (Thiamine-phosphate pyrophosphorylase) (TMP pyrophosphorylase) (TMP-PPase); Hydroxyethylthiazole kinase (EC 2.7.1.50) (4-methyl-5-beta-hydroxyethylthiazole kinase) (TH kinase) (THZ kinase)]	THI6
P41895	-0.3	-0.31	-0.35	0.26	0.26	0.31	1.15	1.2	1.12	0.26	0	-0.4	-0.39	-0.38	0.36	0.36	0.36	0.36	0	1.11	1.08	1.05	T2FA_YEAST	Transcription initiation factor IIF subunit alpha (TFIIF-alpha) (TFIIF large subunit) (Transcription factor G 105 kDa subunit) (P105)	TFG1
P41896	-0.28	-0.3	-0.34	0.26	0.26	0.31	1.06	1.15	1.1	0.26	0	-0.38	-0.37	-0.38	0.36	0.36	0.36	0.36	0	1.04	1.02	1.04	T2FB_YEAST	Transcription initiation factor IIF subunit beta (TFIIF medium subunit) (TFIIF-beta) (Transcription factor G 54 kDa subunit)	TFG2
P41903	NA	NA	NA	NA	NA	NA	NA	NA	NA	NA	NA	NA	NA	-0.27	NA	NA	0.36	0.36	0	NA	NA	0.74	PTE1_YEAST	Peroxisomal acyl-coenzyme A thioester hydrolase 1 (EC 3.1.2.2) (Peroxisomal long-chain acyl-CoA thioesterase 1)	TES1
P41911	-0.24	-0.25	-0.27	0.26	0.26	0.31	0.92	0.98	0.88	0.26	0	-0.3	-0.3	-0.31	0.36	0.36	0.36	0.36	0	0.83	0.84	0.85	GPD2_YEAST	Glycerol-3-phosphate dehydrogenase [NAD(+)] 2, mitochondrial (EC 1.1.1.8)	GPD2
P41920	-0.31	-0.31	-0.34	0.26	0.26	0.31	1.17	1.21	1.1	0.26	0	-0.39	-0.39	-0.38	0.36	0.36	0.36	0.36	0	1.07	1.07	1.06	YRB1_YEAST	Ran-specific GTPase-activating protein 1 (Chromosome stability protein 20) (Perinuclear array-localized protein) (Ran-binding protein 1) (RANBP1)	YRB1
P41921	-0.25	-0.25	-0.29	0.26	0.26	0.31	0.94	0.97	0.93	0.26	0	-0.39	-0.38	-0.38	0.36	0.36	0.36	0.36	0	1.08	1.06	1.05	GSHR_YEAST	Glutathione reductase (GR) (GRase) (EC 1.8.1.7)	GLR1
P41940	-0.31	-0.3	-0.38	0.26	0.26	0.31	1.18	1.17	1.21	0.26	0	-0.44	-0.44	-0.44	0.36	0.36	0.36	0.36	0	1.21	1.2	1.21	MPG1_YEAST	Mannose-1-phosphate guanyltransferase (EC 2.7.7.13) (ATP-mannose-1-phosphate guanylyltransferase) (GDP-mannose pyrophosphorylase) (NDP-hexose pyrophosphorylase)	PSA1
P42073	-0.26	-0.26	-0.32	0.26	0.26	0.31	0.99	0.98	1.04	0.26	0	-0.34	-0.29	NA	0.36	0.36	NA	0.36	0	0.94	0.79	NA	REF2_YEAST	RNA end formation protein 2	REF2
P42826	-0.17	-0.17	-0.24	0.26	0.26	0.31	0.66	0.66	0.76	0.26	0	-0.3	-0.34	-0.33	0.36	0.36	0.36	0.36	0	0.84	0.93	0.91	XKS1_YEAST	Xylulose kinase (Xylulokinase) (EC 2.7.1.17)	XKS1
[truncated: 1,492 more rows]

## Sheet: Table S1.2
UniprotID	Kloss_KO_1	Kloss_KO_2	Kdil_KO_1	Kdil_KO_2	adj.Kloss_1_KO	adj.Kloss_2_KO	Kloss_WT_1	Kloss_WT_2	Kdil_WT_1	Kdil_WT_2	adj.Kloss_1_WT	adj.Kloss_2_WT	Entry name	Protein names	Gene names
[truncated: 3,307 more rows]

[truncated: 1 more sheets: Table S1.3]
