# Supplementary material for: Loss of N-terminal acetyltransferase A activity induces thermally unstable ribosomal proteins and increases their turnover in Saccharomyces cerevisiae
Source: Nat Commun. 2023 Jul 27;14:4517. doi: 10.1038/s41467-023-40224-x (PMC10374663; doi:10.1038/s41467-023-40224-x)
Supplement: Supplementary file 4 — Supplementary Dataset 2 [file 41467_2023_40224_MOESM4_ESM.xlsx]

## Sheet: Inf
Table S2.0 Averaged Kloss of unique Nterminal peptides from Δnaa10 and WT strains
Column name	Description
UniprotID	Uniprot ID
Modifications	Post-translational modifications contained in the detected peptide
Kloss	Global degradation constant absolute value
r.squared	Coefficient of determination
nobs	Number of dots per curve
Kdil	Average dilution constant
Adj.Kturnover	Adjusted Kloss, designated as Ked/Kdil or normalized turnover rate
Half-life	Half-life value of the protein
Start position	Position of the first amino acid of this peptide within the protein sequence
Seq5aa	First 5 aminoacids of the peptide detected sequence
Sequence	Detected peptide sequence, minimum 7 aminoacids
Protein names	Curated recommended name
Gene names	Gene name
Signal peptide	Denotes the presence of an N-terminal signal peptide
Transit peptide	Denotes the presence of an N-terminal transit peptide
Propeptide	Denotes the presence of an N-terminal propeptide
EXP	Experimental condition WT or ΔNaa10
Table S2.1 Calculated Kloss of the corresponding unmodified and modified peptides from Δnaa10 and WT strains. Propeptides, signal and transient peptides were removed
Column name	Description
ID	Uniprot ID
Sequence	Detected peptide sequence, minimum 7 aminoacids
Seq5aa	First 5 aminoacids of the peptide detected sequence
Start position	Position of the first amino acid of this peptide within the protein sequence
Gene names	Gene name
Protein names	Curated recommended name
Modifications	Post-translational modifications contained in the detected peptide
adj.Kturnover	Adjusted Kloss, designated as Ked/Kdil or normalized turnover rate
Exp	Experimental condition WT or ΔNaa10

## Sheet: TableS2.0
UniprotID	Modifications	Kloss	r.squared	nobs	Kdil	Adj.Kturnover	Half-life	Start position	Seq5aa	Sequence	Protein names	Gene names	Signal peptide	Transit peptide	Propeptide	EXP
O94742	Acetyl (N-term)	-0.409385	0.990572	11	0.358183	1.14295	1.69314	2	STDVA	STDVAAAQAQSK	26S proteasome complex subunit SEM1	SEM1	NA	NA	NA	WT
P00128	Unmodified	-0.233236	0.729733	12	0.358183	0.651165	2.97186	2	PQSFT	PQSFTSIARIGDYILK	Cytochrome b-c1 complex subunit 7, mitochondrial (Complex III subunit 7) (Complex III subunit VII) (Ubiquinol-cytochrome c oxidoreductase subunit 7) (Ubiquinol-cytochrome c reductase 14 kDa protein)	QCR7	NA	NA	NA	WT
P00431	Unmodified	-0.322478	0.99434	12	0.358183	0.900316	2.14944	1	TTPLV	TTPLVHVASVEK	Cytochrome c peroxidase, mitochondrial (CCP) (EC 1.11.1.5)	CCP1	NA	TRANSIT 1..67; /note="Mitochondrion"; /evidence="ECO:0000269|PubMed:6257176"	NA	WT
P00549	Acetyl (N-term)	-0.25315	0.936503	12	0.358183	0.706761	2.73809	2	SRLER	SRLERLTSLNVVAGSDLRRTSIIGTIGPK	Pyruvate kinase 1 (PK 1) (EC 2.7.1.40) (cell division cycle protein 19)	CDC19	NA	NA	NA	WT
P00812	Acetyl (N-term)	-0.335104	0.995514	12	0.358183	0.935565	2.06846	1	METGP	METGPHYNYYK	Arginase (EC 3.5.3.1)	CAR1	NA	NA	NA	WT
P00830	Unmodified	-0.354493	0.988564	12	0.358183	0.989697	1.95532	1	ASAAQ	ASAAQSTPITGK	ATP synthase subunit beta, mitochondrial (EC 7.1.2.2)	ATP2	NA	TRANSIT 1..33; /note="Mitochondrion"	NA	WT
P00912	Acetyl (N-term)	-0.35087	0.968775	12	0.358183	0.979582	1.97551	2	SVINF	SVINFTGSSGPLVK	N-(5'-phosphoribosyl)anthranilate isomerase (PRAI) (EC 5.3.1.24)	TRP1	NA	NA	NA	WT
P00937	Acetyl (N-term)	-0.27774	0.986877	11	0.358183	0.775414	2.49567	2	SVHAA	SVHAATNPINK	Multifunctional tryptophan biosynthesis protein [Includes: Anthranilate synthase component 2 (AS) (EC 4.1.3.27) (Anthranilate synthase, glutamine amidotransferase component); Indole-3-glycerol phosphate synthase (EC 4.1.1.48) (PRAI)]	TRP3	NA	NA	NA	WT
P01097	Unmodified	-0.331241	0.979254	12	0.358183	0.92478	2.09258	1	SEGST	SEGSTGTPRGSGSEDSFVK	ATPase inhibitor, mitochondrial (ATP synthase F1 subunit epsilon)	INH1	NA	TRANSIT 1..22; /note="Mitochondrion"; /evidence="ECO:0000269|PubMed:2138617, ECO:0000269|PubMed:6458601"	NA	WT
P01098	Acetyl (N-term)	-0.228727	0.973295	5	0.358183	0.638575	3.03046	1	SDGPL	SDGPLGGAGPGNPQDIFIK	ATPase-stabilizing factor 9 kDa, mitochondrial (ATP synthase F1 subunit epsilon)	STF1	NA	TRANSIT 1..23; /note="Mitochondrion"; /evidence="ECO:0000269|PubMed:6194151"	NA	WT
P01123	Acetyl (N-term)	-0.378763	0.994227	12	0.358183	1.05746	1.83003	1	MNSEY	MNSEYDYLFK	GTP-binding protein YPT1 (Protein YP2) (Rab GTPase YPT1) (Transport GTPase YPT1)	YPT1	NA	NA	NA	WT
P04801	Acetyl (N-term)	-0.376889	0.996533	12	0.358183	1.05222	1.83913	2	SASEA	SASEAGVTEQVK	Threonine--tRNA ligase, cytoplasmic (EC 6.1.1.3) (Threonyl-tRNA synthetase) (ThrRS)	THS1	NA	NA	NA	WT
P04802	Acetyl (N-term)	-0.334322	0.989812	6	0.358183	0.933382	2.0733	2	SQDEN	SQDENIVK	Aspartate--tRNA ligase, cytoplasmic (EC 6.1.1.12) (Aspartyl-tRNA synthetase) (AspRS)	DPS1	NA	NA	NA	WT
P05150	Acetyl (N-term)	-0.127692	0.955273	11	0.358183	0.3565	5.42826	2	STTAS	STTASTPSSLRHLISIK	Ornithine carbamoyltransferase (EC 2.1.3.3) (Ornithine transcarbamylase) (OTCase)	ARG3	NA	NA	NA	WT
P05318	Acetyl (N-term)	-0.360066	0.961868	12	0.358183	1.00526	1.92505	2	STESA	STESALSYAALILADSEIEISSEK	60S acidic ribosomal protein P1-alpha (A1) (L12eIIA) (Large ribosomal subunit protein P1-A) (P1A) (YP1alpha)	RPP1A	NA	NA	NA	WT
P05694	Unmodified	-0.453445	0.955399	12	0.358183	1.26596	1.52862	2	VQSAV	VQSAVLGFPRIGPNRELK	5-methyltetrahydropteroyltriglutamate--homocysteine methyltransferase (EC 2.1.1.14) (Cobalamin-independent methionine synthase) (Delta-P8 protein) (Methionine synthase, vitamin-B12 independent isozyme)	MET6	NA	NA	NA	WT
P05744	Acetyl (N-term)	-0.384337	0.996538	12	0.358183	1.07302	1.80349	2	AESHR	AESHRLYVK	60S ribosomal protein L33-A (L37) (Large ribosomal subunit protein eL33-A) (RP47) (YL37)	RPL33A	NA	NA	NA	WT
P06106	Unmodified	-0.301045	0.981813	12	0.358183	0.840478	2.30247	2	PSHFD	PSHFDTVQLHAGQENPGDNAHRSRAVPIYATTSYVFENSK	Homocysteine/cysteine synthase (EC 2.5.1.47) (EC 2.5.1.49) (O-acetylserine/O-acetylhomoserine sulfhydrylase) (OAS-OAH SHLase) (OAS-OAH sulfhydrylase)	MET17	NA	NA	NA	WT
P06367	Acetyl (N-term)	-0.392293	0.995829	12	0.358183	1.09523	1.76691	2	SNVVQ	SNVVQARDNSQVFGVARIYASFNDTFVHVTDLSGK	40S ribosomal protein S14-A (RP59A) (Small ribosomal subunit protein uS11-A)	RPS14A	NA	NA	NA	WT
P06634	Acetyl (N-term)	-0.378436	0.990528	12	0.358183	1.05654	1.83161	2	AELSE	AELSEQVQNLSINDNNENGYVPPHLRGK	ATP-dependent RNA helicase DED1 (EC 3.6.4.13) (DEAD box protein 1)	DED1	NA	NA	NA	WT
P06776	Acetyl (N-term)	-0.336847	0.980887	12	0.358183	0.940431	2.05775	2	STLFL	STLFLIGIHEIEK	3',5'-cyclic-nucleotide phosphodiesterase 2 (PDEase 2) (EC 3.1.4.53) (High-affinity cAMP phosphodiesterase)	PDE2	NA	NA	NA	WT
P06780	Acetyl (N-term)	-0.344452	0.993318	12	0.358183	0.961663	2.01232	2	SQQVG	SQQVGNSIRRK	GTP-binding protein RHO1 (Rho-type GTPase 1)	RHO1	NA	NA	PROPEP 207..209; /note="Removed in mature form"; /id="PRO_0000281275"	WT
P06787	Acetyl (N-term)	-0.32342	0.951094	9	0.358183	0.902947	2.14318	2	SSNLT	SSNLTEEQIAEFK	Calmodulin (CaM)	CMD1	NA	NA	NA	WT
P07250	Acetyl (N-term)	-0.42032	0.99685	6	0.358183	1.17348	1.6491	1	MDTVN	MDTVNNYRVLEHK	Inositol polyphosphate multikinase (IPMK) (EC 2.7.1.151) (Arginine metabolism regulation protein III)	ARG82	NA	NA	NA	WT
P07253	Acetyl (N-term)	-0.302115	0.970371	11	0.358183	0.843466	2.29431	2	SSSQV	SSSQVVRDSAK	Cytochrome B pre-mRNA-processing protein 6	CBP6	NA	NA	NA	WT
P07255	Unmodified	-0.379421	0.996665	12	0.358183	1.05929	1.82685	2	TIAPI	TIAPITGTIK	Cytochrome c oxidase subunit 9, mitochondrial (Cytochrome c oxidase polypeptide VIIA)	COX9	NA	NA	PROPEP 57..59; /note="Removed in mature form"; /evidence="ECO:0000269|PubMed:3013877"; /id="PRO_0000006077"	WT
P07257	Unmodified	-0.303414	0.969385	12	0.358183	0.847092	2.28449	1	LTVSA	LTVSARDAPTK	Cytochrome b-c1 complex subunit 2, mitochondrial (Complex III subunit 2) (Core protein II) (Ubiquinol-cytochrome c oxidoreductase core protein 2)	QCR2	NA	TRANSIT 1..16; /note="Mitochondrion"; /evidence="ECO:0000269|PubMed:3028797"	NA	WT
P07260	Acetyl (N-term)	-0.388166	0.99378	6	0.358183	1.08371	1.7857	2	SVEEV	SVEEVSK	Eukaryotic translation initiation factor 4E (eIF-4E) (eIF4E) (eIF-4F 25 kDa subunit) (mRNA cap-binding protein)	CDC33	NA	NA	NA	WT
P07262	Acetyl (N-term)	-0.367427	0.989305	12	0.358183	1.02581	1.88649	2	SEPEF	SEPEFQQAYEEVVSSLEDSTLFEQHPEYRK	NADP-specific glutamate dehydrogenase 1 (NADP-GDH 1) (EC 1.4.1.4) (NADP-dependent glutamate dehydrogenase 1)	GDH1	NA	NA	NA	WT
P07263	Acetyl (N-term)	-0.39485	0.989711	12	0.358183	1.10237	1.75547	2	SSATA	SSATAAATSAPTANAANALK	Histidine--tRNA ligase, mitochondrial (EC 6.1.1.21) (Histidyl-tRNA synthetase) (HisRS)	HTS1	NA	TRANSIT 1..20; /note="Mitochondrion"	NA	WT
P07267	Unmodified	-0.284618	0.973363	11	0.358183	0.794617	2.43536	1	GGHDV	GGHDVPLTNYLNAQYYTDITLGTPPQNFK	Saccharopepsin (EC 3.4.23.25) (Aspartate protease) (PrA) (Proteinase A) (Carboxypeptidase Y-deficient protein 4) (Proteinase YSCA)	PEP4	SIGNAL 1..22; /evidence="ECO:0000269|PubMed:8840499"	NA	PROPEP 23..76; /note="Activation peptide"; /evidence="ECO:0000269|Ref.6"; /id="PRO_0000025873"	WT
P07277	Acetyl (N-term)	-0.423164	0.985435	12	0.358183	1.18142	1.63801	2	SLPFL	SLPFLTSAPGK	Mevalonate kinase (MK) (MvK) (EC 2.7.1.36) (Ergosterol biosynthesis protein 12) (Regulation of autonomous replication protein 1)	ERG12	NA	NA	NA	WT
P07284	Unmodified	-0.399875	0.993929	12	0.358183	1.1164	1.73341	1	MLDIN	MLDINQFIEDK	Serine--tRNA ligase, cytoplasmic (EC 6.1.1.11) (Seryl-tRNA synthetase) (SerRS) (Seryl-tRNA(Ser/Sec) synthetase)	SES1	NA	NA	NA	WT
P07285	Acetyl (N-term)	-0.234608	0.995814	8	0.358183	0.654995	2.95449	2	SEATL	SEATLLSYTK	Anthranilate phosphoribosyltransferase (EC 2.4.2.18)	TRP4	NA	NA	NA	WT
P07560	Acetyl (N-term)	-0.414324	0.994508	12	0.358183	1.15674	1.67296	2	SGLRT	SGLRTVSASSGNGK	Ras-related protein SEC4 (Suppressor of RHO3 protein 6)	SEC4	NA	NA	NA	WT
P07703	Acetyl (N-term)	-0.360135	0.995755	12	0.358183	1.00545	1.92469	2	SNIVG	SNIVGIEYNRVTNTTSTDFPGFSK	DNA-directed RNA polymerases I and III subunit RPAC1 (RNA polymerases I and III subunit AC1) (C37) (DNA-directed RNA polymerases I and III 40 kDa polypeptide) (AC40) (C40)	RPC40	NA	NA	NA	WT
P07806	Acetyl (N-term)	-0.3253	0.98602	11	0.358183	0.908194	2.13079	1	SDLDN	SDLDNLPPVDPK	Valine--tRNA ligase, mitochondrial (EC 6.1.1.9) (Valyl-tRNA synthetase) (ValRS)	VAS1	NA	TRANSIT 1..47; /note="Mitochondrion"	NA	WT
P08067	Unmodified	-0.348789	0.960505	12	0.358183	0.973772	1.9873	2	STYRT	STYRTPNFDDVLK	Cytochrome b-c1 complex subunit Rieske, mitochondrial (EC 7.1.1.8) (Complex III subunit 5) (Rieske iron-sulfur protein) (RISP) (Ubiquinol-cytochrome c oxidoreductase iron-sulfur subunit)	RIP1	NA	TRANSIT 1..22; /note="Mitochondrion"; /evidence="ECO:0000269|PubMed:3036836, ECO:0000269|PubMed:8206223"	PROPEP 23..30; /note="Removed in mature form"; /evidence="ECO:0000269|PubMed:3036836, ECO:0000269|PubMed:8206223"; /id="PRO_0000449195"	WT
P08536	Unmodified	-0.362124	0.949346	11	0.358183	1.011	1.91412	2	PAPHG	PAPHGGILQDLIARDALK	Sulfate adenylyltransferase (EC 2.7.7.4) (ATP-sulfurylase) (Methionine-requiring protein 3) (Sulfate adenylate transferase) (SAT)	MET3	NA	NA	NA	WT
P09032	Acetyl (N-term)	-0.390253	0.996475	8	0.358183	1.08953	1.77615	2	SIQAF	SIQAFVFCGK	Translation initiation factor eIF-2B subunit gamma (GCD complex subunit GCD1) (Guanine nucleotide exchange factor subunit GCD1) (eIF-2B GDP-GTP exchange factor subunit gamma)	GCD1	NA	NA	NA	WT
P09064	Acetyl (N-term)	-0.364135	0.993686	12	0.358183	1.01662	1.90354	2	SSDLA	SSDLAAELGFDPALK	Eukaryotic translation initiation factor 2 subunit beta (eIF-2-beta)	SUI3	NA	NA	NA	WT
P09436	Acetyl (N-term)	-0.367245	0.996328	12	0.358183	1.0253	1.88742	2	SESNA	SESNAHFSFPK	Isoleucine--tRNA ligase, cytoplasmic (EC 6.1.1.5) (Isoleucyl-tRNA synthetase) (IleRS)	ILS1	NA	NA	NA	WT
P09959	Unmodified	-0.383479	0.966649	12	0.358183	1.07062	1.80752	2	ALEEV	ALEEVVRYLGPHNEIPLTLTRDSETGHFLLK	Regulatory protein SWI6 (Cell-cycle box factor subunit SWI6) (MBF subunit P90) (Trans-acting activator of HO endonuclease gene)	SWI6	NA	NA	NA	WT
P0C2I6	Acetyl (N-term)	-0.485807	0.986133	12	0.358183	1.35631	1.4268	1	MESQQ	MESQQLSQHSHISHGSACASVTSK	Transposon Ty1-LR3 Gag-Pol polyprotein (Gag-Pol-p199) (TY1A-TY1B) (Transposon Ty1 TYA-TYB polyprotein) (p190) [Cleaved into: Capsid protein (CA) (Gag-p45) (p54); Ty1 protease (PR) (EC 3.4.23.-) (Pol-p20) (p23); Integrase (IN) (Pol-p71) (p84) (p90); Reverse transcriptase/ribonuclease H (RT) (RT-RH) (EC 2.7.7.49) (EC 2.7.7.7) (EC 3.1.26.4) (Pol-p63) (p60)]	TY1B-LR3	NA	NA	NA	WT
P0CX32	Acetyl (N-term)	-0.417625	0.998162	12	0.358183	1.16595	1.65974	2	SDAVT	SDAVTIRTRK	40S ribosomal protein S24-B (RP50) (Small ribosomal subunit protein eS24-B)	RPS24B	NA	NA	NA	WT
P0CX52	Acetyl (N-term)	-0.414065	0.997149	12	0.358183	1.15601	1.67401	2	SAVPS	SAVPSVQTFGK	40S ribosomal protein S16-B (RP61R) (Small ribosomal subunit protein uS9-B)	RPS16B	NA	NA	NA	WT
P0CX56	Acetyl (N-term)	-0.416927	0.998411	11	0.358183	1.16401	1.66251	2	SLVVQ	SLVVQEQGSFQHILRLLNTNVDGNIK	40S ribosomal protein S18-B (Small ribosomal subunit protein uS13-B)	RPS18B	NA	NA	NA	WT
P10080	Acetyl (N-term)	-0.378031	0.987876	12	0.358183	1.05541	1.83357	2	SAEIE	SAEIEEATNAVNNLSINDSEQQPRAPTHK	Single-stranded nucleic acid-binding protein	SBP1	NA	NA	NA	WT
P10081	Acetyl (N-term)	-0.360448	0.998542	12	0.358183	1.00632	1.92301	2	SEGIT	SEGITDIEESQIQTNYDK	ATP-dependent RNA helicase eIF4A (EC 3.6.4.13) (Eukaryotic initiation factor 4A) (eIF-4A) (Stimulator factor I 37 kDa component) (Translation initiation factor 1/2) (p37)	TIF1	NA	NA	NA	WT
P10664	Acetyl (N-term)	-0.404769	0.99789	12	0.358183	1.13006	1.71245	2	SRPQV	SRPQVTVHSLTGEATANALPLPAVFSAPIRPDIVHTVFTSVNK	60S ribosomal protein L4-A (L2) (Large ribosomal subunit protein uL4-A) (RP2) (YL2)	RPL4A	NA	NA	NA	WT
P11075	Acetyl (N-term)	-0.238921	0.844527	8	0.358183	0.667037	2.90115	2	SEQNS	SEQNSVVNAEK	Protein transport protein SEC7	SEC7	NA	NA	NA	WT
P11745	Acetyl (N-term)	-0.399058	0.975127	12	0.358183	1.11412	1.73696	2	ATLHF	ATLHFVPQHEEEQVYSISGK	Ran GTPase-activating protein 1 (Protein involved in RNA production/processing)	RNA1	NA	NA	NA	WT
P12612	Acetyl (N-term)	-0.399918	0.995149	12	0.358183	1.11652	1.73322	2	SQLFN	SQLFNNSRSDTLFLGGEK	T-complex protein 1 subunit alpha (TCP-1-alpha) (CCT-alpha)	TCP1	NA	NA	NA	WT
P12709	Acetyl (N-term)	-0.40099	0.997495	12	0.358183	1.11951	1.72859	2	SNNSF	SNNSFTNFK	Glucose-6-phosphate isomerase (GPI) (EC 5.3.1.9) (Phosphoglucose isomerase) (PGI) (Phosphohexose isomerase) (PHI)	PGI1	NA	NA	NA	WT
P13090	Unmodified	-0.255857	0.996813	5	0.358183	0.71432	2.70912	2	GNQSL	GNQSLVVLTESK	Aminotriazole resistance protein	ATR1	NA	NA	NA	WT
P14020	Acetyl (N-term)	-0.345933	0.987993	12	0.358183	0.965798	2.00371	2	SIEYS	SIEYSVIVPAYHEK	Dolichol-phosphate mannosyltransferase (EC 2.4.1.83) (Dolichol-phosphate mannose synthase) (DPM synthase) (Dolichyl-phosphate beta-D-mannosyltransferase) (Mannose-P-dolichol synthase) (MPD synthase)	DPM1	NA	NA	NA	WT
P14306	Acetyl (N-term)	-0.231191	0.783728	12	0.358183	0.645456	2.99815	1	MNQAI	MNQAIDFAQASIDSYK	Carboxypeptidase Y inhibitor (CPY inhibitor) (CDC25 suppressor 1) (I(C)) (Ic) (Protein DKA1) (Protein NSP1)	TFS1	NA	NA	NA	WT
P14681	Unmodified	-0.292105	0.874464	8	0.358183	0.81552	2.37294	2	ARTIT	ARTITFDIPSQYK	Mitogen-activated protein kinase KSS1 (MAP kinase KSS1) (EC 2.7.11.24) (Kinase suppressor of SST2)	KSS1	NA	NA	NA	WT
P14747	Acetyl (N-term)	-0.325905	0.95343	12	0.358183	0.909883	2.12684	2	SSDAI	SSDAIRNTEQINAAIK	Serine/threonine-protein phosphatase 2B catalytic subunit A2 (EC 3.1.3.16) (Calcineurin A2) (Calmodulin-binding protein 2)	CMP2	NA	NA	NA	WT
P14832	Acetyl (N-term)	-0.368394	0.990358	12	0.358183	1.02851	1.88154	2	SQVYF	SQVYFDVEADGQPIGRVVFK	Peptidyl-prolyl cis-trans isomerase (PPIase) (EC 5.2.1.8) (Cyclophilin) (CPH) (Cyclosporin A-binding protein) (PPI-II) (Rotamase)	CPR1	NA	NA	NA	WT
P15454	Acetyl (N-term)	-0.39244	0.997399	12	0.358183	1.09564	1.76625	2	SRPIV	SRPIVISGPSGTGK	Guanylate kinase (EC 2.7.4.8) (GMP kinase)	GUK1	NA	NA	NA	WT
P15625	Acetyl (N-term)	-0.386848	0.995048	12	0.358183	1.08003	1.79178	2	SDFQL	SDFQLEILK	Phenylalanine--tRNA ligase alpha subunit (EC 6.1.1.20) (Phenylalanyl-tRNA synthetase alpha subunit) (PheRS)	FRS2	NA	NA	NA	WT
P15703	Unmodified	-0.355184	0.988795	12	0.358183	0.991627	1.95151	1	IGELA	IGELAFNLGVK	Glucan 1,3-beta-glucosidase (EC 3.2.1.58) (Exo-1,3-beta-glucanase) (GP29) (Soluble cell wall protein 9)	BGL2	SIGNAL 1..23; /evidence="ECO:0000269|PubMed:8935650, ECO:0000269|PubMed:9748433"	NA	NA	WT
P15891	Acetyl (N-term)	-0.389506	0.988688	12	0.358183	1.08745	1.77955	2	ALEPI	ALEPIDYTTHSREIDAEYLK	Actin-binding protein	ABP1	NA	NA	NA	WT
P16120	Unmodified	-0.335635	0.995118	12	0.358183	0.937047	2.06518	2	PNASQ	PNASQVYRSTRSSSPK	Threonine synthase (TS) (EC 4.2.3.1)	THR4	NA	NA	NA	WT
P16521	Acetyl (N-term)	-0.397135	0.992099	8	0.358183	1.10875	1.74537	2	SDSQQ	SDSQQSIK	Elongation factor 3A (EF-3) (EF-3A) (Eukaryotic elongation factor 3) (eEF3) (Translation elongation factor 3A) (Yeast elongation factor 3)	YEF3	NA	NA	NA	WT
P16550	Acetyl (N-term)	-0.407689	0.993533	12	0.358183	1.13821	1.70019	2	SIPAD	SIPADIASLISDK	Protein APA1 [Includes: Diadenosine 5',5'''-P1,P4-tetraphosphate phosphorylase 1 (Ap4A phosphorylase 1) (EC 2.7.7.53) (ADP-sulfurylase) (EC 2.7.7.5) (ATP adenylyltransferase) (Diadenosine tetraphosphate alpha,beta-phosphorylase (ADP-forming))]	APA1	NA	NA	NA	WT
P16639	Acetyl (N-term)	-0.330888	0.982761	6	0.358183	0.923796	2.09481	2	SDRFV	SDRFVIWAPSMHNEPAAK	Arginyl-tRNA--protein transferase 1 (Arginyltransferase 1) (R-transferase 1) (EC 2.3.2.8) (Arginine-tRNA--protein transferase 1)	ATE1	NA	NA	NA	WT
P17629	Acetyl (N-term)	-0.343433	0.99548	11	0.358183	0.958819	2.01829	2	SNTEE	SNTEELIQNSIGFLQK	THO complex subunit HPR1 (Hyperrecombination protein 1)	HPR1	NA	NA	NA	WT
P17649	Acetyl (N-term)	-0.266807	0.934667	12	0.358183	0.744889	2.59794	2	SICEQ	SICEQYYPEEPTKPTVK	4-aminobutyrate aminotransferase (EC 2.6.1.19) (GABA aminotransferase) (GABA-AT) (Gamma-amino-N-butyrate transaminase) (GABA transaminase)	UGA1	NA	NA	NA	WT
P17695	Unmodified	-0.33891	0.984096	12	0.358183	0.946192	2.04523	2	VSQET	VSQETVAHVK	Glutaredoxin-2 (EC 1.11.1.9) (EC 2.5.1.18) (Glutathione-dependent oxidoreductase 2) (Thioltransferase)	GRX2	NA	TRANSIT 1..30; /note="Mitochondrion"; /evidence="ECO:0000269|PubMed:20036764, ECO:0000305|PubMed:16606613"	NA	WT
P17898	Unmodified	-0.367524	0.980673	11	0.358183	1.02608	1.88599	2	GFFIP	GFFIPQSSLGNLK	Cholinephosphotransferase 1 (EC 2.7.8.2) (Aminoalcohol phosphotransferase CPT1) (Diacylglycerol cholinephosphotransferase 1) (Sn-1,2-diacylglycerol cholinephosphotransferase) (CHOPT)	CPT1	NA	NA	NA	WT
P18852	Acetyl (N-term)	-0.43427	0.978954	10	0.358183	1.21242	1.59612	2	TSVQN	TSVQNSPRLQQPQEQQQQQQQLSLK	Guanine nucleotide-binding protein subunit gamma	STE18	NA	NA	PROPEP 108..110; /note="Removed in mature form"; /id="PRO_0000396775"	WT
P19414	Unmodified	-0.367648	0.991181	12	0.358183	1.02642	1.88536	1	ATVSN	ATVSNLTRDSK	Aconitate hydratase, mitochondrial (Aconitase) (EC 4.2.1.3) (Citrate hydro-lyase)	ACO1	NA	TRANSIT 1..16; /note="Mitochondrion"; /evidence="ECO:0000269|PubMed:15975908"	NA	WT
P19881	Unmodified	-0.244037	0.911499	8	0.358183	0.681318	2.84034	2	TAQQG	TAQQGVPIK	4-nitrophenylphosphatase (PNPPase) (EC 3.1.3.41)	PHO13	NA	NA	NA	WT
P20081	Acetyl (N-term)	-0.401323	0.995805	10	0.358183	1.12044	1.72716	2	SEVIE	SEVIEGNVK	FK506-binding protein 1 (FKBP) (Peptidyl-prolyl cis-trans isomerase) (PPIase) (EC 5.2.1.8) (Rapamycin-binding protein)	FPR1	NA	NA	NA	WT
P20436	Acetyl (N-term)	-0.361007	0.995714	12	0.358183	1.00788	1.92004	2	SNTLF	SNTLFDDIFQVSEVDPGRYNK	DNA-directed RNA polymerases I, II, and III subunit RPABC3 (RNA polymerases I, II, and III subunit ABC3) (ABC14.4) (ABC14.5) (DNA-directed RNA polymerases I, II, and III 14.5 kDa polypeptide)	RPB8	NA	NA	NA	WT
P20459	Acetyl (N-term)	-0.400174	0.989588	11	0.358183	1.11723	1.73212	2	STSHC	STSHCRFYENK	Eukaryotic translation initiation factor 2 subunit alpha (eIF-2-alpha)	SUI2	NA	NA	NA	WT
P21242	Acetyl (N-term)	-0.389686	0.987044	12	0.358183	1.08795	1.77873	2	TSIGT	TSIGTGYDLSNSVFSPDGRNFQVEYAVK	Probable proteasome subunit alpha type-7 (Macropain subunit C1) (Multicatalytic endopeptidase complex subunit C1) (Proteasome component C1) (Proteinase YSCE subunit 1)	PRE10	NA	NA	NA	WT
P21243	Acetyl (N-term)	-0.318299	0.970873	12	0.358183	0.888649	2.17766	2	SGAAA	SGAAAASAAGYDRHITIFSPEGRLYQVEYAFK	Proteasome subunit alpha type-1 (Macropain subunit C7-alpha) (Multicatalytic endopeptidase complex C7) (Proteasome component C7-alpha) (Proteasome component Y8) (Proteinase YSCE subunit 7) (SCL1 suppressor protein)	SCL1	NA	NA	NA	WT
P21264	Acetyl (N-term)	-0.311999	0.910395	8	0.358183	0.871059	2.22164	1	MDSRT	MDSRTVGILGGGQLGRMIVEAANRLNIK	Phosphoribosylaminoimidazole carboxylase (EC 4.1.1.21) (AIR carboxylase) (AIRC)	ADE2	NA	NA	NA	WT
P21304	Unmodified	-0.354765	0.99004	12	0.358183	0.990457	1.95382	1	MISAT	MISATNWVPRGFSSEFPEK	Periodic tryptophan protein 1	PWP1	NA	NA	NA	WT
P21576	Acetyl (N-term)	-0.401057	0.981701	6	0.358183	1.1197	1.7283	1	MDEHL	MDEHLISTINK	Vacuolar protein sorting-associated protein 1	VPS1	NA	NA	NA	WT
P21825	Acetyl (N-term)	-0.394037	0.989478	12	0.358183	1.1001	1.75909	2	SAVGP	SAVGPGSNAGASVNGGSATAIATLLRNHK	Translocation protein SEC62 (Sec62/63 complex 30 kDa subunit)	SEC62	NA	NA	NA	WT
P21957	Acetyl (N-term)	-0.499891	0.925294	12	0.358183	1.39563	1.3866	2	SENQR	SENQRLGLSEEEVEAAEVLGVLK	Transcriptional repressor OPI1 (Negative regulator of phospholipid biosynthesis) (Overproducer of inositol protein 1)	OPI1	NA	NA	NA	WT
P21965	Acetyl (N-term)	-0.359541	0.978336	12	0.358183	1.00379	1.92787	2	STEEQ	STEEQNGVPLQRGSEFIADDVTSNK	Protein kinase MCK1 (EC 2.7.12.1) (Meiosis and centromere regulatory kinase)	MCK1	NA	NA	NA	WT
P22203	Acetyl (N-term)	-0.325542	0.908132	12	0.358183	0.908869	2.12921	2	SSAIT	SSAITALTPNQVNDELNK	V-type proton ATPase subunit E (V-ATPase subunit E) (V-ATPase 27 kDa subunit) (Vacuolar proton pump subunit E)	VMA4	NA	NA	NA	WT
P22211	Acetyl (N-term)	-0.400794	0.981164	11	0.358183	1.11896	1.72944	2	SSLTR	SSLTRLLQEK	Nitrogen permease reactivator protein (EC 2.7.11.1) (Serine/threonine-protein kinase NPR1)	NPR1	NA	NA	NA	WT
P22213	Unmodified	-0.340368	0.9744	8	0.358183	0.950263	2.03646	2	AVEEI	AVEEIASRK	Protein SLY1 (Suppressor of loss of YPT1 protein 1)	SLY1	NA	NA	NA	WT
P22336	Acetyl (N-term)	-0.334257	0.963743	12	0.358183	0.933202	2.07369	2	SSVQL	SSVQLSRGDFHSIFTNK	Replication factor A protein 1 (RF-A protein 1) (DNA-binding protein BUF2) (Replication protein A 69 kDa DNA-binding subunit) (Single-stranded DNA-binding protein)	RFA1	NA	NA	NA	WT
P22353	Unmodified	-0.375356	0.995986	5	0.358183	1.04794	1.84664	2	TVGIA	TVGIARK	54S ribosomal protein L8, mitochondrial (Mitochondrial large ribosomal subunit protein bL17m) (YmL8)	MRPL8	NA	NA	NA	WT
P22515	Acetyl (N-term)	-0.335713	0.952389	9	0.358183	0.937266	2.0647	2	SSNNS	SSNNSGLSAAGEIDESLYSRQLYVLGK	Ubiquitin-activating enzyme E1 1 (EC 6.2.1.45)	UBA1	NA	NA	NA	WT
P22579	Acetyl (N-term)	-0.424917	0.968691	11	0.358183	1.18631	1.63125	2	SQVWH	SQVWHNSNSQSNDVATSNDATGSNERNEK	Transcriptional regulatory protein SIN3	SIN3	NA	NA	NA	WT
P22696	Unmodified	-0.304979	0.975992	11	0.358183	0.851461	2.27277	2	PSDVA	PSDVASRTGLPTPWTVRYSK	Peptidyl-prolyl cis-trans isomerase ESS1 (PPIase ESS1) (EC 5.2.1.8) (Parvulin ESS1) (Processing/termination factor 1)	ESS1	NA	NA	NA	WT
P23394	Unmodified	-0.375081	0.990351	10	0.358183	1.04718	1.848	2	ARPID	ARPIDVSQLIAGINK	Pre-mRNA-splicing ATP-dependent RNA helicase PRP28 (EC 3.6.4.13) (Helicase CA8)	PRP28	NA	NA	NA	WT
P23542	Acetyl (N-term)	-0.324653	0.955312	12	0.358183	0.906389	2.13504	2	SATLF	SATLFNNIELLPPDALFGIK	Aspartate aminotransferase, cytoplasmic (EC 2.6.1.1) (Transaminase A)	AAT2	NA	NA	NA	WT
P23639	Acetyl (N-term)	-0.38618	0.985284	12	0.358183	1.07816	1.79488	2	TDRYS	TDRYSFSLTTFSPSGK	Proteasome subunit alpha type-2 (Macropain subunit Y7) (Multicatalytic endopeptidase complex subunit Y7) (Proteasome component Y7) (Proteinase YSCE subunit 7)	PRE8	NA	NA	NA	WT
P23644	Acetyl (N-term)	-0.37272	0.990845	10	0.358183	1.04058	1.8597	2	SAPTP	SAPTPLAEASQIPTIPALSPLTAK	Mitochondrial import receptor subunit TOM40 (Mitochondrial import site protein ISP42) (Translocase of outer membrane 40 kDa subunit)	TOM40	NA	NA	NA	WT
P24031	Unmodified	-0.334183	0.979825	12	0.358183	0.932995	2.07415	1	GTIPL	GTIPLGELADVAK	Constitutive acid phosphatase (EC 3.1.3.2)	PHO3	SIGNAL 1..17; /evidence="ECO:0000255"	NA	NA	WT
P24583	Acetyl (N-term)	-0.0934461	0.994095	5	0.358183	0.260889	7.41762	2	SFSQL	SFSQLEQNIK	Protein kinase C-like 1 (PKC 1) (EC 2.7.11.13)	PKC1	NA	NA	NA	WT
P25385	Acetyl (N-term)	-0.387214	0.983433	9	0.358183	1.08105	1.79009	1	MNALY	MNALYNHAVK	Protein transport protein BOS1 (Bet one suppressor 1)	BOS1	NA	NA	NA	WT
P25443	Acetyl (N-term)	-0.399949	0.993729	12	0.358183	1.11661	1.73309	2	SAPEA	SAPEAQQQK	40S ribosomal protein S2 (Omnipotent suppressor protein SUP44) (RP12) (S4) (Small ribosomal subunit protein uS5) (YS5)	RPS2	NA	NA	NA	WT
P25567	Acetyl (N-term)	-0.394379	0.984931	12	0.358183	1.10105	1.75757	2	SAETA	SAETAAANTATAPVPEVQEQESSK	RNA-binding protein SRO9 (Suppressor of RHO3 protein 9)	SRO9	NA	NA	NA	WT
P25605	Unmodified	-0.283985	0.99524	12	0.358183	0.792848	2.44079	1	SSSST	SSSSTSALAYK	Acetolactate synthase small subunit, mitochondrial (Acetohydroxy-acid synthase small subunit) (AHAS) (ALS)	ILV6	NA	TRANSIT 1..24; /note="Mitochondrion"; /evidence="ECO:0000269|PubMed:7483834"	NA	WT
P25617	Acetyl (N-term)	-0.319071	0.93848	9	0.358183	0.890805	2.17239	2	SENHV	SENHVPAWK	Uncharacterized protein YCR016W	YCR016W	NA	NA	NA	WT
P25627	Acetyl (N-term)	-0.375208	0.974614	12	0.358183	1.04753	1.84737	2	SRPEE	SRPEELAPPEIFYNDSEAHK	18S rRNA (guanine(1575)-N(7))-methyltransferase (EC 2.1.1.309) (Bud site selection protein 23)	BUD23	NA	NA	NA	WT
P25644	Acetyl (N-term)	-0.393135	0.992265	12	0.358183	1.09758	1.76313	2	SFFGL	SFFGLENSGNARDGPLDFEESYK	DNA topoisomerase 2-associated protein PAT1 (Decapping activator and translational repressor PAT1) (Topoisomerase II-associated protein PAT1) (mRNA turnover protein 1)	PAT1	NA	NA	NA	WT
P25654	Unmodified	-0.385048	0.991428	12	0.358183	1.075	1.80016	2	PLFLV	PLFLVLK	UPF0587 protein YCR090C	YCR090C	NA	NA	NA	WT
P26637	Acetyl (N-term)	-0.379444	0.9961	12	0.358183	1.05936	1.82674	2	SSGLV	SSGLVLENTARRDALIAIEK	Leucine--tRNA ligase, cytoplasmic (EC 6.1.1.4) (Leucyl-tRNA synthetase) (LeuRS)	CDC60	NA	NA	NA	WT
P26755	Acetyl (N-term)	-0.41137	0.991196	12	0.358183	1.14849	1.68497	2	ASETP	ASETPRVDPTEISNVNAPVFRIIAQIK	Replication factor A protein 3 (RF-A) (Replication protein A 13 kDa subunit)	RFA3	NA	NA	NA	WT
P26783	Acetyl (N-term)	-0.418127	0.956559	6	0.358183	1.16735	1.65775	2	SDTEA	SDTEAPVEVQEDFEVVEEFTPVVLATPIPEEVQQAQTEIK	40S ribosomal protein S5 (RP14) (S2) (Small ribosomal subunit protein uS7) (YS8)	RPS5	NA	NA	NA	WT
P26784	Acetyl (N-term)	-0.407117	0.997703	12	0.358183	1.13662	1.70258	2	SVEPV	SVEPVVVIDGK	60S ribosomal protein L16-A (L13a) (L21) (Large ribosomal subunit protein uL13-A) (RP22) (YL15)	RPL16A	NA	NA	NA	WT
P26785	Acetyl (N-term)	-0.422657	0.999955	4	0.358183	1.18	1.63997	2	SQPVV	SQPVVVIDAK	60S ribosomal protein L16-B (L21) (Large ribosomal subunit protein uL13-B) (RP23) (YL15)	RPL16B	NA	NA	NA	WT
P27472	Acetyl (N-term)	-0.28865	0.823096	12	0.358183	0.805873	2.40134	2	SRDLQ	SRDLQNHLLFETATEVANRVGGIYSVLK	Glycogen [starch] synthase isoform 2 (EC 2.4.1.11)	GSY2	NA	NA	NA	WT
P29496	Acetyl (N-term)	-0.353518	0.987444	7	0.358183	0.986975	1.96071	2	SFDRP	SFDRPEIYSAPVLQGESPNDDDNTEIIK	Minichromosome maintenance protein 5 (EC 3.6.4.12) (Cell division control protein 46)	MCM5	NA	NA	NA	WT
P30624	Unmodified	-0.350623	0.974272	12	0.358183	0.978893	1.9769	2	VAQYT	VAQYTVPVGK	Long-chain-fatty-acid--CoA ligase 1 (EC 6.2.1.3) (Fatty acid activator 1) (Long-chain acyl-CoA synthetase 1)	FAA1	NA	NA	NA	WT
P30657	Unmodified	-0.349876	0.949178	12	0.358183	0.976809	1.98112	1	TQQPI	TQQPIVTGTSVISMK	Proteasome subunit beta type-7 (EC 3.4.25.1) (Macropain subunit PRE4) (Multicatalytic endopeptidase complex subunit PRE4) (Proteasome component PRE4) (Proteinase YSCE subunit PRE4)	PRE4	NA	NA	PROPEP 1..33; /id="PRO_0000331490"	WT
P31109	Acetyl (N-term)	-0.369912	0.988302	12	0.358183	1.03275	1.87382	2	SSSTP	SSSTPFDPYALSEHDEERPQNVQSK	Synaptobrevin homolog 1	SNC1	NA	NA	NA	WT
P31334	Unmodified	-0.358655	0.989663	11	0.358183	1.00132	1.93263	1	SSTRP	SSTRPFLVAPSIANSITTEAPAINHSPELANARK	54S ribosomal protein L9, mitochondrial (Mitochondrial large ribosomal subunit protein uL3m) (YmL9)	MRPL9	NA	TRANSIT 1..19; /note="Mitochondrion"; /evidence="ECO:0000269|PubMed:1597181, ECO:0000269|PubMed:3060376"	NA	WT
P31383	Acetyl (N-term)	-0.371468	0.992359	10	0.358183	1.03709	1.86597	2	SGARS	SGARSTTAGAVPSAATTSTTSTTSNSK	Protein phosphatase PP2A regulatory subunit A (PR65)	TPD3	NA	NA	NA	WT
P31412	Acetyl (N-term)	-0.343327	0.906501	12	0.358183	0.958524	2.01891	2	ATALY	ATALYTANDFILISLPQNAQPVTAPGSK	V-type proton ATPase subunit C (V-ATPase subunit C) (V-ATPase 42 kDa subunit) (Vacuolar proton pump subunit C)	VMA5	NA	NA	NA	WT
P31787	Unmodified	-0.419642	0.989665	12	0.358183	1.17159	1.65176	2	VSQLF	VSQLFEEK	Acyl-CoA-binding protein (ACBP)	ACB1	NA	NA	NA	WT
P32288	Acetyl (N-term)	-0.267949	0.971704	8	0.358183	0.748079	2.58686	2	AEASI	AEASIEK	Glutamine synthetase (GS) (EC 6.3.1.2) (Glutamate--ammonia ligase)	GLN1	NA	NA	NA	WT
P32324	Unmodified	-0.376658	0.982777	12	0.358183	1.05158	1.84026	2	VAFTV	VAFTVDQMRSLMDK	Elongation factor 2 (EF-2) (Eukaryotic elongation factor 2) (eEF2) (Ribosomal translocase) (Translation elongation factor 2)	EFT1	NA	NA	NA	WT
P32337	Acetyl (N-term)	-0.386402	0.875	11	0.358183	1.07878	1.79385	2	SALPE	SALPEEVNRTLLQIVQAFASPDNQIRSVAEK	Importin subunit beta-3 (Karyopherin subunit beta-3) (Karyopherin-121) (Protein secretion enhancer 1)	PSE1	NA	NA	NA	WT
P32368	Unmodified	-0.351143	0.977647	12	0.358183	0.980346	1.97397	2	TGPIV	TGPIVYVQNADGIFFK	Phosphatidylinositol-3-phosphatase SAC1 (EC 3.1.3.64) (Phosphatidylinositol-4-phosphate phosphatase) (Recessive suppressor of secretory defect)	SAC1	NA	NA	NA	WT
P32377	Unmodified	-0.418682	0.99197	12	0.358183	1.1689	1.65555	2	TVYTA	TVYTASVTAPVNIATLK	Diphosphomevalonate decarboxylase (EC 4.1.1.33) (Ergosterol biosynthesis protein 19) (Mevalonate pyrophosphate decarboxylase) (Mevalonate-5-diphosphate decarboxylase) (MDD) (MDDase)	MVD1	NA	NA	NA	WT
P32466	Acetyl (N-term)	-0.43367	0.946753	7	0.358183	1.21075	1.59833	1	MNSTP	MNSTPDLISPQK	Low-affinity glucose transporter HXT3	HXT3	NA	NA	NA	WT
P32468	Acetyl (N-term)	-0.32706	0.784708	11	0.358183	0.913108	2.11933	2	SAATA	SAATATAAPVPPPVGISNLPNQRYK	Cell division control protein 12 (Septin)	CDC12	NA	NA	NA	WT
P32469	Unmodified	-0.364223	0.99115	5	0.358183	1.01686	1.90308	1	MLYLI	MLYLIGLGLSYK	Diphthine methyl ester synthase (EC 2.1.1.314) (Diphthamide biosynthesis methyltransferase)	DPH5	NA	NA	NA	WT
P32472	Unmodified	-0.428589	0.993671	12	0.358183	1.19656	1.61728	1	GSLSD	GSLSDLEIGIIK	Peptidyl-prolyl cis-trans isomerase FPR2 (PPIase FPR2) (EC 5.2.1.8) (FK506-binding protein 2) (FKBP proline rotamase 2) (FKBP-13) (FKBP-15)	FPR2	SIGNAL 1..17; /evidence="ECO:0000255"	NA	NA	WT
P32505	Acetyl (N-term)	-0.319214	0.986406	9	0.358183	0.891204	2.17142	2	SQEQY	SQEQYTENLK	Nuclear polyadenylated RNA-binding protein NAB2	NAB2	NA	NA	NA	WT
P32558	Acetyl (N-term)	-0.446507	0.956904	9	0.358183	1.24659	1.55238	1	MEELN	MEELNIDFDVFKK	FACT complex subunit SPT16 (Cell division control protein 68) (Facilitates chromatin transcription complex subunit SPT16) (Suppressor of Ty protein 16)	SPT16	NA	NA	NA	WT
P32565	Acetyl (N-term)	-0.388817	0.988108	12	0.358183	1.08553	1.78271	2	SLTTA	SLTTAAPLLALLRENQDSVK	26S proteasome regulatory subunit RPN2	RPN2	NA	NA	NA	WT
P32569	Acetyl (N-term)	-0.297288	0.991364	10	0.358183	0.82999	2.33156	2	TTEDP	TTEDPDSNHLSSETGIK	Mediator of RNA polymerase II transcription subunit 17 (Mediator complex subunit 17) (Suppressor of RNA polymerase B 4)	SRB4	NA	NA	NA	WT
P32602	Acetyl (N-term)	-0.514825	0.99736	4	0.358183	1.43732	1.34637	2	SDPVE	SDPVELLK	Alpha-soluble NSF attachment protein (SNAP-alpha) (N-ethylmaleimide-sensitive factor attachment protein alpha) (Vesicular-fusion protein SEC17) (alpha-SNAP chaperone)	SEC17	NA	NA	NA	WT
P32614	Acetyl (N-term)	-0.33419	0.991387	12	0.358183	0.933015	2.07411	2	SLSPV	SLSPVVVIGTGLAGLAAANELVNK	Fumarate reductase 1 (FRDS1) (EC 1.3.1.6) (FAD-dependent oxidoreductase) (NADH-dependent fumarate reductase) (Soluble fumarate reductase, cytoplasmic isozyme)	FRD1	NA	NA	NA	WT
P32643	Acetyl (N-term)	-0.110597	0.968263	12	0.358183	0.308771	6.26734	2	STFSA	STFSASDFNSERYSSSRPSYPSDFYK	Trans-aconitate 3-methyltransferase (EC 2.1.1.145)	TMT1	NA	NA	NA	WT
P32767	Acetyl (N-term)	-0.206249	0.651775	11	0.358183	0.575819	3.36073	2	SSIHE	SSIHEVVALIEELYSPHPK	Importin beta-like protein KAP122 (Karyopherin-122) (Pleiotropic drug resistance regulatory protein 6)	KAP122	NA	NA	NA	WT
P32776	Acetyl (N-term)	-0.294774	0.955419	12	0.358183	0.822971	2.35145	2	SHSGA	SHSGAAIFEK	General transcription and DNA repair factor IIH subunit TFB1 (TFIIH subunit TFB1) (RNA polymerase II transcription factor B 73 kDa subunit) (RNA polymerase II transcription factor B p73 subunit) (RNA polymerase II transcription factor B subunit 1)	TFB1	NA	NA	NA	WT
P32830	Acetyl (N-term)	-0.220738	0.960545	8	0.358183	0.616271	3.14014	2	SFFLN	SFFLNSLRGNQEVSQEK	Mitochondrial import inner membrane translocase subunit TIM12 (Mitochondrial regulator of splicing 5)	TIM12	NA	NA	NA	WT
P32832	Acetyl (N-term)	-0.405694	0.947303	11	0.358183	1.13264	1.70855	2	SDSEG	SDSEGGLASEVEHEK	Chromatin structure-remodeling complex subunit RSC7 (Nuclear protein localization protein 6) (Remodel the structure of chromatin complex subunit 7)	NPL6	NA	NA	NA	WT
P32835	Acetyl (N-term)	-0.343761	0.978828	12	0.358183	0.959736	2.01636	2	SAPAA	SAPAANGEVPTFK	GTP-binding nuclear protein GSP1/CNR1 (Chromosome stability protein 17) (GTPase Ran homolog) (Genetic suppressor of PRP20-1)	GSP1	NA	NA	NA	WT
P32836	Acetyl (N-term)	-0.2318	0.928854	10	0.358183	0.647155	2.99028	2	SAPAQ	SAPAQNNAEVPTFK	GTP-binding nuclear protein GSP2/CNR2	GSP2	NA	NA	NA	WT
P32910	Acetyl (N-term)	-0.32056	0.992957	11	0.358183	0.894961	2.1623	2	SGMIE	SGMIENGLQLSDNAK	DNA-directed RNA polymerase III subunit RPC6 (RNA polymerase III subunit C6) (C34) (DNA-directed RNA polymerase III 36 kDa polypeptide)	RPC34	NA	NA	NA	WT
P32915	Acetyl (N-term)	-0.416217	0.997026	12	0.358183	1.16202	1.66535	2	SSNRV	SSNRVLDLFK	Protein transport protein SEC61 (Sec61 complex subunit SEC61) (Sec61 complex subunit alpha)	SEC61	NA	NA	NA	WT
P33297	Acetyl (N-term)	-0.380259	0.98428	12	0.358183	1.06163	1.82283	2	ATLEE	ATLEELDAQTLPGDDELDQEILNLSTQELQTRAK	26S proteasome regulatory subunit 6A (Tat-binding protein homolog 1) (TBP-1)	RPT5	NA	NA	NA	WT
P33314	Acetyl (N-term)	-0.314252	0.986648	7	0.358183	0.877351	2.2057	2	SSNNE	SSNNEPAQSRTSYFK	Inhibitory regulator protein BUD2/CLA2 (Bud site selection protein 2)	BUD2	NA	NA	NA	WT
P33328	Acetyl (N-term)	-0.371068	0.99091	11	0.358183	1.03597	1.86798	2	SSSVP	SSSVPYDPYVPPEESNSGANPNSQNK	Synaptobrevin homolog 2	SNC2	NA	NA	NA	WT
P33401	Acetyl (N-term)	-0.439279	0.995346	11	0.358183	1.22641	1.57792	2	SLLID	SLLIDSVPTVAYK	Phosphoglucomutase 1 (PGM 1) (EC 5.4.2.2) (Glucose phosphomutase 1)	PGM1	NA	NA	NA	WT
P33767	Unmodified	-0.310345	0.997874	12	0.358183	0.866441	2.23348	1	TQTSR	TQTSRTLVLYDQSTEPLEEYSVYLK	Dolichyl-diphosphooligosaccharide--protein glycosyltransferase subunit WBP1 (Oligosaccharyl transferase subunit WBP1) (Oligosaccharyl transferase subunit beta)	WBP1	SIGNAL 1..20; /evidence="ECO:0000269|PubMed:1724755, ECO:0000269|PubMed:7703229"	NA	NA	WT
P33892	Acetyl (N-term)	-0.367103	0.998665	11	0.358183	1.0249	1.88816	2	TAILN	TAILNWEDISPVLEK	eIF-2-alpha kinase activator GCN1 (General control non-derepressible protein 1) (Translational activator GCN1)	GCN1	NA	NA	NA	WT
P34111	Unmodified	-0.285396	0.767173	11	0.358183	0.796789	2.42872	2	VLTIY	VLTIYPDELVQIVSDK	Transcription factor tau 138 kDa subunit (TFIIIC 138 kDa subunit) (Transcription factor C subunit 3)	TFC3	NA	NA	NA	WT
P34241	Acetyl (N-term)	-0.409521	0.997666	6	0.358183	1.14333	1.69258	2	SNHSE	SNHSEAYGSRDQRREK	Nucleolar pre-ribosomal-associated protein 1 (Unhealthy ribosome biogenesis protein 1)	URB1	NA	NA	NA	WT
P34253	Unmodified	-0.23585	0.777853	11	0.358183	0.658463	2.93893	2	PLVLF	PLVLFTGYPCSGK	Protein KTI12 (Gamma-toxin target protein 4) (Killer toxin insensitivity protein 12)	KTI12	NA	NA	NA	WT
P35127	Acetyl (N-term)	-0.328006	0.964326	12	0.358183	0.915748	2.11322	2	SGENR	SGENRAVVPIESNPEVFTNFAHK	Ubiquitin carboxyl-terminal hydrolase YUH1 (UCH) (EC 3.4.19.12) (Ubiquitin thioesterase)	YUH1	NA	NA	NA	WT
P35182	Acetyl (N-term)	-0.227633	0.945699	12	0.358183	0.63552	3.04503	2	SNHSE	SNHSEILERPETPYDITYRVGVAENK	Protein phosphatase 2C homolog 1 (PP2C-1) (EC 3.1.3.16)	PTC1	NA	NA	NA	WT
P35202	Acetyl (N-term)	-0.277842	0.995085	4	0.358183	0.775699	2.49475	2	SEECI	SEECIENPERIK	Thiamine pyrophosphokinase (TPK) (Thiamine kinase) (EC 2.7.6.2)	THI80	NA	NA	NA	WT
P35207	Acetyl (N-term)	-0.323588	0.972207	12	0.358183	0.903416	2.14206	2	SEGFS	SEGFSSSSIQELYQSLK	Antiviral helicase SKI2 (EC 3.6.4.13) (Superkiller protein 2)	SKI2	NA	NA	NA	WT
P35719	Acetyl (N-term)	-0.272446	0.931874	12	0.358183	0.760632	2.54417	2	SNEIE	SNEIELLQK	Uncharacterized protein MRP8	MRP8	NA	NA	NA	WT
P35844	Acetyl (N-term)	-0.384194	0.992378	12	0.358183	1.07262	1.80416	2	SQYAS	SQYASSSSWTSFLK	Oxysterol-binding protein homolog 4 (Protein KES1)	KES1	NA	NA	NA	WT
P36008	Acetyl (N-term)	-0.402525	0.997888	11	0.358183	1.1238	1.722	2	SQGTL	SQGTLYINRSPRNYASEALISYFK	Elongation factor 1-gamma 2 (EF-1-gamma 2) (Eukaryotic elongation factor 1Bgamma 2) (eEF1Bgamma 2) (Translation elongation factor 1B gamma 2)	TEF4	NA	NA	NA	WT
P36016	Unmodified	-0.505429	0.995155	12	0.358183	1.41109	1.3714	1	AVLGV	AVLGVDYGQQNIK	Heat shock protein 70 homolog LHS1 (EC 3.6.1.-)	LHS1	SIGNAL 1..20; /evidence="ECO:0000255"	NA	NA	WT
P36054	Unmodified	-0.282636	0.872663	8	0.358183	0.789081	2.45244	2	GNIIT	GNIITDTIIITSDK	Calcipressin-like protein (Down syndrome candidate region 1-like protein) (Regulator of calcineurin 1)	RCN1	NA	NA	NA	WT
P36069	Acetyl (N-term)	-0.369264	0.993973	11	0.358183	1.03094	1.87711	2	SLRAV	SLRAVPGYFAAYPSEGFQGLDSTK	Probable phosphoglycerate mutase PMU1 (EC 5.4.-.-) (Phosphomutase homolog 1)	PMU1	NA	NA	NA	WT
P36077	Acetyl (N-term)	-0.240875	0.865041	11	0.358183	0.672492	2.87762	2	SLQSN	SLQSNSVKPTEIPLSEIRRPLAPVLDPQK	Sulfiredoxin (EC 1.8.98.2) (Sulphiredoxin)	SRX1	NA	NA	NA	WT
P36080	Acetyl (N-term)	-0.2886	0.948444	7	0.358183	0.805733	2.40176	2	SNSLE	SNSLEERLRANSSAFDGLLALIPAK	Ribosomal RNA-processing protein 14 (Ribosome biogenesis protein RRP14)	RRP14	NA	NA	NA	WT
P36105	Acetyl (N-term)	-0.413923	0.996632	5	0.358183	1.15562	1.67458	2	STDSI	STDSIVK	60S ribosomal protein L14-A (Large ribosomal subunit protein eL14-A)	RPL14A	NA	NA	NA	WT
P36136	Unmodified	-0.365362	0.981308	5	0.358183	1.02004	1.89715	2	PSLTP	PSLTPRCIIVRHGQTEWSK	Sedoheptulose 1,7-bisphosphatase (EC 3.1.3.37)	SHB17	NA	NA	NA	WT
P36144	Unmodified	-0.303367	0.962287	7	0.358183	0.846962	2.28484	2	VESND	VESNDIIK	Ribosome biogenesis protein UTP30 (U3 snoRNP-associated protein UTP30)	UTP30	NA	NA	NA	WT
P36421	Acetyl (N-term)	-0.352162	0.994707	12	0.358183	0.98319	1.96826	2	SSAAT	SSAATVDPNEAFGLITK	Tyrosine--tRNA ligase, cytoplasmic (EC 6.1.1.1) (Tyrosyl-tRNA synthetase) (TyrRS)	TYS1	NA	NA	NA	WT
P36520	Unmodified	-0.349736	0.978328	12	0.358183	0.976417	1.98191	1	VSILG	VSILGQLK	54S ribosomal protein L10, mitochondrial (Mitochondrial large ribosomal subunit protein uL15m) (YmL10/YmL18)	MRPL10	NA	TRANSIT 1..57; /note="Mitochondrion"; /evidence="ECO:0000269|PubMed:2060626"	NA	WT
P37291	Unmodified	-0.337819	0.858016	12	0.358183	0.943145	2.05183	2	PYTLS	PYTLSDAHHK	Serine hydroxymethyltransferase, cytosolic (SHMT) (EC 2.1.2.1) (Glycine hydroxymethyltransferase) (Serine methylase)	SHM2	NA	NA	NA	WT
P37298	Unmodified	-0.31828	0.936728	12	0.358183	0.888596	2.17779	1	LTIPF	LTIPFLPVLPQK	Succinate dehydrogenase [ubiquinone] cytochrome b small subunit, mitochondrial (CybS) (Succinate-ubiquinone reductase membrane anchor subunit)	SDH4	NA	TRANSIT 1..31; /note="Mitochondrion"; /evidence="ECO:0000269|PubMed:8120006"	NA	WT
P38011	Acetyl (N-term)	-0.383316	0.998298	12	0.358183	1.07017	1.80829	2	ASNEV	ASNEVLVLRGTLEGHNGWVTSLATSAGQPNLLLSASRDK	Guanine nucleotide-binding protein subunit beta-like protein (Receptor for activated C kinase) (Receptor of activated protein kinase C 1) (RACK1) (Small ribosomal subunit protein RACK1)	ASC1	NA	NA	NA	WT
P38121	Acetyl (N-term)	-0.437107	0.950791	7	0.358183	1.22034	1.58576	2	SGSID	SGSIDVITHFGPDADKPEIITALENLTK	DNA polymerase alpha subunit B (DNA polymerase I subunit B) (DNA polymerase alpha:primase complex p86 subunit) (Pol alpha-primase complex p86 subunit) (DNA polymerase-primase complex p74 subunit)	POL12	NA	NA	NA	WT
P38143	Unmodified	-0.434547	0.964957	12	0.358183	1.2132	1.5951	2	TTSFY	TTSFYDLECK	Glutathione peroxidase-like peroxiredoxin 2 (EC 1.11.1.24) (Glutathione peroxidase homolog 2) (GPx 2)	GPX2	NA	NA	NA	WT
P38166	Acetyl (N-term)	-0.32887	0.992125	5	0.358183	0.918162	2.10766	2	SEEPP	SEEPPSDQVNSLRDSLNRWNQTRQQNSQGFNESAK	Protein transport protein SFT2	SFT2	NA	NA	NA	WT
P38174	Acetyl (N-term)	-0.340688	0.969827	10	0.358183	0.951157	2.03455	2	TDAEI	TDAEIENSPASDLK	Methionine aminopeptidase 2 (MAP 2) (MetAP 2) (EC 3.4.11.18) (Peptidase M)	MAP2	NA	NA	NA	WT
P38197	Acetyl (N-term)	-0.328503	0.985312	12	0.358183	0.917137	2.11002	2	STGIT	STGITYDEDRK	Pyridoxal phosphate homeostasis protein (PLP homeostasis protein)	YBL036C	NA	NA	NA	WT
P38216	Acetyl (N-term)	-0.283219	0.980329	12	0.358183	0.79071	2.44739	2	SANDY	SANDYYGGTAGEK	Uncharacterized protein YBR016W	YBR016W	NA	NA	NA	WT
P38235	Acetyl (N-term)	-0.384176	0.950234	12	0.358183	1.07257	1.80425	2	SSVGD	SSVGDFEEIILHDLK	Uncharacterized protein YBR053C	YBR053C	NA	NA	NA	WT
P38237	Acetyl (N-term)	-0.353632	0.990163	12	0.358183	0.987295	1.96008	2	AEAVL	AEAVLENVNVPAVVSK	Ubiquitin carboxyl-terminal hydrolase 14 (EC 3.4.19.12) (Deubiquitinating enzyme 14) (Glucose-induced degradation protein 6) (Ubiquitin thioesterase 14) (Ubiquitin-specific-processing protease 14)	UBP14	NA	NA	NA	WT
P38249	Unmodified	-0.379454	0.994682	12	0.358183	1.05939	1.8267	2	APPPF	APPPFRPENAIK	Eukaryotic translation initiation factor 3 subunit A (eIF3a) (Eukaryotic translation initiation factor 3 110 kDa subunit homolog) (eIF3 p110) (Translation initiation factor eIF3, p110 subunit homolog)	RPG1	NA	NA	NA	WT
P38281	Unmodified	-0.326448	0.986679	5	0.358183	0.911398	2.1233	2	AFLNI	AFLNIFK	Actin patches distal protein 1	APD1	NA	NA	NA	WT
P38302	Unmodified	-0.40634	0.954703	6	0.358183	1.13445	1.70583	2	PSLRD	PSLRDLSLERDQELNQLRARINQLGK	Pre-mRNA-splicing factor NTC20 (PRP19-associated complex protein 20) (Synergistic to PRP19 mutation protein 384)	NTC20	NA	NA	NA	WT
P38345	Unmodified	-0.501575	0.927602	10	0.358183	1.40033	1.38194	1	ITTER	ITTERIPGPPK	Succinate dehydrogenase assembly factor 4, mitochondrial (SDH assembly factor 4) (SDHAF4) (Found in mitochondrial proteome protein 21)	SDH8	NA	TRANSIT 1..32; /note="Mitochondrion"; /evidence="ECO:0000255"	NA	WT
P38353	Acetyl (N-term)	-0.368571	0.986203	10	0.358183	1.029	1.88063	2	SGFRL	SGFRLIDIVK	Sec sixty-one protein homolog (Ssh1 complex subunit SSH1) (Ssh1 complex subunit alpha)	SSH1	NA	NA	NA	WT
P38374	Unmodified	-0.403892	0.995419	11	0.358183	1.12761	1.71617	2	AVQTP	AVQTPRQRLANAK	Protein YSY6	YSY6	NA	NA	NA	WT
P38431	Acetyl (N-term)	-0.366665	0.994263	12	0.358183	1.02368	1.89041	2	SINIC	SINICRDNHDPFYRYK	Eukaryotic translation initiation factor 5 (eIF-5)	TIF5	NA	NA	NA	WT
P38439	Acetyl (N-term)	-0.288471	0.997881	4	0.358183	0.805372	2.40283	2	SSESP	SSESPQDQPQK	RNA polymerase-associated protein LEO1	LEO1	NA	NA	NA	WT
P38555	Acetyl (N-term)	-0.399218	0.994658	12	0.358183	1.11456	1.73626	2	SSEDY	SSEDYGYDYDLLFK	GTP-binding protein YPT31/YPT8 (Rab GTPase YPT31)	YPT31	NA	NA	NA	WT
P38630	Unmodified	-0.429326	0.989593	12	0.358183	1.19862	1.6145	2	VNISD	VNISDFFGK	Replication factor C subunit 1 (Replication factor C1) (Activator 1 95 kDa subunit) (Cell division control protein 44)	RFC1	NA	NA	NA	WT
P38682	Acetyl (N-term)	-0.332222	0.974892	11	0.358183	0.927521	2.0864	2	SNDEG	SNDEGETFATEQTTQQVFQK	ADP-ribosylation factor GTPase-activating protein GLO3 (ARF GAP GLO3)	GLO3	NA	NA	NA	WT
P38697	Acetyl (N-term)	-0.360166	0.996102	4	0.358183	1.00554	1.92452	2	AAIRD	AAIRDYK	Inosine-5'-monophosphate dehydrogenase 2 (IMP dehydrogenase 2) (IMPD 2) (IMPDH 2) (EC 1.1.1.205)	IMD2	NA	NA	NA	WT
P38708	Unmodified	-0.358201	0.986217	12	0.358183	1.00005	1.93508	2	PVSEA	PVSEAFAK	Putative proline--tRNA ligase YHR020W (EC 6.1.1.15) (Prolyl-tRNA synthetase) (ProRS)	YHR020W	NA	NA	NA	WT
P38710	Unmodified	-0.342455	0.972315	12	0.358183	0.956088	2.02406	2	TIDLA	TIDLASIEK	Inositol monophosphatase 1 (IMP 1) (IMPase 1) (EC 3.1.3.25) (Inositol-1(or 4)-monophosphatase 1)	INM1	NA	NA	NA	WT
P38736	Acetyl (N-term)	-0.212486	0.899599	12	0.358183	0.593231	3.26209	2	SSQPS	SSQPSFVTIRGK	Golgi SNAP receptor complex member 1 (Golgi SNARE protein 1) (Protein transport protein GOS1)	GOS1	NA	NA	NA	WT
P38759	Unmodified	-0.360387	0.977391	12	0.358183	1.00615	1.92334	1	MLLLA	MLLLALSDAHIPDRATDLPVK	Vacuolar protein sorting-associated protein 29 (Carboxypeptidase Y-deficient protein 11) (Vesicle protein sorting 29)	VPS29	NA	NA	NA	WT
P38768	Acetyl (N-term)	-0.352934	0.992134	12	0.358183	0.985344	1.96396	2	ADFLL	ADFLLRPIK	Protein interacting with Hsp90 1 (Nucleolar protein 17)	PIH1	NA	NA	NA	WT
P38788	Acetyl (N-term)	-0.279411	0.922458	12	0.358183	0.780078	2.48075	2	SSPVI	SSPVIGITFGNTSSSIAYINPK	Ribosome-associated complex subunit SSZ1 (DnaK-related protein SSZ1) (Heat shock protein 70 homolog SSZ1) (Pleiotropic drug resistance protein 13)	SSZ1	NA	NA	NA	WT
P38805	Unmodified	-0.338807	0.947186	12	0.358183	0.945905	2.04585	2	ALGNE	ALGNEINITNK	Ribosome production factor 1 (Ribosome biogenesis protein RPF1)	RPF1	NA	NA	NA	WT
P38810	Acetyl (N-term)	-0.369171	0.929603	6	0.358183	1.03068	1.87758	2	SQQNI	SQQNILAASVSALSLDESTVHTGGASSK	SED5-binding protein 3 (Lethal with SEC13 protein 1) (SEC24-related protein 3)	SFB3	NA	NA	NA	WT
P38820	Acetyl (N-term)	-0.309721	0.98206	12	0.358183	0.864701	2.23797	1	MNDYH	MNDYHLEDTTSELEALRLENAQLREQLAK	Adenylyltransferase and sulfurtransferase UBA4 (Needs CLA4 to survive protein 3) (Ubiquitin-like protein activator 4) [Includes: Adenylyltransferase UBA4 (EC 2.7.7.-); Sulfurtransferase UBA4 (EC 2.8.1.-)]	UBA4	NA	NA	NA	WT
P38829	Acetyl (N-term)	-0.281013	0.898655	12	0.358183	0.784551	2.4666	2	SEFLN	SEFLNENPDILEENQLPTRK	MIP18 family protein YHR122W	YHR122W	NA	NA	NA	WT
P38840	Unmodified	-0.0769138	0.867298	11	0.358183	0.214733	9.012	2	TAGSA	TAGSAPPVDYTSLK	Aromatic amino acid aminotransferase 2 (EC 2.6.1.57) (Aromatic amino acid aminotransferase II) (Aromatic amino acid-requiring protein 9) (Kynurenine aminotransferase I) (KAT I) (EC 2.6.1.7)	ARO9	NA	NA	NA	WT
P38858	Unmodified	-0.402815	0.996042	12	0.358183	1.12461	1.72076	2	VTVGV	VTVGVFSERASLTHQLGEFIVK	6-phosphogluconolactonase 3 (6PGL) (EC 3.1.1.31)	SOL3	NA	NA	NA	WT
P38874	Acetyl (N-term)	-0.349438	0.991706	10	0.358183	0.975583	1.98361	2	ASSSH	ASSSHNPVILLK	Elongator complex protein 5 (Gamma-toxin target 5) (HAT-associated protein 2) (Protein IKI1)	IKI1	NA	NA	NA	WT
P38879	Acetyl (N-term)	-0.404785	0.998109	12	0.358183	1.13011	1.71238	2	SAIPE	SAIPENANVTVLNK	Nascent polypeptide-associated complex subunit alpha (NAC-alpha) (Alpha-NAC) (GAL4 DNA-binding enhancer protein 2)	EGD2	NA	NA	NA	WT
P38891	Unmodified	-0.259218	0.996744	12	0.358183	0.723703	2.67399	1	LATGA	LATGAPLDASK	Branched-chain-amino-acid aminotransferase, mitochondrial (BCAT) (EC 2.6.1.42) (Protein ECA39) (Protein TWT1)	BAT1	NA	TRANSIT 1..16; /note="Mitochondrion"; /evidence="ECO:0000255"	NA	WT
P38958	Unmodified	-0.369155	0.886026	7	0.358183	1.03063	1.87766	2	GLFNN	GLFNNFK	Protein PET100, mitochondrial	PET100	NA	TRANSIT 1..?; /note="Mitochondrion"	NA	WT
P39002	Acetyl (N-term)	-0.267496	0.87079	7	0.358183	0.746813	2.59125	2	SEQHS	SEQHSVAVGK	Long-chain-fatty-acid--CoA ligase 3 (EC 6.2.1.3) (Fatty acid activator 3) (Long-chain acyl-CoA synthetase 3)	FAA3	NA	NA	NA	WT
P39076	Acetyl (N-term)	-0.436461	0.958266	6	0.358183	1.21854	1.58811	2	SVQIF	SVQIFGDQVTEERAENARLSAFVGAIAVGDLVK	T-complex protein 1 subunit beta (TCP-1-beta) (CCT-beta)	CCT2	NA	NA	NA	WT
P39077	Acetyl (N-term)	-0.367343	0.975035	11	0.358183	1.02557	1.88692	1	MQAPV	MQAPVVFMNASQERTTGRQAQISNITAAK	T-complex protein 1 subunit gamma (TCP-1-gamma) (CCT-gamma)	CCT3	NA	NA	NA	WT
P39079	Acetyl (N-term)	-0.380653	0.991505	11	0.358183	1.06273	1.82094	2	SLQLL	SLQLLNPK	T-complex protein 1 subunit zeta (TCP-1-zeta) (CCT-zeta)	CCT6	NA	NA	NA	WT
P39102	Acetyl (N-term)	-0.227734	0.992325	10	0.358183	0.635804	3.04366	2	SGSDR	SGSDRGDRLYDVLGVTRDATVQEIK	DnaJ protein homolog XDJ1	XDJ1	NA	NA	NA	WT
P39516	Acetyl (N-term)	-0.338514	0.986153	11	0.358183	0.945085	2.04762	2	ANDLV	ANDLVQARDNSQVFGVARIYASFNDTFVHVTDLSGK	40S ribosomal protein S14-B (RP59B) (Small ribosomal subunit protein uS11-B)	RPS14B	NA	NA	NA	WT
P39517	Acetyl (N-term)	-0.342767	0.965346	9	0.358183	0.956959	2.02221	2	GSINN	GSINNNFNTNNNSNTDLDRDWK	ATP-dependent RNA helicase DHH1 (EC 3.6.4.13) (DExD/H-box helicase 1)	DHH1	NA	NA	NA	WT
P39692	Unmodified	-0.252715	0.978919	11	0.358183	0.705547	2.7428	2	PVEFA	PVEFATNPFGEAK	Sulfite reductase [NADPH] flavoprotein component (EC 1.8.1.2)	MET10	NA	NA	NA	WT
P39935	Acetyl (N-term)	-0.267912	0.950889	12	0.358183	0.747976	2.58722	2	TDETA	TDETAHPTQSASK	Eukaryotic initiation factor 4F subunit p150 (eIF-4F p150) (eIF4F p150) (eIF4G1) (mRNA cap-binding protein complex subunit p150)	TIF4631	NA	NA	NA	WT
P39936	Acetyl (N-term)	-0.286824	0.947342	10	0.358183	0.800774	2.41663	2	TDQRG	TDQRGPPPPHPQQANGYK	Eukaryotic initiation factor 4F subunit p130 (eIF-4F p130) (eIF4F p130) (eIF4G2) (mRNA cap-binding protein complex subunit p130)	TIF4632	NA	NA	NA	WT
P39954	Acetyl (N-term)	-0.444709	0.994193	5	0.358183	1.24157	1.55865	2	SAPAQ	SAPAQNYK	Adenosylhomocysteinase (AdoHcyase) (EC 3.3.1.1) (S-adenosyl-L-homocysteine hydrolase)	SAH1	NA	NA	NA	WT
P39969	Acetyl (N-term)	-0.357063	0.904781	10	0.358183	0.996873	1.94125	2	SNDRE	SNDREVPTLSQLNTTVSRDK	Protein BOI2 (Protein BEB1)	BOI2	NA	NA	NA	WT
P40008	Unmodified	-0.30692	0.992109	12	0.358183	0.85688	2.2584	1	VVAIV	VVAIVERDNSK	Protein FMP52, mitochondrial (Found in mitochondrial proteome protein 52)	FMP52	NA	TRANSIT 1..44; /note="Mitochondrion"	NA	WT
P40014	Acetyl (N-term)	-0.372497	0.980538	7	0.358183	1.03996	1.86081	2	ASIDA	ASIDAFSDLERRMDGFQK	Kinetochore protein SPC25	SPC25	NA	NA	NA	WT
P40015	Unmodified	-0.417852	0.951271	9	0.358183	1.16659	1.65883	1	MYNRK	MYNRKDRDVHERK	Inositol phosphosphingolipids phospholipase C (IPS phospholipase C) (IPS-PLC) (EC 3.1.4.-) (Neutral sphingomyelinase) (N-SMase) (nSMase)	ISC1	NA	NA	NA	WT
P40030	Unmodified	-0.234576	0.956752	6	0.358183	0.654904	2.9549	1	MFSLQ	MFSLQDVITTTK	Ergosterol biosynthetic protein 28	ERG28	NA	NA	NA	WT
P40047	Unmodified	-0.159614	0.987062	9	0.358183	0.445622	4.34264	1	SQAPL	SQAPLRVPITLPNGFTYEQPTGLFINGEFVASK	Aldehyde dehydrogenase 5, mitochondrial (EC 1.2.1.5)	ALD5	NA	TRANSIT 1..23; /note="Mitochondrion"; /evidence="ECO:0000255"	NA	WT
P40069	Acetyl (N-term)	-0.319275	0.975808	7	0.358183	0.891372	2.17101	1	MDQQF	MDQQFLSQLEQTLHAITSGVGLK	Importin subunit beta-4 (Importin-123) (Karyopherin subunit beta-4) (Karyopherin-123) (Ran-binding protein YRB4)	KAP123	NA	NA	NA	WT
P40070	Unmodified	-0.38754	0.991257	12	0.358183	1.08196	1.78858	1	MLPLY	MLPLYLLTNAK	U6 snRNA-associated Sm-like protein LSm4	LSM4	NA	NA	NA	WT
P40075	Acetyl (N-term)	-0.390545	0.99467	12	0.358183	1.09035	1.77482	2	SAVEI	SAVEISPDVLVYK	Vesicle-associated membrane protein-associated protein SCS2 (VAMP-associated protein SCS2) (Choline sensitivity suppressor protein 2) (VAP homolog 1)	SCS2	NA	NA	NA	WT
P40079	Acetyl (N-term)	-0.341026	0.93826	8	0.358183	0.952101	2.03253	2	SELNA	SELNALLK	U3 small nucleolar ribonucleoprotein protein LCP5	LCP5	NA	NA	NA	WT
P40089	Acetyl (N-term)	-0.272123	0.659783	12	0.358183	0.75973	2.54719	2	SLPEI	SLPEILPLEVIDK	U6 snRNA-associated Sm-like protein LSm5	LSM5	NA	NA	NA	WT
P40185	Unmodified	-0.337261	0.983042	12	0.358183	0.941589	2.05522	1	ITTLT	ITTLTPVSTK	Protein MMF1, mitochondrial (Isoleucine biosynthesis and maintenance of intact mitochondria 1) (Maintenance of mitochondrial function 1)	MMF1	NA	TRANSIT 1..17; /note="Mitochondrion"; /evidence="ECO:0000269|PubMed:11003673, ECO:0000269|Ref.5"	NA	WT
P40302	Acetyl (N-term)	-0.320461	0.953753	11	0.358183	0.894685	2.16297	1	MFRNN	MFRNNYDGDTVTFSPTGRLFQVEYALEAIK	Proteasome subunit alpha type-6 (Macropain subunit PRE5) (Multicatalytic endopeptidase complex subunit PRE5) (Proteasome component PRE5) (Proteinase YSCE subunit PRE5)	PRE5	NA	NA	NA	WT
P40303	Acetyl (N-term)	-0.375731	0.969886	12	0.358183	1.04899	1.8448	2	SGYDR	SGYDRALSIFSPDGHIFQVEYALEAVK	Proteasome subunit alpha type-4 (Macropain subunit PRE6) (Multicatalytic endopeptidase complex subunit PRE6) (Proteasome component PRE6) (Proteinase YSCE subunit PRE6)	PRE6	NA	NA	NA	WT
P40422	Acetyl (N-term)	-0.378098	0.99468	12	0.358183	1.0556	1.83325	2	SREGF	SREGFQIPTNLDAAAAGTSQARTATLK	DNA-directed RNA polymerases I, II, and III subunit RPABC4 (RNA polymerases I, II, and III subunit ABC4) (ABC10-alpha)	RPC10	NA	NA	NA	WT
P40454	Acetyl (N-term)	-0.342314	0.956465	8	0.358183	0.955695	2.02489	2	SLDRV	SLDRVDWPHATFSTPVK	Serine/threonine-protein phosphatase 2A activator 1 (EC 5.2.1.8) (Peptidyl-prolyl cis-trans isomerase PTPA-1) (PPIase PTPA-1) (Rotamase PTPA-1) (Phosphotyrosyl phosphatase activator 1)	RRD1	NA	NA	NA	WT
P40462	Acetyl (N-term)	-0.406883	0.989485	10	0.358183	1.13596	1.70355	2	SDNLL	SDNLLSLENPVVPSHYELRLEIDPK	Protein TMA108 (EC 3.4.11.-) (108 kDa translation machinery-associated protein)	TMA108	NA	NA	NA	WT
P40495	Unmodified	-0.295953	0.984139	12	0.358183	0.826262	2.34209	1	SLTIG	SLTIGLIPGDGIGK	Homoisocitrate dehydrogenase, mitochondrial (HIcDH) (EC 1.1.1.87)	LYS12	NA	TRANSIT 1..22; /note="Mitochondrion"; /evidence="ECO:0000255"	NA	WT
P40517	Acetyl (N-term)	-0.380695	0.978307	11	0.358183	1.06285	1.82074	2	SETNG	SETNGGNAARENSEVK	Ran-specific GTPase-activating protein 2 (Ran-binding protein 2) (RANBP2)	YRB2	NA	NA	NA	WT
P40525	Unmodified	-0.382698	0.994203	9	0.358183	1.06844	1.81121	2	AQRVT	AQRVTFRRRNPYNTRSNK	60S ribosomal protein L34-B (Large ribosomal subunit protein eL34-B)	RPL34B	NA	NA	NA	WT
P40546	Unmodified	-0.224757	0.962537	6	0.358183	0.627493	3.08398	2	TLDDD	TLDDDDYIK	Protein FAF1 (Forty S assembly factor)	FAF1	NA	NA	NA	WT
P40970	Acetyl (N-term)	-0.355323	0.982599	8	0.358183	0.992015	1.95075	2	STPAN	STPANYTRVPLCEPEELPDDIQK	Serine palmitoyltransferase 2 (SPT 2) (EC 2.3.1.50) (Long chain base biosynthesis protein 2)	LCB2	NA	NA	NA	WT
P41896	Acetyl (N-term)	-0.369016	0.981379	12	0.358183	1.03024	1.87837	2	SSGSA	SSGSAGAPALSNNSTNSVAK	Transcription initiation factor IIF subunit beta (TFIIF medium subunit) (TFIIF-beta) (Transcription factor G 54 kDa subunit)	TFG2	NA	NA	NA	WT
P42942	Unmodified	-0.392812	0.985886	12	0.358183	1.09668	1.76458	2	PRDPL	PRDPLIGIVGK	Uncharacterized GTP-binding protein YGR210C	YGR210C	NA	NA	NA	WT
P42945	Acetyl (N-term)	-0.351036	0.981623	12	0.358183	0.980047	1.97457	2	SSLSD	SSLSDQLAQVASNNATVALDRK	U3 small nucleolar RNA-associated protein 10 (U3 snoRNA-associated protein 10) (U three protein 10) (U3 protein 10 required for transcription) (t-UTP10)	UTP10	NA	NA	NA	WT
P43535	Acetyl (N-term)	-0.400444	0.995529	12	0.358183	1.11799	1.73094	2	ASIGS	ASIGSQVRK	Protein GCN20 (General control non-derepressible protein 20)	GCN20	NA	NA	NA	WT
P43569	Unmodified	-0.268701	0.976376	12	0.358183	0.750178	2.57962	2	VSQFA	VSQFAIEVRNLTYK	CCR4-associated factor 16	CAF16	NA	NA	NA	WT
P43572	Unmodified	-0.556042	0.931574	8	0.358183	1.55239	1.24657	2	PTPSN	PTPSNAIEINDGSHK	Enhancer of polycomb-like protein 1	EPL1	NA	NA	NA	WT
P43588	Acetyl (N-term)	-0.440801	0.972146	5	0.358183	1.23066	1.57247	1	MERLQ	MERLQRLMMNSK	Ubiquitin carboxyl-terminal hydrolase RPN11 (EC 3.4.19.12) (26S proteasome regulatory subunit RPN11) (Protein MPR1)	RPN11	NA	NA	NA	WT
P43593	Acetyl (N-term)	-0.326646	0.986004	11	0.358183	0.911954	2.12201	2	SGETF	SGETFEFNIRHSGK	Ubiquitin carboxyl-terminal hydrolase 6 (EC 3.4.19.12) (Deubiquitinating enzyme 6) (Ubiquitin thioesterase 6) (Ubiquitin-specific-processing protease 6)	UBP6	NA	NA	NA	WT
P43603	Unmodified	-0.347695	0.965826	10	0.358183	0.97072	1.99355	2	GINNP	GINNPIPRSLK	LAS seventeen-binding protein 3 (LAS17-binding protein 3)	LSB3	NA	NA	NA	WT
P43612	Acetyl (N-term)	-0.423348	0.969441	9	0.358183	1.18193	1.6373	2	SFWPF	SFWPFGQNLNHSNINK	SIT4-associating protein SAP155	SAP155	NA	NA	NA	WT
P43682	Acetyl (N-term)	-0.387829	0.984597	12	0.358183	1.08277	1.78725	2	SNSRY	SNSRYSQTESNNDRK	Protein transport protein SFT1 (P14)	SFT1	NA	NA	NA	WT
P46655	Unmodified	-0.402058	0.98776	12	0.358183	1.12249	1.724	2	PSTLT	PSTLTINGK	Glutamate--tRNA ligase, cytoplasmic (EC 6.1.1.17) (Glutamyl-tRNA synthetase) ((c)ERS) (GluRS) (P85)	GUS1	NA	NA	NA	WT
P46676	Acetyl (N-term)	-0.310152	0.985286	5	0.358183	0.865905	2.23486	2	SENTT	SENTTAPSDNITNEQRLPSGPK	Suppressor of mar1-1 protein (SUM1-1 protein)	SUM1	NA	NA	NA	WT
P46683	Unmodified	-0.345424	0.991628	12	0.358183	0.964377	2.00666	2	GLHSE	GLHSEPLDQEDQDTIILDARAGDLDSLK	Ankyrin repeat-containing protein YAR1	YAR1	NA	NA	NA	WT
P46965	Acetyl (N-term)	-0.383485	0.98877	12	0.358183	1.07064	1.8075	2	SEILQ	SEILQDVQRK	Signal peptidase complex subunit SPC1 (Microsomal signal peptidase subunit 1)	SPC1	NA	NA	NA	WT
P46988	Acetyl (N-term)	-0.387946	0.949609	9	0.358183	1.08309	1.78671	2	SQIAQ	SQIAQEMTVSLRNARTQLDMVNQQLAYLDRQEK	Prefoldin subunit 1 (Genes involved in microtubule biogenesis protein 6) (Gim complex subunit 6) (GimC subunit 6)	PFD1	NA	NA	NA	WT
P47079	Acetyl (N-term)	-0.394763	0.995182	12	0.358183	1.10213	1.75586	2	SLRLP	SLRLPQNPNAGLFK	T-complex protein 1 subunit theta (TCP-1-theta) (CCT-theta)	CCT8	NA	NA	NA	WT
P47108	Unmodified	-0.354894	0.989935	9	0.358183	0.990816	1.95311	2	GDLTE	GDLTEELSIPDNAQDLSK	Nucleolar pre-ribosomal-associated protein 2 (Unhealthy ribosome biogenesis protein 2)	URB2	NA	NA	NA	WT
P47119	Acetyl (N-term)	-0.321186	0.884402	11	0.358183	0.896709	2.15809	2	SNNEI	SNNEIVFVTGNANK	Inosine triphosphate pyrophosphatase (ITPase) (Inosine triphosphatase) (EC 3.6.1.9) (Hydroxylaminopurine sensitivity protein 1) (Non-canonical purine NTP pyrophosphatase) (Non-standard purine NTP pyrophosphatase) (Nucleoside-triphosphate diphosphatase) (Nucleoside-triphosphate pyrophosphatase) (NTPase)	HAM1	NA	NA	NA	WT
P47129	Acetyl (N-term)	-0.424997	0.969899	11	0.358183	1.18653	1.63095	2	SEDQR	SEDQRVISQPIELHK	Assembly-complementing factor 4	ACF4	NA	NA	NA	WT
P47143	Acetyl (N-term)	-0.365489	0.945877	11	0.358183	1.0204	1.89649	2	TAPLV	TAPLVVLGNPLLDFQADVTAEYLAK	Adenosine kinase (EC 2.7.1.20)	ADO1	NA	NA	NA	WT
P47148	Acetyl (N-term)	-0.197306	0.989745	10	0.358183	0.550852	3.51306	1	MNQIL	MNQILNAQRLIQLSQFHPK	Peroxisomal protein 2	PXP2	NA	NA	NA	WT
P47176	Unmodified	-0.256617	0.849971	8	0.358183	0.716441	2.70109	2	TLAPL	TLAPLDASK	Branched-chain-amino-acid aminotransferase, cytosolic (BCAT) (EC 2.6.1.42) (Protein TWT2)	BAT2	NA	NA	NA	WT
P48589	Acetyl (N-term)	-0.353735	0.834187	10	0.358183	0.987582	1.95951	2	SDVEE	SDVEEVVEVQEETVVEQTAEVTIEDALK	40S ribosomal protein S12 (Small ribosomal subunit protein eS12)	RPS12	NA	NA	NA	WT
P49090	Unmodified	-0.311585	0.993618	9	0.358183	0.869905	2.22458	2	CGIFA	CGIFAAFK	Asparagine synthetase [glutamine-hydrolyzing] 2 (EC 6.3.5.4) (Glutamine-dependent asparagine synthetase 2)	ASN2	NA	NA	NA	WT
P49435	Acetyl (N-term)	-0.363665	0.993152	11	0.358183	1.0153	1.906	2	SIASY	SIASYAQELK	Adenine phosphoribosyltransferase 1 (APRT 1) (EC 2.4.2.7)	APT1	NA	NA	NA	WT
P50101	Acetyl (N-term)	-0.336078	0.966913	9	0.358183	0.938285	2.06246	2	SSEDE	SSEDELGSIGTVFPGSPIDK	Ubiquitin carboxyl-terminal hydrolase 15 (EC 3.4.19.12) (Deubiquitinating enzyme 15) (Ubiquitin thioesterase 15) (Ubiquitin-specific-processing protease 15)	UBP15	NA	NA	NA	WT
P50107	Acetyl (N-term)	-0.3173	0.932985	12	0.358183	0.885861	2.18451	2	STDST	STDSTRYPIQIEK	Lactoylglutathione lyase (EC 4.4.1.5) (Aldoketomutase) (Glyoxalase I) (Glx I) (Ketone-aldehyde mutase) (Methylglyoxalase) (S-D-lactoylglutathione methylglyoxal lyase)	GLO1	NA	NA	NA	WT
P50945	Unmodified	-0.301095	0.96771	10	0.358183	0.840619	2.30208	2	VNFYD	VNFYDDVDESK	MICOS complex subunit MIC27 (Altered inheritance of mitochondria protein 37) (Mitochondrial contact site complex 27 kDa subunit)	MIC27	NA	NA	NA	WT
P51996	Acetyl (N-term)	-0.379278	0.986098	9	0.358183	1.05889	1.82755	2	SNEDY	SNEDYGYDYDYLFK	GTP-binding protein YPT32/YPT11 (Rab GTPase YPT32)	YPT32	NA	NA	NA	WT
P52870	Acetyl (N-term)	-0.388683	0.995465	12	0.358183	1.08515	1.78332	2	SSPTP	SSPTPPGGQRTLQK	Protein transport protein SBH1 (Sec61 complex subunit SBH1) (Sec61 complex subunit beta)	SBH1	NA	NA	NA	WT
P52918	Acetyl (N-term)	-0.257399	0.98905	7	0.358183	0.718623	2.69289	1	MDSTG	MDSTGASQIVSALDVIYSPK	Protein MSN5	MSN5	NA	NA	NA	WT
P53043	Acetyl (N-term)	-0.357818	0.99259	5	0.358183	0.99898	1.93715	2	STPTA	STPTAADRAK	Serine/threonine-protein phosphatase T (PPT) (EC 3.1.3.16)	PPT1	NA	NA	NA	WT
P53063	Unmodified	-0.29526	0.952973	7	0.358183	0.824326	2.34759	2	GVSAN	GVSANLFVK	Decapping nuclease RAI1 (EC 3.6.1.-) (RAT1-interacting protein)	RAI1	NA	NA	NA	WT
P53078	Unmodified	-0.166532	0.875485	7	0.358183	0.464937	4.16223	2	TVEYT	TVEYTASDLATYQNEVNEQIAK	Suppressor of disruption of TFIIS	SDT1	NA	NA	NA	WT
P53088	Acetyl (N-term)	-0.344944	0.974484	9	0.358183	0.963038	2.00945	2	SFTAP	SFTAPSDPVNKPTK	Cytoplasmic tRNA 2-thiolation protein 1 (EC 2.7.7.-) (Cytoplasmic tRNA adenylyltransferase 1) (Needs CLA4 to survive protein 6) (Thiolation of uridine in cytoplasmic tRNA protein 1)	NCS6	NA	NA	NA	WT
P53115	Acetyl (N-term)	-0.41765	0.998175	11	0.358183	1.16602	1.65964	2	SLAVL	SLAVLLNK	Chromatin-remodeling ATPase INO80 (EC 3.6.4.-) (Inositol-requiring protein 80)	INO80	NA	NA	NA	WT
P53146	Acetyl (N-term)	-0.342746	0.982618	11	0.358183	0.956901	2.02234	2	AETSN	AETSNDPFLSYVLSSK	Protein transport protein USE1 (SNARE-like tail-anchored protein 1) (Unconventional SNARE in the endoplasmic reticulum protein 1)	USE1	NA	NA	NA	WT
P53201	Acetyl (N-term)	-0.408889	0.997431	12	0.358183	1.14156	1.6952	2	SSSDI	SSSDIFDVLNIK	SWR1-complex protein 4 (ESA1-associated factor 2)	SWC4	NA	NA	NA	WT
P53224	Unmodified	-0.465775	0.980062	11	0.358183	1.30038	1.48816	2	TELDY	TELDYQGTAEAASTSYSRNQTDLK	Protein ORM1	ORM1	NA	NA	NA	WT
P53236	Unmodified	-0.302652	0.984887	7	0.358183	0.844965	2.29024	2	VEQDN	VEQDNGFLQK	Chromatin structure-remodeling complex subunit RSC1 (RSC complex subunit RSC1) (Remodel the structure of chromatin complex subunit 1)	RSC1	NA	NA	NA	WT
P53256	Acetyl (N-term)	-0.21401	0.952706	11	0.358183	0.597488	3.23885	2	SVQAE	SVQAEIGILDHVDGSSEFVSQDTK	Exosome complex component RRP46 (Ribosomal RNA-processing protein 46)	RRP46	NA	NA	NA	WT
P53258	Acetyl (N-term)	-0.267425	0.993872	5	0.358183	0.746616	2.59193	2	SFFDS	SFFDSLRQK	GTPase-activating protein GYP2 (MAC1-dependent regulator) (Protein MIC1)	MDR1	NA	NA	NA	WT
P53276	Unmodified	-0.357378	0.986485	12	0.358183	0.997753	1.93953	2	PSLSQ	PSLSQPFRLATLPK	U3 small nucleolar RNA-associated protein 8 (U3 snoRNA-associated protein 8) (U three protein 8) (U3 protein 8 required for transcription) (t-UTP8)	UTP8	NA	NA	NA	WT
P53281	Acetyl (N-term)	-0.564003	0.996841	12	0.358183	1.57462	1.22898	2	SASLV	SASLVNRSLK	LAS seventeen-binding protein 1 (LAS17-binding protein 1)	LSB1	NA	NA	NA	WT
P53299	Unmodified	-0.348977	0.962219	11	0.358183	0.974299	1.98622	2	GLSSI	GLSSIFGGGAPSQQK	Mitochondrial import inner membrane translocase subunit TIM13	TIM13	NA	NA	NA	WT
P53312	Unmodified	-0.340974	0.96258	11	0.358183	0.951955	2.03284	1	LSIHE	LSIHEYRSAQLLREYGIGTPEGFPAFTPEEAFEAAK	Succinate--CoA ligase [ADP-forming] subunit beta, mitochondrial (EC 6.2.1.5) (Succinyl-CoA synthetase beta chain) (SCS-beta)	LSC2	NA	TRANSIT 1..30; /note="Mitochondrion"; /evidence="ECO:0000255|HAMAP-Rule:MF_03219"	NA	WT
P53507	Unmodified	-0.376847	0.973233	12	0.358183	1.05211	1.83933	2	SFLPS	SFLPSFILSDESK	Mitochondrial import receptor subunit TOM7 (Translocase of outer membrane 7 kDa subunit)	TOM7	NA	NA	NA	WT
P53615	Acetyl (N-term)	-0.439097	0.830988	11	0.358183	1.2259	1.57857	2	SATES	SATESSSIFTLSHNSNLQDILAANAK	Carbonic anhydrase (EC 4.2.1.1) (Carbonate dehydratase) (Non-classical export protein 3)	NCE103	NA	NA	NA	WT
P53633	Acetyl (N-term)	-0.366935	0.87025	8	0.358183	1.02443	1.88902	1	MNQLG	MNQLGALAQVSRFTQNFSMENIK	Prenylated Rab acceptor 1	YIP3	NA	NA	NA	WT
P53834	Unmodified	-0.328542	0.955495	12	0.358183	0.917246	2.10977	2	VVLNP	VVLNPNNWHWVDK	Hsp90 co-chaperone HCH1 (High-copy Hsp90 suppressor protein 1)	HCH1	NA	NA	NA	WT
P53859	Acetyl (N-term)	-0.348498	0.980245	8	0.358183	0.97296	1.98896	2	ACNFQ	ACNFQFPEIAYPGK	Exosome complex component CSL4 (CEP1 synthetic lethal protein 4)	CSL4	NA	NA	NA	WT
P53875	Unmodified	-0.340808	0.991468	12	0.358183	0.951491	2.03384	1	SPPTG	SPPTGYLLLK	54S ribosomal protein L19, mitochondrial (Mitochondrial large ribosomal subunit protein uL11m) (YmL19)	MRPL19	NA	TRANSIT 1..73; /note="Mitochondrion"; /evidence="ECO:0000269|PubMed:9151978"	NA	WT
P53885	Acetyl (N-term)	-0.352424	0.977962	12	0.358183	0.983921	1.9668	1	MQSSL	MQSSLPQFTFK	Signal transduction protein MDG1 (Multicopy suppressor of defective G-protein 1)	MDG1	NA	NA	NA	WT
P53897	Acetyl (N-term)	-0.381911	0.973777	12	0.358183	1.06624	1.81495	2	SNENL	SNENLSPNSSNPDLTK	mRNA stability protein IGO1 (Initiation of G zero protein 1)	IGO1	NA	NA	NA	WT
P53900	Acetyl (N-term)	-0.32237	0.978719	11	0.358183	0.900014	2.15016	1	MELLP	MELLPQGQRNNTQVTFEDQQK	Prefoldin subunit 4 (Genes involved in microtubule biogenesis protein 3) (Gim complex subunit 3) (GimC subunit 3)	GIM3	NA	NA	NA	WT
P53909	Unmodified	-0.470828	0.99354	12	0.358183	1.31449	1.47219	2	VSVEF	VSVEFLQELPK	Adenine deaminase (ADE) (EC 3.5.4.2) (Adenine aminohydrolase) (AAH)	AAH1	NA	NA	NA	WT
P53920	Unmodified	-0.344132	0.956578	12	0.358183	0.96077	2.01419	2	TISLS	TISLSNIK	Pro-apoptotic serine protease NMA111 (EC 3.4.21.-) (111 kDa nuclear mediator of apoptosis)	NMA111	NA	NA	NA	WT
P53946	Acetyl (N-term)	-0.375728	0.993613	12	0.358183	1.04898	1.84481	2	SSRDA	SSRDASLTPLK	Actin-related protein 5 (Actin-like protein ARP5)	ARP5	NA	NA	NA	WT
P53969	Acetyl (N-term)	-0.274524	0.997648	4	0.358183	0.766434	2.52491	2	TSSSG	TSSSGVDNEISLDSPMPIFNESSTLK	Sorting assembly machinery 50 kDa subunit (TOB complex 55 kDa subunit)	SAM50	NA	NA	NA	WT
P54860	Unmodified	-0.307888	0.968176	11	0.358183	0.859584	2.25129	2	TAIED	TAIEDILQITTDPSDTRGYSLLK	E4 ubiquitin-protein ligase UFD2 (EC 2.3.2.27) (RING-type E3 ubiquitin transferase UFD2) (Ubiquitin conjugation factor E4) (Ubiquitin fusion degradation protein 2) (UB fusion protein 2)	UFD2	NA	NA	NA	WT
P54861	Acetyl (N-term)	-0.322734	0.957782	12	0.358183	0.901031	2.14774	2	ASLED	ASLEDLIPTVNK	Dynamin-related protein DNM1 (EC 3.6.5.5)	DNM1	NA	NA	NA	WT
P69771	Acetyl (N-term)	-0.403614	0.990487	11	0.358183	1.12684	1.71735	2	SRNSA	SRNSAAGLENTLFQLK	Vacuolar protein-sorting-associated protein 46 (Charged multivesicular body protein 1) (DOA4-independent degradation protein 2) (Fifty two inhibitor 1)	DID2	NA	NA	NA	WT
P69850	Acetyl (N-term)	-0.269011	0.924343	11	0.358183	0.751044	2.57665	1	MEHNL	MEHNLSPLQQEVLDK	DASH complex subunit DAD3 (DUO1 and DAM1-interacting protein 3) (Outer kinetochore protein DAD3)	DAD3	NA	NA	NA	WT
P87108	Acetyl (N-term)	-0.34773	0.998587	12	0.358183	0.970816	1.99335	2	SFLGF	SFLGFGGGQPQLSSQQK	Mitochondrial import inner membrane translocase subunit TIM10 (Mitochondrial intermembrane protein MRS11)	TIM10	NA	NA	NA	WT
Q00055	Acetyl (N-term)	-0.407051	0.989368	12	0.358183	1.13643	1.70285	2	SAAAD	SAAADRLNLTSGHLNAGRK	Glycerol-3-phosphate dehydrogenase [NAD(+)] 1 (EC 1.1.1.8)	GPD1	NA	NA	NA	WT
Q00955	Acetyl (N-term)	-0.461644	0.993037	12	0.358183	1.28885	1.50147	2	SEESL	SEESLFESSPQK	Acetyl-CoA carboxylase (ACC) (EC 6.4.1.2) (Fatty acid synthetase 3) (mRNA transport-defective protein 7) [Includes: Biotin carboxylase (EC 6.3.4.14)]	ACC1	NA	NA	NA	WT
Q01329	Acetyl (N-term)	-0.330282	0.97617	12	0.358183	0.922103	2.09865	2	SSAEM	SSAEMEQLLQAK	Pre-tRNA-processing protein PTA1	PTA1	NA	NA	NA	WT
Q01519	Acetyl (N-term)	-0.243007	0.829399	12	0.358183	0.678443	2.85238	2	ADQEN	ADQENSPLHTVGFDARFPQQNQTK	Cytochrome c oxidase subunit 12, mitochondrial (Cytochrome c oxidase polypeptide VIb)	COX12	NA	NA	NA	WT
Q01532	Acetyl (N-term)	-0.323991	0.994422	5	0.358183	0.90454	2.1394	2	SSSID	SSSIDISK	Cysteine proteinase 1, mitochondrial (EC 3.4.22.40) (Bleomycin hydrolase) (BLM hydrolase) (Homocysteine-thiolactonase) (HTLase) (Hcy-thiolactonase) (Leucine aminopeptidase 3) (Y3)	LAP3	NA	TRANSIT 1..30; /note="Mitochondrion"; /evidence="ECO:0000255"	PROPEP 483; /note="Removed in mature form; by autocatalysis"; /evidence="ECO:0000269|PubMed:7638617"; /id="PRO_0000292865"	WT
Q01939	Acetyl (N-term)	-0.272533	0.986632	12	0.358183	0.760876	2.54335	2	TAAVT	TAAVTSSNIVLETHESGIK	26S proteasome regulatory subunit 8 homolog (Protein CIM3) (Protein SUG1) (Tat-binding protein TBY1)	RPT6	NA	NA	NA	WT
Q02196	Acetyl (N-term)	-0.351283	0.987617	11	0.358183	0.980735	1.97319	2	ATNIT	ATNITWHPNLTYDERK	Adenylyl-sulfate kinase (EC 2.7.1.25) (ATP adenosine-5'-phosphosulfate 3'-phosphotransferase) (Adenosine-5'-phosphosulfate kinase) (APS kinase)	MET14	NA	NA	NA	WT
Q02795	Unmodified	-0.390125	0.991493	12	0.358183	1.08918	1.77673	1	YVAQD	YVAQDVHVSFPSTAGK	Dolichyl-diphosphooligosaccharide--protein glycosyltransferase subunit SWP1 (Oligosaccharyl transferase subunit SWP1) (Oligosaccharyl transferase subunit delta)	SWP1	SIGNAL 1..19; /evidence="ECO:0000269|PubMed:7703229, ECO:0000269|PubMed:8175708"	NA	NA	WT
Q02889	Unmodified	-0.371451	0.979694	12	0.358183	1.03704	1.86605	2	PPLPQ	PPLPQNYAQQQPSNWDK	Protein MGR2 (Mitochondrial genome-required protein 2)	MGR2	NA	NA	NA	WT
Q02932	Acetyl (N-term)	-0.359064	0.99164	12	0.358183	1.00246	1.93043	2	ASSLN	ASSLNELNLVQVLEQASNPQHIRSDVQK	Importin beta-like protein KAP120 (Karyopherin-120)	KAP120	NA	NA	NA	WT
Q03048	Acetyl (N-term)	-0.373385	0.988416	12	0.358183	1.04244	1.85639	2	SRSGV	SRSGVAVADESLTAFNDLK	Cofilin (Actin-depolymerizing factor 1)	COF1	NA	NA	NA	WT
Q03246	Unmodified	-0.359846	0.970502	9	0.358183	1.00464	1.92624	2	ARQNF	ARQNFLGLVVSQGK	37S ribosomal protein S17, mitochondrial (Mitochondrial small ribosomal subunit protein uS17m)	MRPS17	NA	NA	NA	WT
Q03254	Acetyl (N-term)	-0.306495	0.970075	12	0.358183	0.855694	2.26153	2	TTQIR	TTQIRSPQGLPYPIQIDK	RNA polymerase II subunit A C-terminal domain phosphatase (EC 3.1.3.16) (CTD phosphatase FCP1)	FCP1	NA	NA	NA	WT
Q03305	Acetyl (N-term)	-0.37528	0.971931	12	0.358183	1.04773	1.84702	2	SELHA	SELHALLTFPERPISQSYYVPK	Protein arginine N-methyltransferase 2 (EC 2.1.1.-) (Protein-arginine N5-methyltransferase) (Type IV protein arginine N-methyltransferase) (Type IV PRMT)	RMT2	NA	NA	NA	WT
Q03322	Acetyl (N-term)	-0.47574	0.980238	8	0.358183	1.3282	1.45699	1	MNNSE	MNNSEDPFQQVVK	t-SNARE affecting a late Golgi compartment protein 1 (Syntaxin TLG1)	TLG1	NA	NA	NA	WT
Q03390	Acetyl (N-term)	-0.180812	0.735041	11	0.358183	0.504804	3.83352	1	MNRIF	MNRIFGYGNK	Vacuolar protein-sorting-associated protein 60 (Charged multivesicular body protein 5)	VPS60	NA	NA	NA	WT
Q03629	Acetyl (N-term)	-0.192977	0.643298	12	0.358183	0.538765	3.59187	2	SANVQ	SANVQEAANAAIEPASFVK	Uncharacterized protein YML079W	YML079W	NA	NA	NA	WT
Q03654	Unmodified	-0.337829	0.99689	4	0.358183	0.943175	2.05177	2	PPVPI	PPVPIYVK	Pre-mRNA-splicing factor CEF1 (PRP nineteen-associated complex protein 85) (PRP19-associated complex protein 85)	CEF1	NA	NA	NA	WT
Q03691	Unmodified	-0.440139	0.971315	10	0.358183	1.22881	1.57484	1	EDESN	EDESNSIYGTWSSK	Protein ROT1 (Reversal of TOR2 lethality protein 1)	ROT1	SIGNAL 1..24; /evidence="ECO:0000255"	NA	NA	WT
Q03705	Unmodified	-0.369655	0.993261	12	0.358183	1.03203	1.87512	2	VVSII	VVSIIPQFPDIK	EKC/KEOPS complex subunit CGI121 (CGI-121 homolog)	CGI121	NA	NA	NA	WT
Q03723	Unmodified	-0.302219	0.710772	11	0.358183	0.843755	2.29353	1	TASHN	TASHNIDDILQLK	Dolichyl-diphosphooligosaccharide--protein glycosyltransferase subunit OST6 (Oligosaccharyl transferase subunit OST6) (Oligosaccharyl transferase 37 kDa subunit) (OTase 37 kDa subunit)	OST6	SIGNAL 1..24; /evidence="ECO:0000255"	NA	NA	WT
Q03771	Acetyl (N-term)	-0.349742	0.993069	12	0.358183	0.976432	1.98188	2	SELEA	SELEATIRQAK	Assembly chaperone of RPL4	ACL4	NA	NA	NA	WT
Q03778	Acetyl (N-term)	-0.347231	0.966648	7	0.358183	0.969424	1.99621	1	MNRNT	MNRNTNTDIIDTFK	Riboflavin kinase (EC 2.7.1.26) (Flavin mononucleotide kinase 1)	FMN1	SIGNAL 1..19; /evidence="ECO:0000255"	NA	NA	WT
Q03784	Unmodified	-0.422561	0.9882	12	0.358183	1.17973	1.64035	2	AIETI	AIETILVINK	Trafficking protein particle complex subunit 23 (TRAPP subunit 23) (Transport protein particle 23 kDa subunit)	TRS23	NA	NA	NA	WT
Q03862	Acetyl (N-term)	-0.35848	0.995027	12	0.358183	1.00083	1.93357	2	ALAIS	ALAISHEDTQILLK	Probable metalloprotease ARX1 (EC 3.-.-.-) (Associated with ribosomal export complex protein 1)	ARX1	NA	NA	NA	WT
Q03956	Acetyl (N-term)	-0.247731	0.855875	9	0.358183	0.691632	2.79798	2	SVDLF	SVDLFPNDRFGAEDK	Regulator of V-ATPase in vacuolar membrane protein 2	RAV2	NA	NA	NA	WT
Q04013	Unmodified	-0.382907	0.992878	12	0.358183	1.06903	1.81022	2	PSTTN	PSTTNTAAANVIEK	Citrate/oxoglutarate carrier protein (Coc1p) (Mitochondrial DNA replication protein YHM2)	YHM2	NA	NA	NA	WT
Q04066	Acetyl (N-term)	-0.343178	0.926412	8	0.358183	0.958109	2.01979	2	SNTVR	SNTVRAISPDITLFNK	Kynurenine formamidase (KFA) (KFase) (EC 3.5.1.9) (Arylformamidase) (Biosynthesis of nicotinic acid protein 7) (N-formylkynurenine formamidase) (FKF)	BNA7	NA	NA	NA	WT
Q04067	Acetyl (N-term)	-0.373617	0.996583	12	0.358183	1.04309	1.85523	2	SEVAP	SEVAPEEIIENADGSRSIITYK	Eukaryotic translation initiation factor 3 subunit G (eIF3g) (Eukaryotic translation initiation factor 3 RNA-binding subunit) (eIF-3 RNA-binding subunit) (Translation initiation factor eIF3 p33 subunit) (eIF3 p33)	TIF35	NA	NA	NA	WT
Q04213	Acetyl (N-term)	-0.366891	0.958297	11	0.358183	1.02431	1.88925	2	SEAIF	SEAIFQPTDIVLAK	ISWI one complex protein 4	IOC4	NA	NA	NA	WT
Q04305	Acetyl (N-term)	-0.393623	0.962364	10	0.358183	1.09894	1.76094	2	STARP	STARPRIITSK	U3 small nucleolar RNA-associated protein 15 (U3 snoRNA-associated protein 15) (U three protein 15) (U3 protein 15 required for transcription) (t-UTP15)	UTP15	NA	NA	NA	WT
Q04322	Acetyl (N-term)	-0.315646	0.989857	9	0.358183	0.881242	2.19596	1	MNSNE	MNSNEDIHEERIEVPRTPHQTQPEK	Probable GTPase-activating protein GYL1 (GYP5-like protein 1)	GYL1	NA	NA	NA	WT
Q04338	Acetyl (N-term)	-0.412732	0.978239	12	0.358183	1.15229	1.67941	2	SSLLI	SSLLISYESDFK	t-SNARE VTI1 (Qb-SNARE VTI1) (VPS10-interacting protein 1) (Vesicle transport v-SNARE protein VTI1)	VTI1	NA	NA	NA	WT
Q04491	Unmodified	-0.370173	0.993372	12	0.358183	1.03347	1.8725	2	VVIAN	VVIANAHNELIHDAVLDYYGK	Protein transport protein SEC13	SEC13	NA	NA	NA	WT
Q04636	Acetyl (N-term)	-0.366371	0.981241	12	0.358183	1.02286	1.89192	2	STDFD	STDFDRIYLNQSK	FACT complex subunit POB3 (Facilitates chromatin transcription complex subunit POB3)	POB3	NA	NA	NA	WT
Q04675	Unmodified	-0.413614	0.953409	6	0.358183	1.15476	1.67583	2	ATTDI	ATTDIISLVK	tRNA-splicing endonuclease subunit SEN15 (Splicing endonuclease of 15 kDa) (tRNA-intron endonuclease SEN15)	SEN15	NA	NA	NA	WT
Q04773	Acetyl (N-term)	-0.386566	0.981805	12	0.358183	1.07924	1.79309	1	MDPEL	MDPELQAIREARLAQLK	Uncharacterized protein YMR074C	YMR074C	NA	NA	NA	WT
Q04869	Unmodified	-0.308533	0.89923	12	0.358183	0.861383	2.24659	2	SPLNV	SPLNVGIVGTGIFARDRHLPSYQEFPDK	Uncharacterized protein YMR315W	YMR315W	NA	NA	NA	WT
Q04947	Acetyl (N-term)	-0.397867	0.997739	12	0.358183	1.11079	1.74216	2	SASAQ	SASAQHSQAQQQQQQK	Reticulon-like protein 1	RTN1	NA	NA	NA	WT
Q05050	Acetyl (N-term)	-0.400285	0.987931	12	0.358183	1.11754	1.73163	2	SLISA	SLISAVEDRDIHNIGK	Eisosome protein 1	EIS1	NA	NA	NA	WT
Q05359	Unmodified	-0.171785	0.809929	12	0.358183	0.4796	4.03498	1	FYYYT	FYYYTSGAERK	Protein ERP1	ERP1	SIGNAL 1..22; /evidence="ECO:0000269|PubMed:10713261"	NA	NA	WT
Q05672	Acetyl (N-term)	-0.346546	0.998628	7	0.358183	0.967512	2.00016	2	TALDS	TALDSRNWGLTPAMETGLFQK	RNA-binding suppressor of PAS kinase protein 1	RBS1	NA	NA	NA	WT
Q05788	Acetyl (N-term)	-0.304631	0.946604	10	0.358183	0.850489	2.27537	2	SDILN	SDILNVSQQREAITK	Purine nucleoside phosphorylase (PNP) (EC 2.4.2.1) (Inosine phosphorylase) (Inosine-guanosine phosphorylase)	PNP1	NA	NA	NA	WT
Q05874	Acetyl (N-term)	-0.411688	0.985569	9	0.358183	1.14938	1.68367	2	SDIES	SDIESLGEAAGLFEEPEDFLPPPPK	Protein N-terminal and lysine N-methyltransferase EFM7 (EC 2.1.1.-) (Elongation factor methyltransferase 7) (Nicotinamide N-methyltransferase-like protein 1)	NNT1	NA	NA	NA	WT
Q05933	Unmodified	-0.30028	0.899393	12	0.358183	0.838341	2.30834	2	PAYHS	PAYHSTFPVDPNTDRMVGNFALLPLNTK	Actin-related protein 2/3 complex subunit 3 (Arp2/3 complex 21 kDa subunit) (p21-ARC)	ARC18	NA	NA	NA	WT
Q06071	Unmodified	-0.315991	0.960179	6	0.358183	0.882204	2.19357	2	FLTFS	FLTFSMCVNWIIVK	Biogenesis of lysosome-related organelles complex 1 subunit BLS1 (BLOC-1 subunit BLS1) (BLOS1-homolog)	BLS1	NA	NA	NA	WT
Q06151	Acetyl (N-term)	-0.354482	0.960221	12	0.358183	0.989666	1.95538	2	SQLPT	SQLPTDFASLIK	m7GpppX diphosphatase (EC 3.6.1.59) (DCS-1) (Hint-related 7meGMP-directed hydrolase 1) (Protein Dcs1p) (Scavenger mRNA-decapping enzyme DcpS)	DCS1	NA	NA	NA	WT
Q06217	Acetyl (N-term)	-0.312565	0.984848	9	0.358183	0.872641	2.21761	2	SSQII	SSQIIDRPK	Small nuclear ribonucleoprotein Sm D2 (Sm-D2) (snRNP core protein D2)	SMD2	NA	NA	NA	WT
Q06263	Acetyl (N-term)	-0.318751	0.994996	12	0.358183	0.889911	2.17457	2	ASNAA	ASNAARVVATAK	Vacuolar protein sorting-associated protein VTA1 (VPS20-associated protein 1)	VTA1	NA	NA	NA	WT
Q06337	Acetyl (N-term)	-0.401273	0.994975	7	0.358183	1.1203	1.72737	2	SSRPS	SSRPSSAVPNSASLSEDQSSDRSK	Chromatin modification-related protein EAF1 (ESA1-associated factor 1) (Vacuolar import and degradation protein 21)	EAF1	NA	NA	NA	WT
Q06385	Acetyl (N-term)	-0.382385	0.990943	10	0.358183	1.06757	1.81269	2	STLQR	STLQRRRVNRADSGDTSSIHSSANNTK	Vacuolar protein sorting-associated protein 74	VPS74	NA	NA	NA	WT
Q06449	Acetyl (N-term)	-0.405413	0.984071	12	0.358183	1.13186	1.70973	2	SASLI	SASLINRSLTNIRTELDFLK	[PSI+] inducibility protein 3 (LAS seventeen-binding protein 2) (LAS17-binding protein 2)	PIN3	NA	NA	NA	WT
Q06489	Acetyl (N-term)	-0.408151	0.996596	12	0.358183	1.1395	1.69826	2	SLEAI	SLEAIVFDRSEPENVSVK	Methylthioribose-1-phosphate isomerase (M1Pi) (MTR-1-P isomerase) (EC 5.3.1.23) (S-methyl-5-thioribose-1-phosphate isomerase) (Translation initiation factor eIF-2B subunit alpha/beta/delta-like protein)	MRI1	NA	NA	NA	WT
Q06504	Acetyl (N-term)	-0.377378	0.992111	11	0.358183	1.05359	1.83674	2	TTIQP	TTIQPFEPVDLFK	N-terminal acetyltransferase B complex catalytic subunit NAT3 (NatB complex subunit NAT3) (EC 2.3.1.254) (NatB Nalpha terminal acetyltransferase 3)	NAT3	NA	NA	NA	WT
Q06523	Acetyl (N-term)	-0.399162	0.988365	11	0.358183	1.11441	1.73651	2	SGYFS	SGYFSGFSLNK	Uncharacterized protein YPR148C	YPR148C	NA	NA	NA	WT
Q06672	Acetyl (N-term)	-0.260734	0.92128	12	0.358183	0.727936	2.65844	2	STQYI	STQYIDETAFVQAEQGK	Pre-rRNA-processing protein TSR2 (20S rRNA accumulation protein 2)	TSR2	NA	NA	NA	WT
Q07350	Acetyl (N-term)	-0.462412	0.992582	5	0.358183	1.29099	1.49898	1	MNYLE	MNYLEGVGSK	Pre-mRNA-splicing factor PRP11	PRP11	NA	NA	NA	WT
Q07362	Acetyl (N-term)	-0.476069	0.981823	8	0.358183	1.32912	1.45598	2	TTTST	TTTSTTSVDGRTSSTLK	Protein PBP4 (PBP1-binding protein 4)	PBP4	NA	NA	NA	WT
Q07458	Acetyl (N-term)	-0.40808	0.990209	12	0.358183	1.1393	1.69856	2	SVSEQ	SVSEQDPNRAYRETQSQIYK	Transcriptional regulatory protein RXT3	RXT3	NA	NA	NA	WT
Q07478	Acetyl (N-term)	-0.289575	0.699563	10	0.358183	0.808457	2.39367	2	SHEGE	SHEGEEDLLEYSDNEQEIQIDASK	ATP-dependent RNA helicase SUB2 (EC 3.6.4.13) (Suppressor of BRR1 protein 2)	SUB2	NA	NA	NA	WT
Q07532	Acetyl (N-term)	-0.398738	0.996327	10	0.358183	1.11322	1.73835	2	STIST	STISTTTAPEFIRVK	RNA polymerase II nuclear localization protein IWR1 (Interacting with RNA polymerase II protein 1)	IWR1	NA	NA	NA	WT
Q07533	Acetyl (N-term)	-0.514118	0.996864	5	0.358183	1.43535	1.34823	2	ATNLT	ATNLTSLKPPFK	Cytokinesis protein 3	CYK3	NA	NA	NA	WT
Q07551	Acetyl (N-term)	-0.378146	0.987277	12	0.358183	1.05573	1.83301	2	SFHQQ	SFHQQFFTLNNGNK	NADPH-dependent alpha-keto amide reductase (AKR-E) (EC 1.2.1.-) (YKAR)	YDL124W	NA	NA	NA	WT
Q07824	Acetyl (N-term)	-0.419243	0.99021	12	0.358183	1.17047	1.65333	2	SDHSP	SDHSPISNK	Polyamine transporter 1	TPO1	NA	NA	NA	WT
Q07897	Acetyl (N-term)	-0.16762	0.869457	8	0.358183	0.467972	4.13524	2	SNPDD	SNPDDLDDGLAYDFDAEHEVIFDAK	Protein CMS1 (Complementation of MCM10 suppressor protein 1)	CMS1	NA	NA	NA	WT
Q07953	Unmodified	-0.347958	0.993886	11	0.358183	0.971452	1.99204	2	PINQP	PINQPSGQIK	Ribosome maturation protein SDO1	SDO1	NA	NA	NA	WT
Q08208	Acetyl (N-term)	-0.411062	0.990071	12	0.358183	1.14763	1.68624	2	SSAID	SSAIDNLFGNIDEK	Nucleolar protein 12	NOP12	NA	NA	NA	WT
Q08273	Acetyl (N-term)	-0.336581	0.961214	9	0.358183	0.93969	2.05938	2	SNEVD	SNEVDRMDVDEDESQNIAQSSNQSAPVETK	RING-box protein HRT1 (RING-box protein 1) (E3 ubiquitin-protein ligase complex SCF subunit HRT1) (High level expression reduces Ty3 transposition protein 1) (Regulator of cullins protein 1)	HRT1	NA	NA	NA	WT
Q08281	Unmodified	-0.362923	0.996687	5	0.358183	1.01323	1.9099	2	SLSPH	SLSPHVENASIPK	Restriction of telomere capping protein 1 (SEH-associated protein 2)	RTC1	NA	NA	NA	WT
Q08285	Acetyl (N-term)	-0.372047	0.989412	12	0.358183	1.03871	1.86306	2	STFIF	STFIFPGDSFPVDPTTPVK	Exosome complex component RRP40 (Ribosomal RNA-processing protein 40)	RRP40	NA	NA	NA	WT
Q08422	Acetyl (N-term)	-0.248412	0.75037	9	0.358183	0.693534	2.79031	2	SDINE	SDINEIEIPSRK	AN1-type zinc finger protein TMC1 (Trivalent metalloid-sensitive Cuz1-related protein 1)	TMC1	NA	NA	NA	WT
Q08491	Acetyl (N-term)	-0.40894	0.987961	8	0.358183	1.14171	1.69499	2	SLLEQ	SLLEQLARK	Superkiller protein 7	SKI7	NA	NA	NA	WT
Q08641	Unmodified	-0.385092	0.989309	12	0.358183	1.07513	1.79995	2	GVADL	GVADLIK	tRNA(Thr) (cytosine(32)-N(3))-methyltransferase (EC 2.1.1.268) (Actin-binding protein of 140 kDa) (tRNA methyltransferase of 140 kDa)	ABP140	NA	NA	NA	WT
Q08920	Acetyl (N-term)	-0.346539	0.981144	11	0.358183	0.96749	2.0002	2	SLEEF	SLEEFDEVK	Nuclear cap-binding protein subunit 2 (20 kDa nuclear cap-binding protein) (NCBP 20 kDa subunit) (CBP20)	CBC2	NA	NA	NA	WT
Q08962	Unmodified	-0.18727	0.912699	11	0.358183	0.522832	3.70133	1	MRQLT	MRQLTEEETK	60S ribosome subunit biogenesis protein NIP7 (Nuclear import protein 7)	NIP7	NA	NA	NA	WT
Q08971	Acetyl (N-term)	-0.382457	0.987682	12	0.358183	1.06777	1.81235	2	STFNA	STFNAETADNLEDIEK	Protein PBDC1 homolog	YPL225W	NA	NA	NA	WT
Q12033	Acetyl (N-term)	-0.375038	0.987792	8	0.358183	1.04706	1.8482	2	SELLA	SELLAIPLK	pH-response regulator protein palA/RIM20 (Regulator of IME2 protein 20)	RIM20	NA	NA	NA	WT
Q12082	Acetyl (N-term)	-0.441428	0.910512	12	0.358183	1.23241	1.57024	2	SNILA	SNILAVFNPPPQRELEK	Uncharacterized protein YDL157C, mitochondrial	YDL157C	NA	NA	NA	WT
Q12114	Acetyl (N-term)	-0.292758	0.982992	11	0.358183	0.817341	2.36765	2	SSVDV	SSVDVLLTVGK	Chitin biosynthesis protein CHS5 (Protein CAL3)	CHS5	NA	NA	NA	WT
Q12122	Acetyl (N-term)	-0.277214	0.990141	12	0.358183	0.773944	2.50041	2	SENNE	SENNEFQSVTESTTAPTTSNPYGPNPADYLSNVK	Homocitrate synthase, mitochondrial (HCS) (EC 2.3.3.14)	LYS21	NA	TRANSIT 1..?; /note="Mitochondrion"; /evidence="ECO:0000255"	NA	WT
Q12125	Unmodified	-0.343785	0.84942	9	0.358183	0.959802	2.01622	1	MVPAE	MVPAESNAVQAK	Golgi to ER traffic protein 4 (Guided entry of tail-anchored proteins 4)	GET4	NA	NA	NA	WT
Q12129	Unmodified	-0.323654	0.944029	12	0.358183	0.9036	2.14163	2	TQYNF	TQYNFIIDASAFEK	Nonsense-mediated decay protein 4	NMD4	NA	NA	NA	WT
Q12176	Acetyl (N-term)	-0.323171	0.964988	12	0.358183	0.90225	2.14483	2	SENNG	SENNGNPLDLSSLRNK	Ribosome biogenesis protein MAK21 (Maintenance of killer protein 21) (Nucleolar complex protein 1)	MAK21	NA	NA	NA	WT
Q12211	Acetyl (N-term)	-0.299823	0.992706	12	0.358183	0.837065	2.31186	2	SEENL	SEENLRPAYDDQVNEDVYK	tRNA pseudouridine synthase 1 (EC 5.4.99.-) (tRNA pseudouridylate synthase 1) (tRNA-uridine isomerase 1)	PUS1	NA	NA	NA	WT
Q12251	Acetyl (N-term)	-0.349036	0.981488	10	0.358183	0.974463	1.98589	2	AEVLT	AEVLTVLEQPNSIK	Uncharacterized mitochondrial carrier YPR011C	YPR011C	NA	NA	NA	WT
Q12283	Unmodified	-0.15065	0.950189	9	0.358183	0.420594	4.60106	2	SREFQ	SREFQTILSQNGK	Malonyl CoA-acyl carrier protein transacylase, mitochondrial (MCT) (EC 2.3.1.39) (Malonyl-CoA:ACP transferase)	MCT1	NA	TRANSIT 1..24; /note="Mitochondrion"; /evidence="ECO:0000255"	NA	WT
Q12285	Acetyl (N-term)	-0.389886	0.985333	12	0.358183	1.08851	1.77782	2	STSAS	STSASGPEHEFVSK	Ubiquitin-like protein MDY2 (Golgi to ER traffic protein 5) (Mating-deficient protein 2) (Translation machinery-associated protein 24)	MDY2	NA	NA	NA	WT
Q12306	Acetyl (N-term)	-0.445497	0.920255	11	0.358183	1.24377	1.5559	2	SDSEV	SDSEVNQEAKPEVKPEVK	Ubiquitin-like protein SMT3	SMT3	NA	NA	PROPEP 99..101; /id="PRO_0000035964"	WT
Q12331	Unmodified	-0.51631	0.959714	11	0.358183	1.44147	1.3425	2	NVVNL	NVVNLITFK	FAS1 domain-containing protein YDR262W	YDR262W	SIGNAL 1..26; /evidence="ECO:0000255"	NA	NA	WT
Q12434	Acetyl (N-term)	-0.367417	0.960174	11	0.358183	1.02578	1.88654	2	AEEST	AEESTDFSQFEEERNNDQYK	Rho GDP-dissociation inhibitor (Rho GDI)	RDI1	NA	NA	NA	WT
Q12449	Unmodified	-0.371441	0.992852	12	0.358183	1.03701	1.8661	2	VVNNP	VVNNPNNWHWVDK	Hsp90 co-chaperone AHA1 (Activator of Hsp90 ATPase protein 1)	AHA1	NA	NA	NA	WT
Q12464	Acetyl (N-term)	-0.388528	0.949821	10	0.358183	1.08472	1.78404	2	SIQTS	SIQTSDPNETSDLK	RuvB-like protein 2 (RUVBL2) (EC 3.6.4.12) (TIP49-homology protein 2) (TIP49b homolog)	RVB2	NA	NA	NA	WT
Q12489	Acetyl (N-term)	-0.421246	0.975489	10	0.358183	1.17606	1.64547	2	SAQDY	SAQDYYGNSASK	Cysteine-rich and transmembrane domain-containing protein YDL012C	YDL012C	NA	NA	NA	WT
Q12499	Acetyl (N-term)	-0.364803	0.994905	12	0.358183	1.01848	1.90006	2	AYVLT	AYVLTETSAGYALLK	Nucleolar protein 58 (Nucleolar protein 5)	NOP58	NA	NA	NA	WT
Q12522	Acetyl (N-term)	-0.344632	0.995961	12	0.358183	0.962168	2.01127	2	ATRTQ	ATRTQFENSNEIGVFSK	Eukaryotic translation initiation factor 6 (eIF-6)	TIF6	NA	NA	NA	WT
Q12676	Acetyl (N-term)	-0.326609	0.982394	12	0.358183	0.911849	2.12225	2	AIELG	AIELGLSRITK	Dihydrofolate synthetase (DHFS) (EC 6.3.2.12)	FOL3	NA	NA	NA	WT
Q12753	Unmodified	-0.335079	0.994041	6	0.358183	0.935497	2.06861	2	VLING	VLINGIK	Transcriptional activator HAA1	HAA1	NA	NA	NA	WT
Q6Q546	Unmodified	-0.392014	0.987281	11	0.358183	1.09445	1.76817	1	MIEVV	MIEVVVNDRLGK	Ubiquitin-like modifier HUB1	HUB1	NA	NA	NA	WT
Q92317	Unmodified	-0.344605	0.965096	10	0.358183	0.962092	2.01142	2	AGDSD	AGDSDNVSLPK	Negative cofactor 2 complex subunit beta (NC2 complex subunit beta) (Transcriptional repressor YDR1)	NCB2	NA	NA	NA	WT
Q96VH5	Acetyl (N-term)	-0.366881	0.990601	12	0.358183	1.02428	1.8893	2	SEQAQ	SEQAQTQQPAK	MICOS complex subunit MIC10 (Mitochondrial contact site complex 10 kDa subunit) (Mitochondrial inner membrane organization component of 10 kDa) (Mitochondrial organizing structure protein 1) (MitOS1)	MIC10	NA	NA	NA	WT
Q99287	Acetyl (N-term)	-0.103649	0.738188	12	0.358183	0.289374	6.68746	2	ADRPA	ADRPAIQLIDEEK	Protein SEY1 (EC 3.6.5.-) (Synthetic enhancer of YOP1 protein)	SEY1	NA	NA	NA	WT
Q9P305	Acetyl (N-term)	-0.412267	0.994585	12	0.358183	1.15099	1.68131	2	SEDLS	SEDLSPTSSRVDLSNPHGFTK	mRNA stability protein IGO2 (Initiation of G zero protein 2)	IGO2	NA	NA	NA	WT
P00427	Unmodified	-0.272087	0.982724	12	0.258223	1.05369	2.54752	1	SDAHD	SDAHDEETFEEFTARYEK	Cytochrome c oxidase subunit 6, mitochondrial (Cytochrome c oxidase polypeptide VI)	COX6	NA	TRANSIT 1..40; /note="Mitochondrion"; /evidence="ECO:0000269|PubMed:1331058, ECO:0000269|PubMed:6290493, ECO:0000269|PubMed:7851399"	NA	KO
P00445	Unmodified	-0.0887625	0.926617	7	0.258223	0.343744	7.80901	1	MVQAV	MVQAVAVLK	Superoxide dismutase [Cu-Zn] (EC 1.15.1.1)	SOD1	NA	NA	NA	KO
P00724	Unmodified	-0.261717	0.987709	12	0.258223	1.01353	2.64846	2	TNETS	TNETSDRPLVHFTPNK	Invertase 2 (EC 3.2.1.26) (Beta-fructofuranosidase 2) (Saccharase)	SUC2	SIGNAL 1..19; /evidence="ECO:0000269|PubMed:2113524"	NA	NA	KO
P00812	Acetyl (N-term)	-0.262704	0.975347	12	0.258223	1.01735	2.63851	1	METGP	METGPHYNYYK	Arginase (EC 3.5.3.1)	CAR1	NA	NA	NA	KO
P00912	Unmodified	-0.251201	0.981092	12	0.258223	0.972805	2.75934	2	SVINF	SVINFTGSSGPLVK	N-(5'-phosphoribosyl)anthranilate isomerase (PRAI) (EC 5.3.1.24)	TRP1	NA	NA	NA	KO
P00931	Unmodified	-0.228067	0.994619	12	0.258223	0.883219	3.03922	2	SEQLR	SEQLRQTFANAK	Tryptophan synthase (EC 4.2.1.20)	TRP5	NA	NA	NA	KO
P00958	Unmodified	-0.281132	0.996339	12	0.258223	1.08872	2.46556	2	SFLIS	SFLISFDK	Methionine--tRNA ligase, cytoplasmic (EC 6.1.1.10) (Methionyl-tRNA synthetase) (MetRS)	MES1	NA	NA	NA	KO
P01098	Unmodified	-0.144599	0.947023	12	0.258223	0.559979	4.79357	1	SDGPL	SDGPLGGAGPGNPQDIFIK	ATPase-stabilizing factor 9 kDa, mitochondrial (ATP synthase F1 subunit epsilon)	STF1	NA	TRANSIT 1..23; /note="Mitochondrion"; /evidence="ECO:0000269|PubMed:6194151"	NA	KO
P04050	Unmodified	-0.346282	0.99648	12	0.258223	1.34102	2.00169	2	VGQQY	VGQQYSSAPLRTVK	DNA-directed RNA polymerase II subunit RPB1 (RNA polymerase II subunit 1) (RNA polymerase II subunit B1) (EC 2.7.7.6) (DNA-directed RNA polymerase III largest subunit) (RNA polymerase II subunit B220)	RPO21	NA	NA	NA	KO
P04449	Unmodified	-0.302395	0.953956	11	0.258223	1.17106	2.29219	2	KVEID	KVEIDSFSGAK	60S ribosomal protein L24-A (L30) (Large ribosomal subunit protein eL24-A) (RP29) (YL21)	RPL24A	NA	NA	NA	KO
P04801	Unmodified	-0.23992	0.995066	12	0.258223	0.929119	2.88908	2	SASEA	SASEAGVTEQVK	Threonine--tRNA ligase, cytoplasmic (EC 6.1.1.3) (Threonyl-tRNA synthetase) (ThrRS)	THS1	NA	NA	NA	KO
P04840	Unmodified	-0.179073	0.976608	12	0.258223	0.69348	3.87076	2	SPPVY	SPPVYSDISRNINDLLNK	Mitochondrial outer membrane protein porin 1 (Voltage-dependent anion-selective channel protein 1) (VDAC-1)	POR1	NA	NA	NA	KO
P05030	Unmodified	-0.612979	0.962105	7	0.258223	2.37384	1.13078	2	TDTSS	TDTSSSSSSSSASSVSAHQPTQEK	Plasma membrane ATPase 1 (EC 7.1.2.1) (Proton pump 1)	PMA1	NA	NA	NA	KO
P05150	Unmodified	-0.0538042	0.898988	12	0.258223	0.208363	12.8828	2	STTAS	STTASTPSSLRHLISIK	Ornithine carbamoyltransferase (EC 2.1.3.3) (Ornithine transcarbamylase) (OTCase)	ARG3	NA	NA	NA	KO
P05318	Unmodified	-0.313728	0.994202	12	0.258223	1.21495	2.20939	2	STESA	STESALSYAALILADSEIEISSEK	60S acidic ribosomal protein P1-alpha (A1) (L12eIIA) (Large ribosomal subunit protein P1-A) (P1A) (YP1alpha)	RPP1A	NA	NA	NA	KO
P05744	Unmodified	-0.336957	0.991825	10	0.258223	1.30491	2.05708	2	AESHR	AESHRLYVK	60S ribosomal protein L33-A (L37) (Large ribosomal subunit protein eL33-A) (RP47) (YL37)	RPL33A	NA	NA	NA	KO
P06367	Unmodified	-0.343142	0.992807	12	0.258223	1.32886	2.02	2	SNVVQ	SNVVQARDNSQVFGVARIYASFNDTFVHVTDLSGK	40S ribosomal protein S14-A (RP59A) (Small ribosomal subunit protein uS11-A)	RPS14A	NA	NA	NA	KO
P06634	Unmodified	-0.29764	0.972973	12	0.258223	1.15265	2.32881	2	AELSE	AELSEQVQNLSINDNNENGYVPPHLRGK	ATP-dependent RNA helicase DED1 (EC 3.6.4.13) (DEAD box protein 1)	DED1	NA	NA	NA	KO
P06776	Unmodified	-0.207018	0.971631	12	0.258223	0.801703	3.34825	2	STLFL	STLFLIGIHEIEK	3',5'-cyclic-nucleotide phosphodiesterase 2 (PDEase 2) (EC 3.1.4.53) (High-affinity cAMP phosphodiesterase)	PDE2	NA	NA	NA	KO
P06787	Unmodified	-0.243021	0.983164	12	0.258223	0.941129	2.85221	2	SSNLT	SSNLTEEQIAEFK	Calmodulin (CaM)	CMD1	NA	NA	NA	KO
P07262	Unmodified	-0.445308	0.985571	12	0.258223	1.72451	1.55656	2	SEPEF	SEPEFQQAYEEVVSSLEDSTLFEQHPEYRK	NADP-specific glutamate dehydrogenase 1 (NADP-GDH 1) (EC 1.4.1.4) (NADP-dependent glutamate dehydrogenase 1)	GDH1	NA	NA	NA	KO
P07263	Unmodified	-0.248105	0.978973	8	0.258223	0.960818	2.79376	2	SSATA	SSATAAATSAPTANAANALK	Histidine--tRNA ligase, mitochondrial (EC 6.1.1.21) (Histidyl-tRNA synthetase) (HisRS)	HTS1	NA	TRANSIT 1..20; /note="Mitochondrion"	NA	KO
P07274	Unmodified	-0.249601	0.99363	12	0.258223	0.966612	2.77702	2	SWQAY	SWQAYTDNLIGTGK	Profilin	PFY1	NA	NA	NA	KO
P07277	Unmodified	-0.272713	0.991425	12	0.258223	1.05611	2.54167	2	SLPFL	SLPFLTSAPGK	Mevalonate kinase (MK) (MvK) (EC 2.7.1.36) (Ergosterol biosynthesis protein 12) (Regulation of autonomous replication protein 1)	ERG12	NA	NA	NA	KO
P07280	Unmodified	-0.336521	0.991845	12	0.258223	1.30322	2.05974	2	PGVSV	PGVSVRDVAAQDFINAYASFLQRQGK	40S ribosomal protein S19-A (RP55A) (S16a) (Small ribosomal subunit protein eS19-A) (YP45) (YS16A)	RPS19A	NA	NA	NA	KO
P07283	Unmodified	-0.310366	0.996447	12	0.258223	1.20193	2.23332	2	SIAEF	SIAEFAYK	Phosphomannomutase (PMM) (EC 5.4.2.8)	SEC53	NA	NA	NA	KO
P07285	Unmodified	-0.16948	0.84643	12	0.258223	0.656331	4.08985	2	SEATL	SEATLLSYTK	Anthranilate phosphoribosyltransferase (EC 2.4.2.18)	TRP4	NA	NA	NA	KO
P07560	Unmodified	-0.362693	0.923505	6	0.258223	1.40457	1.91111	2	SGLRT	SGLRTVSASSGNGK	Ras-related protein SEC4 (Suppressor of RHO3 protein 6)	SEC4	NA	NA	NA	KO
P07703	Unmodified	-0.283485	0.997611	12	0.258223	1.09783	2.44509	2	SNIVG	SNIVGIEYNRVTNTTSTDFPGFSK	DNA-directed RNA polymerases I and III subunit RPAC1 (RNA polymerases I and III subunit AC1) (C37) (DNA-directed RNA polymerases I and III 40 kDa polypeptide) (AC40) (C40)	RPC40	NA	NA	NA	KO
P07806	Unmodified	-0.225849	0.988833	12	0.258223	0.874628	3.06907	1	SDLDN	SDLDNLPPVDPK	Valine--tRNA ligase, mitochondrial (EC 6.1.1.9) (Valyl-tRNA synthetase) (ValRS)	VAS1	NA	TRANSIT 1..47; /note="Mitochondrion"	NA	KO
P08679	Unmodified	-0.449582	0.951692	9	0.258223	1.74106	1.54176	2	TVPYL	TVPYLNSNRNVASYLQSNSSQEK	Citrate synthase, peroxisomal (EC 2.3.3.16)	CIT2	NA	NA	NA	KO
P09032	Unmodified	-0.206682	0.953809	7	0.258223	0.800399	3.3537	2	SIQAF	SIQAFVFCGK	Translation initiation factor eIF-2B subunit gamma (GCD complex subunit GCD1) (Guanine nucleotide exchange factor subunit GCD1) (eIF-2B GDP-GTP exchange factor subunit gamma)	GCD1	NA	NA	NA	KO
P09064	Unmodified	-0.265097	0.995209	12	0.258223	1.02662	2.6147	2	SSDLA	SSDLAAELGFDPALK	Eukaryotic translation initiation factor 2 subunit beta (eIF-2-beta)	SUI3	NA	NA	NA	KO
P09232	Unmodified	-0.106602	0.889349	12	0.258223	0.412831	6.50217	1	EFDTQ	EFDTQNSAPWGLARISHRERLNLGSFNK	Cerevisin (EC 3.4.21.48) (Proteinase YSCB) (Vacuolar protease B) (PrB)	PRB1	SIGNAL 1..19; /evidence="ECO:0000255"	NA	PROPEP 20..280; /evidence="ECO:0000269|PubMed:3325823"; /id="PRO_0000027136"; PROPEP ?575..635; /id="PRO_0000417567"	KO
P09436	Unmodified	-0.270165	0.999327	12	0.258223	1.04625	2.56564	2	SESNA	SESNAHFSFPK	Isoleucine--tRNA ligase, cytoplasmic (EC 6.1.1.5) (Isoleucyl-tRNA synthetase) (IleRS)	ILS1	NA	NA	NA	KO
P0C2I6	Acetyl (N-term)	-0.310464	0.927402	10	0.258223	1.20231	2.23262	1	MESQQ	MESQQLSQHSHISHGSACASVTSK	Transposon Ty1-LR3 Gag-Pol polyprotein (Gag-Pol-p199) (TY1A-TY1B) (Transposon Ty1 TYA-TYB polyprotein) (p190) [Cleaved into: Capsid protein (CA) (Gag-p45) (p54); Ty1 protease (PR) (EC 3.4.23.-) (Pol-p20) (p23); Integrase (IN) (Pol-p71) (p84) (p90); Reverse transcriptase/ribonuclease H (RT) (RT-RH) (EC 2.7.7.49) (EC 2.7.7.7) (EC 3.1.26.4) (Pol-p63) (p60)]	TY1B-LR3	NA	NA	NA	KO
P0CX32	Unmodified	-0.29443	0.913674	11	0.258223	1.14022	2.3542	2	SDAVT	SDAVTIRTRK	40S ribosomal protein S24-B (RP50) (Small ribosomal subunit protein eS24-B)	RPS24B	NA	NA	NA	KO
P0CX48	Unmodified	-0.369066	0.987553	12	0.258223	1.42925	1.87811	2	STELT	STELTVQSERAFQK	40S ribosomal protein S11-B (RP41) (S18) (Small ribosomal subunit protein uS17-B) (YS12)	RPS11B	NA	NA	NA	KO
P0CX56	Unmodified	-0.357658	0.994091	12	0.258223	1.38507	1.93802	2	SLVVQ	SLVVQEQGSFQHILRLLNTNVDGNIK	40S ribosomal protein S18-B (Small ribosomal subunit protein uS13-B)	RPS18B	NA	NA	NA	KO
P10080	Unmodified	-0.251311	0.986706	12	0.258223	0.973233	2.75812	2	SAEIE	SAEIEEATNAVNNLSINDSEQQPRAPTHK	Single-stranded nucleic acid-binding protein	SBP1	NA	NA	NA	KO
P10081	Unmodified	-0.276815	0.999367	12	0.258223	1.072	2.50401	2	SEGIT	SEGITDIEESQIQTNYDK	ATP-dependent RNA helicase eIF4A (EC 3.6.4.13) (Eukaryotic initiation factor 4A) (eIF-4A) (Stimulator factor I 37 kDa component) (Translation initiation factor 1/2) (p37)	TIF1	NA	NA	NA	KO
P10662	Unmodified	-0.171669	0.992138	12	0.258223	0.664808	4.0377	1	STRYA	STRYALEHLK	37S ribosomal protein MRP1, mitochondrial (Mitochondrial small ribosomal subunit protein mS43)	MRP1	NA	TRANSIT 1..13; /note="Mitochondrion"; /evidence="ECO:0000255"	NA	KO
P10664	Unmodified	-0.358982	0.991124	12	0.258223	1.3902	1.93087	2	SRPQV	SRPQVTVHSLTGEATANALPLPAVFSAPIRPDIVHTVFTSVNK	60S ribosomal protein L4-A (L2) (Large ribosomal subunit protein uL4-A) (RP2) (YL2)	RPL4A	NA	NA	NA	KO
P11745	Unmodified	-0.275065	0.995441	12	0.258223	1.06522	2.51994	2	ATLHF	ATLHFVPQHEEEQVYSISGK	Ran GTPase-activating protein 1 (Protein involved in RNA production/processing)	RNA1	NA	NA	NA	KO
P11746	Unmodified	-0.321637	0.99252	8	0.258223	1.24558	2.15506	2	SDIEE	SDIEEGTPTNNGQQK	Pheromone receptor transcription factor (GRM/PRTF protein)	MCM1	NA	NA	NA	KO
P12612	Unmodified	-0.29338	0.995721	12	0.258223	1.13615	2.36263	2	SQLFN	SQLFNNSRSDTLFLGGEK	T-complex protein 1 subunit alpha (TCP-1-alpha) (CCT-alpha)	TCP1	NA	NA	NA	KO
P12709	Unmodified	-0.305833	0.995504	12	0.258223	1.18438	2.26642	2	SNNSF	SNNSFTNFK	Glucose-6-phosphate isomerase (GPI) (EC 5.3.1.9) (Phosphoglucose isomerase) (PGI) (Phosphohexose isomerase) (PHI)	PGI1	NA	NA	NA	KO
P13186	Unmodified	-0.300579	0.985352	5	0.258223	1.16403	2.30604	2	PNPNT	PNPNTADYLVNPNFRTSK	Serine/threonine-protein kinase KIN2 (EC 2.7.11.1)	KIN2	NA	NA	NA	KO
P14020	Unmodified	-0.249033	0.996849	12	0.258223	0.964412	2.78335	2	SIEYS	SIEYSVIVPAYHEK	Dolichol-phosphate mannosyltransferase (EC 2.4.1.83) (Dolichol-phosphate mannose synthase) (DPM synthase) (Dolichyl-phosphate beta-D-mannosyltransferase) (Mannose-P-dolichol synthase) (MPD synthase)	DPM1	NA	NA	NA	KO
P14540	Unmodified	-0.294694	0.997128	12	0.258223	1.14124	2.35209	2	GVEQI	GVEQILK	Fructose-bisphosphate aldolase (FBP aldolase) (FBPA) (EC 4.1.2.13) (Fructose-1,6-bisphosphate aldolase)	FBA1	NA	NA	NA	KO
P14747	Unmodified	-0.107944	0.911677	10	0.258223	0.418026	6.42137	2	SSDAI	SSDAIRNTEQINAAIK	Serine/threonine-protein phosphatase 2B catalytic subunit A2 (EC 3.1.3.16) (Calcineurin A2) (Calmodulin-binding protein 2)	CMP2	NA	NA	NA	KO
P14832	Unmodified	-0.301101	0.984388	12	0.258223	1.16605	2.30204	2	SQVYF	SQVYFDVEADGQPIGRVVFK	Peptidyl-prolyl cis-trans isomerase (PPIase) (EC 5.2.1.8) (Cyclophilin) (CPH) (Cyclosporin A-binding protein) (PPI-II) (Rotamase)	CPR1	NA	NA	NA	KO
P14904	Unmodified	-0.166804	0.934861	6	0.258223	0.645968	4.15546	1	EHNYE	EHNYEDIAQEFIDFIYK	Vacuolar aminopeptidase 1 (EC 3.4.11.22) (Aminopeptidase yscI) (Leucine aminopeptidase IV) (LAPIV) (Lysosomal aminopeptidase III) (Polypeptidase) (Vacuolar aminopeptidase I)	APE1	NA	NA	PROPEP 1..45; /note="Required for vacuolar localization. Mediates aggregation and vesicle formation in Cvt pathway"; /evidence="ECO:0000269|PubMed:2651436, ECO:0000269|PubMed:8521804, ECO:0000269|PubMed:8601598"; /id="PRO_0000026806"	KO
P15454	Unmodified	-0.286782	0.997322	12	0.258223	1.1106	2.41699	2	SRPIV	SRPIVISGPSGTGK	Guanylate kinase (EC 2.7.4.8) (GMP kinase)	GUK1	NA	NA	NA	KO
P15496	Unmodified	-0.240343	0.994186	12	0.258223	0.930757	2.88399	2	TADNN	TADNNSMPHGAVSSYAK	Isopentenyl-diphosphate Delta-isomerase (EC 5.3.3.2) (Isopentenyl pyrophosphate isomerase) (IPP isomerase)	IDI1	NA	NA	NA	KO
P15625	Unmodified	-0.276326	0.999147	12	0.258223	1.07011	2.50844	2	SDFQL	SDFQLEILK	Phenylalanine--tRNA ligase alpha subunit (EC 6.1.1.20) (Phenylalanyl-tRNA synthetase alpha subunit) (PheRS)	FRS2	NA	NA	NA	KO
P15700	Unmodified	-0.305533	0.998678	12	0.258223	1.18321	2.26865	2	TAATT	TAATTSQPAFSPDQVSVIFVLGGPGAGK	Uridylate kinase (UK) (EC 2.7.4.14) (ATP:UMP phosphotransferase) (Deoxycytidylate kinase) (CK) (dCMP kinase) (Suppressor of cdc8 protein) (Uridine monophosphate kinase) (UMP kinase) (UMPK)	URA6	NA	NA	NA	KO
P15705	Unmodified	-0.241992	0.98771	11	0.258223	0.937144	2.86434	2	SLTAD	SLTADEYK	Heat shock protein STI1	STI1	NA	NA	NA	KO
P15891	Unmodified	-0.277506	0.972388	12	0.258223	1.07468	2.49777	2	ALEPI	ALEPIDYTTHSREIDAEYLK	Actin-binding protein	ABP1	NA	NA	NA	KO
P16467	Unmodified	-0.237041	0.975971	12	0.258223	0.91797	2.92417	2	SEITL	SEITLGK	Pyruvate decarboxylase isozyme 2 (EC 4.1.1.-) (EC 4.1.1.43) (EC 4.1.1.72) (EC 4.1.1.74) (Thiamine pyrophosphate-dependent 2-oxo-acid decarboxylase) (2ODC)	PDC5	NA	NA	NA	KO
P17629	Unmodified	-0.254164	0.996141	12	0.258223	0.98428	2.72717	2	SNTEE	SNTEELIQNSIGFLQK	THO complex subunit HPR1 (Hyperrecombination protein 1)	HPR1	NA	NA	NA	KO
P17709	Unmodified	-0.145098	0.718889	10	0.258223	0.561908	4.77711	2	SFDDL	SFDDLHK	Glucokinase-1 (EC 2.7.1.2) (Glucose kinase 1) (GLK-1)	GLK1	NA	NA	NA	KO
P18852	Unmodified	-0.331055	0.964301	12	0.258223	1.28205	2.09375	2	TSVQN	TSVQNSPRLQQPQEQQQQQQQLSLK	Guanine nucleotide-binding protein subunit gamma	STE18	NA	NA	PROPEP 108..110; /note="Removed in mature form"; /id="PRO_0000396775"	KO
P20081	Unmodified	-0.282609	0.995987	12	0.258223	1.09444	2.45267	2	SEVIE	SEVIEGNVK	FK506-binding protein 1 (FKBP) (Peptidyl-prolyl cis-trans isomerase) (PPIase) (EC 5.2.1.8) (Rapamycin-binding protein)	FPR1	NA	NA	NA	KO
P20133	Unmodified	-0.214634	0.848707	11	0.258223	0.831195	3.22944	2	SGSLT	SGSLTLLK	Geranylgeranyl transferase type-2 subunit beta (EC 2.5.1.60) (Geranylgeranyl transferase type II subunit beta) (GGTase-II-beta) (Type II protein geranyl-geranyltransferase subunit beta) (PGGT) (YPT1/SEC4 proteins geranylgeranyltransferase subunit beta)	BET2	NA	NA	NA	KO
P20436	Unmodified	-0.261232	0.998759	12	0.258223	1.01165	2.65337	2	SNTLF	SNTLFDDIFQVSEVDPGRYNK	DNA-directed RNA polymerases I, II, and III subunit RPABC3 (RNA polymerases I, II, and III subunit ABC3) (ABC14.4) (ABC14.5) (DNA-directed RNA polymerases I, II, and III 14.5 kDa polypeptide)	RPB8	NA	NA	NA	KO
P20459	Unmodified	-0.249511	0.995913	4	0.258223	0.966262	2.77802	2	STSHC	STSHCRFYENK	Eukaryotic translation initiation factor 2 subunit alpha (eIF-2-alpha)	SUI2	NA	NA	NA	KO
P21147	Unmodified	-0.297804	0.740308	10	0.258223	1.15328	2.32753	2	PTSGT	PTSGTTIELIDDQFPK	Acyl-CoA desaturase 1 (EC 1.14.19.1) (Delta 9 fatty acid desaturase) (Fatty acid desaturase 1) (Stearoyl-CoA desaturase 1)	OLE1	NA	NA	NA	KO
P21242	Unmodified	-0.268165	0.991905	12	0.258223	1.0385	2.58478	2	TSIGT	TSIGTGYDLSNSVFSPDGRNFQVEYAVK	Probable proteasome subunit alpha type-7 (Macropain subunit C1) (Multicatalytic endopeptidase complex subunit C1) (Proteasome component C1) (Proteinase YSCE subunit 1)	PRE10	NA	NA	NA	KO
P21243	Unmodified	-0.296484	0.973197	8	0.258223	1.14817	2.33789	2	SGAAA	SGAAAASAAGYDRHITIFSPEGRLYQVEYAFK	Proteasome subunit alpha type-1 (Macropain subunit C7-alpha) (Multicatalytic endopeptidase complex C7) (Proteasome component C7-alpha) (Proteasome component Y8) (Proteinase YSCE subunit 7) (SCL1 suppressor protein)	SCL1	NA	NA	NA	KO
P21264	Acetyl (N-term)	-0.18073	0.976191	8	0.258223	0.699897	3.83527	1	MDSRT	MDSRTVGILGGGQLGRMIVEAANRLNIK	Phosphoribosylaminoimidazole carboxylase (EC 4.1.1.21) (AIR carboxylase) (AIRC)	ADE2	NA	NA	NA	KO
P21560	Unmodified	-0.255702	0.905206	7	0.258223	0.990237	2.71076	1	ETAQD	ETAQDSPELLAK	Protein CBP3, mitochondrial	CBP3	NA	TRANSIT 1..38; /note="Mitochondrion"; /evidence="ECO:0000255"	NA	KO
P21576	Acetyl (N-term)	-0.189215	0.819026	10	0.258223	0.73276	3.66327	1	MDEHL	MDEHLISTINK	Vacuolar protein sorting-associated protein 1	VPS1	NA	NA	NA	KO
P21825	Unmodified	-0.279043	0.985967	10	0.258223	1.08063	2.48401	2	SAVGP	SAVGPGSNAGASVNGGSATAIATLLRNHK	Translocation protein SEC62 (Sec62/63 complex 30 kDa subunit)	SEC62	NA	NA	NA	KO
P21965	Unmodified	-0.373242	0.936236	8	0.258223	1.44542	1.8571	2	STEEQ	STEEQNGVPLQRGSEFIADDVTSNK	Protein kinase MCK1 (EC 2.7.12.1) (Meiosis and centromere regulatory kinase)	MCK1	NA	NA	NA	KO
P22140	Unmodified	-0.221807	0.933399	10	0.258223	0.858975	3.125	2	GYFVP	GYFVPDSHIENLK	Choline/ethanolaminephosphotransferase 1 (ETHPT) (Ethanolaminephosphotransferase 1) (EC 2.7.8.1) (EC 2.7.8.2) (Aminoalcohol phosphotransferase EPT1)	EPT1	NA	NA	NA	KO
P22203	Unmodified	-0.255877	0.975299	12	0.258223	0.990915	2.70891	2	SSAIT	SSAITALTPNQVNDELNK	V-type proton ATPase subunit E (V-ATPase subunit E) (V-ATPase 27 kDa subunit) (Vacuolar proton pump subunit E)	VMA4	NA	NA	NA	KO
P22211	Unmodified	-0.263256	0.991722	8	0.258223	1.01949	2.63297	2	SSLTR	SSLTRLLQEK	Nitrogen permease reactivator protein (EC 2.7.11.1) (Serine/threonine-protein kinase NPR1)	NPR1	NA	NA	NA	KO
P22289	Unmodified	-0.256936	0.987472	6	0.258223	0.995018	2.69774	2	SFSSL	SFSSLYK	Cytochrome b-c1 complex subunit 9, mitochondrial (Complex III subunit 9) (Complex III subunit X) (Cytochrome c1 non-heme 7.3 kDa protein) (Ubiquinol-cytochrome c oxidoreductase subunit 9) (Ubiquinol-cytochrome c reductase 7.3 kDa protein)	QCR9	NA	NA	NA	KO
P22336	Unmodified	-0.288461	0.992056	12	0.258223	1.1171	2.40291	2	SSVQL	SSVQLSRGDFHSIFTNK	Replication factor A protein 1 (RF-A protein 1) (DNA-binding protein BUF2) (Replication protein A 69 kDa DNA-binding subunit) (Single-stranded DNA-binding protein)	RFA1	NA	NA	NA	KO
P22515	Unmodified	-0.204095	0.902515	8	0.258223	0.790384	3.3962	2	SSNNS	SSNNSGLSAAGEIDESLYSRQLYVLGK	Ubiquitin-activating enzyme E1 1 (EC 6.2.1.45)	UBA1	NA	NA	NA	KO
P22579	Unmodified	-0.313797	0.988852	9	0.258223	1.21522	2.20891	2	SQVWH	SQVWHNSNSQSNDVATSNDATGSNERNEK	Transcriptional regulatory protein SIN3	SIN3	NA	NA	NA	KO
P22804	Acetyl (N-term)	-0.271852	0.97953	7	0.258223	1.05278	2.54972	2	SSRFA	SSRFAGGNAYQRDTGRTQLFGPADGSNSLDDNVSSALGSTDK	Protein transport protein BET1 (Suppressor of loss of YPT1 protein 12) (Protein SLY12)	BET1	NA	NA	NA	KO
P22855	Unmodified	-0.0821621	0.849134	9	0.258223	0.318183	8.43634	2	SSEDI	SSEDIIYDPQFK	Alpha-mannosidase (EC 3.2.1.24) (Alpha-D-mannoside mannohydrolase)	AMS1	NA	NA	NA	KO
P22936	Unmodified	-0.185607	0.975867	11	0.258223	0.718784	3.7345	2	PSTPS	PSTPSFVRSAVSK	Apurinic-apyrimidinic endonuclease 1 (AP endonuclease 1) (EC 3.1.21.-)	APN1	NA	NA	NA	KO
P23254	Unmodified	-0.271748	0.998471	12	0.258223	1.05238	2.5507	2	TQFTD	TQFTDIDK	Transketolase 1 (TK 1) (EC 2.2.1.1)	TKL1	NA	NA	NA	KO
P23542	Unmodified	-0.27058	0.959767	12	0.258223	1.04785	2.56171	2	SATLF	SATLFNNIELLPPDALFGIK	Aspartate aminotransferase, cytoplasmic (EC 2.6.1.1) (Transaminase A)	AAT2	NA	NA	NA	KO
P23639	Unmodified	-0.267473	0.989619	12	0.258223	1.03582	2.59146	2	TDRYS	TDRYSFSLTTFSPSGK	Proteasome subunit alpha type-2 (Macropain subunit Y7) (Multicatalytic endopeptidase complex subunit Y7) (Proteasome component Y7) (Proteinase YSCE subunit 7)	PRE8	NA	NA	NA	KO
P23644	Unmodified	-0.269185	0.997101	12	0.258223	1.04245	2.57499	2	SAPTP	SAPTPLAEASQIPTIPALSPLTAK	Mitochondrial import receptor subunit TOM40 (Mitochondrial import site protein ISP42) (Translocase of outer membrane 40 kDa subunit)	TOM40	NA	NA	NA	KO
P23724	Unmodified	-0.222496	0.955312	7	0.258223	0.861642	3.11533	1	QFNPY	QFNPYGDNGGTILGIAGEDFAVLAGDTRNITDYSINSRYEPK	Proteasome subunit beta type-6 (EC 3.4.25.1) (Multicatalytic endopeptidase complex subunit C5) (Proteasome component C5)	PRE7	NA	NA	PROPEP 1..19; /id="PRO_0000331489"	KO
P24521	Unmodified	-0.239934	0.992356	11	0.258223	0.929173	2.88891	2	SELRA	SELRAFSAPGK	Phosphomevalonate kinase (EC 2.7.4.2)	ERG8	NA	NA	NA	KO
P25365	Unmodified	-0.217382	0.931111	8	0.258223	0.841837	3.18862	2	SGNSA	SGNSANYDVGYPIYGAK	Putative guanine nucleotide-exchange factor SED4	SED4	NA	NA	NA	KO
P25368	Unmodified	-0.301417	0.915919	6	0.258223	1.16727	2.29963	2	GIEDI	GIEDISAMK	Ribosomal RNA-processing protein 7	RRP7	NA	NA	NA	KO
P25385	Acetyl (N-term)	-0.255573	0.99727	5	0.258223	0.989737	2.71213	1	MNALY	MNALYNHAVK	Protein transport protein BOS1 (Bet one suppressor 1)	BOS1	NA	NA	NA	KO
P25567	Unmodified	-0.257029	0.898274	10	0.258223	0.995375	2.69677	2	SAETA	SAETAAANTATAPVPEVQEQESSK	RNA-binding protein SRO9 (Suppressor of RHO3 protein 9)	SRO9	NA	NA	NA	KO
P25617	Unmodified	-0.248869	0.976078	7	0.258223	0.963776	2.78519	2	SENHV	SENHVPAWK	Uncharacterized protein YCR016W	YCR016W	NA	NA	NA	KO
P25627	Unmodified	-0.313226	0.97714	5	0.258223	1.21301	2.21293	2	SRPEE	SRPEELAPPEIFYNDSEAHK	18S rRNA (guanine(1575)-N(7))-methyltransferase (EC 2.1.1.309) (Bud site selection protein 23)	BUD23	NA	NA	NA	KO
P25632	Unmodified	-0.24198	0.969977	10	0.258223	0.937099	2.86448	2	VTQTN	VTQTNPVPVTYPTDAYIPTYLPDDK	Chromatin structure-remodeling complex protein RSC6 (Remodel the structure of chromatin complex subunit 6)	RSC6	NA	NA	NA	KO
P25644	Unmodified	-0.289628	0.989907	10	0.258223	1.12162	2.39323	2	SFFGL	SFFGLENSGNARDGPLDFEESYK	DNA topoisomerase 2-associated protein PAT1 (Decapping activator and translational repressor PAT1) (Topoisomerase II-associated protein PAT1) (mRNA turnover protein 1)	PAT1	NA	NA	NA	KO
P26637	Unmodified	-0.294147	0.998723	12	0.258223	1.13912	2.35646	2	SSGLV	SSGLVLENTARRDALIAIEK	Leucine--tRNA ligase, cytoplasmic (EC 6.1.1.4) (Leucyl-tRNA synthetase) (LeuRS)	CDC60	NA	NA	NA	KO
P26755	Unmodified	-0.285853	0.987904	12	0.258223	1.107	2.42484	2	ASETP	ASETPRVDPTEISNVNAPVFRIIAQIK	Replication factor A protein 3 (RF-A) (Replication protein A 13 kDa subunit)	RFA3	NA	NA	NA	KO
P26783	Unmodified	-0.348025	0.942758	12	0.258223	1.34777	1.99166	2	SDTEA	SDTEAPVEVQEDFEVVEEFTPVVLATPIPEEVQQAQTEIK	40S ribosomal protein S5 (RP14) (S2) (Small ribosomal subunit protein uS7) (YS8)	RPS5	NA	NA	NA	KO
P26784	Unmodified	-0.350912	0.993286	12	0.258223	1.35895	1.97527	2	SVEPV	SVEPVVVIDGK	60S ribosomal protein L16-A (L13a) (L21) (Large ribosomal subunit protein uL13-A) (RP22) (YL15)	RPL16A	NA	NA	NA	KO
P26785	Unmodified	-0.360348	0.994329	12	0.258223	1.39549	1.92355	2	SQPVV	SQPVVVIDAK	60S ribosomal protein L16-B (L21) (Large ribosomal subunit protein uL13-B) (RP23) (YL15)	RPL16B	NA	NA	NA	KO
P27472	Unmodified	-0.116753	0.827246	11	0.258223	0.452141	5.93685	2	SRDLQ	SRDLQNHLLFETATEVANRVGGIYSVLK	Glycogen [starch] synthase isoform 2 (EC 2.4.1.11)	GSY2	NA	NA	NA	KO
P28834	Unmodified	-0.275305	0.996183	12	0.258223	1.06615	2.51774	1	ATAAQ	ATAAQAERTLPK	Isocitrate dehydrogenase [NAD] subunit 1, mitochondrial (EC 1.1.1.41) (Isocitric dehydrogenase) (NAD(+)-specific ICDH)	IDH1	NA	TRANSIT 1..11; /note="Mitochondrion"; /evidence="ECO:0000269|PubMed:2198251"	NA	KO
P29311	Unmodified	-0.231732	0.983792	12	0.258223	0.89741	2.99116	2	STSRE	STSREDSVYLAK	Protein BMH1	BMH1	NA	NA	NA	KO
P30605	Unmodified	-0.320048	0.926379	7	0.258223	1.23942	2.16576	2	GIHIP	GIHIPYLTSK	Myo-inositol transporter 1	ITR1	NA	NA	NA	KO
P30619	Unmodified	-0.313973	0.991119	7	0.258223	1.2159	2.20767	2	SDLIE	SDLIELQRNYLIGVLNQIETK	Protein transport protein SEC1	SEC1	NA	NA	NA	KO
P30657	Unmodified	-0.257164	0.967922	10	0.258223	0.995901	2.69535	1	TQQPI	TQQPIVTGTSVISMK	Proteasome subunit beta type-7 (EC 3.4.25.1) (Macropain subunit PRE4) (Multicatalytic endopeptidase complex subunit PRE4) (Proteasome component PRE4) (Proteinase YSCE subunit PRE4)	PRE4	NA	NA	PROPEP 1..33; /id="PRO_0000331490"	KO
P31383	Unmodified	-0.410014	0.985072	11	0.258223	1.58783	1.69055	2	SGARS	SGARSTTAGAVPSAATTSTTSTTSNSK	Protein phosphatase PP2A regulatory subunit A (PR65)	TPD3	NA	NA	NA	KO
P31412	Unmodified	-0.328742	0.986388	9	0.258223	1.27309	2.10848	2	ATALY	ATALYTANDFILISLPQNAQPVTAPGSK	V-type proton ATPase subunit C (V-ATPase subunit C) (V-ATPase 42 kDa subunit) (Vacuolar proton pump subunit C)	VMA5	NA	NA	NA	KO
P32316	Unmodified	-0.223799	0.977305	11	0.258223	0.866689	3.09719	2	TISNL	TISNLLK	Acetyl-CoA hydrolase (EC 3.1.2.1) (Acetyl-CoA deacylase) (Acetyl-CoA acylase)	ACH1	NA	NA	NA	KO
P32337	Unmodified	-0.291153	0.997265	11	0.258223	1.12753	2.38069	2	SALPE	SALPEEVNRTLLQIVQAFASPDNQIRSVAEK	Importin subunit beta-3 (Karyopherin subunit beta-3) (Karyopherin-121) (Protein secretion enhancer 1)	PSE1	NA	NA	NA	KO
P32447	Unmodified	-0.251775	0.993194	12	0.258223	0.975029	2.75304	2	SIVSL	SIVSLLGIK	Histone chaperone ASF1 (Anti-silencing function protein 1) (yASF1)	ASF1	NA	NA	NA	KO
P32466	Acetyl (N-term)	-0.376597	0.952645	12	0.258223	1.45842	1.84056	1	MNSTP	MNSTPDLISPQK	Low-affinity glucose transporter HXT3	HXT3	NA	NA	NA	KO
P32496	Unmodified	-0.261438	0.990735	11	0.258223	1.01245	2.65128	2	PSLAE	PSLAELTK	26S proteasome regulatory subunit RPN12 (Nuclear integrity protein 1)	RPN12	NA	NA	NA	KO
P32505	Unmodified	-0.255074	0.992901	12	0.258223	0.987805	2.71744	2	SQEQY	SQEQYTENLK	Nuclear polyadenylated RNA-binding protein NAB2	NAB2	NA	NA	NA	KO
P32565	Unmodified	-0.277343	0.991283	12	0.258223	1.07405	2.49924	2	SLTTA	SLTTAAPLLALLRENQDSVK	26S proteasome regulatory subunit RPN2	RPN2	NA	NA	NA	KO
P32569	Unmodified	-0.255415	0.981025	6	0.258223	0.989127	2.7138	2	TTEDP	TTEDPDSNHLSSETGIK	Mediator of RNA polymerase II transcription subunit 17 (Mediator complex subunit 17) (Suppressor of RNA polymerase B 4)	SRB4	NA	NA	NA	KO
P32589	Unmodified	-0.312529	0.995833	12	0.258223	1.21031	2.21786	2	STPFG	STPFGLDLGNNNSVLAVARNRGIDIVVNEVSNRSTPSVVGFGPK	Heat shock protein homolog SSE1 (Chaperone protein MSI3)	SSE1	NA	NA	NA	KO
P32602	Unmodified	-0.219786	0.975944	12	0.258223	0.85115	3.15373	2	SDPVE	SDPVELLK	Alpha-soluble NSF attachment protein (SNAP-alpha) (N-ethylmaleimide-sensitive factor attachment protein alpha) (Vesicular-fusion protein SEC17) (alpha-SNAP chaperone)	SEC17	NA	NA	NA	KO
P32614	Unmodified	-0.262513	0.97923	12	0.258223	1.01662	2.64043	2	SLSPV	SLSPVVVIGTGLAGLAAANELVNK	Fumarate reductase 1 (FRDS1) (EC 1.3.1.6) (FAD-dependent oxidoreductase) (NADH-dependent fumarate reductase) (Soluble fumarate reductase, cytoplasmic isozyme)	FRD1	NA	NA	NA	KO
P32767	Unmodified	-0.259166	0.925082	12	0.258223	1.00365	2.67453	2	SSIHE	SSIHEVVALIEELYSPHPK	Importin beta-like protein KAP122 (Karyopherin-122) (Pleiotropic drug resistance regulatory protein 6)	KAP122	NA	NA	NA	KO
P32832	Unmodified	-0.210134	0.966267	11	0.258223	0.813769	3.2986	2	SDSEG	SDSEGGLASEVEHEK	Chromatin structure-remodeling complex subunit RSC7 (Nuclear protein localization protein 6) (Remodel the structure of chromatin complex subunit 7)	NPL6	NA	NA	NA	KO
P32835	Unmodified	-0.319342	0.935504	12	0.258223	1.23669	2.17055	2	SAPAA	SAPAANGEVPTFK	GTP-binding nuclear protein GSP1/CNR1 (Chromosome stability protein 17) (GTPase Ran homolog) (Genetic suppressor of PRP20-1)	GSP1	NA	NA	NA	KO
P32836	Unmodified	-0.11686	0.763681	12	0.258223	0.452555	5.93142	2	SAPAQ	SAPAQNNAEVPTFK	GTP-binding nuclear protein GSP2/CNR2	GSP2	NA	NA	NA	KO
P32897	Unmodified	-0.25748	0.990278	12	0.258223	0.997124	2.69204	2	SWLFG	SWLFGDK	Mitochondrial import inner membrane translocase subunit TIM23 (Membrane import machinery protein MIM23) (Mitochondrial protein import protein 3) (Mitochondrial protein import protein MAS6)	TIM23	NA	NA	NA	KO
P32915	Unmodified	-0.286879	0.998113	12	0.258223	1.11097	2.41616	2	SSNRV	SSNRVLDLFK	Protein transport protein SEC61 (Sec61 complex subunit SEC61) (Sec61 complex subunit alpha)	SEC61	NA	NA	NA	KO
P33297	Unmodified	-0.276168	0.996552	12	0.258223	1.06949	2.50988	2	ATLEE	ATLEELDAQTLPGDDELDQEILNLSTQELQTRAK	26S proteasome regulatory subunit 6A (Tat-binding protein homolog 1) (TBP-1)	RPT5	NA	NA	NA	KO
P33314	Unmodified	-0.265937	0.972015	7	0.258223	1.02987	2.60643	2	SSNNE	SSNNEPAQSRTSYFK	Inhibitory regulator protein BUD2/CLA2 (Bud site selection protein 2)	BUD2	NA	NA	NA	KO
P33338	Unmodified	-0.176929	0.866507	7	0.258223	0.685178	3.91767	2	SRIDS	SRIDSDLQK	Protein SLA2 (Transmembrane protein MOP2)	SLA2	NA	NA	NA	KO
P33401	Unmodified	-0.306239	0.975584	12	0.258223	1.18595	2.26342	2	SLLID	SLLIDSVPTVAYK	Phosphoglucomutase 1 (PGM 1) (EC 5.4.2.2) (Glucose phosphomutase 1)	PGM1	NA	NA	NA	KO
P33891	Acetyl (N-term)	-0.234726	0.967999	6	0.258223	0.909006	2.953	1	MNGID	MNGIDDLLNINDRIK	Protein transport protein TIP20	TIP20	NA	NA	NA	KO
P33892	Unmodified	-0.284071	0.983716	12	0.258223	1.1001	2.44005	2	TAILN	TAILNWEDISPVLEK	eIF-2-alpha kinase activator GCN1 (General control non-derepressible protein 1) (Translational activator GCN1)	GCN1	NA	NA	NA	KO
P34072	Unmodified	-0.222232	0.969734	9	0.258223	0.860621	3.11902	2	SREAF	SREAFDVPNIGTNK	Negative regulator of RAS-cAMP pathway	MKS1	NA	NA	NA	KO
P34110	Unmodified	-0.185992	0.985645	9	0.258223	0.720276	3.72676	2	AYADS	AYADSPENAIAVIK	Vacuolar protein sorting-associated protein 35 (Vacuolar protein-targeting protein 7)	VPS35	NA	NA	NA	KO
P34216	Unmodified	-0.234471	0.975961	12	0.258223	0.908016	2.95622	2	ASITF	ASITFRTPLSSQEQAFYNQK	EH domain-containing and endocytosis protein 1 (Bud site selection protein 15)	EDE1	NA	NA	NA	KO
P35127	Unmodified	-0.244	0.958546	12	0.258223	0.944919	2.84077	2	SGENR	SGENRAVVPIESNPEVFTNFAHK	Ubiquitin carboxyl-terminal hydrolase YUH1 (UCH) (EC 3.4.19.12) (Ubiquitin thioesterase)	YUH1	NA	NA	NA	KO
P35196	Acetyl (N-term)	-0.239257	0.989394	6	0.258223	0.926552	2.89708	1	METDS	METDSGIPGHSFVLK	Dehydrodolichyl diphosphate synthase complex subunit RER2 (DEDOL-PP synthase) (EC 2.5.1.87) (Ditrans,polycis-polyprenyl diphosphate synthase ((2E,6E)-farnesyl diphosphate specific))	RER2	NA	NA	NA	KO
P35207	Unmodified	-0.175891	0.926383	12	0.258223	0.681158	3.94078	2	SEGFS	SEGFSSSSIQELYQSLK	Antiviral helicase SKI2 (EC 3.6.4.13) (Superkiller protein 2)	SKI2	NA	NA	NA	KO
P35719	Unmodified	-0.213248	0.971494	12	0.258223	0.82583	3.25042	2	SNEIE	SNEIELLQK	Uncharacterized protein MRP8	MRP8	NA	NA	NA	KO
P35728	Unmodified	-0.266646	0.977918	8	0.258223	1.03262	2.5995	2	SSTIF	SSTIFYRFK	Protein MPE1	MPE1	NA	NA	NA	KO
P35731	Unmodified	-0.136972	0.985169	9	0.258223	0.530441	5.06051	1	MHYLP	MHYLPVAIVTGATRGIGK	3-oxoacyl-[acyl-carrier-protein] reductase (EC 1.1.1.100) (3-ketoacyl-acyl carrier protein reductase)	OAR1	NA	NA	NA	KO
P35817	Unmodified	-0.233926	0.95822	9	0.258223	0.905906	2.96311	2	TDITP	TDITPVQNDVDVNGNNVNDDVSSNLK	Bromodomain-containing factor 1	BDF1	NA	NA	NA	KO
P35844	Unmodified	-0.285755	0.994806	12	0.258223	1.10662	2.42567	2	SQYAS	SQYASSSSWTSFLK	Oxysterol-binding protein homolog 4 (Protein KES1)	KES1	NA	NA	NA	KO
P36008	Unmodified	-0.328184	0.99933	12	0.258223	1.27093	2.11207	2	SQGTL	SQGTLYINRSPRNYASEALISYFK	Elongation factor 1-gamma 2 (EF-1-gamma 2) (Eukaryotic elongation factor 1Bgamma 2) (eEF1Bgamma 2) (Translation elongation factor 1B gamma 2)	TEF4	NA	NA	NA	KO
P36046	Unmodified	-0.181325	0.900711	12	0.258223	0.702201	3.82269	2	ASSPQ	ASSPQFGRNSNQEK	Mitochondrial intermembrane space import and assembly protein 40 (Mitochondrial import inner membrane translocase TIM40)	MIA40	NA	TRANSIT 1..31; /note="Mitochondrion"; /evidence="ECO:0000269|PubMed:15620710"	NA	KO
P36069	Unmodified	-0.285231	0.991533	11	0.258223	1.10459	2.43013	2	SLRAV	SLRAVPGYFAAYPSEGFQGLDSTK	Probable phosphoglycerate mutase PMU1 (EC 5.4.-.-) (Phosphomutase homolog 1)	PMU1	NA	NA	NA	KO
P36080	Unmodified	-0.279533	0.971804	12	0.258223	1.08252	2.47966	2	SNSLE	SNSLEERLRANSSAFDGLLALIPAK	Ribosomal RNA-processing protein 14 (Ribosome biogenesis protein RRP14)	RRP14	NA	NA	NA	KO
P36088	Unmodified	-0.303113	0.988028	11	0.258223	1.17384	2.28676	2	GSSTG	GSSTGFHHADHVNYSSNLNK	Free methionine-R-sulfoxide reductase (fRMsr) (EC 1.8.4.14) (GAF domain-containing protein YKL069W)	YKL069W	NA	NA	NA	KO
P36421	Unmodified	-0.339242	0.997404	11	0.258223	1.31376	2.04322	2	SSAAT	SSAATVDPNEAFGLITK	Tyrosine--tRNA ligase, cytoplasmic (EC 6.1.1.1) (Tyrosyl-tRNA synthetase) (TyrRS)	TYS1	NA	NA	NA	KO
P37012	Unmodified	-0.0899363	0.875983	10	0.258223	0.348289	7.70709	2	SFQIE	SFQIETVPTK	Phosphoglucomutase 2 (PGM 2) (EC 5.4.2.2) (D-glucose-1,6-diphosphate:D-glucose-1-phosphate phosphotransferase) (Glucose phosphomutase 2)	PGM2	NA	NA	NA	KO
P37292	Unmodified	-0.290544	0.989889	11	0.258223	1.12517	2.38569	1	LTSGA	LTSGAQSLVSK	Serine hydroxymethyltransferase, mitochondrial (SHMT) (EC 2.1.2.1) (Glycine hydroxymethyltransferase) (Serine methylase)	SHM1	NA	TRANSIT 1..20; /note="Mitochondrion"; /evidence="ECO:0000255"	NA	KO
P38011	Unmodified	-0.324356	0.991854	12	0.258223	1.25611	2.137	2	ASNEV	ASNEVLVLRGTLEGHNGWVTSLATSAGQPNLLLSASRDK	Guanine nucleotide-binding protein subunit beta-like protein (Receptor for activated C kinase) (Receptor of activated protein kinase C 1) (RACK1) (Small ribosomal subunit protein RACK1)	ASC1	NA	NA	NA	KO
P38174	Unmodified	-0.249411	0.95468	9	0.258223	0.965875	2.77914	2	TDAEI	TDAEIENSPASDLK	Methionine aminopeptidase 2 (MAP 2) (MetAP 2) (EC 3.4.11.18) (Peptidase M)	MAP2	NA	NA	NA	KO
P38237	Unmodified	-0.244018	0.985574	12	0.258223	0.944989	2.84056	2	AEAVL	AEAVLENVNVPAVVSK	Ubiquitin carboxyl-terminal hydrolase 14 (EC 3.4.19.12) (Deubiquitinating enzyme 14) (Glucose-induced degradation protein 6) (Ubiquitin thioesterase 14) (Ubiquitin-specific-processing protease 14)	UBP14	NA	NA	NA	KO
P38340	Acetyl (N-term)	-0.304077	0.996629	7	0.258223	1.17757	2.27951	1	MDVPA	MDVPADSHIK	Alpha N-terminal protein methyltransferase 1 (EC 2.1.1.244) (Translation associated element 1) (X-Pro-Lys N-terminal protein methyltransferase 1) (NTM1)	TAE1	NA	NA	NA	KO
P38353	Unmodified	-0.258853	0.994799	12	0.258223	1.00244	2.67776	2	SGFRL	SGFRLIDIVK	Sec sixty-one protein homolog (Ssh1 complex subunit SSH1) (Ssh1 complex subunit alpha)	SSH1	NA	NA	NA	KO
P38431	Unmodified	-0.314461	0.997413	12	0.258223	1.21779	2.20424	2	SINIC	SINICRDNHDPFYRYK	Eukaryotic translation initiation factor 5 (eIF-5)	TIF5	NA	NA	NA	KO
P38555	Unmodified	-0.178739	0.940086	12	0.258223	0.692189	3.87798	2	SSEDY	SSEDYGYDYDLLFK	GTP-binding protein YPT31/YPT8 (Rab GTPase YPT31)	YPT31	NA	NA	NA	KO
P38604	Unmodified	-0.156087	0.954818	10	0.258223	0.604467	4.44077	2	TEFYS	TEFYSDTIGLPK	Lanosterol synthase (EC 5.4.99.7) (2,3-epoxysqualene--lanosterol cyclase) (Oxidosqualene--lanosterol cyclase) (OSC)	ERG7	NA	NA	NA	KO
P38682	Unmodified	-0.3159	0.99634	10	0.258223	1.22336	2.1942	2	SNDEG	SNDEGETFATEQTTQQVFQK	ADP-ribosylation factor GTPase-activating protein GLO3 (ARF GAP GLO3)	GLO3	NA	NA	NA	KO
P38687	Unmodified	-0.273468	0.995826	11	0.258223	1.05904	2.53465	2	VAYSP	VAYSPIIATYGNRAEQFLETDSDFAK	Signal recognition particle subunit SRP68 (Signal recognition particle 68 kDa protein homolog)	SRP68	NA	NA	NA	KO
P38715	Unmodified	-0.291558	0.943961	10	0.258223	1.12909	2.37739	2	SSLVT	SSLVTLNNGLK	NADPH-dependent aldose reductase GRE3 (AR) (EC 1.1.1.21) (Genes de respuesta a estres protein 3) (NADPH-dependent aldo-keto reductase GRE3) (Xylose reductase) (EC 1.1.1.-)	GRE3	NA	NA	NA	KO
P38716	Unmodified	-0.144828	0.690617	12	0.258223	0.560863	4.78601	2	VDLST	VDLSTALIHGDDK	Uncharacterized trans-sulfuration enzyme YHR112C	YHR112C	NA	NA	NA	KO
P38736	Unmodified	-0.278846	0.939027	12	0.258223	1.07986	2.48577	2	SSQPS	SSQPSFVTIRGK	Golgi SNAP receptor complex member 1 (Golgi SNARE protein 1) (Protein transport protein GOS1)	GOS1	NA	NA	NA	KO
P38759	Unmodified	-0.275455	0.995218	12	0.258223	1.06673	2.51637	1	MLLLA	MLLLALSDAHIPDRATDLPVK	Vacuolar protein sorting-associated protein 29 (Carboxypeptidase Y-deficient protein 11) (Vesicle protein sorting 29)	VPS29	NA	NA	NA	KO
P38768	Unmodified	-0.2868	0.993685	12	0.258223	1.11067	2.41683	2	ADFLL	ADFLLRPIK	Protein interacting with Hsp90 1 (Nucleolar protein 17)	PIH1	NA	NA	NA	KO
P38788	Unmodified	-0.273812	0.996742	12	0.258223	1.06037	2.53147	2	SSPVI	SSPVIGITFGNTSSSIAYINPK	Ribosome-associated complex subunit SSZ1 (DnaK-related protein SSZ1) (Heat shock protein 70 homolog SSZ1) (Pleiotropic drug resistance protein 13)	SSZ1	NA	NA	NA	KO
P38792	Unmodified	-0.208566	0.967408	12	0.258223	0.807696	3.3234	2	SEVIT	SEVITITK	Exosome complex component RRP4 (Ribosomal RNA-processing protein 4)	RRP4	NA	NA	NA	KO
P38810	Unmodified	-0.247209	0.91445	7	0.258223	0.957348	2.80389	2	SQQNI	SQQNILAASVSALSLDESTVHTGGASSK	SED5-binding protein 3 (Lethal with SEC13 protein 1) (SEC24-related protein 3)	SFB3	NA	NA	NA	KO
P38817	Unmodified	-0.348733	0.99741	12	0.258223	1.35051	1.98762	2	SHPHS	SHPHSHSIYLSELPVRK	ADP-ribosylation factor-binding protein GGA2 (Golgi-localized, gamma ear-containing, ARF-binding protein 2)	GGA2	NA	NA	NA	KO
P38822	Unmodified	-0.243325	0.992947	11	0.258223	0.942307	2.84864	2	SADLS	SADLSIGNEIK	Protein BZZ1 (LAS17-binding protein 7)	BZZ1	NA	NA	NA	KO
P38829	Unmodified	-0.404752	0.994457	12	0.258223	1.56745	1.71253	2	SEFLN	SEFLNENPDILEENQLPTRK	MIP18 family protein YHR122W	YHR122W	NA	NA	NA	KO
P38845	Unmodified	-0.296324	0.956888	6	0.258223	1.14755	2.33915	2	SSELM	SSELMFNYTFSWPAGPK	Cruciform DNA-recognizing protein 1 [Cleaved into: CRP1 short N-terminal subpeptide; CRP1 short C-terminal subpeptide]	CRP1	NA	NA	NA	KO
P38874	Unmodified	-0.285186	0.995211	12	0.258223	1.10442	2.43051	2	ASSSH	ASSSHNPVILLK	Elongator complex protein 5 (Gamma-toxin target 5) (HAT-associated protein 2) (Protein IKI1)	IKI1	NA	NA	NA	KO
P38879	Unmodified	-0.396988	0.990032	12	0.258223	1.53738	1.74602	2	SAIPE	SAIPENANVTVLNK	Nascent polypeptide-associated complex subunit alpha (NAC-alpha) (Alpha-NAC) (GAL4 DNA-binding enhancer protein 2)	EGD2	NA	NA	NA	KO
P38972	Unmodified	-0.246282	0.998002	12	0.258223	0.953756	2.81445	2	TDYIL	TDYILPGPK	Phosphoribosylformylglycinamidine synthase (FGAM synthase) (FGAMS) (EC 6.3.5.3) (Formylglycinamide ribonucleotide amidotransferase) (FGAR amidotransferase) (FGAR-AT) (Formylglycinamide ribotide amidotransferase)	ADE6	NA	NA	NA	KO
P39076	Unmodified	-0.320238	0.952099	11	0.258223	1.24016	2.16448	2	SVQIF	SVQIFGDQVTEERAENARLSAFVGAIAVGDLVK	T-complex protein 1 subunit beta (TCP-1-beta) (CCT-beta)	CCT2	NA	NA	NA	KO
P39079	Unmodified	-0.289837	0.989383	12	0.258223	1.12243	2.3915	2	SLQLL	SLQLLNPK	T-complex protein 1 subunit zeta (TCP-1-zeta) (CCT-zeta)	CCT6	NA	NA	NA	KO
P39102	Unmodified	-0.269512	0.986154	8	0.258223	1.04372	2.57186	2	SGSDR	SGSDRGDRLYDVLGVTRDATVQEIK	DnaJ protein homolog XDJ1	XDJ1	NA	NA	NA	KO
P39516	Unmodified	-0.300183	0.946342	12	0.258223	1.1625	2.30908	2	ANDLV	ANDLVQARDNSQVFGVARIYASFNDTFVHVTDLSGK	40S ribosomal protein S14-B (RP59B) (Small ribosomal subunit protein uS11-B)	RPS14B	NA	NA	NA	KO
P39517	Unmodified	-0.352138	0.995194	10	0.258223	1.3637	1.9684	2	GSINN	GSINNNFNTNNNSNTDLDRDWK	ATP-dependent RNA helicase DHH1 (EC 3.6.4.13) (DExD/H-box helicase 1)	DHH1	NA	NA	NA	KO
P39518	Unmodified	-0.122726	0.930989	11	0.258223	0.475271	5.64793	2	AAPDY	AAPDYALTDLIESDPRFESLK	Long-chain-fatty-acid--CoA ligase 2 (EC 6.2.1.3) (Fatty acid activator 2) (Long-chain acyl-CoA synthetase 2)	FAA2	NA	NA	NA	KO
P39704	Unmodified	-0.313249	0.98378	12	0.258223	1.2131	2.21277	1	SSSYA	SSSYAPVAISLPAFSK	Protein ERP2	ERP2	SIGNAL 1..25; /evidence="ECO:0000255"	NA	NA	KO
P39936	Unmodified	-0.266681	0.967033	12	0.258223	1.03276	2.59916	2	TDQRG	TDQRGPPPPHPQQANGYK	Eukaryotic initiation factor 4F subunit p130 (eIF-4F p130) (eIF4F p130) (eIF4G2) (mRNA cap-binding protein complex subunit p130)	TIF4632	NA	NA	NA	KO
P39937	Unmodified	-0.220251	0.985127	9	0.258223	0.852948	3.14708	1	MTYEI	MTYEIGDRLK	Protein PAC2	PAC2	NA	NA	NA	KO
P39976	Unmodified	-0.252313	0.945381	12	0.258223	0.977114	2.74717	2	TAAHP	TAAHPVAQLTAEAYPK	D-2-hydroxyglutarate--pyruvate transhydrogenase DLD3 (D-2HG--pyruvate transhydrogenase DLD3) (EC 1.1.99.40) ((R)-2-hydroxyglutarate--pyruvate transhydrogenase) (D-lactate dehydrogenase [cytochrome] 3) (EC 1.1.2.4) (D-lactate ferricytochrome C oxidoreductase) (D-LCR)	DLD3	NA	NA	NA	KO
P39993	Unmodified	-0.323801	0.990393	5	0.258223	1.25396	2.14066	2	SDREF	SDREFVTVDPVTIIIK	ARF guanine-nucleotide exchange factor 2	GEA2	NA	NA	NA	KO
P40030	Unmodified	-0.19954	0.836466	12	0.258223	0.772743	3.47373	1	MFSLQ	MFSLQDVITTTK	Ergosterol biosynthetic protein 28	ERG28	NA	NA	NA	KO
P40040	Unmodified	-0.225577	0.970389	12	0.258223	0.873574	3.07278	2	ADYSS	ADYSSLTVVQLK	Protein THO1	THO1	NA	NA	NA	KO
P40046	Unmodified	-0.346384	0.965429	12	0.258223	1.34141	2.0011	2	SSAPL	SSAPLLQRTPGK	Vacuolar transporter chaperone 1 (Negative regulator of CDC42 protein 1) (Phosphate metabolism protein 4)	VTC1	NA	NA	NA	KO
P40072	Unmodified	-0.370812	0.986728	6	0.258223	1.43602	1.86927	2	ARRPD	ARRPDNQNPEGENLRIK	E3 ubiquitin-protein ligase complex SLX5-SLX8 subunit SLX8 (EC 2.3.2.27) (RING-type E3 ubiquitin transferase SLX8) (Synthetic lethal of unknown function protein 8)	SLX8	NA	NA	NA	KO
P40075	Unmodified	-0.262297	0.991407	12	0.258223	1.01578	2.64261	2	SAVEI	SAVEISPDVLVYK	Vesicle-associated membrane protein-associated protein SCS2 (VAMP-associated protein SCS2) (Choline sensitivity suppressor protein 2) (VAP homolog 1)	SCS2	NA	NA	NA	KO
P40078	Unmodified	-0.456514	0.991927	12	0.258223	1.76791	1.51835	2	PQNDY	PQNDYIERHIK	Ribosome biogenesis protein NSA2 (NOP7-associated protein 2)	NSA2	NA	NA	NA	KO
P40079	Unmodified	-0.301704	0.996156	12	0.258223	1.16838	2.29744	2	SELNA	SELNALLK	U3 small nucleolar ribonucleoprotein protein LCP5	LCP5	NA	NA	NA	KO
P40089	Unmodified	-0.258194	0.993218	12	0.258223	0.999889	2.6846	2	SLPEI	SLPEILPLEVIDK	U6 snRNA-associated Sm-like protein LSm5	LSM5	NA	NA	NA	KO
P40302	Acetyl (N-term)	-0.280281	0.990722	8	0.258223	1.08542	2.47304	1	MFRNN	MFRNNYDGDTVTFSPTGRLFQVEYALEAIK	Proteasome subunit alpha type-6 (Macropain subunit PRE5) (Multicatalytic endopeptidase complex subunit PRE5) (Proteasome component PRE5) (Proteinase YSCE subunit PRE5)	PRE5	NA	NA	NA	KO
P40303	Unmodified	-0.2577	0.979579	11	0.258223	0.997974	2.68975	2	SGYDR	SGYDRALSIFSPDGHIFQVEYALEAVK	Proteasome subunit alpha type-4 (Macropain subunit PRE6) (Multicatalytic endopeptidase complex subunit PRE6) (Proteasome component PRE6) (Proteinase YSCE subunit PRE6)	PRE6	NA	NA	NA	KO
P40340	Unmodified	-0.256059	0.999126	6	0.258223	0.991619	2.70698	2	ARNLR	ARNLRNRRGSDVEDASNAK	Tat-binding homolog 7	YTA7	NA	NA	NA	KO
P40348	Acetyl (N-term)	-0.223642	0.908655	8	0.258223	0.86608	3.09936	1	MFEGF	MFEGFGPNK	Replication factor C subunit 2 (Replication factor C2) (Activator 1 41 kDa subunit)	RFC2	NA	NA	NA	KO
P40364	Unmodified	-0.273422	0.969296	5	0.258223	1.05886	2.53508	2	GFYEG	GFYEGDDNDANTK	Mitochondrial peculiar membrane protein 1	MPM1	NA	NA	NA	KO
P40422	Unmodified	-0.265507	0.964741	12	0.258223	1.02821	2.61066	2	SREGF	SREGFQIPTNLDAAAAGTSQARTATLK	DNA-directed RNA polymerases I, II, and III subunit RPABC4 (RNA polymerases I, II, and III subunit ABC4) (ABC10-alpha)	RPC10	NA	NA	NA	KO
P40454	Unmodified	-0.218352	0.979011	9	0.258223	0.845596	3.17444	2	SLDRV	SLDRVDWPHATFSTPVK	Serine/threonine-protein phosphatase 2A activator 1 (EC 5.2.1.8) (Peptidyl-prolyl cis-trans isomerase PTPA-1) (PPIase PTPA-1) (Rotamase PTPA-1) (Phosphotyrosyl phosphatase activator 1)	RRD1	NA	NA	NA	KO
P40507	Unmodified	-0.446068	0.95052	6	0.258223	1.72745	1.5539	2	STLLS	STLLSEVESIDTLPYVK	Protein AIR1 (Arginine methyltransferase-interacting RING finger protein 1)	AIR1	NA	NA	NA	KO
P40970	Unmodified	-0.251998	0.9818	12	0.258223	0.975892	2.75061	2	STPAN	STPANYTRVPLCEPEELPDDIQK	Serine palmitoyltransferase 2 (SPT 2) (EC 2.3.1.50) (Long chain base biosynthesis protein 2)	LCB2	NA	NA	NA	KO
P41057	Unmodified	-0.226853	0.861422	10	0.258223	0.878516	3.05549	2	AHENV	AHENVWFSHPRRYGK	40S ribosomal protein S29-A (S36) (Small ribosomal subunit protein uS14-A) (YS29)	RPS29A	NA	NA	NA	KO
P41058	Unmodified	-0.292122	0.967534	11	0.258223	1.13128	2.3728	2	AHENV	AHENVWFSHPRRFGK	40S ribosomal protein S29-B (S36) (Small ribosomal subunit protein uS14-B) (YS29)	RPS29B	NA	NA	NA	KO
P41543	Unmodified	-0.26244	0.978796	12	0.258223	1.01633	2.64116	1	AQYEP	AQYEPPATWENVDYK	Dolichyl-diphosphooligosaccharide--protein glycosyltransferase subunit 1 (N-linked oligosaccharyl transferase subunit 1) (Oligosaccharyl transferase 64 kDa subunit) (Oligosaccharyl transferase subunit OST1) (Oligosaccharyl transferase subunit alpha)	OST1	SIGNAL 1..22; /evidence="ECO:0000269|PubMed:7860628, ECO:0000269|PubMed:8181570"	NA	NA	KO
P41806	Unmodified	-0.253189	0.990387	11	0.258223	0.980506	2.73766	2	AVDVP	AVDVPRAVINK	Vacuolar ATPase assembly integral membrane protein VMA21	VMA21	NA	NA	NA	KO
P42838	Unmodified	-0.237229	0.976629	9	0.258223	0.918697	2.92185	2	VNFDL	VNFDLGQVGEVFRRK	Alkylphosphocholine resistance protein LEM3 (Brefeldin-A sensitivity protein 3) (Ro-sensitive 3)	LEM3	NA	NA	NA	KO
P42945	Unmodified	-0.281593	0.937969	12	0.258223	1.0905	2.46152	2	SSLSD	SSLSDQLAQVASNNATVALDRK	U3 small nucleolar RNA-associated protein 10 (U3 snoRNA-associated protein 10) (U three protein 10) (U3 protein 10 required for transcription) (t-UTP10)	UTP10	NA	NA	NA	KO
P43593	Unmodified	-0.24909	0.988289	12	0.258223	0.964633	2.78271	2	SGETF	SGETFEFNIRHSGK	Ubiquitin carboxyl-terminal hydrolase 6 (EC 3.4.19.12) (Deubiquitinating enzyme 6) (Ubiquitin thioesterase 6) (Ubiquitin-specific-processing protease 6)	UBP6	NA	NA	NA	KO
P43616	Unmodified	-0.263134	0.978567	12	0.258223	1.01902	2.6342	2	SHSLT	SHSLTSVFQK	Cys-Gly metallodipeptidase DUG1 (EC 3.4.13.-) (Deficient in utilization of glutathione protein 1) (GSH degradosomal complex subunit DUG1)	DUG1	NA	NA	NA	KO
P46676	Unmodified	-0.256127	0.918771	12	0.258223	0.991884	2.70626	2	SENTT	SENTTAPSDNITNEQRLPSGPK	Suppressor of mar1-1 protein (SUM1-1 protein)	SUM1	NA	NA	NA	KO
P46682	Acetyl (N-term)	-0.302309	0.992436	12	0.258223	1.17073	2.29284	2	VDSIH	VDSIHRIASALDTAK	AP-3 complex subunit beta (Adaptor-related protein complex 3 subunit beta) (Beta-3-adaptin) (Clathrin assembly protein complex 3 beta large chain) (Clathrin assembly protein large beta chain)	APL6	NA	NA	NA	KO
P46965	Unmodified	-0.24176	0.989221	12	0.258223	0.936246	2.86708	2	SEILQ	SEILQDVQRK	Signal peptidase complex subunit SPC1 (Microsomal signal peptidase subunit 1)	SPC1	NA	NA	NA	KO
P47013	Unmodified	-0.222691	0.988318	11	0.258223	0.862396	3.1126	2	VDGLN	VDGLNTSNIRK	Dihydrosphingosine 1-phosphate phosphatase LCB3 (EC 3.1.3.-) (Long-chain base protein 3) (Sphingolipid resistance protein 2)	LCB3	NA	NA	NA	KO
P47025	Unmodified	-0.216	0.991221	9	0.258223	0.836485	3.20902	2	SVNDQ	SVNDQITHIGK	Mitochondrial division protein 1 (Mitochondria fission 2 protein)	MDV1	NA	NA	NA	KO
P47068	Unmodified	-0.173715	0.965041	12	0.258223	0.672731	3.99015	2	SEPEV	SEPEVPFK	Myosin tail region-interacting protein MTI1 (Protein BBC1)	BBC1	NA	NA	NA	KO
P47079	Unmodified	-0.316675	0.998119	12	0.258223	1.22636	2.18883	2	SLRLP	SLRLPQNPNAGLFK	T-complex protein 1 subunit theta (TCP-1-theta) (CCT-theta)	CCT8	NA	NA	NA	KO
P47083	Unmodified	-0.328102	0.996263	12	0.258223	1.27062	2.1126	2	SELFG	SELFGVLK	U3 small nucleolar RNA-associated protein MPP10 (U3 snoRNA-associated protein MPP10) (M phase phosphoprotein 10)	MPP10	NA	NA	NA	KO
P47119	Unmodified	-0.28702	0.988043	12	0.258223	1.11152	2.41497	2	SNNEI	SNNEIVFVTGNANK	Inosine triphosphate pyrophosphatase (ITPase) (Inosine triphosphatase) (EC 3.6.1.9) (Hydroxylaminopurine sensitivity protein 1) (Non-canonical purine NTP pyrophosphatase) (Non-standard purine NTP pyrophosphatase) (Nucleoside-triphosphate diphosphatase) (Nucleoside-triphosphate pyrophosphatase) (NTPase)	HAM1	NA	NA	NA	KO
P47131	Acetyl (N-term)	-0.155326	0.933306	9	0.258223	0.601519	4.46253	1	MEHPA	MEHPAYTLSLLTTAGGLMGYYRK	TMEM14 protein homolog YJR085C	YJR085C	NA	NA	NA	KO
P47138	Unmodified	-0.391656	0.96245	11	0.258223	1.51674	1.76978	2	SLVNS	SLVNSLTHYEILRIPSDATQDEIK	Diphthamide biosynthesis protein 4 (J protein type 3)	JJJ3	NA	NA	NA	KO
P47143	Unmodified	-0.287101	0.993948	10	0.258223	1.11184	2.41429	2	TAPLV	TAPLVVLGNPLLDFQADVTAEYLAK	Adenosine kinase (EC 2.7.1.20)	ADO1	NA	NA	NA	KO
P47169	Unmodified	-0.180607	0.883986	9	0.258223	0.699423	3.83787	2	TASDL	TASDLLTLPQLLAQYSSSAPQNK	Sulfite reductase [NADPH] subunit beta (EC 1.8.1.2) (Extracellular mutant protein 17)	MET5	NA	NA	NA	KO
P47771	Unmodified	-0.182041	0.918723	10	0.258223	0.704978	3.80763	2	PTLYT	PTLYTDIEIPQLK	Aldehyde dehydrogenase [NAD(P)+] 1 (EC 1.2.1.3)	ALD2	NA	NA	NA	KO
P48362	Unmodified	-0.260717	0.992559	10	0.258223	1.00966	2.65862	2	TSQLN	TSQLNELVEFLHSPQPAVRQIAIDNLVGFSAGPTSK	Protein HGH1 (HMG1/2 protein homolog)	HGH1	NA	NA	NA	KO
P48510	Unmodified	-0.273178	0.923699	11	0.258223	1.05791	2.53735	2	SLNIH	SLNIHIK	Ubiquitin domain-containing protein DSK2	DSK2	NA	NA	NA	KO
P48558	Acetyl (N-term)	-0.299241	0.984494	5	0.258223	1.15885	2.31635	2	SGPPP	SGPPPPYEEQSSHLYGQPASSQDGNAFIPEDFK	Bax inhibitor 1 (BH3 domain-containing protein BXI1)	BXI1	NA	NA	NA	KO
P48567	Acetyl (N-term)	-0.309474	0.994029	7	0.258223	1.19848	2.23976	1	MNGIF	MNGIFAIEK	tRNA pseudouridine synthase 4 (EC 5.4.99.25) (tRNA pseudouridine(55) synthase) (Psi55 synthase) (tRNA pseudouridylate synthase 4) (tRNA-uridine isomerase 4)	PUS4	NA	NA	NA	KO
P48589	Unmodified	-0.337051	0.839691	12	0.258223	1.30527	2.05651	2	SDVEE	SDVEEVVEVQEETVVEQTAEVTIEDALK	40S ribosomal protein S12 (Small ribosomal subunit protein eS12)	RPS12	NA	NA	NA	KO
P49334	Unmodified	-0.278666	0.998422	12	0.258223	1.07917	2.48738	2	VELTE	VELTEIK	Mitochondrial import receptor subunit TOM22 (Mitochondrial 17 kDa assembly protein) (Mitochondrial 22 kDa outer membrane protein) (Protein MAS17) (Translocase of outer membrane 22 kDa subunit)	TOM22	NA	NA	NA	KO
P50094	Unmodified	-0.331864	0.974154	12	0.258223	1.28518	2.08865	2	SAAPL	SAAPLDYK	Inosine-5'-monophosphate dehydrogenase 4 (IMP dehydrogenase 4) (IMPD 4) (IMPDH 4) (EC 1.1.1.205)	IMD4	NA	NA	NA	KO
P50101	Unmodified	-0.196604	0.891007	12	0.258223	0.761373	3.5256	2	SSEDE	SSEDELGSIGTVFPGSPIDK	Ubiquitin carboxyl-terminal hydrolase 15 (EC 3.4.19.12) (Deubiquitinating enzyme 15) (Ubiquitin thioesterase 15) (Ubiquitin-specific-processing protease 15)	UBP15	NA	NA	NA	KO
P50107	Unmodified	-0.341677	0.993106	12	0.258223	1.32319	2.02866	2	STDST	STDSTRYPIQIEK	Lactoylglutathione lyase (EC 4.4.1.5) (Aldoketomutase) (Glyoxalase I) (Glx I) (Ketone-aldehyde mutase) (Methylglyoxalase) (S-D-lactoylglutathione methylglyoxal lyase)	GLO1	NA	NA	NA	KO
P50623	Unmodified	-0.309114	0.993288	12	0.258223	1.19708	2.24237	2	SSLCL	SSLCLQRLQEERK	SUMO-conjugating enzyme UBC9 (EC 2.3.2.-) (RING-type E3 SUMO transferase UBC9) (Ubiquitin carrier protein 9) (Ubiquitin-conjugating enzyme E2-18 kDa) (Ubiquitin-protein ligase)	UBC9	NA	NA	NA	KO
P51996	Unmodified	-0.205108	0.991968	9	0.258223	0.794307	3.37942	2	SNEDY	SNEDYGYDYDYLFK	GTP-binding protein YPT32/YPT11 (Rab GTPase YPT32)	YPT32	NA	NA	NA	KO
P52488	Unmodified	-0.231321	0.990621	12	0.258223	0.895818	2.99648	2	PRETS	PRETSLVTIIGEDSYK	Ubiquitin-activating enzyme E1-like (Polymerase-interacting protein 2) (SMT3-activating enzyme subunit 2)	UBA2	NA	NA	NA	KO
P52489	Unmodified	-0.154232	0.928247	12	0.258223	0.59728	4.4942	2	PESRL	PESRLQRLANLK	Pyruvate kinase 2 (PK 2) (EC 2.7.1.40)	PYK2	NA	NA	NA	KO
P52870	Unmodified	-0.296188	0.998626	12	0.258223	1.14703	2.34023	2	SSPTP	SSPTPPGGQRTLQK	Protein transport protein SBH1 (Sec61 complex subunit SBH1) (Sec61 complex subunit beta)	SBH1	NA	NA	NA	KO
P53040	Unmodified	-0.302984	0.974404	5	0.258223	1.17334	2.28773	2	STQQQ	STQQQSYTIWSPQDTVK	Transcription initiation factor TFIID subunit 6 (TBP-associated factor 6) (TBP-associated factor 60 kDa) (TAFII-60) (TAFII60)	TAF6	NA	NA	NA	KO
P53067	Acetyl (N-term)	-0.295808	0.995948	4	0.258223	1.14555	2.34324	1	MDINE	MDINELIIGAQSADK	Importin subunit beta-5 (114 kDa karyopherin) (Karyopherin subunit beta-5) (Karyopherin-114)	KAP114	NA	NA	NA	KO
P53073	Unmodified	-0.28176	0.969351	9	0.258223	1.09115	2.46006	2	SEQEP	SEQEPYEWAK	ER membrane protein complex subunit 4	EMC4	NA	NA	NA	KO
P53095	Unmodified	-0.127031	0.91356	7	0.258223	0.491942	5.45653	2	SDVLS	SDVLSQYK	D-serine dehydratase (EC 4.3.1.18) (D-serine deaminase) (DSD)	DSD1	NA	NA	NA	KO
P53144	Unmodified	-0.396849	0.968733	5	0.258223	1.53685	1.74663	2	TAVNI	TAVNIWKPEDNIPREILAILSK	5'-deoxynucleotidase YGK1 (EC 3.1.3.89)	YGK1	NA	NA	NA	KO
P53154	Unmodified	-0.246568	0.982398	12	0.258223	0.954864	2.81118	2	SLISI	SLISILSPLITSEGLDSRIK	Glycerol uptake protein 1	GUP1	NA	NA	NA	KO
P53193	Unmodified	-0.132128	0.939608	7	0.258223	0.511681	5.24604	1	TSTFY	TSTFYELFPK	J-type co-chaperone JAC1, mitochondrial (J-type accessory chaperone 1)	JAC1	NA	TRANSIT 1..10; /note="Mitochondrion"; /evidence="ECO:0000269|PubMed:11171977"	NA	KO
P53201	Unmodified	-0.281903	0.994934	12	0.258223	1.09171	2.45881	2	SSSDI	SSSDIFDVLNIK	SWR1-complex protein 4 (ESA1-associated factor 2)	SWC4	NA	NA	NA	KO
P53235	Unmodified	-0.235903	0.900613	10	0.258223	0.913562	2.93828	2	SSQFF	SSQFFLK	Eukaryotic translation initiation factor 2A (eIF-2A)	YGR054W	NA	NA	NA	KO
P53256	Unmodified	-0.218729	0.987213	10	0.258223	0.847055	3.16897	2	SVQAE	SVQAEIGILDHVDGSSEFVSQDTK	Exosome complex component RRP46 (Ribosomal RNA-processing protein 46)	RRP46	NA	NA	NA	KO
P53258	Unmodified	-0.23134	0.990235	12	0.258223	0.895892	2.99623	2	SFFDS	SFFDSLRQK	GTPase-activating protein GYP2 (MAC1-dependent regulator) (Protein MIC1)	MDR1	NA	NA	NA	KO
P53615	Unmodified	-0.483158	0.792539	11	0.258223	1.87109	1.43462	2	SATES	SATESSSIFTLSHNSNLQDILAANAK	Carbonic anhydrase (EC 4.2.1.1) (Carbonate dehydratase) (Non-classical export protein 3)	NCE103	NA	NA	NA	KO
P53724	Unmodified	-0.170071	0.996828	4	0.258223	0.65862	4.07564	2	LHCTQ	LHCTQVCLSALTK	54S ribosomal protein L50, mitochondrial (Mitochondrial large ribosomal subunit protein bL9m)	MRPL50	NA	NA	NA	KO
P53731	Unmodified	-0.237158	0.967512	11	0.258223	0.918425	2.92272	2	LHLQP	LHLQPQNLLIQK	Actin-related protein 2/3 complex subunit 2 (Arp2/3 complex 34 kDa subunit) (p34-ARC)	ARC35	NA	NA	NA	KO
P53878	Unmodified	-0.296694	0.996734	12	0.258223	1.14898	2.33623	2	PLNII	PLNIIGTALLDGTDK	Uncharacterized oxidoreductase YNL181W (EC 1.-.-.-)	YNL181W	NA	NA	NA	KO
P53900	Acetyl (N-term)	-0.275071	0.974995	8	0.258223	1.06525	2.51988	1	MELLP	MELLPQGQRNNTQVTFEDQQK	Prefoldin subunit 4 (Genes involved in microtubule biogenesis protein 3) (Gim complex subunit 3) (GimC subunit 3)	GIM3	NA	NA	NA	KO
P53902	Unmodified	-0.214043	0.994047	8	0.258223	0.828907	3.23836	1	MMQVA	MMQVATSVMVRLFYQK	Putative uncharacterized protein YNL150W	YNL150W	NA	NA	NA	KO
P53946	Unmodified	-0.218257	0.90976	8	0.258223	0.845226	3.17583	2	SSRDA	SSRDASLTPLK	Actin-related protein 5 (Actin-like protein ARP5)	ARP5	NA	NA	NA	KO
P54791	Unmodified	-0.330135	0.974215	6	0.258223	1.27849	2.09959	2	TISEA	TISEARLSPQVNLLPIK	Origin recognition complex subunit 4 (Origin recognition complex 56 kDa subunit)	ORC4	NA	NA	NA	KO
P54861	Unmodified	-0.198002	0.910329	12	0.258223	0.766787	3.50071	2	ASLED	ASLEDLIPTVNK	Dynamin-related protein DNM1 (EC 3.6.5.5)	DNM1	NA	NA	NA	KO
P57744	Unmodified	-0.230457	0.990679	12	0.258223	0.892474	3.0077	2	SSLST	SSLSTSDLASLDDTSK	Mitochondrial import inner membrane translocase subunit TIM8	TIM8	NA	NA	NA	KO
P60010	Acetyl (N-term)	-0.27064	0.987249	10	0.258223	1.04809	2.56114	1	MDSEV	MDSEVAALVIDNGSGMCK	Actin	ACT1	NA	NA	NA	KO
P69771	Unmodified	-0.294658	0.938214	12	0.258223	1.1411	2.35238	2	SRNSA	SRNSAAGLENTLFQLK	Vacuolar protein-sorting-associated protein 46 (Charged multivesicular body protein 1) (DOA4-independent degradation protein 2) (Fifty two inhibitor 1)	DID2	NA	NA	NA	KO
P69850	Acetyl (N-term)	-0.238162	0.963336	10	0.258223	0.922312	2.9104	1	MEHNL	MEHNLSPLQQEVLDK	DASH complex subunit DAD3 (DUO1 and DAM1-interacting protein 3) (Outer kinetochore protein DAD3)	DAD3	NA	NA	NA	KO
P80210	Unmodified	-0.150917	0.704922	10	0.258223	0.584443	4.59291	2	VNVVL	VNVVLGSQWGDEGK	Adenylosuccinate synthetase (AMPSase) (AS-synthetase) (AdSS) (EC 6.3.4.4) (IMP--aspartate ligase)	ADE12	NA	NA	NA	KO
P87108	Unmodified	-0.266849	0.994334	12	0.258223	1.03341	2.59752	2	SFLGF	SFLGFGGGQPQLSSQQK	Mitochondrial import inner membrane translocase subunit TIM10 (Mitochondrial intermembrane protein MRS11)	TIM10	NA	NA	NA	KO
P89102	Acetyl (N-term)	-0.22043	0.930723	9	0.258223	0.853643	3.14452	1	MDRFQ	MDRFQIGDEQLLRFYQLK	Exocyst complex component SEC5	SEC5	NA	NA	NA	KO
Q00055	Unmodified	-0.203406	0.972374	12	0.258223	0.787715	3.4077	2	SAAAD	SAAADRLNLTSGHLNAGRK	Glycerol-3-phosphate dehydrogenase [NAD(+)] 1 (EC 1.1.1.8)	GPD1	NA	NA	NA	KO
Q00362	Unmodified	-0.199865	0.978269	10	0.258223	0.774002	3.46808	2	AQNNF	AQNNFDFK	Protein phosphatase PP2A regulatory subunit B (Cell division control protein 55) (PR55)	CDC55	NA	NA	NA	KO
Q00955	Unmodified	-0.370253	0.986448	12	0.258223	1.43385	1.87209	2	SEESL	SEESLFESSPQK	Acetyl-CoA carboxylase (ACC) (EC 6.4.1.2) (Fatty acid synthetase 3) (mRNA transport-defective protein 7) [Includes: Biotin carboxylase (EC 6.3.4.14)]	ACC1	NA	NA	NA	KO
Q01519	Unmodified	-0.316482	0.979943	11	0.258223	1.22561	2.19016	2	ADQEN	ADQENSPLHTVGFDARFPQQNQTK	Cytochrome c oxidase subunit 12, mitochondrial (Cytochrome c oxidase polypeptide VIb)	COX12	NA	NA	NA	KO
Q01939	Unmodified	-0.263953	0.989413	12	0.258223	1.02219	2.62602	2	TAAVT	TAAVTSSNIVLETHESGIK	26S proteasome regulatory subunit 8 homolog (Protein CIM3) (Protein SUG1) (Tat-binding protein TBY1)	RPT6	NA	NA	NA	KO
Q02196	Unmodified	-0.240097	0.942375	11	0.258223	0.929803	2.88695	2	ATNIT	ATNITWHPNLTYDERK	Adenylyl-sulfate kinase (EC 2.7.1.25) (ATP adenosine-5'-phosphosulfate 3'-phosphotransferase) (Adenosine-5'-phosphosulfate kinase) (APS kinase)	MET14	NA	NA	NA	KO
Q02820	Unmodified	-0.235768	0.941646	12	0.258223	0.913041	2.93995	2	VQYAP	VQYAPFLLGK	Non-classical export protein 1	NCE101	NA	NA	NA	KO
Q02932	Unmodified	-0.239863	0.990517	12	0.258223	0.928898	2.88977	2	ASSLN	ASSLNELNLVQVLEQASNPQHIRSDVQK	Importin beta-like protein KAP120 (Karyopherin-120)	KAP120	NA	NA	NA	KO
Q03048	Unmodified	-0.260367	0.989321	12	0.258223	1.0083	2.6622	2	SRSGV	SRSGVAVADESLTAFNDLK	Cofilin (Actin-depolymerizing factor 1)	COF1	NA	NA	NA	KO
Q03071	Unmodified	-0.195653	0.906463	8	0.258223	0.75769	3.54274	2	SQDFV	SQDFVTLVSK	Elongin-C	ELC1	NA	NA	NA	KO
Q03262	Unmodified	-0.262596	0.929885	8	0.258223	1.01694	2.63959	2	LQGIL	LQGILETVPSDLK	Phosphoribomutase (PRM) (EC 5.4.2.7) (Phosphoglucomutase 3) (PGM 3)	PRM15	NA	NA	NA	KO
Q03305	Unmodified	-0.373974	0.986048	5	0.258223	1.44826	1.85346	2	SELHA	SELHALLTFPERPISQSYYVPK	Protein arginine N-methyltransferase 2 (EC 2.1.1.-) (Protein-arginine N5-methyltransferase) (Type IV protein arginine N-methyltransferase) (Type IV PRMT)	RMT2	NA	NA	NA	KO
Q03322	Acetyl (N-term)	-0.32797	0.990067	8	0.258223	1.2701	2.11345	1	MNNSE	MNNSEDPFQQVVK	t-SNARE affecting a late Golgi compartment protein 1 (Syntaxin TLG1)	TLG1	NA	NA	NA	KO
Q03361	Unmodified	-0.19014	0.947671	9	0.258223	0.736342	3.64545	2	VVRDQ	VVRDQDEALRNSYK	Uncharacterized protein JIP4 (Jumonji-interacting protein 4)	JIP4	NA	NA	NA	KO
Q03533	Unmodified	-0.345951	0.979574	8	0.258223	1.33974	2.0036	2	TTASS	TTASSSASQLQQRLPEEK	Serine/threonine-protein kinase TDA1 (Topoisomerase I damage affected protein 1) (EC 2.7.11.1)	TDA1	NA	NA	NA	KO
Q03579	Unmodified	-0.275757	0.988574	12	0.258223	1.0679	2.51362	2	SQPTP	SQPTPIITTK	Ceramide synthase subunit LIP1 (LAG1/LAC1-interacting protein 1)	LIP1	NA	NA	NA	KO
Q03629	Unmodified	-0.238748	0.995785	12	0.258223	0.924582	2.90326	2	SANVQ	SANVQEAANAAIEPASFVK	Uncharacterized protein YML079W	YML079W	NA	NA	NA	KO
Q03707	Acetyl (N-term)	-0.351403	0.98179	5	0.258223	1.36085	1.97252	1	MNSDL	MNSDLEYLEDGFDPNSMK	Inner nuclear membrane protein SRC1 (Helix-extension-helix domain-containing protein 1)	SRC1	NA	NA	NA	KO
Q03771	Unmodified	-0.305153	0.998608	12	0.258223	1.18174	2.27147	2	SELEA	SELEATIRQAK	Assembly chaperone of RPL4	ACL4	NA	NA	NA	KO
Q03835	Unmodified	-0.232373	0.944085	11	0.258223	0.899892	2.98291	2	PVIEI	PVIEINDQEQFTYLTTTAAGDK	Monothiol glutaredoxin-3	GRX3	NA	NA	NA	KO
Q03862	Unmodified	-0.318596	0.99305	12	0.258223	1.2338	2.17563	2	ALAIS	ALAISHEDTQILLK	Probable metalloprotease ARX1 (EC 3.-.-.-) (Associated with ribosomal export complex protein 1)	ARX1	NA	NA	NA	KO
Q03954	Unmodified	-0.26549	0.988729	11	0.258223	1.02814	2.61082	2	TDALE	TDALEQSVLALEGTVSVLK	DASH complex subunit SPC19 (19 kDa spindle pole component protein) (Outer kinetochore protein SPC19)	SPC19	NA	NA	NA	KO
Q04066	Unmodified	-0.248284	0.885327	8	0.258223	0.96151	2.79175	2	SNTVR	SNTVRAISPDITLFNK	Kynurenine formamidase (KFA) (KFase) (EC 3.5.1.9) (Arylformamidase) (Biosynthesis of nicotinic acid protein 7) (N-formylkynurenine formamidase) (FKF)	BNA7	NA	NA	NA	KO
Q04067	Unmodified	-0.282786	0.999106	12	0.258223	1.09512	2.45114	2	SEVAP	SEVAPEEIIENADGSRSIITYK	Eukaryotic translation initiation factor 3 subunit G (eIF3g) (Eukaryotic translation initiation factor 3 RNA-binding subunit) (eIF-3 RNA-binding subunit) (Translation initiation factor eIF3 p33 subunit) (eIF3 p33)	TIF35	NA	NA	NA	KO
Q04087	Unmodified	-0.226571	0.993813	4	0.258223	0.877425	3.05929	2	TTLLQ	TTLLQLLSNYYK	Monopolin complex subunit LRS4 (Loss of rDNA silencing protein 4)	LRS4	NA	NA	NA	KO
Q04213	Unmodified	-0.301394	0.930663	10	0.258223	1.16718	2.29981	2	SEAIF	SEAIFQPTDIVLAK	ISWI one complex protein 4	IOC4	NA	NA	NA	KO
Q04228	Unmodified	-0.228166	0.968289	12	0.258223	0.883599	3.03791	2	PVVNH	PVVNHEDSEFHLSHTEEDK	UBX domain-containing protein 2 (Secretion lowering protein 1)	UBX2	NA	NA	NA	KO
Q04322	Acetyl (N-term)	-0.222616	0.967547	7	0.258223	0.86211	3.11364	1	MNSNE	MNSNEDIHEERIEVPRTPHQTQPEK	Probable GTPase-activating protein GYL1 (GYP5-like protein 1)	GYL1	NA	NA	NA	KO
Q04372	Unmodified	-0.240504	0.960818	12	0.258223	0.93138	2.88206	2	ASVTE	ASVTEQFNDIISLYSTK	Type 2A phosphatase-associated protein 42	TAP42	NA	NA	NA	KO
Q04636	Unmodified	-0.250806	0.995092	12	0.258223	0.971276	2.76368	2	STDFD	STDFDRIYLNQSK	FACT complex subunit POB3 (Facilitates chromatin transcription complex subunit POB3)	POB3	NA	NA	NA	KO
Q04773	Acetyl (N-term)	-0.291968	0.996423	12	0.258223	1.13068	2.37405	1	MDPEL	MDPELQAIREARLAQLK	Uncharacterized protein YMR074C	YMR074C	NA	NA	NA	KO
Q04924	Unmodified	-0.199982	0.757847	11	0.258223	0.774454	3.46605	1	LQQSQ	LQQSQRHIVGVPWEK	Glucosidase 2 subunit beta (Alpha-glucosidase 2 subunit beta) (Alpha-glucosidase II subunit beta) (Glucosidase II subunit beta)	GTB1	SIGNAL 1..20; /evidence="ECO:0000255"	NA	NA	KO
Q05050	Unmodified	-0.203621	0.967719	12	0.258223	0.788547	3.4041	2	SLISA	SLISAVEDRDIHNIGK	Eisosome protein 1	EIS1	NA	NA	NA	KO
Q05788	Unmodified	-0.214712	0.692181	11	0.258223	0.831497	3.22827	2	SDILN	SDILNVSQQREAITK	Purine nucleoside phosphorylase (PNP) (EC 2.4.2.1) (Inosine phosphorylase) (Inosine-guanosine phosphorylase)	PNP1	NA	NA	NA	KO
Q05874	Unmodified	-0.30781	0.93744	10	0.258223	1.19203	2.25187	2	SDIES	SDIESLGEAAGLFEEPEDFLPPPPK	Protein N-terminal and lysine N-methyltransferase EFM7 (EC 2.1.1.-) (Elongation factor methyltransferase 7) (Nicotinamide N-methyltransferase-like protein 1)	NNT1	NA	NA	NA	KO
Q05933	Unmodified	-0.220079	0.946843	11	0.258223	0.852284	3.14953	2	PAYHS	PAYHSTFPVDPNTDRMVGNFALLPLNTK	Actin-related protein 2/3 complex subunit 3 (Arp2/3 complex 21 kDa subunit) (p21-ARC)	ARC18	NA	NA	NA	KO
Q05942	Unmodified	-0.284119	0.994442	12	0.258223	1.10028	2.43964	2	SAGDI	SAGDISAINIK	Ribosome assembly protein 3	RSA3	NA	NA	NA	KO
Q06142	Unmodified	-0.293263	0.992649	10	0.258223	1.1357	2.36357	2	STAEF	STAEFAQLLENSILSPDQNIRLTSETQLK	Importin subunit beta-1 (Importin-95) (Karyopherin subunit beta-1) (Karyopherin-95)	KAP95	NA	NA	NA	KO
Q06151	Unmodified	-0.229182	0.941913	12	0.258223	0.887535	3.02444	2	SQLPT	SQLPTDFASLIK	m7GpppX diphosphatase (EC 3.6.1.59) (DCS-1) (Hint-related 7meGMP-directed hydrolase 1) (Protein Dcs1p) (Scavenger mRNA-decapping enzyme DcpS)	DCS1	NA	NA	NA	KO
Q06178	Acetyl (N-term)	-0.23156	0.949348	9	0.258223	0.896743	2.99339	1	MDPTR	MDPTRAPDFKPPSADEELIPPPDPESK	Nicotinamide/nicotinic acid mononucleotide adenylyltransferase 1 (NMN/NaMN adenylyltransferase 1) (EC 2.7.7.1) (EC 2.7.7.18) (NAD(+) diphosphorylase 1) (NAD(+) pyrophosphorylase 1) (Nicotinamide-nucleotide adenylyltransferase 1) (NMN adenylyltransferase 1) (NMNAT 1) (Nicotinate-nucleotide adenylyltransferase 1) (NaMN adenylyltransferase 1) (NaMNAT 1)	NMA1	NA	NA	NA	KO
Q06287	Unmodified	-0.27465	0.989533	11	0.258223	1.06362	2.52375	2	VEDSR	VEDSRVRDALK	Ribosomal RNA small subunit methyltransferase NEP1 (EC 2.1.1.260) (18S rRNA (pseudouridine(1189)-N1)-methyltransferase) (18S rRNA Psi1189 methyltransferase) (Essential for mitotic growth protein 1) (Nucleolar essential protein 1)	EMG1	NA	NA	NA	KO
Q06336	Unmodified	-0.154307	0.877588	12	0.258223	0.597571	4.49201	2	PQRIE	PQRIELTSEPVRK	ADP-ribosylation factor-binding protein GGA1 (Golgi-localized, gamma ear-containing, ARF-binding protein 1)	GGA1	NA	NA	NA	KO
Q06385	Unmodified	-0.27166	0.984029	7	0.258223	1.05203	2.55153	2	STLQR	STLQRRRVNRADSGDTSSIHSSANNTK	Vacuolar protein sorting-associated protein 74	VPS74	NA	NA	NA	KO
Q06449	Unmodified	-0.3188	0.974011	12	0.258223	1.23459	2.17424	2	SASLI	SASLINRSLTNIRTELDFLK	[PSI+] inducibility protein 3 (LAS seventeen-binding protein 2) (LAS17-binding protein 2)	PIN3	NA	NA	NA	KO
Q06489	Unmodified	-0.294362	0.996932	12	0.258223	1.13995	2.35474	2	SLEAI	SLEAIVFDRSEPENVSVK	Methylthioribose-1-phosphate isomerase (M1Pi) (MTR-1-P isomerase) (EC 5.3.1.23) (S-methyl-5-thioribose-1-phosphate isomerase) (Translation initiation factor eIF-2B subunit alpha/beta/delta-like protein)	MRI1	NA	NA	NA	KO
Q06504	Unmodified	-0.261076	0.982784	12	0.258223	1.01105	2.65496	2	TTIQP	TTIQPFEPVDLFK	N-terminal acetyltransferase B complex catalytic subunit NAT3 (NatB complex subunit NAT3) (EC 2.3.1.254) (NatB Nalpha terminal acetyltransferase 3)	NAT3	NA	NA	NA	KO
Q06512	Unmodified	-0.275799	0.99719	12	0.258223	1.06807	2.51323	2	VLLIS	VLLISEIK	Nucleolar complex protein 4 (U three protein 19) (U3 small nucleolar RNA-associated protein 19) (U3 snoRNA-associated protein 19)	NOC4	NA	NA	NA	KO
Q06523	Unmodified	-0.475749	0.995727	12	0.258223	1.8424	1.45696	2	SGYFS	SGYFSGFSLNK	Uncharacterized protein YPR148C	YPR148C	NA	NA	NA	KO
Q06672	Unmodified	-0.273296	0.942619	7	0.258223	1.05837	2.53625	2	STQYI	STQYIDETAFVQAEQGK	Pre-rRNA-processing protein TSR2 (20S rRNA accumulation protein 2)	TSR2	NA	NA	NA	KO
Q06697	Unmodified	-0.24574	0.988298	12	0.258223	0.951659	2.82065	2	ANSLD	ANSLDRLREHLK	Cell division control protein 73 (RNA polymerase-associated protein CDC73)	CDC73	NA	NA	NA	KO
Q06705	Unmodified	-0.351175	0.992699	12	0.258223	1.35997	1.97379	2	SFDRQ	SFDRQLTEDQEVVLK	Phosphatidylinositol transfer protein CSR1 (CHS5 SPA2 rescue protein 1) (SEC14 homolog protein 2)	CSR1	NA	NA	NA	KO
Q06839	Unmodified	-0.26718	0.92787	7	0.258223	1.03469	2.59431	2	ITQDT	ITQDTPALNPTEEHYLK	PX domain-containing protein YPR097W	YPR097W	NA	NA	NA	KO
Q07362	Unmodified	-0.451692	0.953492	7	0.258223	1.74923	1.53456	2	TTTST	TTTSTTSVDGRTSSTLK	Protein PBP4 (PBP1-binding protein 4)	PBP4	NA	NA	NA	KO
Q07458	Unmodified	-0.201211	0.85854	11	0.258223	0.779215	3.44487	2	SVSEQ	SVSEQDPNRAYRETQSQIYK	Transcriptional regulatory protein RXT3	RXT3	NA	NA	NA	KO
Q07478	Unmodified	-0.282492	0.981154	8	0.258223	1.09399	2.45369	2	SHEGE	SHEGEEDLLEYSDNEQEIQIDASK	ATP-dependent RNA helicase SUB2 (EC 3.6.4.13) (Suppressor of BRR1 protein 2)	SUB2	NA	NA	NA	KO
Q07551	Unmodified	-0.229704	0.958971	12	0.258223	0.889559	3.01756	2	SFHQQ	SFHQQFFTLNNGNK	NADPH-dependent alpha-keto amide reductase (AKR-E) (EC 1.2.1.-) (YKAR)	YDL124W	NA	NA	NA	KO
Q07872	Unmodified	-0.269407	0.978716	7	0.258223	1.04331	2.57287	2	PLLDT	PLLDTFK	Epsin-4	ENT4	NA	NA	NA	KO
Q08208	Unmodified	-0.282413	0.971849	12	0.258223	1.09368	2.45437	2	SSAID	SSAIDNLFGNIDEK	Nucleolar protein 12	NOP12	NA	NA	NA	KO
Q08273	Unmodified	-0.296605	0.948113	6	0.258223	1.14864	2.33693	2	SNEVD	SNEVDRMDVDEDESQNIAQSSNQSAPVETK	RING-box protein HRT1 (RING-box protein 1) (E3 ubiquitin-protein ligase complex SCF subunit HRT1) (High level expression reduces Ty3 transposition protein 1) (Regulator of cullins protein 1)	HRT1	NA	NA	NA	KO
Q08285	Unmodified	-0.240914	0.982121	12	0.258223	0.932969	2.87716	2	STFIF	STFIFPGDSFPVDPTTPVK	Exosome complex component RRP40 (Ribosomal RNA-processing protein 40)	RRP40	NA	NA	NA	KO
Q08686	Unmodified	-0.276501	0.987833	12	0.258223	1.07078	2.50685	2	PLFDL	PLFDLISPK	Thiosulfate sulfurtransferase TUM1 (EC 2.8.1.1) (Thiouridine modification protein 1)	TUM1	NA	NA	NA	KO
Q08816	Unmodified	-0.279111	0.955166	7	0.258223	1.08089	2.48341	2	SEPNT	SEPNTPLHAQPNEQLDLNNLNDLDEK	Uncharacterized protein YOR352W	YOR352W	NA	NA	NA	KO
Q08920	Unmodified	-0.290216	0.989253	12	0.258223	1.1239	2.38838	2	SLEEF	SLEEFDEVK	Nuclear cap-binding protein subunit 2 (20 kDa nuclear cap-binding protein) (NCBP 20 kDa subunit) (CBP20)	CBC2	NA	NA	NA	KO
Q08959	Unmodified	-0.174796	0.938104	12	0.258223	0.676921	3.96545	2	VEIVG	VEIVGHRAFK	Phosphatidylglycerol phospholipase C (EC 3.1.4.-)	PGC1	NA	NA	NA	KO
Q08971	Unmodified	-0.398585	0.997678	12	0.258223	1.54357	1.73902	2	STFNA	STFNAETADNLEDIEK	Protein PBDC1 homolog	YPL225W	NA	NA	NA	KO
Q12018	Unmodified	-0.264416	0.932064	6	0.258223	1.02398	2.62142	2	SETLP	SETLPRSDDLEATWNFIEPGINQILGNEK	Cell division control protein 53 (Cullin-A) (E3 ubiquitin ligase complex SCF subunit CDC53)	CDC53	NA	NA	NA	KO
Q12025	Unmodified	-0.258492	0.994221	12	0.258223	1.00104	2.68151	1	ADILQ	ADILQLSYSDDAK	Endoplasmic reticulum membrane protein complex subunit 10	EMC10	SIGNAL 1..17; /evidence="ECO:0000255"	NA	NA	KO
Q12043	Unmodified	-0.341578	0.997724	7	0.258223	1.3228	2.02925	2	SNTLP	SNTLPVTEFLLSK	Triacylglycerol lipase 5 (TAG lipase 5) (TG lipase 5) (EC 3.1.1.3) (Lipase 5)	TGL5	NA	NA	NA	KO
Q12082	Unmodified	-0.363264	0.903251	9	0.258223	1.40678	1.90811	2	SNILA	SNILAVFNPPPQRELEK	Uncharacterized protein YDL157C, mitochondrial	YDL157C	NA	NA	NA	KO
Q12114	Unmodified	-0.241118	0.987904	12	0.258223	0.933759	2.87472	2	SSVDV	SSVDVLLTVGK	Chitin biosynthesis protein CHS5 (Protein CAL3)	CHS5	NA	NA	NA	KO
Q12122	Unmodified	-0.198949	0.98689	12	0.258223	0.770456	3.48404	2	SENNE	SENNEFQSVTESTTAPTTSNPYGPNPADYLSNVK	Homocitrate synthase, mitochondrial (HCS) (EC 2.3.3.14)	LYS21	NA	TRANSIT 1..?; /note="Mitochondrion"; /evidence="ECO:0000255"	NA	KO
Q12123	Unmodified	-0.0700051	0.893305	12	0.258223	0.271103	9.90139	2	GSQDL	GSQDLASLIGRFK	Inactive diphosphatase DCS2 (Histidine triad protein) (Protein Dcs2p)	DCS2	NA	NA	NA	KO
Q12161	Unmodified	-0.220996	0.989681	12	0.258223	0.855832	3.13648	2	GDELH	GDELHNRLLHQNDGTK	RING finger protein PSH1 (POB3/SPT16 histone-associated protein 1)	PSH1	NA	NA	NA	KO
Q12176	Unmodified	-0.283321	0.982588	12	0.258223	1.09719	2.44651	2	SENNG	SENNGNPLDLSSLRNK	Ribosome biogenesis protein MAK21 (Maintenance of killer protein 21) (Nucleolar complex protein 1)	MAK21	NA	NA	NA	KO
Q12211	Unmodified	-0.205672	0.989362	12	0.258223	0.796489	3.37016	2	SEENL	SEENLRPAYDDQVNEDVYK	tRNA pseudouridine synthase 1 (EC 5.4.99.-) (tRNA pseudouridylate synthase 1) (tRNA-uridine isomerase 1)	PUS1	NA	NA	NA	KO
Q12285	Unmodified	-0.275931	0.992737	12	0.258223	1.06858	2.51203	2	STSAS	STSASGPEHEFVSK	Ubiquitin-like protein MDY2 (Golgi to ER traffic protein 5) (Mating-deficient protein 2) (Translation machinery-associated protein 24)	MDY2	NA	NA	NA	KO
Q12306	Unmodified	-0.302955	0.965807	12	0.258223	1.17323	2.28796	2	SDSEV	SDSEVNQEAKPEVKPEVK	Ubiquitin-like protein SMT3	SMT3	NA	NA	PROPEP 99..101; /id="PRO_0000035964"	KO
Q12365	Unmodified	-0.314961	0.969114	6	0.258223	1.21973	2.20074	2	NQEDN	NQEDNTGGGGIFGLFK	Spindle pole component BBP1 (BFR1-binding protein 1)	BBP1	NA	NA	NA	KO
Q12434	Unmodified	-0.263227	0.986605	12	0.258223	1.01938	2.63326	2	AEEST	AEESTDFSQFEEERNNDQYK	Rho GDP-dissociation inhibitor (Rho GDI)	RDI1	NA	NA	NA	KO
Q12460	Unmodified	-0.281054	0.997695	12	0.258223	1.08842	2.46624	2	APIEY	APIEYLLFEEPTGYAVFK	Nucleolar protein 56 (Ribosome biosynthesis protein SIK1) (Suppressor of I kappa b protein 1)	NOP56	NA	NA	NA	KO
Q12464	Unmodified	-0.238868	0.989748	12	0.258223	0.925046	2.9018	2	SIQTS	SIQTSDPNETSDLK	RuvB-like protein 2 (RUVBL2) (EC 3.6.4.12) (TIP49-homology protein 2) (TIP49b homolog)	RVB2	NA	NA	NA	KO
Q12489	Unmodified	-0.243982	0.974727	9	0.258223	0.944848	2.84098	2	SAQDY	SAQDYYGNSASK	Cysteine-rich and transmembrane domain-containing protein YDL012C	YDL012C	NA	NA	NA	KO
Q12499	Unmodified	-0.31424	0.995081	12	0.258223	1.21693	2.20579	2	AYVLT	AYVLTETSAGYALLK	Nucleolar protein 58 (Nucleolar protein 5)	NOP58	NA	NA	NA	KO
Q12508	Unmodified	-0.168758	0.886014	9	0.258223	0.653536	4.10735	2	SELLD	SELLDSFETEFAK	E3 ubiquitin-protein ligase RMD5 (EC 2.3.2.27) (Glucose-induced degradation protein 2) (Required for meiotic nuclear division protein 5) (Sporulation protein RMD5)	RMD5	NA	NA	NA	KO
Q12522	Unmodified	-0.267702	0.993522	12	0.258223	1.03671	2.58925	2	ATRTQ	ATRTQFENSNEIGVFSK	Eukaryotic translation initiation factor 6 (eIF-6)	TIF6	NA	NA	NA	KO
Q12676	Unmodified	-0.202789	0.905391	12	0.258223	0.785326	3.41807	2	AIELG	AIELGLSRITK	Dihydrofolate synthetase (DHFS) (EC 6.3.2.12)	FOL3	NA	NA	NA	KO
Q3E7Z5	Unmodified	-0.313177	0.960647	12	0.258223	1.21282	2.21328	2	TRDTP	TRDTPEDVSTAGAK	Uncharacterized protein YIL002W-A	YIL002W-A	NA	NA	NA	KO
Q3E846	Unmodified	-0.180724	0.96124	9	0.258223	0.699877	3.83538	2	GLFSF	GLFSFDGGK	Cytochrome c oxidase assembly factor 6	COA6	NA	NA	NA	KO
Q6Q560	Unmodified	-0.261657	0.925575	12	0.258223	1.0133	2.64907	2	PGFTA	PGFTAPTRRQVLSLYK	Protein ISD11 (Iron-sulfur protein biogenesis, desulfurase-interacting protein 11)	ISD11	NA	NA	NA	KO
Q92316	Unmodified	-0.322449	0.986014	10	0.258223	1.24872	2.14963	2	TYEQL	TYEQLYK	Dolichyl-diphosphooligosaccharide--protein glycosyltransferase subunit OST5 (Oligosaccharyl transferase subunit OST5) (Oligosaccharyl transferase 9.5 kDa subunit) (Oligosaccharyl transferase subunit zeta)	OST5	NA	NA	NA	KO
Q99220	Unmodified	-0.341597	0.9885	10	0.258223	1.32288	2.02914	1	LLAPI	LLAPIEDPIVSNK	Protein OS-9 homolog	YOS9	SIGNAL 1..21; /evidence="ECO:0000255"	NA	NA	KO
Q99258	Unmodified	-0.218022	0.983309	11	0.258223	0.844317	3.17925	2	FTPID	FTPIDQAIEHFK	3,4-dihydroxy-2-butanone 4-phosphate synthase (DHBP synthase) (EC 4.1.99.12)	RIB3	NA	NA	NA	KO
Q99287	Unmodified	-0.283773	0.977996	12	0.258223	1.09895	2.44261	2	ADRPA	ADRPAIQLIDEEK	Protein SEY1 (EC 3.6.5.-) (Synthetic enhancer of YOP1 protein)	SEY1	NA	NA	NA	KO
Q99383	Unmodified	-0.312642	0.974972	10	0.258223	1.21074	2.21706	2	SSDEE	SSDEEDFNDIYGDDKPTTTEEVK	Nuclear polyadenylated RNA-binding protein 4 (Cleavage factor IB) (CFIB)	HRP1	NA	NA	NA	KO
Q9P305	Unmodified	-0.318118	0.94095	12	0.258223	1.23195	2.1789	2	SEDLS	SEDLSPTSSRVDLSNPHGFTK	mRNA stability protein IGO2 (Initiation of G zero protein 2)	IGO2	NA	NA	NA	KO

## Sheet: Table S2.1
ID	Sequence	Seq5aa	Start position	Gene names	Protein names	Modifications	adj.Kturnover	Exp
P38768	ADFLLRPIK	ADFLL	2	PIH1	Protein interacting with Hsp90 1 (Nucleolar protein 17)	Unmodified	1.11067	Nterm_KO
P38768	ADFLLRPIK	ADFLL	2	PIH1	Protein interacting with Hsp90 1 (Nucleolar protein 17)	Acetyl (N-term)	0.985344	Nterm_WT
Q01519	ADQENSPLHTVGFDARFPQQNQTK	ADQEN	2	COX12	Cytochrome c oxidase subunit 12, mitochondrial (Cytochrome c oxidase polypeptide VIb)	Unmodified	1.22561	Nterm_KO
Q01519	ADQENSPLHTVGFDARFPQQNQTK	ADQEN	2	COX12	Cytochrome c oxidase subunit 12, mitochondrial (Cytochrome c oxidase polypeptide VIb)	Acetyl (N-term)	0.678443	Nterm_WT
Q99287	ADRPAIQLIDEEK	ADRPA	2	SEY1	Protein SEY1 (EC 3.6.5.-) (Synthetic enhancer of YOP1 protein)	Unmodified	1.09895	Nterm_KO
Q99287	ADRPAIQLIDEEK	ADRPA	2	SEY1	Protein SEY1 (EC 3.6.5.-) (Synthetic enhancer of YOP1 protein)	Acetyl (N-term)	0.289374	Nterm_WT
P38237	AEAVLENVNVPAVVSK	AEAVL	2	UBP14	Ubiquitin carboxyl-terminal hydrolase 14 (EC 3.4.19.12) (Deubiquitinating enzyme 14) (Glucose-induced degradation protein 6) (Ubiquitin thioesterase 14) (Ubiquitin-specific-processing protease 14)	Unmodified	0.944989	Nterm_KO
P38237	AEAVLENVNVPAVVSK	AEAVL	2	UBP14	Ubiquitin carboxyl-terminal hydrolase 14 (EC 3.4.19.12) (Deubiquitinating enzyme 14) (Glucose-induced degradation protein 6) (Ubiquitin thioesterase 14) (Ubiquitin-specific-processing protease 14)	Acetyl (N-term)	0.987295	Nterm_WT
Q12434	AEESTDFSQFEEERNNDQYK	AEEST	2	RDI1	Rho GDP-dissociation inhibitor (Rho GDI)	Unmodified	1.01938	Nterm_KO
Q12434	AEESTDFSQFEEERNNDQYK	AEEST	2	RDI1	Rho GDP-dissociation inhibitor (Rho GDI)	Acetyl (N-term)	1.02578	Nterm_WT
P06634	AELSEQVQNLSINDNNENGYVPPHLRGK	AELSE	2	DED1	ATP-dependent RNA helicase DED1 (EC 3.6.4.13) (DEAD box protein 1)	Unmodified	1.15265	Nterm_KO
P06634	AELSEQVQNLSINDNNENGYVPPHLRGK	AELSE	2	DED1	ATP-dependent RNA helicase DED1 (EC 3.6.4.13) (DEAD box protein 1)	Acetyl (N-term)	1.05654	Nterm_WT
P05744	AESHRLYVK	AESHR	2	RPL33A	60S ribosomal protein L33-A (L37) (Large ribosomal subunit protein eL33-A) (RP47) (YL37)	Unmodified	1.30491	Nterm_KO
P05744	AESHRLYVK	AESHR	2	RPL33A	60S ribosomal protein L33-A (L37) (Large ribosomal subunit protein eL33-A) (RP47) (YL37)	Acetyl (N-term)	1.07302	Nterm_WT
Q12676	AIELGLSRITK	AIELG	2	FOL3	Dihydrofolate synthetase (DHFS) (EC 6.3.2.12)	Unmodified	0.785326	Nterm_KO
Q12676	AIELGLSRITK	AIELG	2	FOL3	Dihydrofolate synthetase (DHFS) (EC 6.3.2.12)	Acetyl (N-term)	0.911849	Nterm_WT
Q03862	ALAISHEDTQILLK	ALAIS	2	ARX1	Probable metalloprotease ARX1 (EC 3.-.-.-) (Associated with ribosomal export complex protein 1)	Unmodified	1.2338	Nterm_KO
Q03862	ALAISHEDTQILLK	ALAIS	2	ARX1	Probable metalloprotease ARX1 (EC 3.-.-.-) (Associated with ribosomal export complex protein 1)	Acetyl (N-term)	1.00083	Nterm_WT
P15891	ALEPIDYTTHSREIDAEYLK	ALEPI	2	ABP1	Actin-binding protein	Unmodified	1.07468	Nterm_KO
P15891	ALEPIDYTTHSREIDAEYLK	ALEPI	2	ABP1	Actin-binding protein	Acetyl (N-term)	1.08745	Nterm_WT
P39516	ANDLVQARDNSQVFGVARIYASFNDTFVHVTDLSGK	ANDLV	2	RPS14B	40S ribosomal protein S14-B (RP59B) (Small ribosomal subunit protein uS11-B)	Unmodified	1.1625	Nterm_KO
P39516	ANDLVQARDNSQVFGVARIYASFNDTFVHVTDLSGK	ANDLV	2	RPS14B	40S ribosomal protein S14-B (RP59B) (Small ribosomal subunit protein uS11-B)	Acetyl (N-term)	0.945085	Nterm_WT
P26755	ASETPRVDPTEISNVNAPVFRIIAQIK	ASETP	2	RFA3	Replication factor A protein 3 (RF-A) (Replication protein A 13 kDa subunit)	Unmodified	1.107	Nterm_KO
P26755	ASETPRVDPTEISNVNAPVFRIIAQIK	ASETP	2	RFA3	Replication factor A protein 3 (RF-A) (Replication protein A 13 kDa subunit)	Acetyl (N-term)	1.14849	Nterm_WT
P54861	ASLEDLIPTVNK	ASLED	2	DNM1	Dynamin-related protein DNM1 (EC 3.6.5.5)	Unmodified	0.766787	Nterm_KO
P54861	ASLEDLIPTVNK	ASLED	2	DNM1	Dynamin-related protein DNM1 (EC 3.6.5.5)	Acetyl (N-term)	0.901031	Nterm_WT
P38011	ASNEVLVLRGTLEGHNGWVTSLATSAGQPNLLLSASRDK	ASNEV	2	ASC1	Guanine nucleotide-binding protein subunit beta-like protein (Receptor for activated C kinase) (Receptor of activated protein kinase C 1) (RACK1) (Small ribosomal subunit protein RACK1)	Unmodified	1.25611	Nterm_KO
P38011	ASNEVLVLRGTLEGHNGWVTSLATSAGQPNLLLSASRDK	ASNEV	2	ASC1	Guanine nucleotide-binding protein subunit beta-like protein (Receptor for activated C kinase) (Receptor of activated protein kinase C 1) (RACK1) (Small ribosomal subunit protein RACK1)	Acetyl (N-term)	1.07017	Nterm_WT
Q02932	ASSLNELNLVQVLEQASNPQHIRSDVQK	ASSLN	2	KAP120	Importin beta-like protein KAP120 (Karyopherin-120)	Unmodified	0.928898	Nterm_KO
Q02932	ASSLNELNLVQVLEQASNPQHIRSDVQK	ASSLN	2	KAP120	Importin beta-like protein KAP120 (Karyopherin-120)	Acetyl (N-term)	1.00246	Nterm_WT
P38874	ASSSHNPVILLK	ASSSH	2	IKI1	Elongator complex protein 5 (Gamma-toxin target 5) (HAT-associated protein 2) (Protein IKI1)	Unmodified	1.10442	Nterm_KO
P38874	ASSSHNPVILLK	ASSSH	2	IKI1	Elongator complex protein 5 (Gamma-toxin target 5) (HAT-associated protein 2) (Protein IKI1)	Acetyl (N-term)	0.975583	Nterm_WT
P31412	ATALYTANDFILISLPQNAQPVTAPGSK	ATALY	2	VMA5	V-type proton ATPase subunit C (V-ATPase subunit C) (V-ATPase 42 kDa subunit) (Vacuolar proton pump subunit C)	Unmodified	1.27309	Nterm_KO
P31412	ATALYTANDFILISLPQNAQPVTAPGSK	ATALY	2	VMA5	V-type proton ATPase subunit C (V-ATPase subunit C) (V-ATPase 42 kDa subunit) (Vacuolar proton pump subunit C)	Acetyl (N-term)	0.958524	Nterm_WT
P33297	ATLEELDAQTLPGDDELDQEILNLSTQELQTRAK	ATLEE	2	RPT5	26S proteasome regulatory subunit 6A (Tat-binding protein homolog 1) (TBP-1)	Unmodified	1.06949	Nterm_KO
P33297	ATLEELDAQTLPGDDELDQEILNLSTQELQTRAK	ATLEE	2	RPT5	26S proteasome regulatory subunit 6A (Tat-binding protein homolog 1) (TBP-1)	Acetyl (N-term)	1.06163	Nterm_WT
P11745	ATLHFVPQHEEEQVYSISGK	ATLHF	2	RNA1	Ran GTPase-activating protein 1 (Protein involved in RNA production/processing)	Unmodified	1.06522	Nterm_KO
P11745	ATLHFVPQHEEEQVYSISGK	ATLHF	2	RNA1	Ran GTPase-activating protein 1 (Protein involved in RNA production/processing)	Acetyl (N-term)	1.11412	Nterm_WT
Q02196	ATNITWHPNLTYDERK	ATNIT	2	MET14	Adenylyl-sulfate kinase (EC 2.7.1.25) (ATP adenosine-5'-phosphosulfate 3'-phosphotransferase) (Adenosine-5'-phosphosulfate kinase) (APS kinase)	Unmodified	0.929803	Nterm_KO
Q02196	ATNITWHPNLTYDERK	ATNIT	2	MET14	Adenylyl-sulfate kinase (EC 2.7.1.25) (ATP adenosine-5'-phosphosulfate 3'-phosphotransferase) (Adenosine-5'-phosphosulfate kinase) (APS kinase)	Acetyl (N-term)	0.980735	Nterm_WT
Q12522	ATRTQFENSNEIGVFSK	ATRTQ	2	TIF6	Eukaryotic translation initiation factor 6 (eIF-6)	Unmodified	1.03671	Nterm_KO
Q12522	ATRTQFENSNEIGVFSK	ATRTQ	2	TIF6	Eukaryotic translation initiation factor 6 (eIF-6)	Acetyl (N-term)	0.962168	Nterm_WT
Q12499	AYVLTETSAGYALLK	AYVLT	2	NOP58	Nucleolar protein 58 (Nucleolar protein 5)	Unmodified	1.21693	Nterm_KO
Q12499	AYVLTETSAGYALLK	AYVLT	2	NOP58	Nucleolar protein 58 (Nucleolar protein 5)	Acetyl (N-term)	1.01848	Nterm_WT
P39517	GSINNNFNTNNNSNTDLDRDWK	GSINN	2	DHH1	ATP-dependent RNA helicase DHH1 (EC 3.6.4.13) (DExD/H-box helicase 1)	Unmodified	1.3637	Nterm_KO
P39517	GSINNNFNTNNNSNTDLDRDWK	GSINN	2	DHH1	ATP-dependent RNA helicase DHH1 (EC 3.6.4.13) (DExD/H-box helicase 1)	Acetyl (N-term)	0.956959	Nterm_WT
P10080	SAEIEEATNAVNNLSINDSEQQPRAPTHK	SAEIE	2	SBP1	Single-stranded nucleic acid-binding protein	Unmodified	0.973233	Nterm_KO
P10080	SAEIEEATNAVNNLSINDSEQQPRAPTHK	SAEIE	2	SBP1	Single-stranded nucleic acid-binding protein	Acetyl (N-term)	1.05541	Nterm_WT
P25567	SAETAAANTATAPVPEVQEQESSK	SAETA	2	SRO9	RNA-binding protein SRO9 (Suppressor of RHO3 protein 9)	Unmodified	0.995375	Nterm_KO
P25567	SAETAAANTATAPVPEVQEQESSK	SAETA	2	SRO9	RNA-binding protein SRO9 (Suppressor of RHO3 protein 9)	Acetyl (N-term)	1.10105	Nterm_WT
P38879	SAIPENANVTVLNK	SAIPE	2	EGD2	Nascent polypeptide-associated complex subunit alpha (NAC-alpha) (Alpha-NAC) (GAL4 DNA-binding enhancer protein 2)	Unmodified	1.53738	Nterm_KO
P38879	SAIPENANVTVLNK	SAIPE	2	EGD2	Nascent polypeptide-associated complex subunit alpha (NAC-alpha) (Alpha-NAC) (GAL4 DNA-binding enhancer protein 2)	Acetyl (N-term)	1.13011	Nterm_WT
P32337	SALPEEVNRTLLQIVQAFASPDNQIRSVAEK	SALPE	2	PSE1	Importin subunit beta-3 (Karyopherin subunit beta-3) (Karyopherin-121) (Protein secretion enhancer 1)	Unmodified	1.12753	Nterm_KO
P32337	SALPEEVNRTLLQIVQAFASPDNQIRSVAEK	SALPE	2	PSE1	Importin subunit beta-3 (Karyopherin subunit beta-3) (Karyopherin-121) (Protein secretion enhancer 1)	Acetyl (N-term)	1.07878	Nterm_WT
Q03629	SANVQEAANAAIEPASFVK	SANVQ	2	YML079W	Uncharacterized protein YML079W	Unmodified	0.924582	Nterm_KO
Q03629	SANVQEAANAAIEPASFVK	SANVQ	2	YML079W	Uncharacterized protein YML079W	Acetyl (N-term)	0.538765	Nterm_WT
P32836	SAPAQNNAEVPTFK	SAPAQ	2	GSP2	GTP-binding nuclear protein GSP2/CNR2	Unmodified	0.452555	Nterm_KO
P32836	SAPAQNNAEVPTFK	SAPAQ	2	GSP2	GTP-binding nuclear protein GSP2/CNR2	Acetyl (N-term)	0.647155	Nterm_WT
P23644	SAPTPLAEASQIPTIPALSPLTAK	SAPTP	2	TOM40	Mitochondrial import receptor subunit TOM40 (Mitochondrial import site protein ISP42) (Translocase of outer membrane 40 kDa subunit)	Unmodified	1.04245	Nterm_KO
P23644	SAPTPLAEASQIPTIPALSPLTAK	SAPTP	2	TOM40	Mitochondrial import receptor subunit TOM40 (Mitochondrial import site protein ISP42) (Translocase of outer membrane 40 kDa subunit)	Acetyl (N-term)	1.04058	Nterm_WT
P32835	SAPAANGEVPTFK	SAPAA	2	GSP1	GTP-binding nuclear protein GSP1/CNR1 (Chromosome stability protein 17) (GTPase Ran homolog) (Genetic suppressor of PRP20-1)	Unmodified	1.23669	Nterm_KO
P32835	SAPAANGEVPTFK	SAPAA	2	GSP1	GTP-binding nuclear protein GSP1/CNR1 (Chromosome stability protein 17) (GTPase Ran homolog) (Genetic suppressor of PRP20-1)	Acetyl (N-term)	0.959736	Nterm_WT
Q12489	SAQDYYGNSASK	SAQDY	2	YDL012C	Cysteine-rich and transmembrane domain-containing protein YDL012C	Unmodified	0.944848	Nterm_KO
Q12489	SAQDYYGNSASK	SAQDY	2	YDL012C	Cysteine-rich and transmembrane domain-containing protein YDL012C	Acetyl (N-term)	1.17606	Nterm_WT
P04801	SASEAGVTEQVK	SASEA	2	THS1	Threonine--tRNA ligase, cytoplasmic (EC 6.1.1.3) (Threonyl-tRNA synthetase) (ThrRS)	Unmodified	0.929119	Nterm_KO
P04801	SASEAGVTEQVK	SASEA	2	THS1	Threonine--tRNA ligase, cytoplasmic (EC 6.1.1.3) (Threonyl-tRNA synthetase) (ThrRS)	Acetyl (N-term)	1.05222	Nterm_WT
Q06449	SASLINRSLTNIRTELDFLK	SASLI	2	PIN3	[PSI+] inducibility protein 3 (LAS seventeen-binding protein 2) (LAS17-binding protein 2)	Unmodified	1.23459	Nterm_KO
Q06449	SASLINRSLTNIRTELDFLK	SASLI	2	PIN3	[PSI+] inducibility protein 3 (LAS seventeen-binding protein 2) (LAS17-binding protein 2)	Acetyl (N-term)	1.13186	Nterm_WT
P53615	SATESSSIFTLSHNSNLQDILAANAK	SATES	2	NCE103	Carbonic anhydrase (EC 4.2.1.1) (Carbonate dehydratase) (Non-classical export protein 3)	Unmodified	1.87109	Nterm_KO
P53615	SATESSSIFTLSHNSNLQDILAANAK	SATES	2	NCE103	Carbonic anhydrase (EC 4.2.1.1) (Carbonate dehydratase) (Non-classical export protein 3)	Acetyl (N-term)	1.2259	Nterm_WT
P23542	SATLFNNIELLPPDALFGIK	SATLF	2	AAT2	Aspartate aminotransferase, cytoplasmic (EC 2.6.1.1) (Transaminase A)	Unmodified	1.04785	Nterm_KO
P23542	SATLFNNIELLPPDALFGIK	SATLF	2	AAT2	Aspartate aminotransferase, cytoplasmic (EC 2.6.1.1) (Transaminase A)	Acetyl (N-term)	0.906389	Nterm_WT
P40075	SAVEISPDVLVYK	SAVEI	2	SCS2	Vesicle-associated membrane protein-associated protein SCS2 (VAMP-associated protein SCS2) (Choline sensitivity suppressor protein 2) (VAP homolog 1)	Unmodified	1.01578	Nterm_KO
P40075	SAVEISPDVLVYK	SAVEI	2	SCS2	Vesicle-associated membrane protein-associated protein SCS2 (VAMP-associated protein SCS2) (Choline sensitivity suppressor protein 2) (VAP homolog 1)	Acetyl (N-term)	1.09035	Nterm_WT
P21825	SAVGPGSNAGASVNGGSATAIATLLRNHK	SAVGP	2	SEC62	Translocation protein SEC62 (Sec62/63 complex 30 kDa subunit)	Unmodified	1.08063	Nterm_KO
P21825	SAVGPGSNAGASVNGGSATAIATLLRNHK	SAVGP	2	SEC62	Translocation protein SEC62 (Sec62/63 complex 30 kDa subunit)	Acetyl (N-term)	1.1001	Nterm_WT
P0CX32	SDAVTIRTRK	SDAVT	2	RPS24B	40S ribosomal protein S24-B (RP50) (Small ribosomal subunit protein eS24-B)	Unmodified	1.14022	Nterm_KO
P0CX32	SDAVTIRTRK	SDAVT	2	RPS24B	40S ribosomal protein S24-B (RP50) (Small ribosomal subunit protein eS24-B)	Acetyl (N-term)	1.16595	Nterm_WT
P15625	SDFQLEILK	SDFQL	2	FRS2	Phenylalanine--tRNA ligase alpha subunit (EC 6.1.1.20) (Phenylalanyl-tRNA synthetase alpha subunit) (PheRS)	Unmodified	1.07011	Nterm_KO
P15625	SDFQLEILK	SDFQL	2	FRS2	Phenylalanine--tRNA ligase alpha subunit (EC 6.1.1.20) (Phenylalanyl-tRNA synthetase alpha subunit) (PheRS)	Acetyl (N-term)	1.08003	Nterm_WT
Q05874	SDIESLGEAAGLFEEPEDFLPPPPK	SDIES	2	NNT1	Protein N-terminal and lysine N-methyltransferase EFM7 (EC 2.1.1.-) (Elongation factor methyltransferase 7) (Nicotinamide N-methyltransferase-like protein 1)	Unmodified	1.19203	Nterm_KO
Q05874	SDIESLGEAAGLFEEPEDFLPPPPK	SDIES	2	NNT1	Protein N-terminal and lysine N-methyltransferase EFM7 (EC 2.1.1.-) (Elongation factor methyltransferase 7) (Nicotinamide N-methyltransferase-like protein 1)	Acetyl (N-term)	1.14938	Nterm_WT
Q05788	SDILNVSQQREAITK	SDILN	2	PNP1	Purine nucleoside phosphorylase (PNP) (EC 2.4.2.1) (Inosine phosphorylase) (Inosine-guanosine phosphorylase)	Unmodified	0.831497	Nterm_KO
Q05788	SDILNVSQQREAITK	SDILN	2	PNP1	Purine nucleoside phosphorylase (PNP) (EC 2.4.2.1) (Inosine phosphorylase) (Inosine-guanosine phosphorylase)	Acetyl (N-term)	0.850489	Nterm_WT
P32602	SDPVELLK	SDPVE	2	SEC17	Alpha-soluble NSF attachment protein (SNAP-alpha) (N-ethylmaleimide-sensitive factor attachment protein alpha) (Vesicular-fusion protein SEC17) (alpha-SNAP chaperone)	Unmodified	0.85115	Nterm_KO
P32602	SDPVELLK	SDPVE	2	SEC17	Alpha-soluble NSF attachment protein (SNAP-alpha) (N-ethylmaleimide-sensitive factor attachment protein alpha) (Vesicular-fusion protein SEC17) (alpha-SNAP chaperone)	Acetyl (N-term)	1.43732	Nterm_WT
P32832	SDSEGGLASEVEHEK	SDSEG	2	NPL6	Chromatin structure-remodeling complex subunit RSC7 (Nuclear protein localization protein 6) (Remodel the structure of chromatin complex subunit 7)	Unmodified	0.813769	Nterm_KO
P32832	SDSEGGLASEVEHEK	SDSEG	2	NPL6	Chromatin structure-remodeling complex subunit RSC7 (Nuclear protein localization protein 6) (Remodel the structure of chromatin complex subunit 7)	Acetyl (N-term)	1.13264	Nterm_WT
P26783	SDTEAPVEVQEDFEVVEEFTPVVLATPIPEEVQQAQTEIK	SDTEA	2	RPS5	40S ribosomal protein S5 (RP14) (S2) (Small ribosomal subunit protein uS7) (YS8)	Unmodified	1.34777	Nterm_KO
P26783	SDTEAPVEVQEDFEVVEEFTPVVLATPIPEEVQQAQTEIK	SDTEA	2	RPS5	40S ribosomal protein S5 (RP14) (S2) (Small ribosomal subunit protein uS7) (YS8)	Acetyl (N-term)	1.16735	Nterm_WT
P48589	SDVEEVVEVQEETVVEQTAEVTIEDALK	SDVEE	2	RPS12	40S ribosomal protein S12 (Small ribosomal subunit protein eS12)	Unmodified	1.30527	Nterm_KO
P48589	SDVEEVVEVQEETVVEQTAEVTIEDALK	SDVEE	2	RPS12	40S ribosomal protein S12 (Small ribosomal subunit protein eS12)	Acetyl (N-term)	0.987582	Nterm_WT
Q04213	SEAIFQPTDIVLAK	SEAIF	2	IOC4	ISWI one complex protein 4	Unmodified	1.16718	Nterm_KO
Q04213	SEAIFQPTDIVLAK	SEAIF	2	IOC4	ISWI one complex protein 4	Acetyl (N-term)	1.02431	Nterm_WT
P07285	SEATLLSYTK	SEATL	2	TRP4	Anthranilate phosphoribosyltransferase (EC 2.4.2.18)	Unmodified	0.656331	Nterm_KO
P07285	SEATLLSYTK	SEATL	2	TRP4	Anthranilate phosphoribosyltransferase (EC 2.4.2.18)	Acetyl (N-term)	0.654995	Nterm_WT
Q9P305	SEDLSPTSSRVDLSNPHGFTK	SEDLS	2	IGO2	mRNA stability protein IGO2 (Initiation of G zero protein 2)	Unmodified	1.23195	Nterm_KO
Q9P305	SEDLSPTSSRVDLSNPHGFTK	SEDLS	2	IGO2	mRNA stability protein IGO2 (Initiation of G zero protein 2)	Acetyl (N-term)	1.15099	Nterm_WT
Q12211	SEENLRPAYDDQVNEDVYK	SEENL	2	PUS1	tRNA pseudouridine synthase 1 (EC 5.4.99.-) (tRNA pseudouridylate synthase 1) (tRNA-uridine isomerase 1)	Unmodified	0.796489	Nterm_KO
Q12211	SEENLRPAYDDQVNEDVYK	SEENL	2	PUS1	tRNA pseudouridine synthase 1 (EC 5.4.99.-) (tRNA pseudouridylate synthase 1) (tRNA-uridine isomerase 1)	Acetyl (N-term)	0.837065	Nterm_WT
Q00955	SEESLFESSPQK	SEESL	2	ACC1	Acetyl-CoA carboxylase (ACC) (EC 6.4.1.2) (Fatty acid synthetase 3) (mRNA transport-defective protein 7) [Includes: Biotin carboxylase (EC 6.3.4.14)]	Unmodified	1.43385	Nterm_KO
Q00955	SEESLFESSPQK	SEESL	2	ACC1	Acetyl-CoA carboxylase (ACC) (EC 6.4.1.2) (Fatty acid synthetase 3) (mRNA transport-defective protein 7) [Includes: Biotin carboxylase (EC 6.3.4.14)]	Acetyl (N-term)	1.28885	Nterm_WT
P38829	SEFLNENPDILEENQLPTRK	SEFLN	2	YHR122W	MIP18 family protein YHR122W	Unmodified	1.56745	Nterm_KO
P38829	SEFLNENPDILEENQLPTRK	SEFLN	2	YHR122W	MIP18 family protein YHR122W	Acetyl (N-term)	0.784551	Nterm_WT
P35207	SEGFSSSSIQELYQSLK	SEGFS	2	SKI2	Antiviral helicase SKI2 (EC 3.6.4.13) (Superkiller protein 2)	Unmodified	0.681158	Nterm_KO
P35207	SEGFSSSSIQELYQSLK	SEGFS	2	SKI2	Antiviral helicase SKI2 (EC 3.6.4.13) (Superkiller protein 2)	Acetyl (N-term)	0.903416	Nterm_WT
P10081	SEGITDIEESQIQTNYDK	SEGIT	2	TIF1	ATP-dependent RNA helicase eIF4A (EC 3.6.4.13) (Eukaryotic initiation factor 4A) (eIF-4A) (Stimulator factor I 37 kDa component) (Translation initiation factor 1/2) (p37)	Unmodified	1.072	Nterm_KO
P10081	SEGITDIEESQIQTNYDK	SEGIT	2	TIF1	ATP-dependent RNA helicase eIF4A (EC 3.6.4.13) (Eukaryotic initiation factor 4A) (eIF-4A) (Stimulator factor I 37 kDa component) (Translation initiation factor 1/2) (p37)	Acetyl (N-term)	1.00632	Nterm_WT
P46965	SEILQDVQRK	SEILQ	2	SPC1	Signal peptidase complex subunit SPC1 (Microsomal signal peptidase subunit 1)	Unmodified	0.936246	Nterm_KO
P46965	SEILQDVQRK	SEILQ	2	SPC1	Signal peptidase complex subunit SPC1 (Microsomal signal peptidase subunit 1)	Acetyl (N-term)	1.07064	Nterm_WT
Q03771	SELEATIRQAK	SELEA	2	ACL4	Assembly chaperone of RPL4	Unmodified	1.18174	Nterm_KO
Q03771	SELEATIRQAK	SELEA	2	ACL4	Assembly chaperone of RPL4	Acetyl (N-term)	0.976432	Nterm_WT
Q03305	SELHALLTFPERPISQSYYVPK	SELHA	2	RMT2	Protein arginine N-methyltransferase 2 (EC 2.1.1.-) (Protein-arginine N5-methyltransferase) (Type IV protein arginine N-methyltransferase) (Type IV PRMT)	Unmodified	1.44826	Nterm_KO
Q03305	SELHALLTFPERPISQSYYVPK	SELHA	2	RMT2	Protein arginine N-methyltransferase 2 (EC 2.1.1.-) (Protein-arginine N5-methyltransferase) (Type IV protein arginine N-methyltransferase) (Type IV PRMT)	Acetyl (N-term)	1.04773	Nterm_WT
P40079	SELNALLK	SELNA	2	LCP5	U3 small nucleolar ribonucleoprotein protein LCP5	Unmodified	1.16838	Nterm_KO
P40079	SELNALLK	SELNA	2	LCP5	U3 small nucleolar ribonucleoprotein protein LCP5	Acetyl (N-term)	0.952101	Nterm_WT
P25617	SENHVPAWK	SENHV	2	YCR016W	Uncharacterized protein YCR016W	Unmodified	0.963776	Nterm_KO
P25617	SENHVPAWK	SENHV	2	YCR016W	Uncharacterized protein YCR016W	Acetyl (N-term)	0.890805	Nterm_WT
Q12176	SENNGNPLDLSSLRNK	SENNG	2	MAK21	Ribosome biogenesis protein MAK21 (Maintenance of killer protein 21) (Nucleolar complex protein 1)	Unmodified	1.09719	Nterm_KO
Q12176	SENNGNPLDLSSLRNK	SENNG	2	MAK21	Ribosome biogenesis protein MAK21 (Maintenance of killer protein 21) (Nucleolar complex protein 1)	Acetyl (N-term)	0.90225	Nterm_WT
P46676	SENTTAPSDNITNEQRLPSGPK	SENTT	2	SUM1	Suppressor of mar1-1 protein (SUM1-1 protein)	Unmodified	0.991884	Nterm_KO
P46676	SENTTAPSDNITNEQRLPSGPK	SENTT	2	SUM1	Suppressor of mar1-1 protein (SUM1-1 protein)	Acetyl (N-term)	0.865905	Nterm_WT
P07262	SEPEFQQAYEEVVSSLEDSTLFEQHPEYRK	SEPEF	2	GDH1	NADP-specific glutamate dehydrogenase 1 (NADP-GDH 1) (EC 1.4.1.4) (NADP-dependent glutamate dehydrogenase 1)	Unmodified	1.72451	Nterm_KO
P07262	SEPEFQQAYEEVVSSLEDSTLFEQHPEYRK	SEPEF	2	GDH1	NADP-specific glutamate dehydrogenase 1 (NADP-GDH 1) (EC 1.4.1.4) (NADP-dependent glutamate dehydrogenase 1)	Acetyl (N-term)	1.02581	Nterm_WT
P09436	SESNAHFSFPK	SESNA	2	ILS1	Isoleucine--tRNA ligase, cytoplasmic (EC 6.1.1.5) (Isoleucyl-tRNA synthetase) (IleRS)	Unmodified	1.04625	Nterm_KO
P09436	SESNAHFSFPK	SESNA	2	ILS1	Isoleucine--tRNA ligase, cytoplasmic (EC 6.1.1.5) (Isoleucyl-tRNA synthetase) (IleRS)	Acetyl (N-term)	1.0253	Nterm_WT
Q04067	SEVAPEEIIENADGSRSIITYK	SEVAP	2	TIF35	Eukaryotic translation initiation factor 3 subunit G (eIF3g) (Eukaryotic translation initiation factor 3 RNA-binding subunit) (eIF-3 RNA-binding subunit) (Translation initiation factor eIF3 p33 subunit) (eIF3 p33)	Unmodified	1.09512	Nterm_KO
Q04067	SEVAPEEIIENADGSRSIITYK	SEVAP	2	TIF35	Eukaryotic translation initiation factor 3 subunit G (eIF3g) (Eukaryotic translation initiation factor 3 RNA-binding subunit) (eIF-3 RNA-binding subunit) (Translation initiation factor eIF3 p33 subunit) (eIF3 p33)	Acetyl (N-term)	1.04309	Nterm_WT
P20081	SEVIEGNVK	SEVIE	2	FPR1	FK506-binding protein 1 (FKBP) (Peptidyl-prolyl cis-trans isomerase) (PPIase) (EC 5.2.1.8) (Rapamycin-binding protein)	Unmodified	1.09444	Nterm_KO
P20081	SEVIEGNVK	SEVIE	2	FPR1	FK506-binding protein 1 (FKBP) (Peptidyl-prolyl cis-trans isomerase) (PPIase) (EC 5.2.1.8) (Rapamycin-binding protein)	Acetyl (N-term)	1.12044	Nterm_WT
P53258	SFFDSLRQK	SFFDS	2	MDR1	GTPase-activating protein GYP2 (MAC1-dependent regulator) (Protein MIC1)	Unmodified	0.895892	Nterm_KO
P53258	SFFDSLRQK	SFFDS	2	MDR1	GTPase-activating protein GYP2 (MAC1-dependent regulator) (Protein MIC1)	Acetyl (N-term)	0.746616	Nterm_WT
P25644	SFFGLENSGNARDGPLDFEESYK	SFFGL	2	PAT1	DNA topoisomerase 2-associated protein PAT1 (Decapping activator and translational repressor PAT1) (Topoisomerase II-associated protein PAT1) (mRNA turnover protein 1)	Unmodified	1.12162	Nterm_KO
P25644	SFFGLENSGNARDGPLDFEESYK	SFFGL	2	PAT1	DNA topoisomerase 2-associated protein PAT1 (Decapping activator and translational repressor PAT1) (Topoisomerase II-associated protein PAT1) (mRNA turnover protein 1)	Acetyl (N-term)	1.09758	Nterm_WT
Q07551	SFHQQFFTLNNGNK	SFHQQ	2	YDL124W	NADPH-dependent alpha-keto amide reductase (AKR-E) (EC 1.2.1.-) (YKAR)	Unmodified	0.889559	Nterm_KO
Q07551	SFHQQFFTLNNGNK	SFHQQ	2	YDL124W	NADPH-dependent alpha-keto amide reductase (AKR-E) (EC 1.2.1.-) (YKAR)	Acetyl (N-term)	1.05573	Nterm_WT
P87108	SFLGFGGGQPQLSSQQK	SFLGF	2	TIM10	Mitochondrial import inner membrane translocase subunit TIM10 (Mitochondrial intermembrane protein MRS11)	Unmodified	1.03341	Nterm_KO
P87108	SFLGFGGGQPQLSSQQK	SFLGF	2	TIM10	Mitochondrial import inner membrane translocase subunit TIM10 (Mitochondrial intermembrane protein MRS11)	Acetyl (N-term)	0.970816	Nterm_WT
P31383	SGARSTTAGAVPSAATTSTTSTTSNSK	SGARS	2	TPD3	Protein phosphatase PP2A regulatory subunit A (PR65)	Unmodified	1.58783	Nterm_KO
P31383	SGARSTTAGAVPSAATTSTTSTTSNSK	SGARS	2	TPD3	Protein phosphatase PP2A regulatory subunit A (PR65)	Acetyl (N-term)	1.03709	Nterm_WT
P35127	SGENRAVVPIESNPEVFTNFAHK	SGENR	2	YUH1	Ubiquitin carboxyl-terminal hydrolase YUH1 (UCH) (EC 3.4.19.12) (Ubiquitin thioesterase)	Unmodified	0.944919	Nterm_KO
P35127	SGENRAVVPIESNPEVFTNFAHK	SGENR	2	YUH1	Ubiquitin carboxyl-terminal hydrolase YUH1 (UCH) (EC 3.4.19.12) (Ubiquitin thioesterase)	Acetyl (N-term)	0.915748	Nterm_WT
P43593	SGETFEFNIRHSGK	SGETF	2	UBP6	Ubiquitin carboxyl-terminal hydrolase 6 (EC 3.4.19.12) (Deubiquitinating enzyme 6) (Ubiquitin thioesterase 6) (Ubiquitin-specific-processing protease 6)	Unmodified	0.964633	Nterm_KO
P43593	SGETFEFNIRHSGK	SGETF	2	UBP6	Ubiquitin carboxyl-terminal hydrolase 6 (EC 3.4.19.12) (Deubiquitinating enzyme 6) (Ubiquitin thioesterase 6) (Ubiquitin-specific-processing protease 6)	Acetyl (N-term)	0.911954	Nterm_WT
P38353	SGFRLIDIVK	SGFRL	2	SSH1	Sec sixty-one protein homolog (Ssh1 complex subunit SSH1) (Ssh1 complex subunit alpha)	Unmodified	1.00244	Nterm_KO
P38353	SGFRLIDIVK	SGFRL	2	SSH1	Sec sixty-one protein homolog (Ssh1 complex subunit SSH1) (Ssh1 complex subunit alpha)	Acetyl (N-term)	1.029	Nterm_WT
P07560	SGLRTVSASSGNGK	SGLRT	2	SEC4	Ras-related protein SEC4 (Suppressor of RHO3 protein 6)	Unmodified	1.40457	Nterm_KO
P07560	SGLRTVSASSGNGK	SGLRT	2	SEC4	Ras-related protein SEC4 (Suppressor of RHO3 protein 6)	Acetyl (N-term)	1.15674	Nterm_WT
P39102	SGSDRGDRLYDVLGVTRDATVQEIK	SGSDR	2	XDJ1	DnaJ protein homolog XDJ1	Unmodified	1.04372	Nterm_KO
P39102	SGSDRGDRLYDVLGVTRDATVQEIK	SGSDR	2	XDJ1	DnaJ protein homolog XDJ1	Acetyl (N-term)	0.635804	Nterm_WT
P40303	SGYDRALSIFSPDGHIFQVEYALEAVK	SGYDR	2	PRE6	Proteasome subunit alpha type-4 (Macropain subunit PRE6) (Multicatalytic endopeptidase complex subunit PRE6) (Proteasome component PRE6) (Proteinase YSCE subunit PRE6)	Unmodified	0.997974	Nterm_KO
P40303	SGYDRALSIFSPDGHIFQVEYALEAVK	SGYDR	2	PRE6	Proteasome subunit alpha type-4 (Macropain subunit PRE6) (Multicatalytic endopeptidase complex subunit PRE6) (Proteasome component PRE6) (Proteinase YSCE subunit PRE6)	Acetyl (N-term)	1.04899	Nterm_WT
Q06523	SGYFSGFSLNK	SGYFS	2	YPR148C	Uncharacterized protein YPR148C	Unmodified	1.8424	Nterm_KO
Q06523	SGYFSGFSLNK	SGYFS	2	YPR148C	Uncharacterized protein YPR148C	Acetyl (N-term)	1.11441	Nterm_WT
P21243	SGAAAASAAGYDRHITIFSPEGRLYQVEYAFK	SGAAA	2	SCL1	Proteasome subunit alpha type-1 (Macropain subunit C7-alpha) (Multicatalytic endopeptidase complex C7) (Proteasome component C7-alpha) (Proteasome component Y8) (Proteinase YSCE subunit 7) (SCL1 suppressor protein)	Unmodified	1.14817	Nterm_KO
P21243	SGAAAASAAGYDRHITIFSPEGRLYQVEYAFK	SGAAA	2	SCL1	Proteasome subunit alpha type-1 (Macropain subunit C7-alpha) (Multicatalytic endopeptidase complex C7) (Proteasome component C7-alpha) (Proteasome component Y8) (Proteinase YSCE subunit 7) (SCL1 suppressor protein)	Acetyl (N-term)	0.888649	Nterm_WT
Q07478	SHEGEEDLLEYSDNEQEIQIDASK	SHEGE	2	SUB2	ATP-dependent RNA helicase SUB2 (EC 3.6.4.13) (Suppressor of BRR1 protein 2)	Unmodified	1.09399	Nterm_KO
Q07478	SHEGEEDLLEYSDNEQEIQIDASK	SHEGE	2	SUB2	ATP-dependent RNA helicase SUB2 (EC 3.6.4.13) (Suppressor of BRR1 protein 2)	Acetyl (N-term)	0.808457	Nterm_WT
P14020	SIEYSVIVPAYHEK	SIEYS	2	DPM1	Dolichol-phosphate mannosyltransferase (EC 2.4.1.83) (Dolichol-phosphate mannose synthase) (DPM synthase) (Dolichyl-phosphate beta-D-mannosyltransferase) (Mannose-P-dolichol synthase) (MPD synthase)	Unmodified	0.964412	Nterm_KO
P14020	SIEYSVIVPAYHEK	SIEYS	2	DPM1	Dolichol-phosphate mannosyltransferase (EC 2.4.1.83) (Dolichol-phosphate mannose synthase) (DPM synthase) (Dolichyl-phosphate beta-D-mannosyltransferase) (Mannose-P-dolichol synthase) (MPD synthase)	Acetyl (N-term)	0.965798	Nterm_WT
P38431	SINICRDNHDPFYRYK	SINIC	2	TIF5	Eukaryotic translation initiation factor 5 (eIF-5)	Unmodified	1.21779	Nterm_KO
P38431	SINICRDNHDPFYRYK	SINIC	2	TIF5	Eukaryotic translation initiation factor 5 (eIF-5)	Acetyl (N-term)	1.02368	Nterm_WT
P09032	SIQAFVFCGK	SIQAF	2	GCD1	Translation initiation factor eIF-2B subunit gamma (GCD complex subunit GCD1) (Guanine nucleotide exchange factor subunit GCD1) (eIF-2B GDP-GTP exchange factor subunit gamma)	Unmodified	0.800399	Nterm_KO
P09032	SIQAFVFCGK	SIQAF	2	GCD1	Translation initiation factor eIF-2B subunit gamma (GCD complex subunit GCD1) (Guanine nucleotide exchange factor subunit GCD1) (eIF-2B GDP-GTP exchange factor subunit gamma)	Acetyl (N-term)	1.08953	Nterm_WT
Q12464	SIQTSDPNETSDLK	SIQTS	2	RVB2	RuvB-like protein 2 (RUVBL2) (EC 3.6.4.12) (TIP49-homology protein 2) (TIP49b homolog)	Unmodified	0.925046	Nterm_KO
Q12464	SIQTSDPNETSDLK	SIQTS	2	RVB2	RuvB-like protein 2 (RUVBL2) (EC 3.6.4.12) (TIP49-homology protein 2) (TIP49b homolog)	Acetyl (N-term)	1.08472	Nterm_WT
P40454	SLDRVDWPHATFSTPVK	SLDRV	2	RRD1	Serine/threonine-protein phosphatase 2A activator 1 (EC 5.2.1.8) (Peptidyl-prolyl cis-trans isomerase PTPA-1) (PPIase PTPA-1) (Rotamase PTPA-1) (Phosphotyrosyl phosphatase activator 1)	Unmodified	0.845596	Nterm_KO
P40454	SLDRVDWPHATFSTPVK	SLDRV	2	RRD1	Serine/threonine-protein phosphatase 2A activator 1 (EC 5.2.1.8) (Peptidyl-prolyl cis-trans isomerase PTPA-1) (PPIase PTPA-1) (Rotamase PTPA-1) (Phosphotyrosyl phosphatase activator 1)	Acetyl (N-term)	0.955695	Nterm_WT
Q06489	SLEAIVFDRSEPENVSVK	SLEAI	2	MRI1	Methylthioribose-1-phosphate isomerase (M1Pi) (MTR-1-P isomerase) (EC 5.3.1.23) (S-methyl-5-thioribose-1-phosphate isomerase) (Translation initiation factor eIF-2B subunit alpha/beta/delta-like protein)	Unmodified	1.13995	Nterm_KO
Q06489	SLEAIVFDRSEPENVSVK	SLEAI	2	MRI1	Methylthioribose-1-phosphate isomerase (M1Pi) (MTR-1-P isomerase) (EC 5.3.1.23) (S-methyl-5-thioribose-1-phosphate isomerase) (Translation initiation factor eIF-2B subunit alpha/beta/delta-like protein)	Acetyl (N-term)	1.1395	Nterm_WT
Q08920	SLEEFDEVK	SLEEF	2	CBC2	Nuclear cap-binding protein subunit 2 (20 kDa nuclear cap-binding protein) (NCBP 20 kDa subunit) (CBP20)	Unmodified	1.1239	Nterm_KO
Q08920	SLEEFDEVK	SLEEF	2	CBC2	Nuclear cap-binding protein subunit 2 (20 kDa nuclear cap-binding protein) (NCBP 20 kDa subunit) (CBP20)	Acetyl (N-term)	0.96749	Nterm_WT
Q05050	SLISAVEDRDIHNIGK	SLISA	2	EIS1	Eisosome protein 1	Unmodified	0.788547	Nterm_KO
Q05050	SLISAVEDRDIHNIGK	SLISA	2	EIS1	Eisosome protein 1	Acetyl (N-term)	1.11754	Nterm_WT
P33401	SLLIDSVPTVAYK	SLLID	2	PGM1	Phosphoglucomutase 1 (PGM 1) (EC 5.4.2.2) (Glucose phosphomutase 1)	Unmodified	1.18595	Nterm_KO
P33401	SLLIDSVPTVAYK	SLLID	2	PGM1	Phosphoglucomutase 1 (PGM 1) (EC 5.4.2.2) (Glucose phosphomutase 1)	Acetyl (N-term)	1.22641	Nterm_WT
P40089	SLPEILPLEVIDK	SLPEI	2	LSM5	U6 snRNA-associated Sm-like protein LSm5	Unmodified	0.999889	Nterm_KO
P40089	SLPEILPLEVIDK	SLPEI	2	LSM5	U6 snRNA-associated Sm-like protein LSm5	Acetyl (N-term)	0.75973	Nterm_WT
P07277	SLPFLTSAPGK	SLPFL	2	ERG12	Mevalonate kinase (MK) (MvK) (EC 2.7.1.36) (Ergosterol biosynthesis protein 12) (Regulation of autonomous replication protein 1)	Unmodified	1.05611	Nterm_KO
P07277	SLPFLTSAPGK	SLPFL	2	ERG12	Mevalonate kinase (MK) (MvK) (EC 2.7.1.36) (Ergosterol biosynthesis protein 12) (Regulation of autonomous replication protein 1)	Acetyl (N-term)	1.18142	Nterm_WT
P39079	SLQLLNPK	SLQLL	2	CCT6	T-complex protein 1 subunit zeta (TCP-1-zeta) (CCT-zeta)	Unmodified	1.12243	Nterm_KO
P39079	SLQLLNPK	SLQLL	2	CCT6	T-complex protein 1 subunit zeta (TCP-1-zeta) (CCT-zeta)	Acetyl (N-term)	1.06273	Nterm_WT
P36069	SLRAVPGYFAAYPSEGFQGLDSTK	SLRAV	2	PMU1	Probable phosphoglycerate mutase PMU1 (EC 5.4.-.-) (Phosphomutase homolog 1)	Unmodified	1.10459	Nterm_KO
P36069	SLRAVPGYFAAYPSEGFQGLDSTK	SLRAV	2	PMU1	Probable phosphoglycerate mutase PMU1 (EC 5.4.-.-) (Phosphomutase homolog 1)	Acetyl (N-term)	1.03094	Nterm_WT
P47079	SLRLPQNPNAGLFK	SLRLP	2	CCT8	T-complex protein 1 subunit theta (TCP-1-theta) (CCT-theta)	Unmodified	1.22636	Nterm_KO
P47079	SLRLPQNPNAGLFK	SLRLP	2	CCT8	T-complex protein 1 subunit theta (TCP-1-theta) (CCT-theta)	Acetyl (N-term)	1.10213	Nterm_WT
P32614	SLSPVVVIGTGLAGLAAANELVNK	SLSPV	2	FRD1	Fumarate reductase 1 (FRDS1) (EC 1.3.1.6) (FAD-dependent oxidoreductase) (NADH-dependent fumarate reductase) (Soluble fumarate reductase, cytoplasmic isozyme)	Unmodified	1.01662	Nterm_KO
P32614	SLSPVVVIGTGLAGLAAANELVNK	SLSPV	2	FRD1	Fumarate reductase 1 (FRDS1) (EC 1.3.1.6) (FAD-dependent oxidoreductase) (NADH-dependent fumarate reductase) (Soluble fumarate reductase, cytoplasmic isozyme)	Acetyl (N-term)	0.933015	Nterm_WT
P32565	SLTTAAPLLALLRENQDSVK	SLTTA	2	RPN2	26S proteasome regulatory subunit RPN2	Unmodified	1.07405	Nterm_KO
P32565	SLTTAAPLLALLRENQDSVK	SLTTA	2	RPN2	26S proteasome regulatory subunit RPN2	Acetyl (N-term)	1.08553	Nterm_WT
P0CX56	SLVVQEQGSFQHILRLLNTNVDGNIK	SLVVQ	2	RPS18B	40S ribosomal protein S18-B (Small ribosomal subunit protein uS13-B)	Unmodified	1.38507	Nterm_KO
P0CX56	SLVVQEQGSFQHILRLLNTNVDGNIK	SLVVQ	2	RPS18B	40S ribosomal protein S18-B (Small ribosomal subunit protein uS13-B)	Acetyl (N-term)	1.16401	Nterm_WT
P38682	SNDEGETFATEQTTQQVFQK	SNDEG	2	GLO3	ADP-ribosylation factor GTPase-activating protein GLO3 (ARF GAP GLO3)	Unmodified	1.22336	Nterm_KO
P38682	SNDEGETFATEQTTQQVFQK	SNDEG	2	GLO3	ADP-ribosylation factor GTPase-activating protein GLO3 (ARF GAP GLO3)	Acetyl (N-term)	0.927521	Nterm_WT
P51996	SNEDYGYDYDYLFK	SNEDY	2	YPT32	GTP-binding protein YPT32/YPT11 (Rab GTPase YPT32)	Unmodified	0.794307	Nterm_KO
P51996	SNEDYGYDYDYLFK	SNEDY	2	YPT32	GTP-binding protein YPT32/YPT11 (Rab GTPase YPT32)	Acetyl (N-term)	1.05889	Nterm_WT
P35719	SNEIELLQK	SNEIE	2	MRP8	Uncharacterized protein MRP8	Unmodified	0.82583	Nterm_KO
P35719	SNEIELLQK	SNEIE	2	MRP8	Uncharacterized protein MRP8	Acetyl (N-term)	0.760632	Nterm_WT
Q08273	SNEVDRMDVDEDESQNIAQSSNQSAPVETK	SNEVD	2	HRT1	RING-box protein HRT1 (RING-box protein 1) (E3 ubiquitin-protein ligase complex SCF subunit HRT1) (High level expression reduces Ty3 transposition protein 1) (Regulator of cullins protein 1)	Unmodified	1.14864	Nterm_KO
Q08273	SNEVDRMDVDEDESQNIAQSSNQSAPVETK	SNEVD	2	HRT1	RING-box protein HRT1 (RING-box protein 1) (E3 ubiquitin-protein ligase complex SCF subunit HRT1) (High level expression reduces Ty3 transposition protein 1) (Regulator of cullins protein 1)	Acetyl (N-term)	0.93969	Nterm_WT
Q12082	SNILAVFNPPPQRELEK	SNILA	2	YDL157C	Uncharacterized protein YDL157C, mitochondrial	Unmodified	1.40678	Nterm_KO
Q12082	SNILAVFNPPPQRELEK	SNILA	2	YDL157C	Uncharacterized protein YDL157C, mitochondrial	Acetyl (N-term)	1.23241	Nterm_WT
P07703	SNIVGIEYNRVTNTTSTDFPGFSK	SNIVG	2	RPC40	DNA-directed RNA polymerases I and III subunit RPAC1 (RNA polymerases I and III subunit AC1) (C37) (DNA-directed RNA polymerases I and III 40 kDa polypeptide) (AC40) (C40)	Unmodified	1.09783	Nterm_KO
P07703	SNIVGIEYNRVTNTTSTDFPGFSK	SNIVG	2	RPC40	DNA-directed RNA polymerases I and III subunit RPAC1 (RNA polymerases I and III subunit AC1) (C37) (DNA-directed RNA polymerases I and III 40 kDa polypeptide) (AC40) (C40)	Acetyl (N-term)	1.00545	Nterm_WT
P47119	SNNEIVFVTGNANK	SNNEI	2	HAM1	Inosine triphosphate pyrophosphatase (ITPase) (Inosine triphosphatase) (EC 3.6.1.9) (Hydroxylaminopurine sensitivity protein 1) (Non-canonical purine NTP pyrophosphatase) (Non-standard purine NTP pyrophosphatase) (Nucleoside-triphosphate diphosphatase) (Nucleoside-triphosphate pyrophosphatase) (NTPase)	Unmodified	1.11152	Nterm_KO
P47119	SNNEIVFVTGNANK	SNNEI	2	HAM1	Inosine triphosphate pyrophosphatase (ITPase) (Inosine triphosphatase) (EC 3.6.1.9) (Hydroxylaminopurine sensitivity protein 1) (Non-canonical purine NTP pyrophosphatase) (Non-standard purine NTP pyrophosphatase) (Nucleoside-triphosphate diphosphatase) (Nucleoside-triphosphate pyrophosphatase) (NTPase)	Acetyl (N-term)	0.896709	Nterm_WT
P12709	SNNSFTNFK	SNNSF	2	PGI1	Glucose-6-phosphate isomerase (GPI) (EC 5.3.1.9) (Phosphoglucose isomerase) (PGI) (Phosphohexose isomerase) (PHI)	Unmodified	1.18438	Nterm_KO
P12709	SNNSFTNFK	SNNSF	2	PGI1	Glucose-6-phosphate isomerase (GPI) (EC 5.3.1.9) (Phosphoglucose isomerase) (PGI) (Phosphohexose isomerase) (PHI)	Acetyl (N-term)	1.11951	Nterm_WT
P36080	SNSLEERLRANSSAFDGLLALIPAK	SNSLE	2	RRP14	Ribosomal RNA-processing protein 14 (Ribosome biogenesis protein RRP14)	Unmodified	1.08252	Nterm_KO
P36080	SNSLEERLRANSSAFDGLLALIPAK	SNSLE	2	RRP14	Ribosomal RNA-processing protein 14 (Ribosome biogenesis protein RRP14)	Acetyl (N-term)	0.805733	Nterm_WT
P17629	SNTEELIQNSIGFLQK	SNTEE	2	HPR1	THO complex subunit HPR1 (Hyperrecombination protein 1)	Unmodified	0.98428	Nterm_KO
P17629	SNTEELIQNSIGFLQK	SNTEE	2	HPR1	THO complex subunit HPR1 (Hyperrecombination protein 1)	Acetyl (N-term)	0.958819	Nterm_WT
P20436	SNTLFDDIFQVSEVDPGRYNK	SNTLF	2	RPB8	DNA-directed RNA polymerases I, II, and III subunit RPABC3 (RNA polymerases I, II, and III subunit ABC3) (ABC14.4) (ABC14.5) (DNA-directed RNA polymerases I, II, and III 14.5 kDa polypeptide)	Unmodified	1.01165	Nterm_KO
P20436	SNTLFDDIFQVSEVDPGRYNK	SNTLF	2	RPB8	DNA-directed RNA polymerases I, II, and III subunit RPABC3 (RNA polymerases I, II, and III subunit ABC3) (ABC14.4) (ABC14.5) (DNA-directed RNA polymerases I, II, and III 14.5 kDa polypeptide)	Acetyl (N-term)	1.00788	Nterm_WT
Q04066	SNTVRAISPDITLFNK	SNTVR	2	BNA7	Kynurenine formamidase (KFA) (KFase) (EC 3.5.1.9) (Arylformamidase) (Biosynthesis of nicotinic acid protein 7) (N-formylkynurenine formamidase) (FKF)	Unmodified	0.96151	Nterm_KO
Q04066	SNTVRAISPDITLFNK	SNTVR	2	BNA7	Kynurenine formamidase (KFA) (KFase) (EC 3.5.1.9) (Arylformamidase) (Biosynthesis of nicotinic acid protein 7) (N-formylkynurenine formamidase) (FKF)	Acetyl (N-term)	0.958109	Nterm_WT
P06367	SNVVQARDNSQVFGVARIYASFNDTFVHVTDLSGK	SNVVQ	2	RPS14A	40S ribosomal protein S14-A (RP59A) (Small ribosomal subunit protein uS11-A)	Unmodified	1.32886	Nterm_KO
P06367	SNVVQARDNSQVFGVARIYASFNDTFVHVTDLSGK	SNVVQ	2	RPS14A	40S ribosomal protein S14-A (RP59A) (Small ribosomal subunit protein uS11-A)	Acetyl (N-term)	1.09523	Nterm_WT
P32505	SQEQYTENLK	SQEQY	2	NAB2	Nuclear polyadenylated RNA-binding protein NAB2	Unmodified	0.987805	Nterm_KO
P32505	SQEQYTENLK	SQEQY	2	NAB2	Nuclear polyadenylated RNA-binding protein NAB2	Acetyl (N-term)	0.891204	Nterm_WT
P36008	SQGTLYINRSPRNYASEALISYFK	SQGTL	2	TEF4	Elongation factor 1-gamma 2 (EF-1-gamma 2) (Eukaryotic elongation factor 1Bgamma 2) (eEF1Bgamma 2) (Translation elongation factor 1B gamma 2)	Unmodified	1.27093	Nterm_KO
P36008	SQGTLYINRSPRNYASEALISYFK	SQGTL	2	TEF4	Elongation factor 1-gamma 2 (EF-1-gamma 2) (Eukaryotic elongation factor 1Bgamma 2) (eEF1Bgamma 2) (Translation elongation factor 1B gamma 2)	Acetyl (N-term)	1.1238	Nterm_WT
P12612	SQLFNNSRSDTLFLGGEK	SQLFN	2	TCP1	T-complex protein 1 subunit alpha (TCP-1-alpha) (CCT-alpha)	Unmodified	1.13615	Nterm_KO
P12612	SQLFNNSRSDTLFLGGEK	SQLFN	2	TCP1	T-complex protein 1 subunit alpha (TCP-1-alpha) (CCT-alpha)	Acetyl (N-term)	1.11652	Nterm_WT
Q06151	SQLPTDFASLIK	SQLPT	2	DCS1	m7GpppX diphosphatase (EC 3.6.1.59) (DCS-1) (Hint-related 7meGMP-directed hydrolase 1) (Protein Dcs1p) (Scavenger mRNA-decapping enzyme DcpS)	Unmodified	0.887535	Nterm_KO
Q06151	SQLPTDFASLIK	SQLPT	2	DCS1	m7GpppX diphosphatase (EC 3.6.1.59) (DCS-1) (Hint-related 7meGMP-directed hydrolase 1) (Protein Dcs1p) (Scavenger mRNA-decapping enzyme DcpS)	Acetyl (N-term)	0.989666	Nterm_WT
P26785	SQPVVVIDAK	SQPVV	2	RPL16B	60S ribosomal protein L16-B (L21) (Large ribosomal subunit protein uL13-B) (RP23) (YL15)	Unmodified	1.39549	Nterm_KO
P26785	SQPVVVIDAK	SQPVV	2	RPL16B	60S ribosomal protein L16-B (L21) (Large ribosomal subunit protein uL13-B) (RP23) (YL15)	Acetyl (N-term)	1.18	Nterm_WT
P38810	SQQNILAASVSALSLDESTVHTGGASSK	SQQNI	2	SFB3	SED5-binding protein 3 (Lethal with SEC13 protein 1) (SEC24-related protein 3)	Unmodified	0.957348	Nterm_KO
P38810	SQQNILAASVSALSLDESTVHTGGASSK	SQQNI	2	SFB3	SED5-binding protein 3 (Lethal with SEC13 protein 1) (SEC24-related protein 3)	Acetyl (N-term)	1.03068	Nterm_WT
P22579	SQVWHNSNSQSNDVATSNDATGSNERNEK	SQVWH	2	SIN3	Transcriptional regulatory protein SIN3	Unmodified	1.21522	Nterm_KO
P22579	SQVWHNSNSQSNDVATSNDATGSNERNEK	SQVWH	2	SIN3	Transcriptional regulatory protein SIN3	Acetyl (N-term)	1.18631	Nterm_WT
P14832	SQVYFDVEADGQPIGRVVFK	SQVYF	2	CPR1	Peptidyl-prolyl cis-trans isomerase (PPIase) (EC 5.2.1.8) (Cyclophilin) (CPH) (Cyclosporin A-binding protein) (PPI-II) (Rotamase)	Unmodified	1.16605	Nterm_KO
P14832	SQVYFDVEADGQPIGRVVFK	SQVYF	2	CPR1	Peptidyl-prolyl cis-trans isomerase (PPIase) (EC 5.2.1.8) (Cyclophilin) (CPH) (Cyclosporin A-binding protein) (PPI-II) (Rotamase)	Acetyl (N-term)	1.02851	Nterm_WT
P35844	SQYASSSSWTSFLK	SQYAS	2	KES1	Oxysterol-binding protein homolog 4 (Protein KES1)	Unmodified	1.10662	Nterm_KO
P35844	SQYASSSSWTSFLK	SQYAS	2	KES1	Oxysterol-binding protein homolog 4 (Protein KES1)	Acetyl (N-term)	1.07262	Nterm_WT
P27472	SRDLQNHLLFETATEVANRVGGIYSVLK	SRDLQ	2	GSY2	Glycogen [starch] synthase isoform 2 (EC 2.4.1.11)	Unmodified	0.452141	Nterm_KO
P27472	SRDLQNHLLFETATEVANRVGGIYSVLK	SRDLQ	2	GSY2	Glycogen [starch] synthase isoform 2 (EC 2.4.1.11)	Acetyl (N-term)	0.805873	Nterm_WT
P40422	SREGFQIPTNLDAAAAGTSQARTATLK	SREGF	2	RPC10	DNA-directed RNA polymerases I, II, and III subunit RPABC4 (RNA polymerases I, II, and III subunit ABC4) (ABC10-alpha)	Unmodified	1.02821	Nterm_KO
P40422	SREGFQIPTNLDAAAAGTSQARTATLK	SREGF	2	RPC10	DNA-directed RNA polymerases I, II, and III subunit RPABC4 (RNA polymerases I, II, and III subunit ABC4) (ABC10-alpha)	Acetyl (N-term)	1.0556	Nterm_WT
P69771	SRNSAAGLENTLFQLK	SRNSA	2	DID2	Vacuolar protein-sorting-associated protein 46 (Charged multivesicular body protein 1) (DOA4-independent degradation protein 2) (Fifty two inhibitor 1)	Unmodified	1.1411	Nterm_KO
P69771	SRNSAAGLENTLFQLK	SRNSA	2	DID2	Vacuolar protein-sorting-associated protein 46 (Charged multivesicular body protein 1) (DOA4-independent degradation protein 2) (Fifty two inhibitor 1)	Acetyl (N-term)	1.12684	Nterm_WT
P25627	SRPEELAPPEIFYNDSEAHK	SRPEE	2	BUD23	18S rRNA (guanine(1575)-N(7))-methyltransferase (EC 2.1.1.309) (Bud site selection protein 23)	Unmodified	1.21301	Nterm_KO
P25627	SRPEELAPPEIFYNDSEAHK	SRPEE	2	BUD23	18S rRNA (guanine(1575)-N(7))-methyltransferase (EC 2.1.1.309) (Bud site selection protein 23)	Acetyl (N-term)	1.04753	Nterm_WT
P15454	SRPIVISGPSGTGK	SRPIV	2	GUK1	Guanylate kinase (EC 2.7.4.8) (GMP kinase)	Unmodified	1.1106	Nterm_KO
P15454	SRPIVISGPSGTGK	SRPIV	2	GUK1	Guanylate kinase (EC 2.7.4.8) (GMP kinase)	Acetyl (N-term)	1.09564	Nterm_WT
P10664	SRPQVTVHSLTGEATANALPLPAVFSAPIRPDIVHTVFTSVNK	SRPQV	2	RPL4A	60S ribosomal protein L4-A (L2) (Large ribosomal subunit protein uL4-A) (RP2) (YL2)	Unmodified	1.3902	Nterm_KO
P10664	SRPQVTVHSLTGEATANALPLPAVFSAPIRPDIVHTVFTSVNK	SRPQV	2	RPL4A	60S ribosomal protein L4-A (L2) (Large ribosomal subunit protein uL4-A) (RP2) (YL2)	Acetyl (N-term)	1.13006	Nterm_WT
Q03048	SRSGVAVADESLTAFNDLK	SRSGV	2	COF1	Cofilin (Actin-depolymerizing factor 1)	Unmodified	1.0083	Nterm_KO
Q03048	SRSGVAVADESLTAFNDLK	SRSGV	2	COF1	Cofilin (Actin-depolymerizing factor 1)	Acetyl (N-term)	1.04244	Nterm_WT
Q08208	SSAIDNLFGNIDEK	SSAID	2	NOP12	Nucleolar protein 12	Unmodified	1.09368	Nterm_KO
Q08208	SSAIDNLFGNIDEK	SSAID	2	NOP12	Nucleolar protein 12	Acetyl (N-term)	1.14763	Nterm_WT
P22203	SSAITALTPNQVNDELNK	SSAIT	2	VMA4	V-type proton ATPase subunit E (V-ATPase subunit E) (V-ATPase 27 kDa subunit) (Vacuolar proton pump subunit E)	Unmodified	0.990915	Nterm_KO
P22203	SSAITALTPNQVNDELNK	SSAIT	2	VMA4	V-type proton ATPase subunit E (V-ATPase subunit E) (V-ATPase 27 kDa subunit) (Vacuolar proton pump subunit E)	Acetyl (N-term)	0.908869	Nterm_WT
P14747	SSDAIRNTEQINAAIK	SSDAI	2	CMP2	Serine/threonine-protein phosphatase 2B catalytic subunit A2 (EC 3.1.3.16) (Calcineurin A2) (Calmodulin-binding protein 2)	Unmodified	0.418026	Nterm_KO
P14747	SSDAIRNTEQINAAIK	SSDAI	2	CMP2	Serine/threonine-protein phosphatase 2B catalytic subunit A2 (EC 3.1.3.16) (Calcineurin A2) (Calmodulin-binding protein 2)	Acetyl (N-term)	0.909883	Nterm_WT
P09064	SSDLAAELGFDPALK	SSDLA	2	SUI3	Eukaryotic translation initiation factor 2 subunit beta (eIF-2-beta)	Unmodified	1.02662	Nterm_KO
P09064	SSDLAAELGFDPALK	SSDLA	2	SUI3	Eukaryotic translation initiation factor 2 subunit beta (eIF-2-beta)	Acetyl (N-term)	1.01662	Nterm_WT
P50101	SSEDELGSIGTVFPGSPIDK	SSEDE	2	UBP15	Ubiquitin carboxyl-terminal hydrolase 15 (EC 3.4.19.12) (Deubiquitinating enzyme 15) (Ubiquitin thioesterase 15) (Ubiquitin-specific-processing protease 15)	Unmodified	0.761373	Nterm_KO
P50101	SSEDELGSIGTVFPGSPIDK	SSEDE	2	UBP15	Ubiquitin carboxyl-terminal hydrolase 15 (EC 3.4.19.12) (Deubiquitinating enzyme 15) (Ubiquitin thioesterase 15) (Ubiquitin-specific-processing protease 15)	Acetyl (N-term)	0.938285	Nterm_WT
P38555	SSEDYGYDYDLLFK	SSEDY	2	YPT31	GTP-binding protein YPT31/YPT8 (Rab GTPase YPT31)	Unmodified	0.692189	Nterm_KO
P38555	SSEDYGYDYDLLFK	SSEDY	2	YPT31	GTP-binding protein YPT31/YPT8 (Rab GTPase YPT31)	Acetyl (N-term)	1.11456	Nterm_WT
P26637	SSGLVLENTARRDALIAIEK	SSGLV	2	CDC60	Leucine--tRNA ligase, cytoplasmic (EC 6.1.1.4) (Leucyl-tRNA synthetase) (LeuRS)	Unmodified	1.13912	Nterm_KO
P26637	SSGLVLENTARRDALIAIEK	SSGLV	2	CDC60	Leucine--tRNA ligase, cytoplasmic (EC 6.1.1.4) (Leucyl-tRNA synthetase) (LeuRS)	Acetyl (N-term)	1.05936	Nterm_WT
P32767	SSIHEVVALIEELYSPHPK	SSIHE	2	KAP122	Importin beta-like protein KAP122 (Karyopherin-122) (Pleiotropic drug resistance regulatory protein 6)	Unmodified	1.00365	Nterm_KO
P32767	SSIHEVVALIEELYSPHPK	SSIHE	2	KAP122	Importin beta-like protein KAP122 (Karyopherin-122) (Pleiotropic drug resistance regulatory protein 6)	Acetyl (N-term)	0.575819	Nterm_WT
P42945	SSLSDQLAQVASNNATVALDRK	SSLSD	2	UTP10	U3 small nucleolar RNA-associated protein 10 (U3 snoRNA-associated protein 10) (U three protein 10) (U3 protein 10 required for transcription) (t-UTP10)	Unmodified	1.0905	Nterm_KO
P42945	SSLSDQLAQVASNNATVALDRK	SSLSD	2	UTP10	U3 small nucleolar RNA-associated protein 10 (U3 snoRNA-associated protein 10) (U three protein 10) (U3 protein 10 required for transcription) (t-UTP10)	Acetyl (N-term)	0.980047	Nterm_WT
P22211	SSLTRLLQEK	SSLTR	2	NPR1	Nitrogen permease reactivator protein (EC 2.7.11.1) (Serine/threonine-protein kinase NPR1)	Unmodified	1.01949	Nterm_KO
P22211	SSLTRLLQEK	SSLTR	2	NPR1	Nitrogen permease reactivator protein (EC 2.7.11.1) (Serine/threonine-protein kinase NPR1)	Acetyl (N-term)	1.11896	Nterm_WT
P06787	SSNLTEEQIAEFK	SSNLT	2	CMD1	Calmodulin (CaM)	Unmodified	0.941129	Nterm_KO
P06787	SSNLTEEQIAEFK	SSNLT	2	CMD1	Calmodulin (CaM)	Acetyl (N-term)	0.902947	Nterm_WT
P33314	SSNNEPAQSRTSYFK	SSNNE	2	BUD2	Inhibitory regulator protein BUD2/CLA2 (Bud site selection protein 2)	Unmodified	1.02987	Nterm_KO
P33314	SSNNEPAQSRTSYFK	SSNNE	2	BUD2	Inhibitory regulator protein BUD2/CLA2 (Bud site selection protein 2)	Acetyl (N-term)	0.877351	Nterm_WT
P22515	SSNNSGLSAAGEIDESLYSRQLYVLGK	SSNNS	2	UBA1	Ubiquitin-activating enzyme E1 1 (EC 6.2.1.45)	Unmodified	0.790384	Nterm_KO
P22515	SSNNSGLSAAGEIDESLYSRQLYVLGK	SSNNS	2	UBA1	Ubiquitin-activating enzyme E1 1 (EC 6.2.1.45)	Acetyl (N-term)	0.937266	Nterm_WT
P32915	SSNRVLDLFK	SSNRV	2	SEC61	Protein transport protein SEC61 (Sec61 complex subunit SEC61) (Sec61 complex subunit alpha)	Unmodified	1.11097	Nterm_KO
P32915	SSNRVLDLFK	SSNRV	2	SEC61	Protein transport protein SEC61 (Sec61 complex subunit SEC61) (Sec61 complex subunit alpha)	Acetyl (N-term)	1.16202	Nterm_WT
P52870	SSPTPPGGQRTLQK	SSPTP	2	SBH1	Protein transport protein SBH1 (Sec61 complex subunit SBH1) (Sec61 complex subunit beta)	Unmodified	1.14703	Nterm_KO
P52870	SSPTPPGGQRTLQK	SSPTP	2	SBH1	Protein transport protein SBH1 (Sec61 complex subunit SBH1) (Sec61 complex subunit beta)	Acetyl (N-term)	1.08515	Nterm_WT
P38788	SSPVIGITFGNTSSSIAYINPK	SSPVI	2	SSZ1	Ribosome-associated complex subunit SSZ1 (DnaK-related protein SSZ1) (Heat shock protein 70 homolog SSZ1) (Pleiotropic drug resistance protein 13)	Unmodified	1.06037	Nterm_KO
P38788	SSPVIGITFGNTSSSIAYINPK	SSPVI	2	SSZ1	Ribosome-associated complex subunit SSZ1 (DnaK-related protein SSZ1) (Heat shock protein 70 homolog SSZ1) (Pleiotropic drug resistance protein 13)	Acetyl (N-term)	0.780078	Nterm_WT
P38736	SSQPSFVTIRGK	SSQPS	2	GOS1	Golgi SNAP receptor complex member 1 (Golgi SNARE protein 1) (Protein transport protein GOS1)	Unmodified	1.07986	Nterm_KO
P38736	SSQPSFVTIRGK	SSQPS	2	GOS1	Golgi SNAP receptor complex member 1 (Golgi SNARE protein 1) (Protein transport protein GOS1)	Acetyl (N-term)	0.593231	Nterm_WT
P53946	SSRDASLTPLK	SSRDA	2	ARP5	Actin-related protein 5 (Actin-like protein ARP5)	Unmodified	0.845226	Nterm_KO
P53946	SSRDASLTPLK	SSRDA	2	ARP5	Actin-related protein 5 (Actin-like protein ARP5)	Acetyl (N-term)	1.04898	Nterm_WT
P53201	SSSDIFDVLNIK	SSSDI	2	SWC4	SWR1-complex protein 4 (ESA1-associated factor 2)	Unmodified	1.09171	Nterm_KO
P53201	SSSDIFDVLNIK	SSSDI	2	SWC4	SWR1-complex protein 4 (ESA1-associated factor 2)	Acetyl (N-term)	1.14156	Nterm_WT
Q12114	SSVDVLLTVGK	SSVDV	2	CHS5	Chitin biosynthesis protein CHS5 (Protein CAL3)	Unmodified	0.933759	Nterm_KO
Q12114	SSVDVLLTVGK	SSVDV	2	CHS5	Chitin biosynthesis protein CHS5 (Protein CAL3)	Acetyl (N-term)	0.817341	Nterm_WT
P22336	SSVQLSRGDFHSIFTNK	SSVQL	2	RFA1	Replication factor A protein 1 (RF-A protein 1) (DNA-binding protein BUF2) (Replication protein A 69 kDa DNA-binding subunit) (Single-stranded DNA-binding protein)	Unmodified	1.1171	Nterm_KO
P22336	SSVQLSRGDFHSIFTNK	SSVQL	2	RFA1	Replication factor A protein 1 (RF-A protein 1) (DNA-binding protein BUF2) (Replication protein A 69 kDa DNA-binding subunit) (Single-stranded DNA-binding protein)	Acetyl (N-term)	0.933202	Nterm_WT
P36421	SSAATVDPNEAFGLITK	SSAAT	2	TYS1	Tyrosine--tRNA ligase, cytoplasmic (EC 6.1.1.1) (Tyrosyl-tRNA synthetase) (TyrRS)	Unmodified	1.31376	Nterm_KO
P36421	SSAATVDPNEAFGLITK	SSAAT	2	TYS1	Tyrosine--tRNA ligase, cytoplasmic (EC 6.1.1.1) (Tyrosyl-tRNA synthetase) (TyrRS)	Acetyl (N-term)	0.98319	Nterm_WT
Q04636	STDFDRIYLNQSK	STDFD	2	POB3	FACT complex subunit POB3 (Facilitates chromatin transcription complex subunit POB3)	Unmodified	0.971276	Nterm_KO
Q04636	STDFDRIYLNQSK	STDFD	2	POB3	FACT complex subunit POB3 (Facilitates chromatin transcription complex subunit POB3)	Acetyl (N-term)	1.02286	Nterm_WT
P50107	STDSTRYPIQIEK	STDST	2	GLO1	Lactoylglutathione lyase (EC 4.4.1.5) (Aldoketomutase) (Glyoxalase I) (Glx I) (Ketone-aldehyde mutase) (Methylglyoxalase) (S-D-lactoylglutathione methylglyoxal lyase)	Unmodified	1.32319	Nterm_KO
P50107	STDSTRYPIQIEK	STDST	2	GLO1	Lactoylglutathione lyase (EC 4.4.1.5) (Aldoketomutase) (Glyoxalase I) (Glx I) (Ketone-aldehyde mutase) (Methylglyoxalase) (S-D-lactoylglutathione methylglyoxal lyase)	Acetyl (N-term)	0.885861	Nterm_WT
P21965	STEEQNGVPLQRGSEFIADDVTSNK	STEEQ	2	MCK1	Protein kinase MCK1 (EC 2.7.12.1) (Meiosis and centromere regulatory kinase)	Unmodified	1.44542	Nterm_KO
P21965	STEEQNGVPLQRGSEFIADDVTSNK	STEEQ	2	MCK1	Protein kinase MCK1 (EC 2.7.12.1) (Meiosis and centromere regulatory kinase)	Acetyl (N-term)	1.00379	Nterm_WT
P05318	STESALSYAALILADSEIEISSEK	STESA	2	RPP1A	60S acidic ribosomal protein P1-alpha (A1) (L12eIIA) (Large ribosomal subunit protein P1-A) (P1A) (YP1alpha)	Unmodified	1.21495	Nterm_KO
P05318	STESALSYAALILADSEIEISSEK	STESA	2	RPP1A	60S acidic ribosomal protein P1-alpha (A1) (L12eIIA) (Large ribosomal subunit protein P1-A) (P1A) (YP1alpha)	Acetyl (N-term)	1.00526	Nterm_WT
Q08285	STFIFPGDSFPVDPTTPVK	STFIF	2	RRP40	Exosome complex component RRP40 (Ribosomal RNA-processing protein 40)	Unmodified	0.932969	Nterm_KO
Q08285	STFIFPGDSFPVDPTTPVK	STFIF	2	RRP40	Exosome complex component RRP40 (Ribosomal RNA-processing protein 40)	Acetyl (N-term)	1.03871	Nterm_WT
Q08971	STFNAETADNLEDIEK	STFNA	2	YPL225W	Protein PBDC1 homolog	Unmodified	1.54357	Nterm_KO
Q08971	STFNAETADNLEDIEK	STFNA	2	YPL225W	Protein PBDC1 homolog	Acetyl (N-term)	1.06777	Nterm_WT
P06776	STLFLIGIHEIEK	STLFL	2	PDE2	3',5'-cyclic-nucleotide phosphodiesterase 2 (PDEase 2) (EC 3.1.4.53) (High-affinity cAMP phosphodiesterase)	Unmodified	0.801703	Nterm_KO
P06776	STLFLIGIHEIEK	STLFL	2	PDE2	3',5'-cyclic-nucleotide phosphodiesterase 2 (PDEase 2) (EC 3.1.4.53) (High-affinity cAMP phosphodiesterase)	Acetyl (N-term)	0.940431	Nterm_WT
Q06385	STLQRRRVNRADSGDTSSIHSSANNTK	STLQR	2	VPS74	Vacuolar protein sorting-associated protein 74	Unmodified	1.05203	Nterm_KO
Q06385	STLQRRRVNRADSGDTSSIHSSANNTK	STLQR	2	VPS74	Vacuolar protein sorting-associated protein 74	Acetyl (N-term)	1.06757	Nterm_WT
P40970	STPANYTRVPLCEPEELPDDIQK	STPAN	2	LCB2	Serine palmitoyltransferase 2 (SPT 2) (EC 2.3.1.50) (Long chain base biosynthesis protein 2)	Unmodified	0.975892	Nterm_KO
P40970	STPANYTRVPLCEPEELPDDIQK	STPAN	2	LCB2	Serine palmitoyltransferase 2 (SPT 2) (EC 2.3.1.50) (Long chain base biosynthesis protein 2)	Acetyl (N-term)	0.992015	Nterm_WT
Q06672	STQYIDETAFVQAEQGK	STQYI	2	TSR2	Pre-rRNA-processing protein TSR2 (20S rRNA accumulation protein 2)	Unmodified	1.05837	Nterm_KO
Q06672	STQYIDETAFVQAEQGK	STQYI	2	TSR2	Pre-rRNA-processing protein TSR2 (20S rRNA accumulation protein 2)	Acetyl (N-term)	0.727936	Nterm_WT
Q12285	STSASGPEHEFVSK	STSAS	2	MDY2	Ubiquitin-like protein MDY2 (Golgi to ER traffic protein 5) (Mating-deficient protein 2) (Translation machinery-associated protein 24)	Unmodified	1.06858	Nterm_KO
Q12285	STSASGPEHEFVSK	STSAS	2	MDY2	Ubiquitin-like protein MDY2 (Golgi to ER traffic protein 5) (Mating-deficient protein 2) (Translation machinery-associated protein 24)	Acetyl (N-term)	1.08851	Nterm_WT
P20459	STSHCRFYENK	STSHC	2	SUI2	Eukaryotic translation initiation factor 2 subunit alpha (eIF-2-alpha)	Unmodified	0.966262	Nterm_KO
P20459	STSHCRFYENK	STSHC	2	SUI2	Eukaryotic translation initiation factor 2 subunit alpha (eIF-2-alpha)	Acetyl (N-term)	1.11723	Nterm_WT
P05150	STTASTPSSLRHLISIK	STTAS	2	ARG3	Ornithine carbamoyltransferase (EC 2.1.3.3) (Ornithine transcarbamylase) (OTCase)	Unmodified	0.208363	Nterm_KO
P05150	STTASTPSSLRHLISIK	STTAS	2	ARG3	Ornithine carbamoyltransferase (EC 2.1.3.3) (Ornithine transcarbamylase) (OTCase)	Acetyl (N-term)	0.3565	Nterm_WT
P26784	SVEPVVVIDGK	SVEPV	2	RPL16A	60S ribosomal protein L16-A (L13a) (L21) (Large ribosomal subunit protein uL13-A) (RP22) (YL15)	Unmodified	1.35895	Nterm_KO
P26784	SVEPVVVIDGK	SVEPV	2	RPL16A	60S ribosomal protein L16-A (L13a) (L21) (Large ribosomal subunit protein uL13-A) (RP22) (YL15)	Acetyl (N-term)	1.13662	Nterm_WT
P00912	SVINFTGSSGPLVK	SVINF	2	TRP1	N-(5'-phosphoribosyl)anthranilate isomerase (PRAI) (EC 5.3.1.24)	Unmodified	0.972805	Nterm_KO
P00912	SVINFTGSSGPLVK	SVINF	2	TRP1	N-(5'-phosphoribosyl)anthranilate isomerase (PRAI) (EC 5.3.1.24)	Acetyl (N-term)	0.979582	Nterm_WT
P53256	SVQAEIGILDHVDGSSEFVSQDTK	SVQAE	2	RRP46	Exosome complex component RRP46 (Ribosomal RNA-processing protein 46)	Unmodified	0.847055	Nterm_KO
P53256	SVQAEIGILDHVDGSSEFVSQDTK	SVQAE	2	RRP46	Exosome complex component RRP46 (Ribosomal RNA-processing protein 46)	Acetyl (N-term)	0.597488	Nterm_WT
P39076	SVQIFGDQVTEERAENARLSAFVGAIAVGDLVK	SVQIF	2	CCT2	T-complex protein 1 subunit beta (TCP-1-beta) (CCT-beta)	Unmodified	1.24016	Nterm_KO
P39076	SVQIFGDQVTEERAENARLSAFVGAIAVGDLVK	SVQIF	2	CCT2	T-complex protein 1 subunit beta (TCP-1-beta) (CCT-beta)	Acetyl (N-term)	1.21854	Nterm_WT
Q07458	SVSEQDPNRAYRETQSQIYK	SVSEQ	2	RXT3	Transcriptional regulatory protein RXT3	Unmodified	0.779215	Nterm_KO
Q07458	SVSEQDPNRAYRETQSQIYK	SVSEQ	2	RXT3	Transcriptional regulatory protein RXT3	Acetyl (N-term)	1.1393	Nterm_WT
Q00055	SAAADRLNLTSGHLNAGRK	SAAAD	2	GPD1	Glycerol-3-phosphate dehydrogenase [NAD(+)] 1 (EC 1.1.1.8)	Unmodified	0.787715	Nterm_KO
Q00055	SAAADRLNLTSGHLNAGRK	SAAAD	2	GPD1	Glycerol-3-phosphate dehydrogenase [NAD(+)] 1 (EC 1.1.1.8)	Acetyl (N-term)	1.13643	Nterm_WT
P33892	TAILNWEDISPVLEK	TAILN	2	GCN1	eIF-2-alpha kinase activator GCN1 (General control non-derepressible protein 1) (Translational activator GCN1)	Unmodified	1.1001	Nterm_KO
P33892	TAILNWEDISPVLEK	TAILN	2	GCN1	eIF-2-alpha kinase activator GCN1 (General control non-derepressible protein 1) (Translational activator GCN1)	Acetyl (N-term)	1.0249	Nterm_WT
P47143	TAPLVVLGNPLLDFQADVTAEYLAK	TAPLV	2	ADO1	Adenosine kinase (EC 2.7.1.20)	Unmodified	1.11184	Nterm_KO
P47143	TAPLVVLGNPLLDFQADVTAEYLAK	TAPLV	2	ADO1	Adenosine kinase (EC 2.7.1.20)	Acetyl (N-term)	1.0204	Nterm_WT
P38174	TDAEIENSPASDLK	TDAEI	2	MAP2	Methionine aminopeptidase 2 (MAP 2) (MetAP 2) (EC 3.4.11.18) (Peptidase M)	Unmodified	0.965875	Nterm_KO
P38174	TDAEIENSPASDLK	TDAEI	2	MAP2	Methionine aminopeptidase 2 (MAP 2) (MetAP 2) (EC 3.4.11.18) (Peptidase M)	Acetyl (N-term)	0.951157	Nterm_WT
P39936	TDQRGPPPPHPQQANGYK	TDQRG	2	TIF4632	Eukaryotic initiation factor 4F subunit p130 (eIF-4F p130) (eIF4F p130) (eIF4G2) (mRNA cap-binding protein complex subunit p130)	Unmodified	1.03276	Nterm_KO
P39936	TDQRGPPPPHPQQANGYK	TDQRG	2	TIF4632	Eukaryotic initiation factor 4F subunit p130 (eIF-4F p130) (eIF4F p130) (eIF4G2) (mRNA cap-binding protein complex subunit p130)	Acetyl (N-term)	0.800774	Nterm_WT
P23639	TDRYSFSLTTFSPSGK	TDRYS	2	PRE8	Proteasome subunit alpha type-2 (Macropain subunit Y7) (Multicatalytic endopeptidase complex subunit Y7) (Proteasome component Y7) (Proteinase YSCE subunit 7)	Unmodified	1.03582	Nterm_KO
P23639	TDRYSFSLTTFSPSGK	TDRYS	2	PRE8	Proteasome subunit alpha type-2 (Macropain subunit Y7) (Multicatalytic endopeptidase complex subunit Y7) (Proteasome component Y7) (Proteinase YSCE subunit 7)	Acetyl (N-term)	1.07816	Nterm_WT
P21242	TSIGTGYDLSNSVFSPDGRNFQVEYAVK	TSIGT	2	PRE10	Probable proteasome subunit alpha type-7 (Macropain subunit C1) (Multicatalytic endopeptidase complex subunit C1) (Proteasome component C1) (Proteinase YSCE subunit 1)	Unmodified	1.0385	Nterm_KO
P21242	TSIGTGYDLSNSVFSPDGRNFQVEYAVK	TSIGT	2	PRE10	Probable proteasome subunit alpha type-7 (Macropain subunit C1) (Multicatalytic endopeptidase complex subunit C1) (Proteasome component C1) (Proteinase YSCE subunit 1)	Acetyl (N-term)	1.08795	Nterm_WT
P32569	TTEDPDSNHLSSETGIK	TTEDP	2	SRB4	Mediator of RNA polymerase II transcription subunit 17 (Mediator complex subunit 17) (Suppressor of RNA polymerase B 4)	Unmodified	0.989127	Nterm_KO
P32569	TTEDPDSNHLSSETGIK	TTEDP	2	SRB4	Mediator of RNA polymerase II transcription subunit 17 (Mediator complex subunit 17) (Suppressor of RNA polymerase B 4)	Acetyl (N-term)	0.82999	Nterm_WT
Q06504	TTIQPFEPVDLFK	TTIQP	2	NAT3	N-terminal acetyltransferase B complex catalytic subunit NAT3 (NatB complex subunit NAT3) (EC 2.3.1.254) (NatB Nalpha terminal acetyltransferase 3)	Unmodified	1.01105	Nterm_KO
Q06504	TTIQPFEPVDLFK	TTIQP	2	NAT3	N-terminal acetyltransferase B complex catalytic subunit NAT3 (NatB complex subunit NAT3) (EC 2.3.1.254) (NatB Nalpha terminal acetyltransferase 3)	Acetyl (N-term)	1.05359	Nterm_WT
Q07362	TTTSTTSVDGRTSSTLK	TTTST	2	PBP4	Protein PBP4 (PBP1-binding protein 4)	Unmodified	1.74923	Nterm_KO
Q07362	TTTSTTSVDGRTSSTLK	TTTST	2	PBP4	Protein PBP4 (PBP1-binding protein 4)	Acetyl (N-term)	1.32912	Nterm_WT
Q01939	TAAVTSSNIVLETHESGIK	TAAVT	2	RPT6	26S proteasome regulatory subunit 8 homolog (Protein CIM3) (Protein SUG1) (Tat-binding protein TBY1)	Unmodified	1.02219	Nterm_KO
Q01939	TAAVTSSNIVLETHESGIK	TAAVT	2	RPT6	26S proteasome regulatory subunit 8 homolog (Protein CIM3) (Protein SUG1) (Tat-binding protein TBY1)	Acetyl (N-term)	0.760876	Nterm_WT
