# Supplementary material for: Loss of N-terminal acetyltransferase A activity induces thermally unstable ribosomal proteins and increases their turnover in Saccharomyces cerevisiae
Source: Nat Commun. 2023 Jul 27;14:4517. doi: 10.1038/s41467-023-40224-x (PMC10374663; doi:10.1038/s41467-023-40224-x)
Supplement: Supplementary file 5 — Supplementary Dataset 3 [file 41467_2023_40224_MOESM5_ESM.xlsx]

## Sheet: Info
Table S3.0 pSILAC NAT A substrates with Subcellular localization
Columns name	Description
UniprotID	Uniprot ID
Sequence	Peptide sequence (Nterminal peptide)
Seq5aa	First 5 aa after methionine excision
Start position	Peptide start position in the parent protein sequence
Gene names	Gene name
Protein names	Protein name
Modifications	Nt-acetylation
Exp	WT or KO
Subcellular location [CC]	Reported celullar localization
adj.Kturnover	Adjusted turnover rate

## Sheet: Table S3.0
UniprotID	Sequence	Seq5aa	Start position	Gene names	Protein names	Modifications	adj.Kturnover	Exp	Subcellular location [CC]
P00912	SVINFTGSSGPLVK	SVINF	2	TRP1	N-(5'-phosphoribosyl)anthranilate isomerase (PRAI) (EC 5.3.1.24)	Unmodified	0.972805	Nterm_KO
P00912	SVINFTGSSGPLVK	SVINF	2	TRP1	N-(5'-phosphoribosyl)anthranilate isomerase (PRAI) (EC 5.3.1.24)	Acetyl (N-term)	0.979582	Nterm_WT
P04801	SASEAGVTEQVK	SASEA	2	THS1	Threonine--tRNA ligase, cytoplasmic (EC 6.1.1.3) (Threonyl-tRNA synthetase) (ThrRS)	Unmodified	0.929119	Nterm_KO	Cytoplasm
P04801	SASEAGVTEQVK	SASEA	2	THS1	Threonine--tRNA ligase, cytoplasmic (EC 6.1.1.3) (Threonyl-tRNA synthetase) (ThrRS)	Acetyl (N-term)	1.05222	Nterm_WT	Cytoplasm
P05150	STTASTPSSLRHLISIK	STTAS	2	ARG3	Ornithine carbamoyltransferase (EC 2.1.3.3) (Ornithine transcarbamylase) (OTCase)	Unmodified	0.208363	Nterm_KO	Cytoplasm
P05150	STTASTPSSLRHLISIK	STTAS	2	ARG3	Ornithine carbamoyltransferase (EC 2.1.3.3) (Ornithine transcarbamylase) (OTCase)	Acetyl (N-term)	0.3565	Nterm_WT	Cytoplasm
P05318	STESALSYAALILADSEIEISSEK	STESA	2	RPP1A	60S acidic ribosomal protein P1-alpha (A1) (L12eIIA) (Large ribosomal subunit protein P1-A) (P1A) (YP1alpha)	Acetyl (N-term)	1.00526	Nterm_WT	Cytoplasm
P05318	STESALSYAALILADSEIEISSEK	STESA	2	RPP1A	60S acidic ribosomal protein P1-alpha (A1) (L12eIIA) (Large ribosomal subunit protein P1-A) (P1A) (YP1alpha)	Unmodified	1.21495	Nterm_KO	Cytoplasm
P05744	AESHRLYVK	AESHR	2	RPL33A	60S ribosomal protein L33-A (L37) (Large ribosomal subunit protein eL33-A) (RP47) (YL37)	Acetyl (N-term)	1.07302	Nterm_WT	Cytoplasm
P05744	AESHRLYVK	AESHR	2	RPL33A	60S ribosomal protein L33-A (L37) (Large ribosomal subunit protein eL33-A) (RP47) (YL37)	Unmodified	1.30491	Nterm_KO	Cytoplasm
P06367	SNVVQARDNSQVFGVARIYASFNDTFVHVTDLSGK	SNVVQ	2	RPS14A	40S ribosomal protein S14-A (RP59A) (Small ribosomal subunit protein uS11-A)	Unmodified	1.32886	Nterm_KO	Cytoplasm
P06367	SNVVQARDNSQVFGVARIYASFNDTFVHVTDLSGK	SNVVQ	2	RPS14A	40S ribosomal protein S14-A (RP59A) (Small ribosomal subunit protein uS11-A)	Acetyl (N-term)	1.09523	Nterm_WT	Cytoplasm
P06634	AELSEQVQNLSINDNNENGYVPPHLRGK	AELSE	2	DED1	ATP-dependent RNA helicase DED1 (EC 3.6.4.13) (DEAD box protein 1)	Unmodified	1.15265	Nterm_KO	Cytoplasm
P06634	AELSEQVQNLSINDNNENGYVPPHLRGK	AELSE	2	DED1	ATP-dependent RNA helicase DED1 (EC 3.6.4.13) (DEAD box protein 1)	Acetyl (N-term)	1.05654	Nterm_WT	Cytoplasm
P06776	STLFLIGIHEIEK	STLFL	2	PDE2	3',5'-cyclic-nucleotide phosphodiesterase 2 (PDEase 2) (EC 3.1.4.53) (High-affinity cAMP phosphodiesterase)	Acetyl (N-term)	0.940431	Nterm_WT
P06776	STLFLIGIHEIEK	STLFL	2	PDE2	3',5'-cyclic-nucleotide phosphodiesterase 2 (PDEase 2) (EC 3.1.4.53) (High-affinity cAMP phosphodiesterase)	Unmodified	0.801703	Nterm_KO
P06787	SSNLTEEQIAEFK	SSNLT	2	CMD1	Calmodulin (CaM)	Acetyl (N-term)	0.902947	Nterm_WT	Cytoplasm
P06787	SSNLTEEQIAEFK	SSNLT	2	CMD1	Calmodulin (CaM)	Unmodified	0.941129	Nterm_KO	Cytoplasm
P07262	SEPEFQQAYEEVVSSLEDSTLFEQHPEYRK	SEPEF	2	GDH1	NADP-specific glutamate dehydrogenase 1 (NADP-GDH 1) (EC 1.4.1.4) (NADP-dependent glutamate dehydrogenase 1)	Unmodified	1.72451	Nterm_KO
P07262	SEPEFQQAYEEVVSSLEDSTLFEQHPEYRK	SEPEF	2	GDH1	NADP-specific glutamate dehydrogenase 1 (NADP-GDH 1) (EC 1.4.1.4) (NADP-dependent glutamate dehydrogenase 1)	Acetyl (N-term)	1.02581	Nterm_WT
P07277	SLPFLTSAPGK	SLPFL	2	ERG12	Mevalonate kinase (MK) (MvK) (EC 2.7.1.36) (Ergosterol biosynthesis protein 12) (Regulation of autonomous replication protein 1)	Unmodified	1.05611	Nterm_KO	Cytoplasm
P07277	SLPFLTSAPGK	SLPFL	2	ERG12	Mevalonate kinase (MK) (MvK) (EC 2.7.1.36) (Ergosterol biosynthesis protein 12) (Regulation of autonomous replication protein 1)	Acetyl (N-term)	1.18142	Nterm_WT	Cytoplasm
P07285	SEATLLSYTK	SEATL	2	TRP4	Anthranilate phosphoribosyltransferase (EC 2.4.2.18)	Acetyl (N-term)	0.654995	Nterm_WT
P07285	SEATLLSYTK	SEATL	2	TRP4	Anthranilate phosphoribosyltransferase (EC 2.4.2.18)	Unmodified	0.656331	Nterm_KO
P07560	SGLRTVSASSGNGK	SGLRT	2	SEC4	Ras-related protein SEC4 (Suppressor of RHO3 protein 6)	Acetyl (N-term)	1.15674	Nterm_WT	Cytoplasmic vesicle
P07560	SGLRTVSASSGNGK	SGLRT	2	SEC4	Ras-related protein SEC4 (Suppressor of RHO3 protein 6)	Unmodified	1.40457	Nterm_KO	Cytoplasmic vesicle
P07703	SNIVGIEYNRVTNTTSTDFPGFSK	SNIVG	2	RPC40	DNA-directed RNA polymerases I and III subunit RPAC1 (RNA polymerases I and III subunit AC1) (C37) (DNA-directed RNA polymerases I and III 40 kDa polypeptide) (AC40) (C40)	Unmodified	1.09783	Nterm_KO	Nucleus
P07703	SNIVGIEYNRVTNTTSTDFPGFSK	SNIVG	2	RPC40	DNA-directed RNA polymerases I and III subunit RPAC1 (RNA polymerases I and III subunit AC1) (C37) (DNA-directed RNA polymerases I and III 40 kDa polypeptide) (AC40) (C40)	Acetyl (N-term)	1.00545	Nterm_WT	Nucleus
P09032	SIQAFVFCGK	SIQAF	2	GCD1	Translation initiation factor eIF-2B subunit gamma (GCD complex subunit GCD1) (Guanine nucleotide exchange factor subunit GCD1) (eIF-2B GDP-GTP exchange factor subunit gamma)	Unmodified	0.800399	Nterm_KO
P09032	SIQAFVFCGK	SIQAF	2	GCD1	Translation initiation factor eIF-2B subunit gamma (GCD complex subunit GCD1) (Guanine nucleotide exchange factor subunit GCD1) (eIF-2B GDP-GTP exchange factor subunit gamma)	Acetyl (N-term)	1.08953	Nterm_WT
P09064	SSDLAAELGFDPALK	SSDLA	2	SUI3	Eukaryotic translation initiation factor 2 subunit beta (eIF-2-beta)	Unmodified	1.02662	Nterm_KO
P09064	SSDLAAELGFDPALK	SSDLA	2	SUI3	Eukaryotic translation initiation factor 2 subunit beta (eIF-2-beta)	Acetyl (N-term)	1.01662	Nterm_WT
P09436	SESNAHFSFPK	SESNA	2	ILS1	Isoleucine--tRNA ligase, cytoplasmic (EC 6.1.1.5) (Isoleucyl-tRNA synthetase) (IleRS)	Acetyl (N-term)	1.0253	Nterm_WT	Cytoplasm
P09436	SESNAHFSFPK	SESNA	2	ILS1	Isoleucine--tRNA ligase, cytoplasmic (EC 6.1.1.5) (Isoleucyl-tRNA synthetase) (IleRS)	Unmodified	1.04625	Nterm_KO	Cytoplasm
P0CX32	SDAVTIRTRK	SDAVT	2	RPS24B	40S ribosomal protein S24-B (RP50) (Small ribosomal subunit protein eS24-B)	Acetyl (N-term)	1.16595	Nterm_WT	Cytoplasm
P0CX32	SDAVTIRTRK	SDAVT	2	RPS24B	40S ribosomal protein S24-B (RP50) (Small ribosomal subunit protein eS24-B)	Unmodified	1.14022	Nterm_KO	Cytoplasm
P0CX56	SLVVQEQGSFQHILRLLNTNVDGNIK	SLVVQ	2	RPS18B	40S ribosomal protein S18-B (Small ribosomal subunit protein uS13-B)	Acetyl (N-term)	1.16401	Nterm_WT	Cytoplasm
P0CX56	SLVVQEQGSFQHILRLLNTNVDGNIK	SLVVQ	2	RPS18B	40S ribosomal protein S18-B (Small ribosomal subunit protein uS13-B)	Unmodified	1.38507	Nterm_KO	Cytoplasm
P10080	SAEIEEATNAVNNLSINDSEQQPRAPTHK	SAEIE	2	SBP1	Single-stranded nucleic acid-binding protein	Unmodified	0.973233	Nterm_KO	Cytoplasm
P10080	SAEIEEATNAVNNLSINDSEQQPRAPTHK	SAEIE	2	SBP1	Single-stranded nucleic acid-binding protein	Acetyl (N-term)	1.05541	Nterm_WT	Cytoplasm
P10081	SEGITDIEESQIQTNYDK	SEGIT	2	TIF1	ATP-dependent RNA helicase eIF4A (EC 3.6.4.13) (Eukaryotic initiation factor 4A) (eIF-4A) (Stimulator factor I 37 kDa component) (Translation initiation factor 1/2) (p37)	Acetyl (N-term)	1.00632	Nterm_WT	Cytoplasm
P10081	SEGITDIEESQIQTNYDK	SEGIT	2	TIF1	ATP-dependent RNA helicase eIF4A (EC 3.6.4.13) (Eukaryotic initiation factor 4A) (eIF-4A) (Stimulator factor I 37 kDa component) (Translation initiation factor 1/2) (p37)	Unmodified	1.072	Nterm_KO	Cytoplasm
P10664	SRPQVTVHSLTGEATANALPLPAVFSAPIRPDIVHTVFTSVNK	SRPQV	2	RPL4A	60S ribosomal protein L4-A (L2) (Large ribosomal subunit protein uL4-A) (RP2) (YL2)	Acetyl (N-term)	1.13006	Nterm_WT	Cytoplasm
P10664	SRPQVTVHSLTGEATANALPLPAVFSAPIRPDIVHTVFTSVNK	SRPQV	2	RPL4A	60S ribosomal protein L4-A (L2) (Large ribosomal subunit protein uL4-A) (RP2) (YL2)	Unmodified	1.3902	Nterm_KO	Cytoplasm
P11745	ATLHFVPQHEEEQVYSISGK	ATLHF	2	RNA1	Ran GTPase-activating protein 1 (Protein involved in RNA production/processing)	Acetyl (N-term)	1.11412	Nterm_WT	Cytoplasm
P11745	ATLHFVPQHEEEQVYSISGK	ATLHF	2	RNA1	Ran GTPase-activating protein 1 (Protein involved in RNA production/processing)	Unmodified	1.06522	Nterm_KO	Cytoplasm
P12612	SQLFNNSRSDTLFLGGEK	SQLFN	2	TCP1	T-complex protein 1 subunit alpha (TCP-1-alpha) (CCT-alpha)	Unmodified	1.13615	Nterm_KO	Cytoplasm
P12612	SQLFNNSRSDTLFLGGEK	SQLFN	2	TCP1	T-complex protein 1 subunit alpha (TCP-1-alpha) (CCT-alpha)	Acetyl (N-term)	1.11652	Nterm_WT	Cytoplasm
P12709	SNNSFTNFK	SNNSF	2	PGI1	Glucose-6-phosphate isomerase (GPI) (EC 5.3.1.9) (Phosphoglucose isomerase) (PGI) (Phosphohexose isomerase) (PHI)	Acetyl (N-term)	1.11951	Nterm_WT	Cytoplasm
P12709	SNNSFTNFK	SNNSF	2	PGI1	Glucose-6-phosphate isomerase (GPI) (EC 5.3.1.9) (Phosphoglucose isomerase) (PGI) (Phosphohexose isomerase) (PHI)	Unmodified	1.18438	Nterm_KO	Cytoplasm
P14020	SIEYSVIVPAYHEK	SIEYS	2	DPM1	Dolichol-phosphate mannosyltransferase (EC 2.4.1.83) (Dolichol-phosphate mannose synthase) (DPM synthase) (Dolichyl-phosphate beta-D-mannosyltransferase) (Mannose-P-dolichol synthase) (MPD synthase)	Acetyl (N-term)	0.965798	Nterm_WT	Endoplasmic reticulum membrane
P14020	SIEYSVIVPAYHEK	SIEYS	2	DPM1	Dolichol-phosphate mannosyltransferase (EC 2.4.1.83) (Dolichol-phosphate mannose synthase) (DPM synthase) (Dolichyl-phosphate beta-D-mannosyltransferase) (Mannose-P-dolichol synthase) (MPD synthase)	Unmodified	0.964412	Nterm_KO	Endoplasmic reticulum membrane
P14747	SSDAIRNTEQINAAIK	SSDAI	2	CMP2	Serine/threonine-protein phosphatase 2B catalytic subunit A2 (EC 3.1.3.16) (Calcineurin A2) (Calmodulin-binding protein 2)	Acetyl (N-term)	0.909883	Nterm_WT
P14747	SSDAIRNTEQINAAIK	SSDAI	2	CMP2	Serine/threonine-protein phosphatase 2B catalytic subunit A2 (EC 3.1.3.16) (Calcineurin A2) (Calmodulin-binding protein 2)	Unmodified	0.418026	Nterm_KO
P14832	SQVYFDVEADGQPIGRVVFK	SQVYF	2	CPR1	Peptidyl-prolyl cis-trans isomerase (PPIase) (EC 5.2.1.8) (Cyclophilin) (CPH) (Cyclosporin A-binding protein) (PPI-II) (Rotamase)	Unmodified	1.16605	Nterm_KO	Cytoplasm
P14832	SQVYFDVEADGQPIGRVVFK	SQVYF	2	CPR1	Peptidyl-prolyl cis-trans isomerase (PPIase) (EC 5.2.1.8) (Cyclophilin) (CPH) (Cyclosporin A-binding protein) (PPI-II) (Rotamase)	Acetyl (N-term)	1.02851	Nterm_WT	Cytoplasm
P15454	SRPIVISGPSGTGK	SRPIV	2	GUK1	Guanylate kinase (EC 2.7.4.8) (GMP kinase)	Unmodified	1.1106	Nterm_KO
P15454	SRPIVISGPSGTGK	SRPIV	2	GUK1	Guanylate kinase (EC 2.7.4.8) (GMP kinase)	Acetyl (N-term)	1.09564	Nterm_WT
P15625	SDFQLEILK	SDFQL	2	FRS2	Phenylalanine--tRNA ligase alpha subunit (EC 6.1.1.20) (Phenylalanyl-tRNA synthetase alpha subunit) (PheRS)	Acetyl (N-term)	1.08003	Nterm_WT	Cytoplasm
P15625	SDFQLEILK	SDFQL	2	FRS2	Phenylalanine--tRNA ligase alpha subunit (EC 6.1.1.20) (Phenylalanyl-tRNA synthetase alpha subunit) (PheRS)	Unmodified	1.07011	Nterm_KO	Cytoplasm
P15891	ALEPIDYTTHSREIDAEYLK	ALEPI	2	ABP1	Actin-binding protein	Acetyl (N-term)	1.08745	Nterm_WT	Cytoplasm
P15891	ALEPIDYTTHSREIDAEYLK	ALEPI	2	ABP1	Actin-binding protein	Unmodified	1.07468	Nterm_KO	Cytoplasm
P17629	SNTEELIQNSIGFLQK	SNTEE	2	HPR1	THO complex subunit HPR1 (Hyperrecombination protein 1)	Acetyl (N-term)	0.958819	Nterm_WT	Nucleus
P17629	SNTEELIQNSIGFLQK	SNTEE	2	HPR1	THO complex subunit HPR1 (Hyperrecombination protein 1)	Unmodified	0.98428	Nterm_KO	Nucleus
P20081	SEVIEGNVK	SEVIE	2	FPR1	FK506-binding protein 1 (FKBP) (Peptidyl-prolyl cis-trans isomerase) (PPIase) (EC 5.2.1.8) (Rapamycin-binding protein)	Unmodified	1.09444	Nterm_KO	Cytoplasm
P20081	SEVIEGNVK	SEVIE	2	FPR1	FK506-binding protein 1 (FKBP) (Peptidyl-prolyl cis-trans isomerase) (PPIase) (EC 5.2.1.8) (Rapamycin-binding protein)	Acetyl (N-term)	1.12044	Nterm_WT	Cytoplasm
P20436	SNTLFDDIFQVSEVDPGRYNK	SNTLF	2	RPB8	DNA-directed RNA polymerases I, II, and III subunit RPABC3 (RNA polymerases I, II, and III subunit ABC3) (ABC14.4) (ABC14.5) (DNA-directed RNA polymerases I, II, and III 14.5 kDa polypeptide)	Acetyl (N-term)	1.00788	Nterm_WT	Nucleus
P20436	SNTLFDDIFQVSEVDPGRYNK	SNTLF	2	RPB8	DNA-directed RNA polymerases I, II, and III subunit RPABC3 (RNA polymerases I, II, and III subunit ABC3) (ABC14.4) (ABC14.5) (DNA-directed RNA polymerases I, II, and III 14.5 kDa polypeptide)	Unmodified	1.01165	Nterm_KO	Nucleus
P20459	STSHCRFYENK	STSHC	2	SUI2	Eukaryotic translation initiation factor 2 subunit alpha (eIF-2-alpha)	Acetyl (N-term)	1.11723	Nterm_WT
P20459	STSHCRFYENK	STSHC	2	SUI2	Eukaryotic translation initiation factor 2 subunit alpha (eIF-2-alpha)	Unmodified	0.966262	Nterm_KO
P21242	TSIGTGYDLSNSVFSPDGRNFQVEYAVK	TSIGT	2	PRE10	Probable proteasome subunit alpha type-7 (Macropain subunit C1) (Multicatalytic endopeptidase complex subunit C1) (Proteasome component C1) (Proteinase YSCE subunit 1)	Acetyl (N-term)	1.08795	Nterm_WT	Cytoplasm
P21242	TSIGTGYDLSNSVFSPDGRNFQVEYAVK	TSIGT	2	PRE10	Probable proteasome subunit alpha type-7 (Macropain subunit C1) (Multicatalytic endopeptidase complex subunit C1) (Proteasome component C1) (Proteinase YSCE subunit 1)	Unmodified	1.0385	Nterm_KO	Cytoplasm
P21243	SGAAAASAAGYDRHITIFSPEGRLYQVEYAFK	SGAAA	2	SCL1	Proteasome subunit alpha type-1 (Macropain subunit C7-alpha) (Multicatalytic endopeptidase complex C7) (Proteasome component C7-alpha) (Proteasome component Y8) (Proteinase YSCE subunit 7) (SCL1 suppressor protein)	Unmodified	1.14817	Nterm_KO	Cytoplasm
P21243	SGAAAASAAGYDRHITIFSPEGRLYQVEYAFK	SGAAA	2	SCL1	Proteasome subunit alpha type-1 (Macropain subunit C7-alpha) (Multicatalytic endopeptidase complex C7) (Proteasome component C7-alpha) (Proteasome component Y8) (Proteinase YSCE subunit 7) (SCL1 suppressor protein)	Acetyl (N-term)	0.888649	Nterm_WT	Cytoplasm
P21825	SAVGPGSNAGASVNGGSATAIATLLRNHK	SAVGP	2	SEC62	Translocation protein SEC62 (Sec62/63 complex 30 kDa subunit)	Acetyl (N-term)	1.1001	Nterm_WT	Endoplasmic reticulum membrane
P21825	SAVGPGSNAGASVNGGSATAIATLLRNHK	SAVGP	2	SEC62	Translocation protein SEC62 (Sec62/63 complex 30 kDa subunit)	Unmodified	1.08063	Nterm_KO	Endoplasmic reticulum membrane
P21965	STEEQNGVPLQRGSEFIADDVTSNK	STEEQ	2	MCK1	Protein kinase MCK1 (EC 2.7.12.1) (Meiosis and centromere regulatory kinase)	Acetyl (N-term)	1.00379	Nterm_WT
P21965	STEEQNGVPLQRGSEFIADDVTSNK	STEEQ	2	MCK1	Protein kinase MCK1 (EC 2.7.12.1) (Meiosis and centromere regulatory kinase)	Unmodified	1.44542	Nterm_KO
P22203	SSAITALTPNQVNDELNK	SSAIT	2	VMA4	V-type proton ATPase subunit E (V-ATPase subunit E) (V-ATPase 27 kDa subunit) (Vacuolar proton pump subunit E)	Acetyl (N-term)	0.908869	Nterm_WT	Vacuole membrane
P22203	SSAITALTPNQVNDELNK	SSAIT	2	VMA4	V-type proton ATPase subunit E (V-ATPase subunit E) (V-ATPase 27 kDa subunit) (Vacuolar proton pump subunit E)	Unmodified	0.990915	Nterm_KO	Vacuole membrane
P22211	SSLTRLLQEK	SSLTR	2	NPR1	Nitrogen permease reactivator protein (EC 2.7.11.1) (Serine/threonine-protein kinase NPR1)	Unmodified	1.01949	Nterm_KO	Cytoplasm
P22211	SSLTRLLQEK	SSLTR	2	NPR1	Nitrogen permease reactivator protein (EC 2.7.11.1) (Serine/threonine-protein kinase NPR1)	Acetyl (N-term)	1.11896	Nterm_WT	Cytoplasm
P22336	SSVQLSRGDFHSIFTNK	SSVQL	2	RFA1	Replication factor A protein 1 (RF-A protein 1) (DNA-binding protein BUF2) (Replication protein A 69 kDa DNA-binding subunit) (Single-stranded DNA-binding protein)	Unmodified	1.1171	Nterm_KO	Nucleus
P22336	SSVQLSRGDFHSIFTNK	SSVQL	2	RFA1	Replication factor A protein 1 (RF-A protein 1) (DNA-binding protein BUF2) (Replication protein A 69 kDa DNA-binding subunit) (Single-stranded DNA-binding protein)	Acetyl (N-term)	0.933202	Nterm_WT	Nucleus
P22515	SSNNSGLSAAGEIDESLYSRQLYVLGK	SSNNS	2	UBA1	Ubiquitin-activating enzyme E1 1 (EC 6.2.1.45)	Unmodified	0.790384	Nterm_KO	Cytoplasm
P22515	SSNNSGLSAAGEIDESLYSRQLYVLGK	SSNNS	2	UBA1	Ubiquitin-activating enzyme E1 1 (EC 6.2.1.45)	Acetyl (N-term)	0.937266	Nterm_WT	Cytoplasm
P22579	SQVWHNSNSQSNDVATSNDATGSNERNEK	SQVWH	2	SIN3	Transcriptional regulatory protein SIN3	Acetyl (N-term)	1.18631	Nterm_WT	Nucleus
P22579	SQVWHNSNSQSNDVATSNDATGSNERNEK	SQVWH	2	SIN3	Transcriptional regulatory protein SIN3	Unmodified	1.21522	Nterm_KO	Nucleus
P23542	SATLFNNIELLPPDALFGIK	SATLF	2	AAT2	Aspartate aminotransferase, cytoplasmic (EC 2.6.1.1) (Transaminase A)	Acetyl (N-term)	0.906389	Nterm_WT	Cytoplasm
P23542	SATLFNNIELLPPDALFGIK	SATLF	2	AAT2	Aspartate aminotransferase, cytoplasmic (EC 2.6.1.1) (Transaminase A)	Unmodified	1.04785	Nterm_KO	Cytoplasm
P23639	TDRYSFSLTTFSPSGK	TDRYS	2	PRE8	Proteasome subunit alpha type-2 (Macropain subunit Y7) (Multicatalytic endopeptidase complex subunit Y7) (Proteasome component Y7) (Proteinase YSCE subunit 7)	Unmodified	1.03582	Nterm_KO	Cytoplasm
P23639	TDRYSFSLTTFSPSGK	TDRYS	2	PRE8	Proteasome subunit alpha type-2 (Macropain subunit Y7) (Multicatalytic endopeptidase complex subunit Y7) (Proteasome component Y7) (Proteinase YSCE subunit 7)	Acetyl (N-term)	1.07816	Nterm_WT	Cytoplasm
P23644	SAPTPLAEASQIPTIPALSPLTAK	SAPTP	2	TOM40	Mitochondrial import receptor subunit TOM40 (Mitochondrial import site protein ISP42) (Translocase of outer membrane 40 kDa subunit)	Unmodified	1.04245	Nterm_KO	Mitochondrion outer membrane
P23644	SAPTPLAEASQIPTIPALSPLTAK	SAPTP	2	TOM40	Mitochondrial import receptor subunit TOM40 (Mitochondrial import site protein ISP42) (Translocase of outer membrane 40 kDa subunit)	Acetyl (N-term)	1.04058	Nterm_WT	Mitochondrion outer membrane
P25567	SAETAAANTATAPVPEVQEQESSK	SAETA	2	SRO9	RNA-binding protein SRO9 (Suppressor of RHO3 protein 9)	Acetyl (N-term)	1.10105	Nterm_WT	Cytoplasm
P25567	SAETAAANTATAPVPEVQEQESSK	SAETA	2	SRO9	RNA-binding protein SRO9 (Suppressor of RHO3 protein 9)	Unmodified	0.995375	Nterm_KO	Cytoplasm
P25617	SENHVPAWK	SENHV	2	YCR016W	Uncharacterized protein YCR016W	Acetyl (N-term)	0.890805	Nterm_WT
P25617	SENHVPAWK	SENHV	2	YCR016W	Uncharacterized protein YCR016W	Unmodified	0.963776	Nterm_KO
P25627	SRPEELAPPEIFYNDSEAHK	SRPEE	2	BUD23	18S rRNA (guanine(1575)-N(7))-methyltransferase (EC 2.1.1.309) (Bud site selection protein 23)	Unmodified	1.21301	Nterm_KO	Cytoplasm
P25627	SRPEELAPPEIFYNDSEAHK	SRPEE	2	BUD23	18S rRNA (guanine(1575)-N(7))-methyltransferase (EC 2.1.1.309) (Bud site selection protein 23)	Acetyl (N-term)	1.04753	Nterm_WT	Cytoplasm
P25644	SFFGLENSGNARDGPLDFEESYK	SFFGL	2	PAT1	DNA topoisomerase 2-associated protein PAT1 (Decapping activator and translational repressor PAT1) (Topoisomerase II-associated protein PAT1) (mRNA turnover protein 1)	Unmodified	1.12162	Nterm_KO	Cytoplasm
P25644	SFFGLENSGNARDGPLDFEESYK	SFFGL	2	PAT1	DNA topoisomerase 2-associated protein PAT1 (Decapping activator and translational repressor PAT1) (Topoisomerase II-associated protein PAT1) (mRNA turnover protein 1)	Acetyl (N-term)	1.09758	Nterm_WT	Cytoplasm
P26637	SSGLVLENTARRDALIAIEK	SSGLV	2	CDC60	Leucine--tRNA ligase, cytoplasmic (EC 6.1.1.4) (Leucyl-tRNA synthetase) (LeuRS)	Acetyl (N-term)	1.05936	Nterm_WT	Cytoplasm
P26637	SSGLVLENTARRDALIAIEK	SSGLV	2	CDC60	Leucine--tRNA ligase, cytoplasmic (EC 6.1.1.4) (Leucyl-tRNA synthetase) (LeuRS)	Unmodified	1.13912	Nterm_KO	Cytoplasm
P26755	ASETPRVDPTEISNVNAPVFRIIAQIK	ASETP	2	RFA3	Replication factor A protein 3 (RF-A) (Replication protein A 13 kDa subunit)	Acetyl (N-term)	1.14849	Nterm_WT	Nucleus
P26755	ASETPRVDPTEISNVNAPVFRIIAQIK	ASETP	2	RFA3	Replication factor A protein 3 (RF-A) (Replication protein A 13 kDa subunit)	Unmodified	1.107	Nterm_KO	Nucleus
P26783	SDTEAPVEVQEDFEVVEEFTPVVLATPIPEEVQQAQTEIK	SDTEA	2	RPS5	40S ribosomal protein S5 (RP14) (S2) (Small ribosomal subunit protein uS7) (YS8)	Unmodified	1.34777	Nterm_KO	Cytoplasm
P26783	SDTEAPVEVQEDFEVVEEFTPVVLATPIPEEVQQAQTEIK	SDTEA	2	RPS5	40S ribosomal protein S5 (RP14) (S2) (Small ribosomal subunit protein uS7) (YS8)	Acetyl (N-term)	1.16735	Nterm_WT	Cytoplasm
P26784	SVEPVVVIDGK	SVEPV	2	RPL16A	60S ribosomal protein L16-A (L13a) (L21) (Large ribosomal subunit protein uL13-A) (RP22) (YL15)	Unmodified	1.35895	Nterm_KO	Cytoplasm
P26784	SVEPVVVIDGK	SVEPV	2	RPL16A	60S ribosomal protein L16-A (L13a) (L21) (Large ribosomal subunit protein uL13-A) (RP22) (YL15)	Acetyl (N-term)	1.13662	Nterm_WT	Cytoplasm
P26785	SQPVVVIDAK	SQPVV	2	RPL16B	60S ribosomal protein L16-B (L21) (Large ribosomal subunit protein uL13-B) (RP23) (YL15)	Unmodified	1.39549	Nterm_KO	Cytoplasm
P26785	SQPVVVIDAK	SQPVV	2	RPL16B	60S ribosomal protein L16-B (L21) (Large ribosomal subunit protein uL13-B) (RP23) (YL15)	Acetyl (N-term)	1.18	Nterm_WT	Cytoplasm
P27472	SRDLQNHLLFETATEVANRVGGIYSVLK	SRDLQ	2	GSY2	Glycogen [starch] synthase isoform 2 (EC 2.4.1.11)	Acetyl (N-term)	0.805873	Nterm_WT
P27472	SRDLQNHLLFETATEVANRVGGIYSVLK	SRDLQ	2	GSY2	Glycogen [starch] synthase isoform 2 (EC 2.4.1.11)	Unmodified	0.452141	Nterm_KO
P31383	SGARSTTAGAVPSAATTSTTSTTSNSK	SGARS	2	TPD3	Protein phosphatase PP2A regulatory subunit A (PR65)	Acetyl (N-term)	1.03709	Nterm_WT
P31383	SGARSTTAGAVPSAATTSTTSTTSNSK	SGARS	2	TPD3	Protein phosphatase PP2A regulatory subunit A (PR65)	Unmodified	1.58783	Nterm_KO
P31412	ATALYTANDFILISLPQNAQPVTAPGSK	ATALY	2	VMA5	V-type proton ATPase subunit C (V-ATPase subunit C) (V-ATPase 42 kDa subunit) (Vacuolar proton pump subunit C)	Acetyl (N-term)	0.958524	Nterm_WT	Vacuole membrane
P31412	ATALYTANDFILISLPQNAQPVTAPGSK	ATALY	2	VMA5	V-type proton ATPase subunit C (V-ATPase subunit C) (V-ATPase 42 kDa subunit) (Vacuolar proton pump subunit C)	Unmodified	1.27309	Nterm_KO	Vacuole membrane
P32337	SALPEEVNRTLLQIVQAFASPDNQIRSVAEK	SALPE	2	PSE1	Importin subunit beta-3 (Karyopherin subunit beta-3) (Karyopherin-121) (Protein secretion enhancer 1)	Unmodified	1.12753	Nterm_KO	Cytoplasm
P32337	SALPEEVNRTLLQIVQAFASPDNQIRSVAEK	SALPE	2	PSE1	Importin subunit beta-3 (Karyopherin subunit beta-3) (Karyopherin-121) (Protein secretion enhancer 1)	Acetyl (N-term)	1.07878	Nterm_WT	Cytoplasm
P32505	SQEQYTENLK	SQEQY	2	NAB2	Nuclear polyadenylated RNA-binding protein NAB2	Acetyl (N-term)	0.891204	Nterm_WT	Nucleus
P32505	SQEQYTENLK	SQEQY	2	NAB2	Nuclear polyadenylated RNA-binding protein NAB2	Unmodified	0.987805	Nterm_KO	Nucleus
P32565	SLTTAAPLLALLRENQDSVK	SLTTA	2	RPN2	26S proteasome regulatory subunit RPN2	Acetyl (N-term)	1.08553	Nterm_WT
P32565	SLTTAAPLLALLRENQDSVK	SLTTA	2	RPN2	26S proteasome regulatory subunit RPN2	Unmodified	1.07405	Nterm_KO
P32569	TTEDPDSNHLSSETGIK	TTEDP	2	SRB4	Mediator of RNA polymerase II transcription subunit 17 (Mediator complex subunit 17) (Suppressor of RNA polymerase B 4)	Acetyl (N-term)	0.82999	Nterm_WT	Nucleus
P32569	TTEDPDSNHLSSETGIK	TTEDP	2	SRB4	Mediator of RNA polymerase II transcription subunit 17 (Mediator complex subunit 17) (Suppressor of RNA polymerase B 4)	Unmodified	0.989127	Nterm_KO	Nucleus
P32602	SDPVELLK	SDPVE	2	SEC17	Alpha-soluble NSF attachment protein (SNAP-alpha) (N-ethylmaleimide-sensitive factor attachment protein alpha) (Vesicular-fusion protein SEC17) (alpha-SNAP chaperone)	Unmodified	0.85115	Nterm_KO	Membrane
P32602	SDPVELLK	SDPVE	2	SEC17	Alpha-soluble NSF attachment protein (SNAP-alpha) (N-ethylmaleimide-sensitive factor attachment protein alpha) (Vesicular-fusion protein SEC17) (alpha-SNAP chaperone)	Acetyl (N-term)	1.43732	Nterm_WT	Membrane
P32614	SLSPVVVIGTGLAGLAAANELVNK	SLSPV	2	FRD1	Fumarate reductase 1 (FRDS1) (EC 1.3.1.6) (FAD-dependent oxidoreductase) (NADH-dependent fumarate reductase) (Soluble fumarate reductase, cytoplasmic isozyme)	Acetyl (N-term)	0.933015	Nterm_WT	Cytoplasm
P32614	SLSPVVVIGTGLAGLAAANELVNK	SLSPV	2	FRD1	Fumarate reductase 1 (FRDS1) (EC 1.3.1.6) (FAD-dependent oxidoreductase) (NADH-dependent fumarate reductase) (Soluble fumarate reductase, cytoplasmic isozyme)	Unmodified	1.01662	Nterm_KO	Cytoplasm
P32767	SSIHEVVALIEELYSPHPK	SSIHE	2	KAP122	Importin beta-like protein KAP122 (Karyopherin-122) (Pleiotropic drug resistance regulatory protein 6)	Acetyl (N-term)	0.575819	Nterm_WT	Nucleus envelope
P32767	SSIHEVVALIEELYSPHPK	SSIHE	2	KAP122	Importin beta-like protein KAP122 (Karyopherin-122) (Pleiotropic drug resistance regulatory protein 6)	Unmodified	1.00365	Nterm_KO	Nucleus envelope
P32832	SDSEGGLASEVEHEK	SDSEG	2	NPL6	Chromatin structure-remodeling complex subunit RSC7 (Nuclear protein localization protein 6) (Remodel the structure of chromatin complex subunit 7)	Acetyl (N-term)	1.13264	Nterm_WT	Nucleus
P32832	SDSEGGLASEVEHEK	SDSEG	2	NPL6	Chromatin structure-remodeling complex subunit RSC7 (Nuclear protein localization protein 6) (Remodel the structure of chromatin complex subunit 7)	Unmodified	0.813769	Nterm_KO	Nucleus
P32835	SAPAANGEVPTFK	SAPAA	2	GSP1	GTP-binding nuclear protein GSP1/CNR1 (Chromosome stability protein 17) (GTPase Ran homolog) (Genetic suppressor of PRP20-1)	Unmodified	1.23669	Nterm_KO	Nucleus
P32835	SAPAANGEVPTFK	SAPAA	2	GSP1	GTP-binding nuclear protein GSP1/CNR1 (Chromosome stability protein 17) (GTPase Ran homolog) (Genetic suppressor of PRP20-1)	Acetyl (N-term)	0.959736	Nterm_WT	Nucleus
P32836	SAPAQNNAEVPTFK	SAPAQ	2	GSP2	GTP-binding nuclear protein GSP2/CNR2	Unmodified	0.452555	Nterm_KO	Nucleus
P32836	SAPAQNNAEVPTFK	SAPAQ	2	GSP2	GTP-binding nuclear protein GSP2/CNR2	Acetyl (N-term)	0.647155	Nterm_WT	Nucleus
P32915	SSNRVLDLFK	SSNRV	2	SEC61	Protein transport protein SEC61 (Sec61 complex subunit SEC61) (Sec61 complex subunit alpha)	Acetyl (N-term)	1.16202	Nterm_WT	Endoplasmic reticulum membrane
P32915	SSNRVLDLFK	SSNRV	2	SEC61	Protein transport protein SEC61 (Sec61 complex subunit SEC61) (Sec61 complex subunit alpha)	Unmodified	1.11097	Nterm_KO	Endoplasmic reticulum membrane
P33297	ATLEELDAQTLPGDDELDQEILNLSTQELQTRAK	ATLEE	2	RPT5	26S proteasome regulatory subunit 6A (Tat-binding protein homolog 1) (TBP-1)	Acetyl (N-term)	1.06163	Nterm_WT	Cytoplasm
P33297	ATLEELDAQTLPGDDELDQEILNLSTQELQTRAK	ATLEE	2	RPT5	26S proteasome regulatory subunit 6A (Tat-binding protein homolog 1) (TBP-1)	Unmodified	1.06949	Nterm_KO	Cytoplasm
P33314	SSNNEPAQSRTSYFK	SSNNE	2	BUD2	Inhibitory regulator protein BUD2/CLA2 (Bud site selection protein 2)	Acetyl (N-term)	0.877351	Nterm_WT
P33314	SSNNEPAQSRTSYFK	SSNNE	2	BUD2	Inhibitory regulator protein BUD2/CLA2 (Bud site selection protein 2)	Unmodified	1.02987	Nterm_KO
P33401	SLLIDSVPTVAYK	SLLID	2	PGM1	Phosphoglucomutase 1 (PGM 1) (EC 5.4.2.2) (Glucose phosphomutase 1)	Unmodified	1.18595	Nterm_KO	Cytoplasm
P33401	SLLIDSVPTVAYK	SLLID	2	PGM1	Phosphoglucomutase 1 (PGM 1) (EC 5.4.2.2) (Glucose phosphomutase 1)	Acetyl (N-term)	1.22641	Nterm_WT	Cytoplasm
P33892	TAILNWEDISPVLEK	TAILN	2	GCN1	eIF-2-alpha kinase activator GCN1 (General control non-derepressible protein 1) (Translational activator GCN1)	Acetyl (N-term)	1.0249	Nterm_WT	Cytoplasm
P33892	TAILNWEDISPVLEK	TAILN	2	GCN1	eIF-2-alpha kinase activator GCN1 (General control non-derepressible protein 1) (Translational activator GCN1)	Unmodified	1.1001	Nterm_KO	Cytoplasm
P35127	SGENRAVVPIESNPEVFTNFAHK	SGENR	2	YUH1	Ubiquitin carboxyl-terminal hydrolase YUH1 (UCH) (EC 3.4.19.12) (Ubiquitin thioesterase)	Acetyl (N-term)	0.915748	Nterm_WT
P35127	SGENRAVVPIESNPEVFTNFAHK	SGENR	2	YUH1	Ubiquitin carboxyl-terminal hydrolase YUH1 (UCH) (EC 3.4.19.12) (Ubiquitin thioesterase)	Unmodified	0.944919	Nterm_KO
P35207	SEGFSSSSIQELYQSLK	SEGFS	2	SKI2	Antiviral helicase SKI2 (EC 3.6.4.13) (Superkiller protein 2)	Acetyl (N-term)	0.903416	Nterm_WT	Cytoplasm
P35207	SEGFSSSSIQELYQSLK	SEGFS	2	SKI2	Antiviral helicase SKI2 (EC 3.6.4.13) (Superkiller protein 2)	Unmodified	0.681158	Nterm_KO	Cytoplasm
P35719	SNEIELLQK	SNEIE	2	MRP8	Uncharacterized protein MRP8	Unmodified	0.82583	Nterm_KO	Cytoplasm
P35719	SNEIELLQK	SNEIE	2	MRP8	Uncharacterized protein MRP8	Acetyl (N-term)	0.760632	Nterm_WT	Cytoplasm
P35844	SQYASSSSWTSFLK	SQYAS	2	KES1	Oxysterol-binding protein homolog 4 (Protein KES1)	Acetyl (N-term)	1.07262	Nterm_WT	Cytoplasm
P35844	SQYASSSSWTSFLK	SQYAS	2	KES1	Oxysterol-binding protein homolog 4 (Protein KES1)	Unmodified	1.10662	Nterm_KO	Cytoplasm
P36008	SQGTLYINRSPRNYASEALISYFK	SQGTL	2	TEF4	Elongation factor 1-gamma 2 (EF-1-gamma 2) (Eukaryotic elongation factor 1Bgamma 2) (eEF1Bgamma 2) (Translation elongation factor 1B gamma 2)	Acetyl (N-term)	1.1238	Nterm_WT	Cytoplasm
P36008	SQGTLYINRSPRNYASEALISYFK	SQGTL	2	TEF4	Elongation factor 1-gamma 2 (EF-1-gamma 2) (Eukaryotic elongation factor 1Bgamma 2) (eEF1Bgamma 2) (Translation elongation factor 1B gamma 2)	Unmodified	1.27093	Nterm_KO	Cytoplasm
P36069	SLRAVPGYFAAYPSEGFQGLDSTK	SLRAV	2	PMU1	Probable phosphoglycerate mutase PMU1 (EC 5.4.-.-) (Phosphomutase homolog 1)	Acetyl (N-term)	1.03094	Nterm_WT	Cytoplasm
P36069	SLRAVPGYFAAYPSEGFQGLDSTK	SLRAV	2	PMU1	Probable phosphoglycerate mutase PMU1 (EC 5.4.-.-) (Phosphomutase homolog 1)	Unmodified	1.10459	Nterm_KO	Cytoplasm
P36080	SNSLEERLRANSSAFDGLLALIPAK	SNSLE	2	RRP14	Ribosomal RNA-processing protein 14 (Ribosome biogenesis protein RRP14)	Unmodified	1.08252	Nterm_KO	Nucleus
P36080	SNSLEERLRANSSAFDGLLALIPAK	SNSLE	2	RRP14	Ribosomal RNA-processing protein 14 (Ribosome biogenesis protein RRP14)	Acetyl (N-term)	0.805733	Nterm_WT	Nucleus
P36421	SSAATVDPNEAFGLITK	SSAAT	2	TYS1	Tyrosine--tRNA ligase, cytoplasmic (EC 6.1.1.1) (Tyrosyl-tRNA synthetase) (TyrRS)	Unmodified	1.31376	Nterm_KO	Cytoplasm
P36421	SSAATVDPNEAFGLITK	SSAAT	2	TYS1	Tyrosine--tRNA ligase, cytoplasmic (EC 6.1.1.1) (Tyrosyl-tRNA synthetase) (TyrRS)	Acetyl (N-term)	0.98319	Nterm_WT	Cytoplasm
P38011	ASNEVLVLRGTLEGHNGWVTSLATSAGQPNLLLSASRDK	ASNEV	2	ASC1	Guanine nucleotide-binding protein subunit beta-like protein (Receptor for activated C kinase) (Receptor of activated protein kinase C 1) (RACK1) (Small ribosomal subunit protein RACK1)	Unmodified	1.25611	Nterm_KO	Cytoplasm
P38011	ASNEVLVLRGTLEGHNGWVTSLATSAGQPNLLLSASRDK	ASNEV	2	ASC1	Guanine nucleotide-binding protein subunit beta-like protein (Receptor for activated C kinase) (Receptor of activated protein kinase C 1) (RACK1) (Small ribosomal subunit protein RACK1)	Acetyl (N-term)	1.07017	Nterm_WT	Cytoplasm
P38174	TDAEIENSPASDLK	TDAEI	2	MAP2	Methionine aminopeptidase 2 (MAP 2) (MetAP 2) (EC 3.4.11.18) (Peptidase M)	Acetyl (N-term)	0.951157	Nterm_WT	Cytoplasm
P38174	TDAEIENSPASDLK	TDAEI	2	MAP2	Methionine aminopeptidase 2 (MAP 2) (MetAP 2) (EC 3.4.11.18) (Peptidase M)	Unmodified	0.965875	Nterm_KO	Cytoplasm
P38237	AEAVLENVNVPAVVSK	AEAVL	2	UBP14	Ubiquitin carboxyl-terminal hydrolase 14 (EC 3.4.19.12) (Deubiquitinating enzyme 14) (Glucose-induced degradation protein 6) (Ubiquitin thioesterase 14) (Ubiquitin-specific-processing protease 14)	Acetyl (N-term)	0.987295	Nterm_WT	Cytoplasm
P38237	AEAVLENVNVPAVVSK	AEAVL	2	UBP14	Ubiquitin carboxyl-terminal hydrolase 14 (EC 3.4.19.12) (Deubiquitinating enzyme 14) (Glucose-induced degradation protein 6) (Ubiquitin thioesterase 14) (Ubiquitin-specific-processing protease 14)	Unmodified	0.944989	Nterm_KO	Cytoplasm
P38353	SGFRLIDIVK	SGFRL	2	SSH1	Sec sixty-one protein homolog (Ssh1 complex subunit SSH1) (Ssh1 complex subunit alpha)	Unmodified	1.00244	Nterm_KO	Endoplasmic reticulum membrane
P38353	SGFRLIDIVK	SGFRL	2	SSH1	Sec sixty-one protein homolog (Ssh1 complex subunit SSH1) (Ssh1 complex subunit alpha)	Acetyl (N-term)	1.029	Nterm_WT	Endoplasmic reticulum membrane
P38431	SINICRDNHDPFYRYK	SINIC	2	TIF5	Eukaryotic translation initiation factor 5 (eIF-5)	Unmodified	1.21779	Nterm_KO
P38431	SINICRDNHDPFYRYK	SINIC	2	TIF5	Eukaryotic translation initiation factor 5 (eIF-5)	Acetyl (N-term)	1.02368	Nterm_WT
P38555	SSEDYGYDYDLLFK	SSEDY	2	YPT31	GTP-binding protein YPT31/YPT8 (Rab GTPase YPT31)	Acetyl (N-term)	1.11456	Nterm_WT	Golgi apparatus membrane
P38555	SSEDYGYDYDLLFK	SSEDY	2	YPT31	GTP-binding protein YPT31/YPT8 (Rab GTPase YPT31)	Unmodified	0.692189	Nterm_KO	Golgi apparatus membrane
P38682	SNDEGETFATEQTTQQVFQK	SNDEG	2	GLO3	ADP-ribosylation factor GTPase-activating protein GLO3 (ARF GAP GLO3)	Acetyl (N-term)	0.927521	Nterm_WT	Golgi apparatus
P38682	SNDEGETFATEQTTQQVFQK	SNDEG	2	GLO3	ADP-ribosylation factor GTPase-activating protein GLO3 (ARF GAP GLO3)	Unmodified	1.22336	Nterm_KO	Golgi apparatus
P38736	SSQPSFVTIRGK	SSQPS	2	GOS1	Golgi SNAP receptor complex member 1 (Golgi SNARE protein 1) (Protein transport protein GOS1)	Unmodified	1.07986	Nterm_KO	Golgi apparatus membrane
P38736	SSQPSFVTIRGK	SSQPS	2	GOS1	Golgi SNAP receptor complex member 1 (Golgi SNARE protein 1) (Protein transport protein GOS1)	Acetyl (N-term)	0.593231	Nterm_WT	Golgi apparatus membrane
P38768	ADFLLRPIK	ADFLL	2	PIH1	Protein interacting with Hsp90 1 (Nucleolar protein 17)	Unmodified	1.11067	Nterm_KO	Cytoplasm
P38768	ADFLLRPIK	ADFLL	2	PIH1	Protein interacting with Hsp90 1 (Nucleolar protein 17)	Acetyl (N-term)	0.985344	Nterm_WT	Cytoplasm
P38788	SSPVIGITFGNTSSSIAYINPK	SSPVI	2	SSZ1	Ribosome-associated complex subunit SSZ1 (DnaK-related protein SSZ1) (Heat shock protein 70 homolog SSZ1) (Pleiotropic drug resistance protein 13)	Acetyl (N-term)	0.780078	Nterm_WT	Cytoplasm
P38788	SSPVIGITFGNTSSSIAYINPK	SSPVI	2	SSZ1	Ribosome-associated complex subunit SSZ1 (DnaK-related protein SSZ1) (Heat shock protein 70 homolog SSZ1) (Pleiotropic drug resistance protein 13)	Unmodified	1.06037	Nterm_KO	Cytoplasm
P38810	SQQNILAASVSALSLDESTVHTGGASSK	SQQNI	2	SFB3	SED5-binding protein 3 (Lethal with SEC13 protein 1) (SEC24-related protein 3)	Acetyl (N-term)	1.03068	Nterm_WT	Cytoplasm
P38810	SQQNILAASVSALSLDESTVHTGGASSK	SQQNI	2	SFB3	SED5-binding protein 3 (Lethal with SEC13 protein 1) (SEC24-related protein 3)	Unmodified	0.957348	Nterm_KO	Cytoplasm
P38829	SEFLNENPDILEENQLPTRK	SEFLN	2	YHR122W	MIP18 family protein YHR122W	Unmodified	1.56745	Nterm_KO
P38829	SEFLNENPDILEENQLPTRK	SEFLN	2	YHR122W	MIP18 family protein YHR122W	Acetyl (N-term)	0.784551	Nterm_WT
P38874	ASSSHNPVILLK	ASSSH	2	IKI1	Elongator complex protein 5 (Gamma-toxin target 5) (HAT-associated protein 2) (Protein IKI1)	Unmodified	1.10442	Nterm_KO	Cytoplasm
P38874	ASSSHNPVILLK	ASSSH	2	IKI1	Elongator complex protein 5 (Gamma-toxin target 5) (HAT-associated protein 2) (Protein IKI1)	Acetyl (N-term)	0.975583	Nterm_WT	Cytoplasm
P38879	SAIPENANVTVLNK	SAIPE	2	EGD2	Nascent polypeptide-associated complex subunit alpha (NAC-alpha) (Alpha-NAC) (GAL4 DNA-binding enhancer protein 2)	Unmodified	1.53738	Nterm_KO	Cytoplasm
P38879	SAIPENANVTVLNK	SAIPE	2	EGD2	Nascent polypeptide-associated complex subunit alpha (NAC-alpha) (Alpha-NAC) (GAL4 DNA-binding enhancer protein 2)	Acetyl (N-term)	1.13011	Nterm_WT	Cytoplasm
P39076	SVQIFGDQVTEERAENARLSAFVGAIAVGDLVK	SVQIF	2	CCT2	T-complex protein 1 subunit beta (TCP-1-beta) (CCT-beta)	Acetyl (N-term)	1.21854	Nterm_WT	Cytoplasm
P39076	SVQIFGDQVTEERAENARLSAFVGAIAVGDLVK	SVQIF	2	CCT2	T-complex protein 1 subunit beta (TCP-1-beta) (CCT-beta)	Unmodified	1.24016	Nterm_KO	Cytoplasm
P39079	SLQLLNPK	SLQLL	2	CCT6	T-complex protein 1 subunit zeta (TCP-1-zeta) (CCT-zeta)	Acetyl (N-term)	1.06273	Nterm_WT	Cytoplasm
P39079	SLQLLNPK	SLQLL	2	CCT6	T-complex protein 1 subunit zeta (TCP-1-zeta) (CCT-zeta)	Unmodified	1.12243	Nterm_KO	Cytoplasm
P39102	SGSDRGDRLYDVLGVTRDATVQEIK	SGSDR	2	XDJ1	DnaJ protein homolog XDJ1	Acetyl (N-term)	0.635804	Nterm_WT	Mitochondrion outer membrane
P39102	SGSDRGDRLYDVLGVTRDATVQEIK	SGSDR	2	XDJ1	DnaJ protein homolog XDJ1	Unmodified	1.04372	Nterm_KO	Mitochondrion outer membrane
P39516	ANDLVQARDNSQVFGVARIYASFNDTFVHVTDLSGK	ANDLV	2	RPS14B	40S ribosomal protein S14-B (RP59B) (Small ribosomal subunit protein uS11-B)	Unmodified	1.1625	Nterm_KO	Cytoplasm
P39516	ANDLVQARDNSQVFGVARIYASFNDTFVHVTDLSGK	ANDLV	2	RPS14B	40S ribosomal protein S14-B (RP59B) (Small ribosomal subunit protein uS11-B)	Acetyl (N-term)	0.945085	Nterm_WT	Cytoplasm
P39517	GSINNNFNTNNNSNTDLDRDWK	GSINN	2	DHH1	ATP-dependent RNA helicase DHH1 (EC 3.6.4.13) (DExD/H-box helicase 1)	Acetyl (N-term)	0.956959	Nterm_WT	Cytoplasm
P39517	GSINNNFNTNNNSNTDLDRDWK	GSINN	2	DHH1	ATP-dependent RNA helicase DHH1 (EC 3.6.4.13) (DExD/H-box helicase 1)	Unmodified	1.3637	Nterm_KO	Cytoplasm
P39936	TDQRGPPPPHPQQANGYK	TDQRG	2	TIF4632	Eukaryotic initiation factor 4F subunit p130 (eIF-4F p130) (eIF4F p130) (eIF4G2) (mRNA cap-binding protein complex subunit p130)	Acetyl (N-term)	0.800774	Nterm_WT	Cytoplasm
P39936	TDQRGPPPPHPQQANGYK	TDQRG	2	TIF4632	Eukaryotic initiation factor 4F subunit p130 (eIF-4F p130) (eIF4F p130) (eIF4G2) (mRNA cap-binding protein complex subunit p130)	Unmodified	1.03276	Nterm_KO	Cytoplasm
P40075	SAVEISPDVLVYK	SAVEI	2	SCS2	Vesicle-associated membrane protein-associated protein SCS2 (VAMP-associated protein SCS2) (Choline sensitivity suppressor protein 2) (VAP homolog 1)	Acetyl (N-term)	1.09035	Nterm_WT	Endoplasmic reticulum membrane
P40075	SAVEISPDVLVYK	SAVEI	2	SCS2	Vesicle-associated membrane protein-associated protein SCS2 (VAMP-associated protein SCS2) (Choline sensitivity suppressor protein 2) (VAP homolog 1)	Unmodified	1.01578	Nterm_KO	Endoplasmic reticulum membrane
P40079	SELNALLK	SELNA	2	LCP5	U3 small nucleolar ribonucleoprotein protein LCP5	Unmodified	1.16838	Nterm_KO	Nucleus
P40079	SELNALLK	SELNA	2	LCP5	U3 small nucleolar ribonucleoprotein protein LCP5	Acetyl (N-term)	0.952101	Nterm_WT	Nucleus
P40089	SLPEILPLEVIDK	SLPEI	2	LSM5	U6 snRNA-associated Sm-like protein LSm5	Acetyl (N-term)	0.75973	Nterm_WT	Nucleus
P40089	SLPEILPLEVIDK	SLPEI	2	LSM5	U6 snRNA-associated Sm-like protein LSm5	Unmodified	0.999889	Nterm_KO	Nucleus
P40303	SGYDRALSIFSPDGHIFQVEYALEAVK	SGYDR	2	PRE6	Proteasome subunit alpha type-4 (Macropain subunit PRE6) (Multicatalytic endopeptidase complex subunit PRE6) (Proteasome component PRE6) (Proteinase YSCE subunit PRE6)	Acetyl (N-term)	1.04899	Nterm_WT	Cytoplasm
P40303	SGYDRALSIFSPDGHIFQVEYALEAVK	SGYDR	2	PRE6	Proteasome subunit alpha type-4 (Macropain subunit PRE6) (Multicatalytic endopeptidase complex subunit PRE6) (Proteasome component PRE6) (Proteinase YSCE subunit PRE6)	Unmodified	0.997974	Nterm_KO	Cytoplasm
P40422	SREGFQIPTNLDAAAAGTSQARTATLK	SREGF	2	RPC10	DNA-directed RNA polymerases I, II, and III subunit RPABC4 (RNA polymerases I, II, and III subunit ABC4) (ABC10-alpha)	Acetyl (N-term)	1.0556	Nterm_WT	Nucleus
P40422	SREGFQIPTNLDAAAAGTSQARTATLK	SREGF	2	RPC10	DNA-directed RNA polymerases I, II, and III subunit RPABC4 (RNA polymerases I, II, and III subunit ABC4) (ABC10-alpha)	Unmodified	1.02821	Nterm_KO	Nucleus
P40454	SLDRVDWPHATFSTPVK	SLDRV	2	RRD1	Serine/threonine-protein phosphatase 2A activator 1 (EC 5.2.1.8) (Peptidyl-prolyl cis-trans isomerase PTPA-1) (PPIase PTPA-1) (Rotamase PTPA-1) (Phosphotyrosyl phosphatase activator 1)	Unmodified	0.845596	Nterm_KO	Cytoplasm
P40454	SLDRVDWPHATFSTPVK	SLDRV	2	RRD1	Serine/threonine-protein phosphatase 2A activator 1 (EC 5.2.1.8) (Peptidyl-prolyl cis-trans isomerase PTPA-1) (PPIase PTPA-1) (Rotamase PTPA-1) (Phosphotyrosyl phosphatase activator 1)	Acetyl (N-term)	0.955695	Nterm_WT	Cytoplasm
P40970	STPANYTRVPLCEPEELPDDIQK	STPAN	2	LCB2	Serine palmitoyltransferase 2 (SPT 2) (EC 2.3.1.50) (Long chain base biosynthesis protein 2)	Unmodified	0.975892	Nterm_KO	Cytoplasm
P40970	STPANYTRVPLCEPEELPDDIQK	STPAN	2	LCB2	Serine palmitoyltransferase 2 (SPT 2) (EC 2.3.1.50) (Long chain base biosynthesis protein 2)	Acetyl (N-term)	0.992015	Nterm_WT	Cytoplasm
P42945	SSLSDQLAQVASNNATVALDRK	SSLSD	2	UTP10	U3 small nucleolar RNA-associated protein 10 (U3 snoRNA-associated protein 10) (U three protein 10) (U3 protein 10 required for transcription) (t-UTP10)	Acetyl (N-term)	0.980047	Nterm_WT	Nucleus
P42945	SSLSDQLAQVASNNATVALDRK	SSLSD	2	UTP10	U3 small nucleolar RNA-associated protein 10 (U3 snoRNA-associated protein 10) (U three protein 10) (U3 protein 10 required for transcription) (t-UTP10)	Unmodified	1.0905	Nterm_KO	Nucleus
P43593	SGETFEFNIRHSGK	SGETF	2	UBP6	Ubiquitin carboxyl-terminal hydrolase 6 (EC 3.4.19.12) (Deubiquitinating enzyme 6) (Ubiquitin thioesterase 6) (Ubiquitin-specific-processing protease 6)	Acetyl (N-term)	0.911954	Nterm_WT
P43593	SGETFEFNIRHSGK	SGETF	2	UBP6	Ubiquitin carboxyl-terminal hydrolase 6 (EC 3.4.19.12) (Deubiquitinating enzyme 6) (Ubiquitin thioesterase 6) (Ubiquitin-specific-processing protease 6)	Unmodified	0.964633	Nterm_KO
P46676	SENTTAPSDNITNEQRLPSGPK	SENTT	2	SUM1	Suppressor of mar1-1 protein (SUM1-1 protein)	Acetyl (N-term)	0.865905	Nterm_WT	Nucleus
P46676	SENTTAPSDNITNEQRLPSGPK	SENTT	2	SUM1	Suppressor of mar1-1 protein (SUM1-1 protein)	Unmodified	0.991884	Nterm_KO	Nucleus
P46965	SEILQDVQRK	SEILQ	2	SPC1	Signal peptidase complex subunit SPC1 (Microsomal signal peptidase subunit 1)	Unmodified	0.936246	Nterm_KO	Endoplasmic reticulum membrane
P46965	SEILQDVQRK	SEILQ	2	SPC1	Signal peptidase complex subunit SPC1 (Microsomal signal peptidase subunit 1)	Acetyl (N-term)	1.07064	Nterm_WT	Endoplasmic reticulum membrane
P47079	SLRLPQNPNAGLFK	SLRLP	2	CCT8	T-complex protein 1 subunit theta (TCP-1-theta) (CCT-theta)	Acetyl (N-term)	1.10213	Nterm_WT	Cytoplasm
P47079	SLRLPQNPNAGLFK	SLRLP	2	CCT8	T-complex protein 1 subunit theta (TCP-1-theta) (CCT-theta)	Unmodified	1.22636	Nterm_KO	Cytoplasm
P47119	SNNEIVFVTGNANK	SNNEI	2	HAM1	Inosine triphosphate pyrophosphatase (ITPase) (Inosine triphosphatase) (EC 3.6.1.9) (Hydroxylaminopurine sensitivity protein 1) (Non-canonical purine NTP pyrophosphatase) (Non-standard purine NTP pyrophosphatase) (Nucleoside-triphosphate diphosphatase) (Nucleoside-triphosphate pyrophosphatase) (NTPase)	Acetyl (N-term)	0.896709	Nterm_WT	Cytoplasm
P47119	SNNEIVFVTGNANK	SNNEI	2	HAM1	Inosine triphosphate pyrophosphatase (ITPase) (Inosine triphosphatase) (EC 3.6.1.9) (Hydroxylaminopurine sensitivity protein 1) (Non-canonical purine NTP pyrophosphatase) (Non-standard purine NTP pyrophosphatase) (Nucleoside-triphosphate diphosphatase) (Nucleoside-triphosphate pyrophosphatase) (NTPase)	Unmodified	1.11152	Nterm_KO	Cytoplasm
P47143	TAPLVVLGNPLLDFQADVTAEYLAK	TAPLV	2	ADO1	Adenosine kinase (EC 2.7.1.20)	Acetyl (N-term)	1.0204	Nterm_WT
P47143	TAPLVVLGNPLLDFQADVTAEYLAK	TAPLV	2	ADO1	Adenosine kinase (EC 2.7.1.20)	Unmodified	1.11184	Nterm_KO
P48589	SDVEEVVEVQEETVVEQTAEVTIEDALK	SDVEE	2	RPS12	40S ribosomal protein S12 (Small ribosomal subunit protein eS12)	Unmodified	1.30527	Nterm_KO	Cytoplasm
P48589	SDVEEVVEVQEETVVEQTAEVTIEDALK	SDVEE	2	RPS12	40S ribosomal protein S12 (Small ribosomal subunit protein eS12)	Acetyl (N-term)	0.987582	Nterm_WT	Cytoplasm
P50101	SSEDELGSIGTVFPGSPIDK	SSEDE	2	UBP15	Ubiquitin carboxyl-terminal hydrolase 15 (EC 3.4.19.12) (Deubiquitinating enzyme 15) (Ubiquitin thioesterase 15) (Ubiquitin-specific-processing protease 15)	Acetyl (N-term)	0.938285	Nterm_WT	Cytoplasm
P50101	SSEDELGSIGTVFPGSPIDK	SSEDE	2	UBP15	Ubiquitin carboxyl-terminal hydrolase 15 (EC 3.4.19.12) (Deubiquitinating enzyme 15) (Ubiquitin thioesterase 15) (Ubiquitin-specific-processing protease 15)	Unmodified	0.761373	Nterm_KO	Cytoplasm
P50107	STDSTRYPIQIEK	STDST	2	GLO1	Lactoylglutathione lyase (EC 4.4.1.5) (Aldoketomutase) (Glyoxalase I) (Glx I) (Ketone-aldehyde mutase) (Methylglyoxalase) (S-D-lactoylglutathione methylglyoxal lyase)	Acetyl (N-term)	0.885861	Nterm_WT
P50107	STDSTRYPIQIEK	STDST	2	GLO1	Lactoylglutathione lyase (EC 4.4.1.5) (Aldoketomutase) (Glyoxalase I) (Glx I) (Ketone-aldehyde mutase) (Methylglyoxalase) (S-D-lactoylglutathione methylglyoxal lyase)	Unmodified	1.32319	Nterm_KO
P51996	SNEDYGYDYDYLFK	SNEDY	2	YPT32	GTP-binding protein YPT32/YPT11 (Rab GTPase YPT32)	Acetyl (N-term)	1.05889	Nterm_WT	Golgi apparatus membrane
P51996	SNEDYGYDYDYLFK	SNEDY	2	YPT32	GTP-binding protein YPT32/YPT11 (Rab GTPase YPT32)	Unmodified	0.794307	Nterm_KO	Golgi apparatus membrane
P52870	SSPTPPGGQRTLQK	SSPTP	2	SBH1	Protein transport protein SBH1 (Sec61 complex subunit SBH1) (Sec61 complex subunit beta)	Unmodified	1.14703	Nterm_KO	Endoplasmic reticulum membrane
P52870	SSPTPPGGQRTLQK	SSPTP	2	SBH1	Protein transport protein SBH1 (Sec61 complex subunit SBH1) (Sec61 complex subunit beta)	Acetyl (N-term)	1.08515	Nterm_WT	Endoplasmic reticulum membrane
P53201	SSSDIFDVLNIK	SSSDI	2	SWC4	SWR1-complex protein 4 (ESA1-associated factor 2)	Unmodified	1.09171	Nterm_KO	Nucleus
P53201	SSSDIFDVLNIK	SSSDI	2	SWC4	SWR1-complex protein 4 (ESA1-associated factor 2)	Acetyl (N-term)	1.14156	Nterm_WT	Nucleus
P53256	SVQAEIGILDHVDGSSEFVSQDTK	SVQAE	2	RRP46	Exosome complex component RRP46 (Ribosomal RNA-processing protein 46)	Unmodified	0.847055	Nterm_KO	Cytoplasm
P53256	SVQAEIGILDHVDGSSEFVSQDTK	SVQAE	2	RRP46	Exosome complex component RRP46 (Ribosomal RNA-processing protein 46)	Acetyl (N-term)	0.597488	Nterm_WT	Cytoplasm
P53258	SFFDSLRQK	SFFDS	2	MDR1	GTPase-activating protein GYP2 (MAC1-dependent regulator) (Protein MIC1)	Acetyl (N-term)	0.746616	Nterm_WT	Cytoplasm
P53258	SFFDSLRQK	SFFDS	2	MDR1	GTPase-activating protein GYP2 (MAC1-dependent regulator) (Protein MIC1)	Unmodified	0.895892	Nterm_KO	Cytoplasm
P53615	SATESSSIFTLSHNSNLQDILAANAK	SATES	2	NCE103	Carbonic anhydrase (EC 4.2.1.1) (Carbonate dehydratase) (Non-classical export protein 3)	Acetyl (N-term)	1.2259	Nterm_WT	Cytoplasm
P53615	SATESSSIFTLSHNSNLQDILAANAK	SATES	2	NCE103	Carbonic anhydrase (EC 4.2.1.1) (Carbonate dehydratase) (Non-classical export protein 3)	Unmodified	1.87109	Nterm_KO	Cytoplasm
P53946	SSRDASLTPLK	SSRDA	2	ARP5	Actin-related protein 5 (Actin-like protein ARP5)	Unmodified	0.845226	Nterm_KO	Nucleus
P53946	SSRDASLTPLK	SSRDA	2	ARP5	Actin-related protein 5 (Actin-like protein ARP5)	Acetyl (N-term)	1.04898	Nterm_WT	Nucleus
P54861	ASLEDLIPTVNK	ASLED	2	DNM1	Dynamin-related protein DNM1 (EC 3.6.5.5)	Unmodified	0.766787	Nterm_KO	Mitochondrion outer membrane
P54861	ASLEDLIPTVNK	ASLED	2	DNM1	Dynamin-related protein DNM1 (EC 3.6.5.5)	Acetyl (N-term)	0.901031	Nterm_WT	Mitochondrion outer membrane
P69771	SRNSAAGLENTLFQLK	SRNSA	2	DID2	Vacuolar protein-sorting-associated protein 46 (Charged multivesicular body protein 1) (DOA4-independent degradation protein 2) (Fifty two inhibitor 1)	Acetyl (N-term)	1.12684	Nterm_WT	Endosome membrane
P69771	SRNSAAGLENTLFQLK	SRNSA	2	DID2	Vacuolar protein-sorting-associated protein 46 (Charged multivesicular body protein 1) (DOA4-independent degradation protein 2) (Fifty two inhibitor 1)	Unmodified	1.1411	Nterm_KO	Endosome membrane
P87108	SFLGFGGGQPQLSSQQK	SFLGF	2	TIM10	Mitochondrial import inner membrane translocase subunit TIM10 (Mitochondrial intermembrane protein MRS11)	Acetyl (N-term)	0.970816	Nterm_WT	Mitochondrion inner membrane
P87108	SFLGFGGGQPQLSSQQK	SFLGF	2	TIM10	Mitochondrial import inner membrane translocase subunit TIM10 (Mitochondrial intermembrane protein MRS11)	Unmodified	1.03341	Nterm_KO	Mitochondrion inner membrane
Q00055	SAAADRLNLTSGHLNAGRK	SAAAD	2	GPD1	Glycerol-3-phosphate dehydrogenase [NAD(+)] 1 (EC 1.1.1.8)	Unmodified	0.787715	Nterm_KO	Cytoplasm
Q00055	SAAADRLNLTSGHLNAGRK	SAAAD	2	GPD1	Glycerol-3-phosphate dehydrogenase [NAD(+)] 1 (EC 1.1.1.8)	Acetyl (N-term)	1.13643	Nterm_WT	Cytoplasm
Q00955	SEESLFESSPQK	SEESL	2	ACC1	Acetyl-CoA carboxylase (ACC) (EC 6.4.1.2) (Fatty acid synthetase 3) (mRNA transport-defective protein 7) [Includes: Biotin carboxylase (EC 6.3.4.14)]	Unmodified	1.43385	Nterm_KO	Cytoplasm
Q00955	SEESLFESSPQK	SEESL	2	ACC1	Acetyl-CoA carboxylase (ACC) (EC 6.4.1.2) (Fatty acid synthetase 3) (mRNA transport-defective protein 7) [Includes: Biotin carboxylase (EC 6.3.4.14)]	Acetyl (N-term)	1.28885	Nterm_WT	Cytoplasm
Q01519	ADQENSPLHTVGFDARFPQQNQTK	ADQEN	2	COX12	Cytochrome c oxidase subunit 12, mitochondrial (Cytochrome c oxidase polypeptide VIb)	Acetyl (N-term)	0.678443	Nterm_WT	Mitochondrion inner membrane
Q01519	ADQENSPLHTVGFDARFPQQNQTK	ADQEN	2	COX12	Cytochrome c oxidase subunit 12, mitochondrial (Cytochrome c oxidase polypeptide VIb)	Unmodified	1.22561	Nterm_KO	Mitochondrion inner membrane
Q01939	TAAVTSSNIVLETHESGIK	TAAVT	2	RPT6	26S proteasome regulatory subunit 8 homolog (Protein CIM3) (Protein SUG1) (Tat-binding protein TBY1)	Acetyl (N-term)	0.760876	Nterm_WT	Cytoplasm
Q01939	TAAVTSSNIVLETHESGIK	TAAVT	2	RPT6	26S proteasome regulatory subunit 8 homolog (Protein CIM3) (Protein SUG1) (Tat-binding protein TBY1)	Unmodified	1.02219	Nterm_KO	Cytoplasm
Q02196	ATNITWHPNLTYDERK	ATNIT	2	MET14	Adenylyl-sulfate kinase (EC 2.7.1.25) (ATP adenosine-5'-phosphosulfate 3'-phosphotransferase) (Adenosine-5'-phosphosulfate kinase) (APS kinase)	Unmodified	0.929803	Nterm_KO
Q02196	ATNITWHPNLTYDERK	ATNIT	2	MET14	Adenylyl-sulfate kinase (EC 2.7.1.25) (ATP adenosine-5'-phosphosulfate 3'-phosphotransferase) (Adenosine-5'-phosphosulfate kinase) (APS kinase)	Acetyl (N-term)	0.980735	Nterm_WT
Q02932	ASSLNELNLVQVLEQASNPQHIRSDVQK	ASSLN	2	KAP120	Importin beta-like protein KAP120 (Karyopherin-120)	Unmodified	0.928898	Nterm_KO	Cytoplasm
Q02932	ASSLNELNLVQVLEQASNPQHIRSDVQK	ASSLN	2	KAP120	Importin beta-like protein KAP120 (Karyopherin-120)	Acetyl (N-term)	1.00246	Nterm_WT	Cytoplasm
Q03048	SRSGVAVADESLTAFNDLK	SRSGV	2	COF1	Cofilin (Actin-depolymerizing factor 1)	Unmodified	1.0083	Nterm_KO	Cytoplasm
Q03048	SRSGVAVADESLTAFNDLK	SRSGV	2	COF1	Cofilin (Actin-depolymerizing factor 1)	Acetyl (N-term)	1.04244	Nterm_WT	Cytoplasm
Q03305	SELHALLTFPERPISQSYYVPK	SELHA	2	RMT2	Protein arginine N-methyltransferase 2 (EC 2.1.1.-) (Protein-arginine N5-methyltransferase) (Type IV protein arginine N-methyltransferase) (Type IV PRMT)	Acetyl (N-term)	1.04773	Nterm_WT	Cytoplasm
Q03305	SELHALLTFPERPISQSYYVPK	SELHA	2	RMT2	Protein arginine N-methyltransferase 2 (EC 2.1.1.-) (Protein-arginine N5-methyltransferase) (Type IV protein arginine N-methyltransferase) (Type IV PRMT)	Unmodified	1.44826	Nterm_KO	Cytoplasm
Q03629	SANVQEAANAAIEPASFVK	SANVQ	2	YML079W	Uncharacterized protein YML079W	Acetyl (N-term)	0.538765	Nterm_WT
Q03629	SANVQEAANAAIEPASFVK	SANVQ	2	YML079W	Uncharacterized protein YML079W	Unmodified	0.924582	Nterm_KO
Q03771	SELEATIRQAK	SELEA	2	ACL4	Assembly chaperone of RPL4	Acetyl (N-term)	0.976432	Nterm_WT	Cytoplasm
Q03771	SELEATIRQAK	SELEA	2	ACL4	Assembly chaperone of RPL4	Unmodified	1.18174	Nterm_KO	Cytoplasm
Q03862	ALAISHEDTQILLK	ALAIS	2	ARX1	Probable metalloprotease ARX1 (EC 3.-.-.-) (Associated with ribosomal export complex protein 1)	Unmodified	1.2338	Nterm_KO	Cytoplasm
Q03862	ALAISHEDTQILLK	ALAIS	2	ARX1	Probable metalloprotease ARX1 (EC 3.-.-.-) (Associated with ribosomal export complex protein 1)	Acetyl (N-term)	1.00083	Nterm_WT	Cytoplasm
Q04066	SNTVRAISPDITLFNK	SNTVR	2	BNA7	Kynurenine formamidase (KFA) (KFase) (EC 3.5.1.9) (Arylformamidase) (Biosynthesis of nicotinic acid protein 7) (N-formylkynurenine formamidase) (FKF)	Acetyl (N-term)	0.958109	Nterm_WT
Q04066	SNTVRAISPDITLFNK	SNTVR	2	BNA7	Kynurenine formamidase (KFA) (KFase) (EC 3.5.1.9) (Arylformamidase) (Biosynthesis of nicotinic acid protein 7) (N-formylkynurenine formamidase) (FKF)	Unmodified	0.96151	Nterm_KO
Q04067	SEVAPEEIIENADGSRSIITYK	SEVAP	2	TIF35	Eukaryotic translation initiation factor 3 subunit G (eIF3g) (Eukaryotic translation initiation factor 3 RNA-binding subunit) (eIF-3 RNA-binding subunit) (Translation initiation factor eIF3 p33 subunit) (eIF3 p33)	Acetyl (N-term)	1.04309	Nterm_WT	Cytoplasm
Q04067	SEVAPEEIIENADGSRSIITYK	SEVAP	2	TIF35	Eukaryotic translation initiation factor 3 subunit G (eIF3g) (Eukaryotic translation initiation factor 3 RNA-binding subunit) (eIF-3 RNA-binding subunit) (Translation initiation factor eIF3 p33 subunit) (eIF3 p33)	Unmodified	1.09512	Nterm_KO	Cytoplasm
Q04213	SEAIFQPTDIVLAK	SEAIF	2	IOC4	ISWI one complex protein 4	Acetyl (N-term)	1.02431	Nterm_WT	Nucleus
Q04213	SEAIFQPTDIVLAK	SEAIF	2	IOC4	ISWI one complex protein 4	Unmodified	1.16718	Nterm_KO	Nucleus
Q04636	STDFDRIYLNQSK	STDFD	2	POB3	FACT complex subunit POB3 (Facilitates chromatin transcription complex subunit POB3)	Unmodified	0.971276	Nterm_KO	Nucleus
Q04636	STDFDRIYLNQSK	STDFD	2	POB3	FACT complex subunit POB3 (Facilitates chromatin transcription complex subunit POB3)	Acetyl (N-term)	1.02286	Nterm_WT	Nucleus
Q05050	SLISAVEDRDIHNIGK	SLISA	2	EIS1	Eisosome protein 1	Acetyl (N-term)	1.11754	Nterm_WT	Cytoplasmic granule
Q05050	SLISAVEDRDIHNIGK	SLISA	2	EIS1	Eisosome protein 1	Unmodified	0.788547	Nterm_KO	Cytoplasmic granule
Q05788	SDILNVSQQREAITK	SDILN	2	PNP1	Purine nucleoside phosphorylase (PNP) (EC 2.4.2.1) (Inosine phosphorylase) (Inosine-guanosine phosphorylase)	Acetyl (N-term)	0.850489	Nterm_WT
Q05788	SDILNVSQQREAITK	SDILN	2	PNP1	Purine nucleoside phosphorylase (PNP) (EC 2.4.2.1) (Inosine phosphorylase) (Inosine-guanosine phosphorylase)	Unmodified	0.831497	Nterm_KO
Q05874	SDIESLGEAAGLFEEPEDFLPPPPK	SDIES	2	NNT1	Protein N-terminal and lysine N-methyltransferase EFM7 (EC 2.1.1.-) (Elongation factor methyltransferase 7) (Nicotinamide N-methyltransferase-like protein 1)	Acetyl (N-term)	1.14938	Nterm_WT	Cytoplasm
Q05874	SDIESLGEAAGLFEEPEDFLPPPPK	SDIES	2	NNT1	Protein N-terminal and lysine N-methyltransferase EFM7 (EC 2.1.1.-) (Elongation factor methyltransferase 7) (Nicotinamide N-methyltransferase-like protein 1)	Unmodified	1.19203	Nterm_KO	Cytoplasm
Q06151	SQLPTDFASLIK	SQLPT	2	DCS1	m7GpppX diphosphatase (EC 3.6.1.59) (DCS-1) (Hint-related 7meGMP-directed hydrolase 1) (Protein Dcs1p) (Scavenger mRNA-decapping enzyme DcpS)	Unmodified	0.887535	Nterm_KO	Cytoplasm
Q06151	SQLPTDFASLIK	SQLPT	2	DCS1	m7GpppX diphosphatase (EC 3.6.1.59) (DCS-1) (Hint-related 7meGMP-directed hydrolase 1) (Protein Dcs1p) (Scavenger mRNA-decapping enzyme DcpS)	Acetyl (N-term)	0.989666	Nterm_WT	Cytoplasm
Q06385	STLQRRRVNRADSGDTSSIHSSANNTK	STLQR	2	VPS74	Vacuolar protein sorting-associated protein 74	Unmodified	1.05203	Nterm_KO	Golgi apparatus
Q06385	STLQRRRVNRADSGDTSSIHSSANNTK	STLQR	2	VPS74	Vacuolar protein sorting-associated protein 74	Acetyl (N-term)	1.06757	Nterm_WT	Golgi apparatus
Q06449	SASLINRSLTNIRTELDFLK	SASLI	2	PIN3	[PSI+] inducibility protein 3 (LAS seventeen-binding protein 2) (LAS17-binding protein 2)	Acetyl (N-term)	1.13186	Nterm_WT	Cytoplasm
Q06449	SASLINRSLTNIRTELDFLK	SASLI	2	PIN3	[PSI+] inducibility protein 3 (LAS seventeen-binding protein 2) (LAS17-binding protein 2)	Unmodified	1.23459	Nterm_KO	Cytoplasm
Q06489	SLEAIVFDRSEPENVSVK	SLEAI	2	MRI1	Methylthioribose-1-phosphate isomerase (M1Pi) (MTR-1-P isomerase) (EC 5.3.1.23) (S-methyl-5-thioribose-1-phosphate isomerase) (Translation initiation factor eIF-2B subunit alpha/beta/delta-like protein)	Acetyl (N-term)	1.1395	Nterm_WT	Cytoplasm
Q06489	SLEAIVFDRSEPENVSVK	SLEAI	2	MRI1	Methylthioribose-1-phosphate isomerase (M1Pi) (MTR-1-P isomerase) (EC 5.3.1.23) (S-methyl-5-thioribose-1-phosphate isomerase) (Translation initiation factor eIF-2B subunit alpha/beta/delta-like protein)	Unmodified	1.13995	Nterm_KO	Cytoplasm
Q06504	TTIQPFEPVDLFK	TTIQP	2	NAT3	N-terminal acetyltransferase B complex catalytic subunit NAT3 (NatB complex subunit NAT3) (EC 2.3.1.254) (NatB Nalpha terminal acetyltransferase 3)	Acetyl (N-term)	1.05359	Nterm_WT	Cytoplasm
Q06504	TTIQPFEPVDLFK	TTIQP	2	NAT3	N-terminal acetyltransferase B complex catalytic subunit NAT3 (NatB complex subunit NAT3) (EC 2.3.1.254) (NatB Nalpha terminal acetyltransferase 3)	Unmodified	1.01105	Nterm_KO	Cytoplasm
Q06523	SGYFSGFSLNK	SGYFS	2	YPR148C	Uncharacterized protein YPR148C	Unmodified	1.8424	Nterm_KO	Cytoplasm
Q06523	SGYFSGFSLNK	SGYFS	2	YPR148C	Uncharacterized protein YPR148C	Acetyl (N-term)	1.11441	Nterm_WT	Cytoplasm
Q06672	STQYIDETAFVQAEQGK	STQYI	2	TSR2	Pre-rRNA-processing protein TSR2 (20S rRNA accumulation protein 2)	Acetyl (N-term)	0.727936	Nterm_WT	Cytoplasm
Q06672	STQYIDETAFVQAEQGK	STQYI	2	TSR2	Pre-rRNA-processing protein TSR2 (20S rRNA accumulation protein 2)	Unmodified	1.05837	Nterm_KO	Cytoplasm
Q07362	TTTSTTSVDGRTSSTLK	TTTST	2	PBP4	Protein PBP4 (PBP1-binding protein 4)	Acetyl (N-term)	1.32912	Nterm_WT	Cytoplasm
Q07362	TTTSTTSVDGRTSSTLK	TTTST	2	PBP4	Protein PBP4 (PBP1-binding protein 4)	Unmodified	1.74923	Nterm_KO	Cytoplasm
Q07458	SVSEQDPNRAYRETQSQIYK	SVSEQ	2	RXT3	Transcriptional regulatory protein RXT3	Acetyl (N-term)	1.1393	Nterm_WT	Nucleus
Q07458	SVSEQDPNRAYRETQSQIYK	SVSEQ	2	RXT3	Transcriptional regulatory protein RXT3	Unmodified	0.779215	Nterm_KO	Nucleus
Q07478	SHEGEEDLLEYSDNEQEIQIDASK	SHEGE	2	SUB2	ATP-dependent RNA helicase SUB2 (EC 3.6.4.13) (Suppressor of BRR1 protein 2)	Unmodified	1.09399	Nterm_KO	Nucleus
Q07478	SHEGEEDLLEYSDNEQEIQIDASK	SHEGE	2	SUB2	ATP-dependent RNA helicase SUB2 (EC 3.6.4.13) (Suppressor of BRR1 protein 2)	Acetyl (N-term)	0.808457	Nterm_WT	Nucleus
Q07551	SFHQQFFTLNNGNK	SFHQQ	2	YDL124W	NADPH-dependent alpha-keto amide reductase (AKR-E) (EC 1.2.1.-) (YKAR)	Acetyl (N-term)	1.05573	Nterm_WT	Cytoplasm
Q07551	SFHQQFFTLNNGNK	SFHQQ	2	YDL124W	NADPH-dependent alpha-keto amide reductase (AKR-E) (EC 1.2.1.-) (YKAR)	Unmodified	0.889559	Nterm_KO	Cytoplasm
Q08208	SSAIDNLFGNIDEK	SSAID	2	NOP12	Nucleolar protein 12	Acetyl (N-term)	1.14763	Nterm_WT	Nucleus
Q08208	SSAIDNLFGNIDEK	SSAID	2	NOP12	Nucleolar protein 12	Unmodified	1.09368	Nterm_KO	Nucleus
Q08273	SNEVDRMDVDEDESQNIAQSSNQSAPVETK	SNEVD	2	HRT1	RING-box protein HRT1 (RING-box protein 1) (E3 ubiquitin-protein ligase complex SCF subunit HRT1) (High level expression reduces Ty3 transposition protein 1) (Regulator of cullins protein 1)	Acetyl (N-term)	0.93969	Nterm_WT	Cytoplasm
Q08273	SNEVDRMDVDEDESQNIAQSSNQSAPVETK	SNEVD	2	HRT1	RING-box protein HRT1 (RING-box protein 1) (E3 ubiquitin-protein ligase complex SCF subunit HRT1) (High level expression reduces Ty3 transposition protein 1) (Regulator of cullins protein 1)	Unmodified	1.14864	Nterm_KO	Cytoplasm
Q08285	STFIFPGDSFPVDPTTPVK	STFIF	2	RRP40	Exosome complex component RRP40 (Ribosomal RNA-processing protein 40)	Unmodified	0.932969	Nterm_KO	Cytoplasm
Q08285	STFIFPGDSFPVDPTTPVK	STFIF	2	RRP40	Exosome complex component RRP40 (Ribosomal RNA-processing protein 40)	Acetyl (N-term)	1.03871	Nterm_WT	Cytoplasm
Q08920	SLEEFDEVK	SLEEF	2	CBC2	Nuclear cap-binding protein subunit 2 (20 kDa nuclear cap-binding protein) (NCBP 20 kDa subunit) (CBP20)	Unmodified	1.1239	Nterm_KO	Nucleus
Q08920	SLEEFDEVK	SLEEF	2	CBC2	Nuclear cap-binding protein subunit 2 (20 kDa nuclear cap-binding protein) (NCBP 20 kDa subunit) (CBP20)	Acetyl (N-term)	0.96749	Nterm_WT	Nucleus
Q08971	STFNAETADNLEDIEK	STFNA	2	YPL225W	Protein PBDC1 homolog	Unmodified	1.54357	Nterm_KO	Cytoplasm
Q08971	STFNAETADNLEDIEK	STFNA	2	YPL225W	Protein PBDC1 homolog	Acetyl (N-term)	1.06777	Nterm_WT	Cytoplasm
Q12082	SNILAVFNPPPQRELEK	SNILA	2	YDL157C	Uncharacterized protein YDL157C, mitochondrial	Acetyl (N-term)	1.23241	Nterm_WT	Mitochondrion
Q12082	SNILAVFNPPPQRELEK	SNILA	2	YDL157C	Uncharacterized protein YDL157C, mitochondrial	Unmodified	1.40678	Nterm_KO	Mitochondrion
Q12114	SSVDVLLTVGK	SSVDV	2	CHS5	Chitin biosynthesis protein CHS5 (Protein CAL3)	Acetyl (N-term)	0.817341	Nterm_WT	Golgi apparatus
Q12114	SSVDVLLTVGK	SSVDV	2	CHS5	Chitin biosynthesis protein CHS5 (Protein CAL3)	Unmodified	0.933759	Nterm_KO	Golgi apparatus
Q12176	SENNGNPLDLSSLRNK	SENNG	2	MAK21	Ribosome biogenesis protein MAK21 (Maintenance of killer protein 21) (Nucleolar complex protein 1)	Unmodified	1.09719	Nterm_KO	Nucleus
Q12176	SENNGNPLDLSSLRNK	SENNG	2	MAK21	Ribosome biogenesis protein MAK21 (Maintenance of killer protein 21) (Nucleolar complex protein 1)	Acetyl (N-term)	0.90225	Nterm_WT	Nucleus
Q12211	SEENLRPAYDDQVNEDVYK	SEENL	2	PUS1	tRNA pseudouridine synthase 1 (EC 5.4.99.-) (tRNA pseudouridylate synthase 1) (tRNA-uridine isomerase 1)	Unmodified	0.796489	Nterm_KO	Nucleus
Q12211	SEENLRPAYDDQVNEDVYK	SEENL	2	PUS1	tRNA pseudouridine synthase 1 (EC 5.4.99.-) (tRNA pseudouridylate synthase 1) (tRNA-uridine isomerase 1)	Acetyl (N-term)	0.837065	Nterm_WT	Nucleus
Q12285	STSASGPEHEFVSK	STSAS	2	MDY2	Ubiquitin-like protein MDY2 (Golgi to ER traffic protein 5) (Mating-deficient protein 2) (Translation machinery-associated protein 24)	Acetyl (N-term)	1.08851	Nterm_WT	Cytoplasm
Q12285	STSASGPEHEFVSK	STSAS	2	MDY2	Ubiquitin-like protein MDY2 (Golgi to ER traffic protein 5) (Mating-deficient protein 2) (Translation machinery-associated protein 24)	Unmodified	1.06858	Nterm_KO	Cytoplasm
Q12434	AEESTDFSQFEEERNNDQYK	AEEST	2	RDI1	Rho GDP-dissociation inhibitor (Rho GDI)	Acetyl (N-term)	1.02578	Nterm_WT	Cytoplasm
Q12434	AEESTDFSQFEEERNNDQYK	AEEST	2	RDI1	Rho GDP-dissociation inhibitor (Rho GDI)	Unmodified	1.01938	Nterm_KO	Cytoplasm
Q12464	SIQTSDPNETSDLK	SIQTS	2	RVB2	RuvB-like protein 2 (RUVBL2) (EC 3.6.4.12) (TIP49-homology protein 2) (TIP49b homolog)	Unmodified	0.925046	Nterm_KO	Nucleus
Q12464	SIQTSDPNETSDLK	SIQTS	2	RVB2	RuvB-like protein 2 (RUVBL2) (EC 3.6.4.12) (TIP49-homology protein 2) (TIP49b homolog)	Acetyl (N-term)	1.08472	Nterm_WT	Nucleus
Q12489	SAQDYYGNSASK	SAQDY	2	YDL012C	Cysteine-rich and transmembrane domain-containing protein YDL012C	Unmodified	0.944848	Nterm_KO	Cell membrane
Q12489	SAQDYYGNSASK	SAQDY	2	YDL012C	Cysteine-rich and transmembrane domain-containing protein YDL012C	Acetyl (N-term)	1.17606	Nterm_WT	Cell membrane
Q12499	AYVLTETSAGYALLK	AYVLT	2	NOP58	Nucleolar protein 58 (Nucleolar protein 5)	Acetyl (N-term)	1.01848	Nterm_WT	Nucleus
Q12499	AYVLTETSAGYALLK	AYVLT	2	NOP58	Nucleolar protein 58 (Nucleolar protein 5)	Unmodified	1.21693	Nterm_KO	Nucleus
Q12522	ATRTQFENSNEIGVFSK	ATRTQ	2	TIF6	Eukaryotic translation initiation factor 6 (eIF-6)	Acetyl (N-term)	0.962168	Nterm_WT	Cytoplasm
Q12522	ATRTQFENSNEIGVFSK	ATRTQ	2	TIF6	Eukaryotic translation initiation factor 6 (eIF-6)	Unmodified	1.03671	Nterm_KO	Cytoplasm
Q12676	AIELGLSRITK	AIELG	2	FOL3	Dihydrofolate synthetase (DHFS) (EC 6.3.2.12)	Unmodified	0.785326	Nterm_KO	Cytoplasm
Q12676	AIELGLSRITK	AIELG	2	FOL3	Dihydrofolate synthetase (DHFS) (EC 6.3.2.12)	Acetyl (N-term)	0.911849	Nterm_WT	Cytoplasm
Q99287	ADRPAIQLIDEEK	ADRPA	2	SEY1	Protein SEY1 (EC 3.6.5.-) (Synthetic enhancer of YOP1 protein)	Unmodified	1.09895	Nterm_KO	Endoplasmic reticulum membrane
Q99287	ADRPAIQLIDEEK	ADRPA	2	SEY1	Protein SEY1 (EC 3.6.5.-) (Synthetic enhancer of YOP1 protein)	Acetyl (N-term)	0.289374	Nterm_WT	Endoplasmic reticulum membrane
Q9P305	SEDLSPTSSRVDLSNPHGFTK	SEDLS	2	IGO2	mRNA stability protein IGO2 (Initiation of G zero protein 2)	Unmodified	1.23195	Nterm_KO	Cytoplasm
Q9P305	SEDLSPTSSRVDLSNPHGFTK	SEDLS	2	IGO2	mRNA stability protein IGO2 (Initiation of G zero protein 2)	Acetyl (N-term)	1.15099	Nterm_WT	Cytoplasm
