# Supplementary material for: Loss of N-terminal acetyltransferase A activity induces thermally unstable ribosomal proteins and increases their turnover in Saccharomyces cerevisiae
Source: Nat Commun. 2023 Jul 27;14:4517. doi: 10.1038/s41467-023-40224-x (PMC10374663; doi:10.1038/s41467-023-40224-x)
Supplement: Supplementary file 8 — Supplementary Dataset 6 [file 41467_2023_40224_MOESM8_ESM.xlsx]

## Sheet: Info
Table S6.0 Contains all calculated melting temperature for each replicate
Column name	Description
ID	Gene name
Tm50_WT_01	Melting temperature WT1 designated as Tm50 in the manuscript
Tm50_WT_02	Melting temperature WT2 designated as Tm50 in the manuscript
Tm50_WT_03	Melting temperature WT3 designated as Tm50 in the manuscript
Tm50_WT_04	Melting temperature WT4 designated as Tm50 in the manuscript
Tm50_WT_05	Melting temperature WT5 designated as Tm50 in the manuscript
Tm50_WT_06	Melting temperature WT6 designated as Tm50 in the manuscript
Tm50_Median_WT	Median of melting temperature WT (rep01-06)
Tm50_MAD_WT	Median absolute deviation (MAD) of melting temperature WT (rep01-06)
Tm50_KO_01	Melting temperature KO1 designated as Tm50 in the manuscript
Tm50_KO_02	Melting temperature KO2 designated as Tm50 in the manuscript
Tm50_KO_03	Melting temperature KO3 designated as Tm50 in the manuscript
Tm50_KO_04	Melting temperature KO4 designated as Tm50 in the manuscript
Tm50_KO_05	Melting temperature KO5 designated as Tm50 in the manuscript
Tm50_KO_06	Melting temperature KO6 designated as Tm50 in the manuscript
Tm50_Median_KO	Median of melting temperature KO (rep01-06)
Tm50_MAD_KO	Median absolute deviation (MAD) of melting temperature KO (rep01-06)

## Sheet: Table S6.0
ID	Tm50_WT_01	Tm50_WT_02	Tm50_WT_03	Tm50_WT_04	Tm50_WT_05	Tm50_WT_06	Tm50_Median_WT	Tm50_MAD_WT	Tm50_KO_01	Tm50_KO_02	Tm50_KO_03	Tm50_KO_04	Tm50_KO_05	Tm50_KO_06	Tm50_Median_KO	Tm50_MAD_KO
ABD1	38.97	NA	NA	40.19	40.23	39.74	40.19	0.059304	NA	NA	NA	39.01	38.54	38.83	38.92	0.348411
ABF1	55.84	NA	NA	NA	55.42	55.47	55.445	0.037065	NA	50.87	50.23	51.99	NA	51.04	51.04	1.20091
ABP1	48.75	49.3	NA	NA	51.02	50.07	50.28	0.704235	50.49	NA	50.65	48.15	49.16	49.49	49.49	1.17125
ABP140	44.9	NA	45.97	46.55	45.01	46.01	45.99	0.429954	NA	46.48	NA	46.24	46.07	46.3	46.24	0.252042
ABZ1	NA	NA	NA	NA	NA	NA	51.04	0	51.04	NA	NA	53.17	NA	NA	52.105	1.57897
ABZ2	50.12	NA	49.65	NA	NA	49.61	49.65	0.059304	51.33	NA	51.03	NA	NA	NA	50.34	1.02299
ACB1	NA	NA	NA	NA	NA	NA	43.45	0	43.45	NA	NA	NA	NA	NA	43.45	0
ACC1	47.75	47.43	47.09	NA	46.57	NA	47.26	0.637518	48.43	47.42	47.83	NA	NA	50.74	47.625	0.422541
ACE2	51.03	NA	54.03	50.71	53.23	52.3	52.765	1.28245	NA	46.59	46.48	46.93	NA	NA	46.76	0.333585
ACF4	NA	52.3	36.02	34.93	50.36	NA	50.36	2.87624	51.22	NA	60.05	NA	47.41	NA	50.36	4.37367
ACH1	62.8	62.1	NA	NA	61.43	61.74	61.74	0.459606	NA	NA	NA	NA	NA	NA	61.74	0
ACK1	41.07	44.08	NA	38.2	NA	NA	41.14	4.35884	NA	NA	51.63	53.21	49.14	NA	50.385	3.01709
ACL4	NA	NA	NA	NA	NA	NA	50.66	0	50.66	54.15	50.85	53.35	NA	52.19	52.19	1.98668
ACM1	NA	NA	NA	NA	NA	NA	NA	NA	NA	NA	NA	NA	46.96	50.35	48.655	2.51301
ACS2	NA	50.41	50.71	50.35	50.34	50.87	50.41	0.103782	NA	52.88	52.69	52.31	52.95	NA	52.69	0.385476
ACT1	51.12	51.19	50.93	NA	51.06	NA	51.125	0.192738	52.56	51.86	52.67	50.65	50.64	51.12	51.1225	0.707942
ADA2	NA	NA	NA	NA	NA	NA	NA	NA	NA	NA	NA	42.46	NA	NA	42.46	0
ADD37	54.12	53.45	NA	58.05	56.78	NA	55.365	2.46853	53.95	55.85	56.95	NA	NA	NA	55.85	0.719061
ADD66	NA	NA	NA	NA	NA	NA	NA	NA	NA	NA	NA	NA	NA	59.75	59.75	0
ADE1	52.27	51.99	52.26	NA	51.94	NA	52.04	0.111195	52.09	51.97	51.94	NA	NA	52.23	52.005	0.07413
ADE12	NA	NA	NA	NA	NA	NA	51.96	0	51.96	51.92	NA	52.14	NA	52.04	52	0.088956
ADE13	NA	55.04	NA	59.55	NA	NA	57.295	3.34326	NA	NA	NA	NA	NA	NA	57.295	0
ADE16	NA	NA	NA	NA	NA	NA	60.38	0	60.38	60.86	NA	61.03	60.3	60.87	60.86	0.252042
ADE17	NA	NA	61.62	NA	NA	61.81	61.715	0.140847	NA	61.39	61.02	61.28	NA	60.48	61.28	0.385476
ADE2	NA	57.62	57.57	NA	57.63	NA	57.595	0.044478	57.24	57.23	NA	57.29	57.31	NA	57.3	0.059304
ADE4	56.88	56.7	56.99	56.34	55.95	NA	56.7	0.533736	57.42	NA	56.99	57.4	57.11	57.24	57.11	0.192738
ADE6	49.08	49.02	48.64	49.39	48.83	NA	48.83	0.281694	48.01	47.93	48.15	NA	48.43	NA	48.29	0.37065
ADE8	NA	NA	46.63	NA	46.88	NA	46.88	0.37065	49.24	48.09	48.38	49.48	NA	NA	48.235	1.03041
ADH1	55.54	55.99	55.85	NA	NA	55.6	55.78	0.185325	55.71	NA	56.24	55.81	56.74	NA	56.025	0.340998
ADH2	53.32	54.91	59.11	NA	NA	51.88	54.91	4.49228	NA	53.93	56.98	NA	48.86	58.64	54.91	3.06898
ADH4	NA	62.73	61.68	61.84	60.79	NA	61.68	0.607866	61.27	NA	NA	NA	60.95	61.1	61.1	0.22239
ADH5	NA	NA	NA	NA	49.5	49.79	49.645	0.214977	NA	NA	NA	53.69	NA	NA	51.6675	2.99856
ADH6	56.23	56.65	55.99	NA	57.48	56.78	56.715	0.585627	NA	58.25	58.21	NA	58.08	58.01	58.08	0.192738
ADK1	NA	NA	49.79	49.39	49.47	48.82	49.43	0.29652	NA	NA	NA	47.06	47.3	47.05	47.18	0.185325
ADO1	NA	53.7	NA	53.68	53.64	NA	53.68	0.029652	NA	53.51	53.67	NA	53.51	53.41	53.51	0.14826
ADP1	NA	NA	NA	NA	NA	NA	46.98	0	46.98	46.19	47.34	57.66	55.23	NA	47.34	1.70499
ADR1	NA	NA	NA	NA	NA	NA	44.25	0	44.25	50.29	NA	NA	47.67	55.39	48.98	4.47745
ADY4	NA	NA	NA	44.89	NA	45.63	45.26	0.548562	NA	NA	NA	37.78	NA	43.94	43.94	1.95703
AFG2	44.48	37.62	NA	NA	NA	NA	42.275	6.9015	46.93	NA	NA	46.5	NA	NA	44.3875	3.13199
AFG3	NA	NA	NA	NA	NA	NA	58.67	0	58.67	NA	NA	58.24	NA	NA	58.455	0.318759
AGX1	NA	NA	54.19	NA	NA	NA	54.19	0	NA	43.88	41.31	48.83	NA	NA	46.355	5.57458
AHA1	NA	NA	NA	NA	NA	NA	46.55	0	46.55	NA	39.48	NA	NA	NA	43.015	5.24099
AHP1	NA	NA	NA	59.92	59.62	NA	59.77	0.22239	NA	NA	NA	NA	NA	NA	59.77	0
AIF1	NA	NA	55.85	NA	NA	NA	55.85	0	NA	NA	NA	NA	NA	NA	55.85	0
AIM17	NA	NA	NA	NA	NA	NA	NA	NA	NA	NA	43.88	NA	NA	NA	43.88	0
AIM2	NA	NA	61.84	NA	57.92	57.81	57.92	0.163086	NA	NA	NA	NA	NA	NA	57.92	0
AIM22	NA	NA	NA	46.95	47.79	46.97	46.97	0.029652	NA	NA	NA	NA	NA	NA	46.97	0
AIM29	NA	NA	NA	61.64	NA	NA	61.64	0	NA	NA	NA	NA	NA	NA	61.64	0
AIM4	NA	NA	NA	NA	NA	NA	NA	NA	NA	NA	NA	NA	40.65	NA	40.65	0
AIM6	52.93	NA	NA	54.47	NA	57.85	56.16	2.50559	NA	NA	NA	NA	NA	NA	56.16	0
AIM7	59.52	57.54	NA	NA	58.47	56.84	57.19	1.20832	54.57	53.52	53.53	NA	54.31	NA	53.92	0.585627
AIP1	58.82	58.42	NA	NA	59.65	59.21	58.815	0.644931	58.34	59.1	58.13	NA	NA	NA	58.815	0.422541
AIR2	NA	NA	41.27	NA	NA	41.48	41.375	0.155673	NA	NA	NA	37.98	37.94	40.23	39.105	1.69758
AKL1	NA	43.74	NA	44.1	NA	36.45	43.74	0.533736	NA	NA	NA	NA	NA	NA	43.74	0
AKR1	46.49	49.44	NA	51.02	53.5	52.3	51.02	2.34251	45.63	49.24	45.42	50.2	NA	NA	49.72	1.31951
ALB1	NA	NA	33.04	37.14	33.35	NA	33.35	0.459606	NA	37.63	38.06	NA	NA	36.42	37.025	1.21573
ALD3	NA	NA	58.61	58.68	58.7	58.49	58.645	0.066717	NA	NA	58.46	58.93	58.56	58.93	58.645	0.274281
ALE1	36.84	NA	NA	NA	NA	30.75	30.75	0	NA	NA	NA	35.59	NA	NA	33.17	3.58789
ALF1	51.12	54.63	52.42	52.48	49.99	NA	52.45	1.63827	NA	NA	NA	52.26	51.24	NA	52.26	0.281694
ALG1	NA	NA	NA	NA	NA	NA	NA	NA	NA	NA	NA	50.82	NA	NA	50.82	0
ALG13	NA	NA	NA	NA	NA	49.5	49.5	0	NA	NA	NA	NA	NA	NA	49.5	0
ALG7	NA	42.93	43.17	NA	42.97	NA	42.95	0.177912	42.64	NA	NA	40.78	42.65	41.57	42.11	1.02299
ALT2	45.08	48.05	47.44	46.27	44.85	46.49	46.965	1.31951	48.81	47.37	NA	47.99	NA	NA	47.37	0.600453
ALY1	NA	38.49	NA	NA	NA	NA	40.665	3.22465	42.84	42.3	NA	NA	NA	NA	41.4825	1.21203
ALY2	NA	42.72	39.81	50.83	46.12	NA	44.42	4.6776	NA	NA	NA	NA	NA	NA	44.42	0
AMD1	43.09	NA	43.28	43.22	NA	43.35	43.28	0.088956	NA	43.07	43.34	43.31	NA	43	43.28	0.088956
ANB1	NA	NA	NA	NA	NA	NA	50.72	0	50.72	NA	51.79	NA	51.59	52.73	51.69	0.793191
ANR2	42.31	50.52	44.5	47.68	NA	44.91	47.3	3.54341	47.3	47.11	49.74	NA	NA	45.52	47.205	1.31951
ANT1	50.04	50.08	NA	51.39	NA	55.78	50.735	4.22541	45.26	NA	48.87	39.38	43.21	41.68	43.21	5.67836
APA1	48.11	NA	48.14	NA	48	47.97	47.985	0.126021	46.87	47.21	45.21	43.63	45.37	43.39	45.29	2.63903
APC4	NA	NA	NA	NA	NA	50.52	48.94	2.34251	47.36	NA	NA	NA	NA	NA	48.94	0
APD1	NA	NA	NA	NA	NA	NA	NA	NA	NA	NA	60.87	NA	58.7	59.59	59.59	1.31951
APE3	NA	53.6	53.86	NA	53.3	53.78	53.68	0.14826	53.68	53.52	53.66	NA	NA	NA	53.66	0.029652
APE4	54.38	60.53	55.06	55.3	NA	60.76	57.915	4.0475	NA	NA	NA	NA	NA	NA	57.915	0
APL1	NA	NA	NA	NA	NA	NA	NA	NA	NA	NA	38.13	NA	45.04	NA	41.585	5.12238
APL2	44.03	NA	57.29	38.12	NA	32.13	41.44	9.36262	44.76	44.44	44.32	37.49	NA	38.33	41.44	4.4478
APL3	NA	NA	NA	NA	NA	NA	NA	NA	NA	NA	50.04	49.21	NA	NA	49.625	0.615279
APL4	50.11	NA	NA	NA	NA	NA	NA	NA	NA	NA	59.54	NA	NA	57.15	58.345	1.77171
APL5	39.3	39.88	39.33	NA	41.5	42.54	41.5	2.40181	46.49	NA	NA	46.56	NA	46.49	46.49	0.103782
APL6	NA	45.5	NA	46.21	44.92	NA	45.21	0.66717	44.6	NA	NA	45.94	46.25	46.08	46.01	0.229803
APM3	NA	NA	NA	NA	NA	NA	NA	NA	NA	NA	46.99	NA	NA	NA	46.99	0
APN1	NA	NA	NA	55.68	60.09	59.23	59.23	1.27504	NA	59.65	NA	NA	NA	NA	59.44	0.311346
APQ12	NA	45.56	NA	NA	NA	NA	45.56	0	NA	NA	NA	NA	45.44	NA	45.5	0.088956
APS2	NA	NA	NA	NA	NA	NA	51.08	0	51.08	46.09	NA	NA	NA	NA	48.585	3.69909
APS3	NA	NA	NA	NA	NA	NA	NA	NA	NA	NA	50.66	NA	50.92	NA	50.79	0.192738
APT1	52.3	52.97	NA	52.67	52.5	NA	52.67	0.252042	NA	NA	51.77	51.76	51.82	51.72	51.77	0.07413
ARB1	44.3	NA	44.55	NA	NA	NA	43.06	2.20907	41.57	40.87	41.2	41.82	NA	NA	41.51	0.704235
ARC1	NA	45.52	45.55	44.92	NA	45.22	45.22	0.44478	44.62	43.79	43.85	45.06	44.6	NA	44.6	0.919212
ARC15	NA	50.75	NA	50.44	51.07	50.32	50.75	0.474432	53.38	NA	53.03	48.86	51.47	NA	51.11	1.69016
ARC18	NA	59.95	60.53	59.93	NA	NA	59.95	0.029652	NA	NA	NA	NA	NA	NA	59.95	0
ARC35	NA	62.52	NA	NA	NA	62.63	62.575	0.081543	NA	NA	NA	NA	NA	NA	62.575	0
ARC40	NA	NA	NA	NA	NA	NA	NA	NA	NA	62.67	NA	NA	NA	NA	62.67	0
ARD1	41.55	NA	NA	59.43	NA	NA	59.43	0	NA	NA	NA	NA	NA	NA	59.43	0
ARE2	38.18	39.89	NA	NA	NA	36.69	38.29	2.37216	NA	NA	NA	NA	NA	NA	38.29	0
ARF1	53.27	53.37	53.71	53.07	NA	NA	53.54	0.363237	53.86	52.37	53.35	52.54	54	52.88	53.115	0.7413
ARF2	49.86	50.11	50.65	NA	50.36	49.78	50.36	0.429954	51.4	49.73	51.67	50.61	NA	50.53	50.53	0.252042
ARF3	NA	NA	NA	NA	NA	NA	NA	NA	NA	47.75	NA	NA	NA	NA	47.75	0
ARG1	60.38	NA	NA	57.63	62.06	60.04	60.04	2.99485	NA	55.35	55.49	55.93	NA	55.11	55.49	0.563388
ARG4	NA	56.75	56.95	57.16	56.8	NA	56.95	0.22239	56.97	NA	57.57	55.62	56.69	NA	56.82	0.652344
ARG80	NA	NA	NA	NA	NA	NA	48.39	0	48.39	45.61	49.34	45.09	NA	NA	47	2.44629
ARG82	54	54.25	54.09	NA	NA	54.25	54.25	0.118608	54.69	54.65	54.38	NA	NA	54.66	54.515	0.207564
ARI1	46.98	NA	47	47.12	47.08	NA	47.04	0.088956	45.99	45.78	45.44	45.54	45.63	45.94	45.705	0.29652
ARK1	NA	39.83	NA	NA	32.31	NA	36.07	5.57458	NA	NA	57.73	NA	49.6	NA	49.6	12.0535
ARL1	50.13	51.13	NA	50.79	49.6	NA	50.205	0.882147	49.62	50.27	49.99	49.34	48.87	48.67	49.665	0.848788
ARL3	44.52	49.84	43.54	NA	NA	43.28	43.54	0.385476	NA	50.93	46.34	50.15	NA	48.7	48.7	3.3062
ARO1	49.95	50.15	NA	50.25	NA	50.09	50.12	0.118608	49.15	49.61	NA	49.86	NA	50.16	49.99	0.22239
ARO2	NA	NA	NA	62.13	NA	NA	62.13	0	NA	NA	51.82	52.12	53.02	52.02	52.12	0.44478
ARO7	54.05	54.52	52.57	NA	53.32	52.68	53	0.555975	NA	NA	NA	53.38	53.14	53.62	53.26	0.281694
ARO8	NA	NA	NA	NA	NA	60.35	60.35	0	NA	NA	NA	NA	NA	NA	60.35	0
ARO9	55.77	56.02	NA	NA	NA	55.76	56.02	0.385476	59.79	NA	58.52	56.04	55.68	57.5	56.04	0.533736
ARP1	53.32	NA	54.5	NA	53.19	NA	53.845	0.971103	NA	NA	NA	NA	NA	NA	53.845	0
ARP2	NA	62.47	NA	NA	NA	NA	62.47	0	NA	NA	NA	NA	NA	NA	62.47	0
ARP3	NA	NA	NA	NA	NA	NA	62.22	0	62.22	NA	NA	NA	NA	61.58	61.9	0.474432
ARP4	NA	NA	NA	NA	NA	NA	NA	NA	NA	49.31	49.84	NA	NA	49.36	49.36	0.07413
ARP5	NA	NA	NA	NA	NA	NA	NA	NA	NA	46.6	NA	48.93	46.94	49.74	47.935	1.72723
ARP6	NA	NA	NA	NA	NA	NA	50.54	0	50.54	49.82	49.83	51.66	NA	50.65	50.54	1.05265
ARP7	NA	NA	NA	50.34	NA	NA	50.34	0	NA	NA	NA	NA	NA	NA	50.34	0
ARP8	38.61	NA	NA	38.12	NA	NA	38.12	0	NA	NA	46.12	42.65	41.75	44.61	42.65	2.9059
ARP9	NA	NA	52.74	52.85	52.53	52.73	52.73	0.177912	52.44	NA	NA	52.26	52.57	52.51	52.54	0.163086
ARX1	NA	NA	48.39	48.51	NA	NA	48.45	0.088956	NA	NA	47.44	48.92	48.02	48.18	48.18	0.400302
ASC1	NA	60.88	59.56	NA	59.56	58.42	59.56	0.845082	NA	NA	NA	NA	NA	NA	59.56	0
ASF1	NA	NA	NA	NA	NA	NA	53.64	0	53.64	NA	52.28	52.87	52.73	51.93	52.73	0.66717
ASF2	52.53	51.8	NA	NA	52.42	NA	52.42	0.919212	53.34	NA	52.32	52.73	52.35	52.87	52.42	0.14826
ASG1	NA	NA	NA	NA	NA	NA	NA	NA	NA	34.1	40.21	NA	NA	NA	37.155	4.52934
ASG7	56.12	49.46	46.52	39.09	NA	43.92	45.87	2.89107	45.87	51.82	NA	NA	NA	NA	48.845	4.41073
ASH1	51.04	51.67	NA	NA	53.43	51.48	51.575	1.03782	50.27	NA	NA	NA	45.24	50.57	50.57	1.49001
ASK1	NA	NA	50.15	53.56	50.51	52.82	51.665	1.97927	NA	NA	NA	NA	60.63	NA	56.1475	6.64575
ASM4	NA	NA	NA	43.49	NA	NA	47.255	5.58199	51.02	NA	NA	52.02	NA	NA	49.6375	3.53229
ASN1	54.44	54.71	NA	NA	54.73	54.48	54.72	0.185325	55.07	55.13	NA	NA	55.18	55.22	55.155	0.066717
ASP1	NA	57.22	57.5	57.81	NA	57.16	57.22	0.415128	55.73	55.8	NA	56.72	56.75	NA	56.735	0.37065
ATG11	NA	NA	NA	NA	48.71	NA	48.71	0	NA	NA	NA	NA	NA	NA	48.71	0
ATG13	NA	NA	36.75	46.44	NA	34.31	36.75	3.61754	NA	NA	38.83	37.58	45.2	44.86	38.83	3.08381
ATG15	NA	NA	48.51	52.72	54.32	48.46	49.45	1.46777	49.45	50.37	48.82	NA	NA	NA	49.45	0.934038
ATG16	39.7	NA	NA	NA	NA	45.24	45.24	0	NA	53.32	NA	49.51	51.83	NA	50.67	2.82435
ATG17	NA	44.71	NA	NA	NA	NA	47.185	3.66944	49.66	NA	49.36	NA	NA	52.97	49.36	3.22465
ATG18	57.21	NA	NA	NA	NA	NA	NA	NA	NA	54.31	52.87	NA	NA	NA	53.59	1.06747
ATG19	45.71	45.16	NA	43.13	47.16	NA	44.145	1.8829	42.62	41.16	NA	44.67	NA	NA	44.145	0.778365
ATG2	44.97	51.19	NA	44.91	NA	NA	44.91	1.20091	44.1	46.86	NA	49.16	51.18	48.33	48.33	2.17942
ATG20	NA	NA	NA	NA	NA	NA	NA	NA	NA	NA	NA	NA	49.7	37.84	43.77	8.79182
ATG21	54.48	53.01	NA	55.35	NA	54.98	53.995	1.73464	51.38	NA	51.63	NA	NA	NA	52.8125	1.75317
ATG26	NA	NA	NA	NA	NA	NA	NA	NA	NA	NA	38.47	NA	NA	NA	38.47	0
ATG27	NA	50.61	NA	41.58	39.89	52.99	43.85	5.8711	43.85	NA	41.72	40.23	41.67	NA	41.695	1.10454
ATG3	NA	NA	NA	NA	NA	NA	50.87	0	50.87	NA	51.35	NA	NA	NA	51.11	0.355824
ATG33	43.42	43.51	46.28	48.76	50.72	NA	46.28	3.67685	44.74	NA	46.89	NA	NA	NA	46.585	0.452193
ATG34	NA	NA	NA	NA	NA	NA	43.28	0	43.28	NA	NA	42.24	NA	NA	42.76	0.770952
ATG4	48.83	NA	49.79	NA	47.76	47.93	48	0.229803	48.07	53.07	48.16	47.66	NA	51.84	48.16	0.7413
ATG40	NA	NA	NA	NA	47.39	NA	47.39	0	NA	NA	NA	44.9	NA	41.74	44.9	3.69167
ATG8	NA	NA	NA	NA	NA	NA	56.22	0	56.22	NA	NA	NA	NA	NA	56.22	0
ATH1	61.22	48.29	49.91	51.91	NA	NA	50.91	2.68351	54.61	NA	56.8	53.72	54.71	NA	54.215	2.2832
ATP10	53.16	53.3	53.11	NA	53.11	53.31	53.11	0	53.11	53.6	52.97	53.52	NA	NA	53.315	0.363237
ATP6	NA	38.72	42.53	NA	NA	NA	40.625	2.82435	NA	NA	NA	NA	NA	NA	40.625	0
ATS1	54.74	44.13	NA	NA	NA	NA	45.285	1.7124	46.44	NA	NA	44.19	NA	NA	44.7375	0.811723
ATX1	NA	NA	NA	NA	NA	NA	59.38	0	59.38	NA	NA	NA	NA	NA	59.38	0
AUA1	53.39	53.63	NA	49.16	51.61	NA	50.48	1.81619	49.35	51.02	NA	49.03	NA	NA	50.48	0.800604
AVL9	41.55	41.13	NA	NA	NA	NA	41.13	0	NA	NA	NA	NA	NA	NA	41.13	0
AVO2	NA	NA	NA	NA	NA	NA	52.69	0	52.69	NA	NA	NA	NA	NA	52.69	0
AVT1	NA	NA	51.5	NA	55.5	NA	51.5	5.67836	47.67	NA	NA	47.73	NA	NA	49.615	2.7947
AVT3	NA	NA	NA	NA	NA	NA	42.47	0	42.47	NA	NA	41.37	53.39	53.3	47.885	8.095
AVT4	NA	NA	NA	NA	NA	NA	NA	NA	NA	NA	41.8	NA	NA	NA	41.8	0
AVT7	NA	NA	NA	44.2	44.29	45.03	44.66	0.615279	45.33	43.98	46.11	53.47	NA	52.65	46.11	3.15794
AXL2	NA	NA	53.85	49.93	52.74	NA	52.74	1.64569	NA	54.15	NA	50.35	52.49	NA	52.615	1.23056
AYR1	NA	50.38	50.36	50.47	NA	NA	50.37	0.081543	49.98	48.59	48.9	49.45	50.99	50.85	49.91	1.44554
AZF1	NA	53.35	NA	47.35	52.33	49.91	51.12	2.55007	NA	NA	NA	NA	NA	NA	51.12	0
BCH1	NA	NA	NA	30.75	NA	36.22	33.485	4.05491	NA	42.63	NA	50.11	57.93	48.88	48.88	9.26625
BCK1	NA	NA	NA	NA	NA	NA	NA	NA	NA	NA	NA	NA	57.26	NA	57.26	0
BCK2	NA	NA	NA	NA	NA	NA	48.66	0	48.66	NA	53.17	NA	NA	NA	50.915	3.34326
BCP1	NA	NA	NA	NA	59.55	NA	59.285	0.392889	59.02	NA	NA	NA	NA	NA	59.285	0
BCY1	NA	NA	46.33	46.48	46.26	46.3	46.33	0.103782	47.86	47.73	NA	47.53	NA	47.78	47.63	0.185325
BDF1	NA	41.24	43.78	52.52	NA	48.99	46.385	5.74508	NA	NA	48.95	NA	50.98	48.33	48.64	1.90143
BDF2	NA	59.23	NA	61.91	59.41	61.4	59.41	2.25355	57.89	NA	NA	59.18	NA	NA	59.295	0.170499
BDH2	60.22	61.93	NA	NA	61.31	62.99	61.62	0.563388	61.17	59.92	59.12	NA	61.56	59.21	59.92	1.18608
BDP1	NA	54.74	NA	54.5	50.06	NA	54.5	0.355824	NA	41.97	48.69	50.22	NA	NA	49.455	4.30695
BEM1	NA	40.5	39.23	39.04	37.13	37.48	39.04	2.1646	NA	54.01	50.73	50.39	47.74	NA	50.39	3.92889
BEM2	NA	NA	NA	NA	NA	NA	NA	NA	NA	NA	NA	32.79	NA	NA	32.79	0
BEM3	52.06	NA	52.39	NA	NA	NA	52.39	0	NA	NA	NA	NA	NA	NA	52.39	0
BEM4	NA	NA	NA	NA	NA	NA	36.76	0	36.76	NA	NA	NA	NA	NA	36.76	0
BET1	NA	NA	55.88	50.74	53.26	52.03	52.03	1.91255	46.65	NA	45.95	NA	44.45	41.74	45.2	3.12087
BET3	NA	NA	NA	NA	NA	NA	NA	NA	NA	55.84	52.1	NA	NA	59.68	55.84	5.54492
BET4	57.81	NA	NA	NA	NA	NA	NA	NA	NA	NA	NA	NA	NA	NA	NA	NA
BFR1	NA	43.2	43.33	43.12	43.14	NA	43.14	0.088956	40.87	NA	NA	40.63	40.63	40.08	40.63	0.407715
BFR2	43.65	47.32	45.41	NA	48.55	NA	47.355	0.911799	47.39	NA	39.42	44.05	NA	46.06	45.055	2.45
BIK1	42.94	NA	NA	NA	NA	NA	NA	NA	NA	NA	NA	NA	NA	NA	NA	NA
BIO3	NA	NA	NA	NA	NA	NA	49.97	0	49.97	NA	NA	NA	NA	NA	49.97	0
BIO4	NA	51.72	NA	NA	NA	NA	51.72	0	NA	NA	NA	NA	NA	NA	51.72	0
BIR1	NA	NA	NA	44.93	40.8	42.08	43.505	2.98744	46.11	NA	NA	NA	45.61	NA	44.5575	1.56044
BLM10	NA	NA	51.9	58.37	NA	NA	51.9	4.49228	48.87	46.11	47.09	46.44	NA	47.74	47.09	0.96369
BMH2	NA	NA	NA	59.04	61.42	NA	60.23	1.76429	NA	NA	NA	NA	NA	NA	60.23	0
BMS1	41.1	NA	NA	NA	NA	NA	NA	NA	NA	NA	NA	NA	NA	NA	NA	NA
BMT6	NA	NA	NA	NA	NA	NA	NA	NA	NA	NA	38.88	NA	NA	NA	38.88	0
BNA3	47.88	48.24	47.77	NA	48.59	NA	48.025	0.348411	47.81	NA	NA	47.2	48.03	47.98	48.0025	0.037065
BNA5	60.34	59.62	NA	NA	59.06	60.08	59.62	0.681996	NA	59.26	NA	59.34	NA	58.25	59.3	0.266868
BNA6	NA	NA	60.59	52.82	NA	NA	56.705	5.7599	NA	NA	NA	NA	NA	NA	56.705	0
BNA7	NA	53.59	NA	NA	59.1	NA	56.345	4.08456	NA	NA	NA	NA	NA	NA	56.345	0
BNI1	NA	NA	NA	32.94	35.04	NA	35.04	3.11346	43.69	NA	51.45	NA	43.13	50.13	46.63	6.16762
BNI4	NA	NA	45.59	44.35	41.71	42.74	44.35	2.38699	50.26	NA	49.67	NA	NA	52.07	49.67	3.55824
BNI5	NA	NA	62.91	NA	NA	56.91	59.91	4.4478	NA	NA	52.55	52.13	52.07	52.48	52.48	0.51891
BOI1	NA	NA	NA	NA	NA	NA	NA	NA	NA	52.63	55.51	54.75	52.52	NA	53.69	1.6531
BOI2	NA	NA	39.52	37.69	NA	NA	39.52	2.71316	48.43	50.33	57.28	NA	NA	45.51	47.92	8.01345
BOL1	48.81	46.66	48.67	NA	45.8	NA	46.66	1.27504	NA	NA	NA	NA	NA	NA	46.66	0
BOL3	NA	49.99	48.87	NA	49.38	49.86	49.38	0.756126	48.74	NA	48.65	48.9	NA	NA	48.9	0.37065
BOP3	43.67	39.82	NA	41.82	NA	40.81	40.315	1.11195	39.31	NA	NA	NA	NA	39.03	39.6725	0.95257
BOS1	NA	NA	57.34	54.39	55.39	56.03	56.03	0.948864	56.13	NA	NA	NA	54.8	56.19	56.03	0.237216
BPH1	NA	NA	NA	NA	NA	NA	NA	NA	NA	NA	NA	NA	NA	53.43	53.43	0
BPT1	NA	NA	NA	NA	NA	NA	46.68	0	46.68	40.7	45.81	NA	NA	NA	45.81	1.28986
BRE1	53.31	48.32	NA	NA	NA	NA	47.74	0.859908	47.16	46.95	46.32	46.31	45.37	45.5	46.315	1.07489
BRE5	38.19	31.2	34.91	35.29	NA	NA	34.91	0.563388	NA	NA	NA	NA	NA	49.93	42.42	11.1343
BRF1	NA	NA	NA	NA	NA	NA	53.68	0	53.68	NA	54.92	52.18	52.17	NA	52.93	1.11936
BRL1	NA	NA	NA	42.87	41.52	43.55	42.87	1.00817	NA	40.1	42.28	40.8	NA	42.07	42.07	1.18608
BRN1	NA	NA	NA	NA	NA	NA	44.5	0	44.5	NA	NA	NA	NA	31.15	37.825	9.89635
BRO1	41.04	41.35	39.8	40.79	NA	40.46	40.46	0.978516	39.54	NA	39.13	41.29	41.2	40.81	40.81	0.578214
BRR2	47.89	45.19	NA	NA	NA	45.64	45.19	0.66717	43.08	43.72	NA	43.01	NA	43.91	43.815	0.66717
BSP1	NA	42.9	45.28	46.06	NA	42.86	43.21	0.51891	43.21	NA	39.6	42.28	NA	NA	42.28	1.37882
BTT1	NA	53.69	53.91	NA	NA	NA	53.8	0.163086	NA	48	45.69	NA	NA	NA	48	3.42481
BUD14	NA	51.5	NA	NA	51.67	50.74	51.12	0.689409	42.72	NA	47.71	NA	46.53	NA	47.71	1.74947
BUD20	NA	35.38	50.07	58.14	NA	NA	52.44	5.98229	54.81	NA	NA	NA	NA	51.47	51.955	0.719061
BUD27	NA	41.59	37.71	NA	39.72	41.69	40.655	1.46036	NA	NA	NA	NA	NA	NA	40.655	0
BUD3	46.93	NA	39.68	NA	37.8	56.57	39.68	2.78729	NA	NA	NA	NA	NA	NA	39.68	0
BUD4	55.61	NA	NA	55.29	58.48	60.36	58.48	2.78729	NA	49.88	55.36	NA	51.27	60.82	55.36	6.06383
BUD6	NA	41.71	41.23	40.48	42.92	NA	41.71	0.711648	41.97	NA	42.26	42.85	NA	42.45	42.355	0.437367
BUD7	NA	NA	40.21	NA	NA	NA	43.64	5.08532	47.07	NA	46.93	46.2	NA	NA	46.2	1.0823
BUD8	NA	43.88	NA	NA	37.08	NA	43.88	6.79031	48.46	NA	NA	NA	NA	NA	43.88	0
BUD9	NA	46.84	NA	NA	48.13	48.5	48.315	1.23056	51.6	NA	NA	NA	NA	NA	48.315	0
BUG1	45.46	NA	NA	47.23	48.78	44.62	47.23	2.29803	NA	NA	NA	NA	NA	NA	47.23	0
BUL1	NA	NA	NA	NA	NA	NA	49.67	0	49.67	50.04	49.46	NA	NA	50.7	49.855	0.429954
BUR2	NA	NA	52.69	53.55	53.35	52.75	52.75	0.88956	50.91	NA	52.34	45.66	48.46	NA	50.4	3.18018
BUR6	54.39	54.5	NA	NA	NA	NA	54.5	0	NA	NA	NA	NA	NA	NA	54.5	0
BXI1	44.54	NA	NA	NA	NA	NA	NA	NA	NA	51.14	50.15	NA	NA	52.22	51.14	1.46777
BYE1	NA	NA	NA	55.6	57.17	53.84	54.72	2.46853	52.14	48.08	50.18	NA	NA	50.09	50.135	1.55673
BZZ1	46.35	NA	42.98	39.08	41.64	NA	41.64	1.98668	NA	NA	52.88	48.01	NA	46.85	47.43	4.47004
CAB1	NA	41.69	NA	43.46	51.69	53.06	47.575	7.11648	NA	NA	NA	NA	NA	NA	47.575	0
CAB2	46.84	NA	NA	NA	NA	45.52	46.28	1.12678	47.04	45.68	46.74	47.67	45.77	NA	46.28	0.756126
CAB3	NA	NA	NA	NA	NA	NA	50.95	0	50.95	52.3	48.68	49.41	NA	NA	50.18	1.68275
CAB4	NA	NA	NA	NA	NA	NA	56.81	0	56.81	56.62	NA	NA	NA	56.45	56.62	0.252042
CAC2	NA	NA	NA	NA	NA	NA	59.3	0	59.3	56.89	NA	NA	61.77	NA	59.3	3.57307
CAF130	NA	NA	51.14	NA	NA	62.67	56.905	8.54719	NA	NA	NA	NA	NA	NA	56.905	0
CAF16	NA	NA	NA	NA	NA	NA	NA	NA	NA	NA	59.93	61.11	NA	NA	60.52	0.874734
CAF20	55.5	62.27	NA	61.9	54.46	NA	58.66	5.07791	55.42	55	NA	51.12	NA	52.65	53.825	2.87624
CAF4	NA	NA	NA	NA	NA	NA	44.2	0	44.2	49.76	NA	54.58	NA	NA	49.76	7.14613
CAF40	41.83	NA	NA	NA	38.31	40.33	39.32	1.49743	NA	43.38	NA	42.2	NA	NA	42.2	1.74947
CAJ1	NA	52.52	NA	51.09	53.19	60.75	52.855	1.55673	NA	46.77	NA	38.96	NA	61.25	49.8125	10.3004
CAM1	46.25	NA	45.88	45.76	45.49	46.28	45.82	0.289107	NA	NA	44.63	44.05	NA	45.66	45.145	0.882147
CAP1	56.96	NA	60.18	59.41	57.53	57.42	57.53	0.504084	57.19	NA	57.11	NA	57.08	NA	57.11	0.044478
CAP2	60.32	61.86	61.45	NA	NA	61.3	61.375	0.415128	57.56	57.48	57.6	NA	NA	NA	57.6	0.177912
CAR1	NA	61.23	61.19	NA	61.25	61.1	61.21	0.044478	NA	NA	NA	60.71	60.83	60.89	60.86	0.133434
CAR2	51.27	51.63	51.33	NA	51.8	51.45	51.63	0.266868	51.89	51.67	51.87	NA	NA	51.73	51.7	0.07413
CAT8	NA	49.49	NA	NA	NA	49.5	49.495	0.007413	NA	NA	48.96	NA	NA	48.94	48.96	0.029652
CBC2	NA	52.87	48.62	56.91	44.61	NA	50.745	6.12314	NA	46.68	47.33	50.02	59.58	NA	50.02	3.98819
CBF1	53.95	51.59	NA	49.98	NA	NA	50.785	1.19349	NA	NA	54.7	NA	NA	61.78	54.7	5.80438
CBF5	NA	NA	NA	NA	NA	NA	43.51	0	43.51	37.47	38.84	NA	NA	NA	38.84	2.03116
CBK1	36.78	NA	NA	NA	45.19	NA	45.19	0	NA	NA	NA	NA	NA	39.5	42.345	4.218
CBP4	NA	NA	44.17	NA	43.97	44.15	44.15	0.029652	NA	48.31	49.45	47.86	NA	48.59	48.31	0.66717
CBP6	NA	45.05	45.05	NA	45.15	45.13	45.09	0.059304	NA	NA	43.89	NA	43.84	44.01	43.95	0.126021
CBR1	NA	NA	NA	NA	53.98	NA	53.98	0	NA	NA	NA	55.31	45.04	NA	53.98	1.97186
CCC1	NA	NA	48.8	49.43	49.3	50.76	49.3	0.7413	47.76	51.02	NA	50.74	49.11	52.34	50.74	2.13494
CCL1	51.9	46.41	49.42	NA	47.86	NA	47.135	1.23797	46.19	54.23	47.48	NA	52.21	NA	49.845	3.7621
CCR4	50.07	NA	NA	49.94	50.29	NA	49.94	0.207564	49.8	49.79	NA	49.74	NA	49.62	49.765	0.126021
CCS1	NA	55.49	NA	55.51	55.53	NA	55.52	0.029652	55.75	NA	NA	54.45	53.78	54.69	54.57	0.674583
CCT2	49.47	NA	NA	49.26	49.36	49.45	49.31	0.140847	49.02	48.82	48.46	48.58	NA	NA	48.7	0.266868
CCT3	50.48	50.22	NA	50.56	50.42	NA	50.32	0.252042	49.92	49.75	49.55	49.55	NA	NA	49.65	0.14826
CCT4	NA	49.93	NA	49.91	49.82	49.71	49.82	0.163086	48.67	48.65	48.05	48.16	48.63	NA	48.63	0.696822
CCT5	49.71	49.91	NA	49.69	NA	49.8	49.745	0.163086	49.04	48.91	48.53	48.64	NA	NA	48.775	0.281694
CCT6	NA	50.25	50.4	NA	50.2	50.46	50.25	0.22239	49.68	49.92	NA	49.36	49.47	NA	49.695	0.415128
CCT7	NA	51.04	NA	50.98	NA	51.12	51.04	0.088956	NA	NA	49.22	49.19	49.43	NA	49.325	0.177912
CCT8	50.99	51.27	NA	51.64	51.19	51.7	51.27	0.548562	49.26	NA	48.96	49.28	49.64	NA	49.46	0.504084
CDC10	47.9	NA	NA	NA	50.8	51.22	51.01	0.311346	NA	49.67	49.34	49.61	NA	NA	49.64	0.244629
CDC11	NA	50.38	NA	48.48	51.52	51.52	50.38	1.69016	48.6	NA	48.44	46.67	NA	47	47.72	1.3121
CDC12	47.9	48.45	49.2	NA	NA	NA	48.45	1.11195	47.39	NA	47.1	47.61	NA	46.84	47.355	0.570801
CDC123	NA	NA	NA	44.47	NA	NA	53.62	13.5658	62.77	NA	NA	NA	NA	59.37	56.495	4.26247
CDC14	NA	51.18	NA	50.5	51.31	51.68	51.18	0.7413	49.22	NA	43.85	NA	43.39	NA	43.85	0.681996
CDC16	NA	40.25	31.91	NA	NA	NA	40.25	12.3649	51.62	52.1	50.22	NA	50.38	NA	50.3	1.39364
CDC19	54.44	54.61	NA	NA	54.98	54.6	54.605	0.281694	50.19	50.12	NA	50.43	50.34	50.47	50.43	0.133434
CDC24	NA	NA	NA	41.11	NA	49.93	45.52	6.53827	NA	NA	NA	NA	NA	NA	45.52	0
CDC25	44.03	NA	NA	44.83	NA	44.01	44.83	1.21573	46.26	46.48	45.53	44.91	NA	45.67	45.53	0.919212
CDC3	48.62	48.29	48.51	NA	48.23	NA	48.29	0.088956	NA	48.62	NA	NA	48.51	48.63	48.565	0.088956
CDC31	34.75	43.88	NA	NA	NA	NA	43.88	0	NA	NA	NA	NA	NA	NA	43.88	0
CDC33	NA	52.52	52.3	52.27	NA	52.33	52.315	0.044478	NA	50.64	NA	50.73	51.18	50.96	50.96	0.340998
CDC34	45.09	46.57	45.74	NA	NA	47.04	46.155	0.96369	44.26	NA	42.73	42	42.82	NA	42.775	0.607866
CDC36	47.3	46.19	46.59	49.93	48.88	50.44	49.1	1.60862	49.32	49.64	NA	51.47	NA	52.05	50.555	1.75688
CDC37	54.63	NA	NA	54.43	53.24	53.33	53.33	0.133434	NA	NA	52.84	NA	52.06	52.19	52.515	0.578214
CDC39	NA	NA	NA	36.85	35.5	35.81	36.33	1.00076	41.68	51.09	47.36	NA	38.65	41.2	41.2	7.22026
CDC4	37.74	NA	47.25	51.16	41.03	NA	47.25	5.79697	NA	49.84	NA	49.81	NA	NA	49.81	0.044478
CDC48	55.61	55.62	55.61	NA	NA	NA	55.615	0.007413	NA	54.36	54.34	54.2	54.21	54.22	54.28	0.111195
CDC53	56.58	43.07	NA	NA	NA	NA	47.76	6.95339	52.45	54.9	53.08	56.22	NA	57.43	54.9	2.69833
CDC55	NA	NA	NA	NA	NA	NA	NA	NA	NA	NA	NA	53.35	NA	50.22	51.785	2.32027
CDC73	47.22	45.44	NA	46.44	NA	45.77	46.105	0.7413	59.06	NA	49.83	59	NA	52.58	51.205	4.79992
CDD1	NA	NA	54.06	58.94	56.16	57.45	56.805	2.06081	NA	NA	NA	NA	53.07	NA	54.9375	2.76876
CDH1	NA	56.25	53.24	NA	NA	NA	54.745	2.23131	NA	NA	NA	NA	NA	NA	54.745	0
CDS1	NA	NA	NA	37.38	NA	37.1	37.24	0.207564	NA	39.58	39.84	39.63	NA	NA	39.605	0.192738
CEG1	50.4	49.74	NA	NA	49	49.3	49.15	0.548562	47.38	46.94	47.57	NA	NA	47.45	47.51	0.467019
CET1	47.98	47.14	NA	47.57	47.86	NA	47.355	0.533736	46.79	NA	45.55	NA	NA	45.06	45.55	0.726474
CEX1	39.85	NA	NA	43.02	NA	41.65	43.02	2.03116	55.16	53.45	NA	NA	NA	NA	48.235	7.73176
CFD1	NA	NA	NA	NA	NA	NA	NA	NA	NA	NA	NA	NA	62.18	NA	62.18	0
CFT1	NA	NA	NA	NA	NA	NA	NA	NA	NA	NA	NA	NA	NA	33.72	33.72	0
CFT2	NA	49.53	NA	49.88	NA	NA	49.705	0.259455	NA	47.88	NA	NA	NA	47.5	47.88	0.563388
CGI121	NA	51.23	51.48	NA	51.53	NA	51.355	0.22239	50.13	49.97	NA	NA	NA	49.98	49.98	0.014826
CGR1	NA	NA	36.78	38.54	NA	36.29	37.66	1.66793	41.51	37.01	40.89	NA	NA	NA	37.66	0.96369
CHA4	NA	NA	NA	NA	NA	NA	NA	NA	NA	NA	NA	43.25	NA	NA	43.25	0
CHC1	48.53	48.2	47.87	NA	NA	48.29	48.245	0.311346	50.1	NA	49.86	50.18	NA	50.54	50.02	0.504084
CHD1	60.8	NA	NA	NA	NA	NA	NA	NA	NA	NA	NA	NA	NA	NA	NA	NA
CHO1	47.38	53.48	49.28	NA	NA	48.47	48.875	1.26021	47.58	48.22	NA	46.91	NA	48.64	48.43	0.485552
CHO2	54.96	59.22	NA	NA	62.83	54.92	57.88	3.18759	56.54	59.2	NA	NA	NA	NA	58.54	0.978516
CHS3	NA	38.14	38.9	NA	NA	36.49	38.52	0.681996	39.06	NA	36.48	35.74	NA	NA	36.48	1.09712
CHS5	39.65	43.03	NA	NA	42.47	39.96	41.215	1.94221	39.85	NA	NA	40.29	38.86	NA	40.29	1.37141
CIA1	NA	NA	NA	54.66	56.24	56.14	56.14	0.14826	NA	NA	58.07	58.47	58.92	NA	58.27	0.630105
CIC1	46.32	NA	NA	NA	42.6	62.86	52.73	15.0187	NA	NA	NA	NA	NA	NA	52.73	0
CIN2	52.39	49.68	59.27	NA	54.14	NA	54.14	6.6124	NA	NA	NA	50.28	NA	NA	52.21	2.86142
CIN8	44.1	NA	46.81	NA	NA	NA	46.07	1.09712	45.33	NA	45.63	45.43	NA	NA	45.63	0.29652
CIR1	NA	49.09	NA	NA	48.91	48.93	48.93	0.029652	NA	46.81	45.81	46.24	NA	45.93	46.24	0.637518
CKA1	48.71	55.6	NA	NA	NA	NA	52.71	4.28471	49.82	NA	NA	NA	NA	NA	52.71	0
CKA2	NA	NA	NA	NA	NA	NA	42.06	0	42.06	NA	45.76	44.18	NA	43.45	43.815	1.57156
CKI1	44.55	NA	43.69	44.27	43.02	NA	43.355	0.926625	40.98	39.51	39.62	41.18	NA	NA	40.4	1.23797
CKS1	51.67	51.89	NA	51.54	NA	51.38	51.57	0.163086	51.6	50.55	51.86	49.64	NA	49.83	50.55	1.34917
CLA4	NA	NA	NA	NA	NA	NA	43.7	0	43.7	39.55	42.93	NA	NA	NA	42.93	1.1416
CLB2	NA	NA	NA	NA	54.1	54.46	54.1	0.533736	53.33	NA	NA	53.07	NA	NA	53.585	0.763539
CLC1	NA	NA	NA	58.07	NA	NA	58.07	0	NA	NA	NA	NA	NA	NA	58.07	0
CLF1	NA	NA	NA	NA	NA	NA	NA	NA	NA	45.36	47.96	NA	42.19	NA	45.36	3.85476
CLG1	NA	NA	41.28	NA	NA	43.2	42.24	1.4233	NA	NA	NA	NA	NA	NA	42.24	0
CLU1	NA	37.36	39.25	44.63	33.07	NA	38.305	4.58123	NA	37.72	37.9	35.12	34.54	35.38	36.55	2.06081
CMC1	48.68	49.8	NA	NA	52.14	52.53	52.14	0.578214	NA	NA	57.38	49.69	51.86	58.81	52.14	3.63237
CMK1	NA	NA	NA	NA	60.75	NA	60.75	0	NA	NA	NA	NA	NA	NA	60.75	0
CMK2	52.03	NA	52.05	NA	52.33	51.75	52.19	0.429954	53.3	NA	52.93	NA	52.35	52.35	52.35	0.118608
CMP2	NA	NA	NA	NA	55.81	55.81	55.81	0	50.72	51.17	50.5	51.45	51.59	NA	51.45	0.415128
CMR1	51.41	50.36	51.42	NA	NA	NA	50.36	0.607866	49.95	NA	50.57	52.17	NA	51.03	50.8	0.496671
CMS1	47.45	NA	49.68	40.97	44.02	39.88	41.48	2.37216	41.48	38.86	NA	NA	NA	NA	40.17	1.94221
CNA1	NA	NA	NA	NA	NA	NA	58.66	0	58.66	NA	54.84	NA	60.55	NA	58.66	2.80211
CNB1	55.67	55.79	NA	57.8	54.32	53.99	55.055	1.33434	NA	NA	NA	NA	NA	NA	55.055	0
CNL1	NA	50.46	NA	50.27	50.53	NA	50.46	0.103782	NA	NA	40.84	NA	44.63	NA	44.63	5.61905
CNN1	NA	NA	NA	NA	NA	NA	51.38	0	51.38	NA	NA	NA	NA	NA	51.38	0
CNS1	49.66	NA	49.79	NA	49.87	NA	49.83	0.059304	NA	51.51	50.43	49.78	NA	51.32	50.43	0.96369
COA1	NA	NA	52.62	NA	NA	NA	52.62	0	NA	NA	NA	NA	NA	NA	52.62	0
COA4	47.82	46.94	NA	NA	NA	NA	46.94	0	NA	NA	NA	NA	NA	NA	46.94	0
COF1	55.35	NA	NA	NA	NA	50.61	50.61	0	NA	NA	NA	NA	NA	NA	50.61	0
COG1	NA	37.31	52.1	NA	NA	40.75	40.75	5.10014	NA	45.05	47.72	NA	NA	47.15	46.1	1.97927
COG2	NA	NA	NA	NA	NA	NA	NA	NA	NA	54.58	51.72	52.52	NA	51.88	52.2	0.59304
COG3	NA	NA	NA	NA	NA	30.33	30.33	0	NA	NA	NA	NA	NA	NA	30.33	0
COG4	46.5	45.03	50.21	NA	NA	NA	50.21	2.5649	51.94	NA	50.55	53.37	53.53	NA	51.96	2.20907
COG6	NA	NA	NA	NA	NA	NA	NA	NA	NA	NA	NA	37.15	NA	46.29	41.72	6.77548
COG7	NA	NA	NA	NA	NA	NA	49.29	0	49.29	50.83	50.22	NA	NA	NA	50.22	0.904386
COQ11	NA	NA	48.52	NA	46.13	NA	47.325	1.77171	NA	NA	NA	NA	NA	NA	47.325	0
COT1	NA	NA	NA	NA	NA	NA	53.14	0	53.14	50.86	55.49	49.21	NA	NA	52	2.91331
COX14	38.99	NA	NA	37.6	NA	NA	46.605	13.3508	55.61	NA	NA	NA	NA	NA	46.605	0
COX2	NA	NA	NA	NA	NA	53.87	53.87	0	NA	NA	NA	NA	NA	NA	53.87	0
COX3	NA	NA	56.71	56.34	56.82	56.37	56.37	0.504084	54.64	53.56	53.28	NA	52.93	55.26	53.56	0.934038
COY1	49.94	NA	52.15	39.19	39.65	40.57	40.49	1.24538	40.49	35.89	37.58	30.93	NA	NA	36.735	3.40998
CPA1	NA	45.63	NA	NA	NA	NA	48.42	4.13645	51.21	NA	NA	NA	NA	NA	48.42	0
CPA2	51.12	51.35	50.85	NA	NA	NA	51.05	0.29652	51.05	50.69	51.06	50.98	NA	50.56	50.98	0.118608
CPR1	NA	55.62	NA	56.29	55.27	55.83	55.83	0.681996	56.62	51.24	NA	53.28	NA	53.86	53.57	1.89031
CPR2	NA	48.92	47.13	50.21	NA	49	48.96	0.956277	NA	48.21	NA	NA	NA	NA	48.585	0.555975
CPR5	NA	59.97	59.29	58.72	NA	57.89	59.29	1.00817	60.31	58.44	NA	58.25	NA	58.79	58.615	0.400302
CPR6	53.42	NA	53.46	NA	NA	53.67	53.67	0.029652	53.69	53.45	54.02	54.96	55	54.46	54.24	0.956277
CPR7	NA	NA	NA	NA	NA	NA	NA	NA	NA	NA	NA	NA	NA	47.12	47.12	0
CPS1	NA	60.72	NA	57.83	60.41	58.19	59.3	1.87549	NA	NA	NA	60.19	59.25	60.16	59.73	0.659757
CRH1	54.06	54.36	NA	NA	52.45	52.5	52.475	1.41588	48.35	NA	46.52	NA	NA	NA	49.4975	4.41444
CRM1	NA	NA	NA	38.94	NA	NA	38.94	0	NA	37.07	41.4	35.21	37.01	39.65	38.005	1.95703
CRN1	NA	50.73	50.53	50.94	50.68	NA	50.73	0.29652	51.94	52.58	52.14	NA	52.4	NA	52.27	0.326172
CRT10	NA	NA	NA	NA	NA	NA	NA	NA	NA	NA	NA	51.84	NA	50.01	50.925	1.35658
CSC1	NA	NA	NA	NA	NA	NA	46.53	0	46.53	50.36	NA	51.91	NA	NA	50.36	2.29803
CSE1	41.56	NA	36.64	39.62	36.07	37.3	37.3	1.8236	58.17	47.5	NA	NA	NA	46.63	46.63	1.28986
CSE2	39.34	NA	NA	NA	NA	NA	NA	NA	NA	NA	NA	43.91	57.9	NA	50.905	10.3708
CSE4	NA	NA	45.33	44.6	44.92	45	44.92	0.474432	43.82	44.19	NA	44.13	44.22	NA	44.205	0.066717
CSG2	NA	NA	NA	NA	NA	NA	NA	NA	NA	55.97	NA	57.77	NA	62.68	57.77	2.66868
CSL4	49.09	NA	49.16	49.95	NA	50.39	50.17	0.37065	50.45	49.69	49.18	49.34	NA	49.83	49.69	0.51891
CSM1	46.27	46.65	NA	44.51	NA	45.66	45.595	0.830256	45.53	45.29	47.6	NA	NA	39.72	45.4425	1.7124
CSM3	45.3	45.67	NA	NA	NA	NA	45.67	0	NA	NA	NA	51.07	51.27	NA	51.07	0.29652
CSR1	39.39	NA	NA	39.57	NA	37.93	39.07	0.7413	39.07	NA	38.19	36.86	NA	NA	38.19	1.30469
CSR2	NA	NA	NA	NA	NA	NA	NA	NA	NA	40.49	45.08	NA	NA	NA	42.785	3.40257
CSS1	NA	NA	47.51	NA	NA	NA	47.51	0	NA	38.44	40.32	NA	NA	NA	40.32	2.78729
CST6	56.21	NA	54.63	NA	49.74	NA	50.46	1.06747	50.46	NA	NA	43.3	49.23	42.01	46.265	5.30771
CTF4	NA	48.86	48.99	49.45	NA	48.41	48.99	0.681996	50.62	48.53	48.84	50.02	48.17	50.79	48.915	0.837669
CTF8	NA	NA	NA	NA	55.19	NA	52.37	4.18093	49.55	NA	46.89	52.36	NA	NA	52.36	0.014826
CTR1	NA	NA	NA	54.78	NA	53.48	54.13	0.96369	NA	54.28	NA	55.4	NA	60.8	54.84	0.941451
CTR86	NA	NA	NA	NA	NA	NA	NA	NA	NA	NA	NA	48.42	NA	55.26	51.84	5.07049
CTR9	NA	NA	NA	NA	NA	36.35	41.22	7.22026	46.09	45.12	42.94	NA	NA	NA	42.94	2.55007
CTS1	51.72	52.11	52.25	NA	52.01	NA	52.06	0.177912	50.12	NA	50.25	51.48	NA	NA	51.48	0.859908
CTT1	57.37	NA	58.69	57.76	57.78	NA	57.78	0.029652	NA	NA	NA	NA	NA	NA	57.78	0
CUB1	NA	58.45	NA	57.39	55.42	55.43	55.43	2.9059	50.19	50.26	NA	NA	49.96	NA	50.26	0.44478
CUE1	NA	58.6	NA	36.46	NA	NA	50.84	11.505	50.84	NA	49.25	NA	NA	NA	50.045	1.17867
CUE3	NA	NA	NA	NA	40.04	NA	40.19	0.22239	40.34	NA	NA	NA	NA	NA	40.19	0
CUE4	NA	35.87	NA	32.05	NA	NA	35.87	5.66353	45.73	NA	NA	40.14	NA	NA	38.005	3.16535
CUL3	NA	54.5	NA	NA	NA	55.23	54.865	0.541149	NA	52.11	51.92	NA	NA	NA	52.11	0.281694
CUS2	NA	52.57	NA	52.51	NA	NA	52.57	0.088956	53.04	52.01	NA	51.84	NA	53.03	52.29	0.541149
CUZ1	49.1	51.39	49.36	NA	NA	NA	50.96	0.637518	50.96	51.44	NA	51.11	NA	51.36	51.235	0.244629
CWC15	NA	NA	NA	NA	NA	NA	51.28	0	51.28	55.64	51.65	NA	NA	NA	51.65	0.548562
CWC27	49.94	48.6	NA	53.01	51.63	NA	51.63	2.04599	NA	NA	48.38	48.42	NA	50.38	49.4	1.4826
CWH41	NA	NA	NA	NA	NA	NA	56.96	0	56.96	59.22	57.09	59.97	56.74	NA	57.09	0.51891
CWH43	NA	NA	NA	NA	NA	NA	NA	NA	NA	NA	NA	NA	NA	58.54	58.54	0
CWP1	NA	60.84	NA	NA	NA	NA	60.84	0	NA	NA	NA	NA	NA	NA	60.84	0
CYB5	47.22	50.21	53.55	39.35	NA	NA	50.21	4.95188	NA	NA	NA	NA	NA	NA	50.21	0
CYC1	NA	NA	NA	59.12	58.25	57.21	58.25	1.28986	NA	NA	NA	NA	NA	NA	58.25	0
CYC3	48.75	NA	46.7	49.04	45.31	NA	47.87	2.76505	56.54	NA	NA	51.71	51.53	55.18	51.62	2.70574
CYC7	56.51	NA	60.46	56.11	NA	NA	58.285	3.22465	NA	NA	NA	NA	55.47	NA	56.8775	2.08676
CYC8	NA	NA	NA	NA	NA	NA	47.59	0	47.59	NA	48.51	NA	NA	50.52	48.51	1.36399
CYK3	58	58.72	NA	NA	40.97	37.23	48.77	13.1581	56.57	NA	53.2	38.7	NA	48.19	48.48	3.71391
CYM1	59.42	NA	NA	62.59	NA	62.48	62.48	0.163086	56.07	NA	55.8	55.6	NA	NA	55.8	0.29652
CYR1	45.98	46.24	44.9	43.39	44.49	42.81	44.695	2.11271	47.37	45.6	46.73	NA	NA	43.85	45.1475	1.29727
CYS4	NA	57.11	57.78	56	56.4	56.1	56.755	0.956277	57.39	57.2	57.23	NA	NA	NA	57.2	0.044478
CYT2	NA	NA	47.92	NA	47.25	NA	47.92	0.993342	50.48	NA	NA	NA	NA	51.35	49.635	2.54266
DAD1	NA	NA	58.29	52.76	54.52	54.51	54.515	1.30469	NA	NA	50.48	58.92	NA	NA	54.515	5.98229
DAD2	NA	NA	56.93	NA	56.42	56.38	56.4	0.407715	53.37	54.3	54.98	NA	NA	53.32	54.64	1.23056
DAD3	NA	NA	NA	NA	NA	NA	NA	NA	NA	NA	NA	NA	NA	52.29	52.29	0
DAL81	NA	38	NA	36.62	NA	37.83	37.83	0.252042	NA	NA	NA	NA	NA	NA	37.83	0
DAM1	47.99	53.9	NA	NA	57.49	61.03	55.865	2.66127	54.24	NA	NA	NA	NA	NA	55.865	0
DAP1	49.64	NA	51.32	NA	50.39	51.45	51.385	0.785778	54.15	NA	NA	NA	51.99	49.4	51.385	0.896973
DAP2	57.14	58.73	58.38	NA	NA	55.91	57.215	1.83101	56.05	55.65	56.36	55.99	56.18	NA	56.18	0.281694
DAS2	46.43	44.07	NA	43.66	42.21	NA	43.66	0.607866	NA	NA	NA	45.97	48.45	42.66	44.815	2.4537
DBF2	45.54	NA	44.52	NA	NA	NA	44.52	0	NA	NA	NA	38.45	NA	37.55	38.45	1.33434
DBP10	NA	NA	41.09	NA	46.7	NA	43.895	4.15869	NA	NA	NA	41.8	NA	NA	42.8475	1.55302
DBP2	41.78	40.64	41.38	40.12	NA	41.74	41.38	1.09712	42.44	NA	41.45	41.15	NA	NA	41.38	0.103782
DBP3	NA	36.83	NA	34.31	30.91	NA	34.31	3.73615	NA	NA	NA	NA	NA	NA	34.31	0
DBP5	41.89	NA	NA	41.93	NA	42.34	42.135	0.303933	NA	NA	NA	NA	NA	NA	42.135	0
DBP6	NA	NA	50.86	39.36	43.48	50.54	50.51	0.51891	50.51	NA	NA	NA	50.82	50.91	50.82	0.133434
DBP7	49.71	44.11	NA	NA	NA	NA	48.69	6.79031	53.27	NA	NA	NA	NA	NA	48.69	0
DBP8	NA	54.95	54.7	NA	54.82	54.73	54.73	0.133434	52.01	NA	52.08	51.97	52.01	NA	52.045	0.081543
DBP9	NA	NA	NA	NA	NA	NA	NA	NA	NA	59.2	60.2	NA	NA	NA	59.7	0.7413
DCD1	54.39	55.07	NA	NA	54.78	55.15	55.07	0.118608	NA	NA	NA	NA	54.7	NA	54.885	0.274281
DCN1	NA	55.3	53.36	55.55	53.91	55.51	55.3	0.37065	NA	50.69	49.61	47.34	NA	48.71	49.61	1.60121
DCP2	37.5	61.06	NA	NA	NA	NA	61.06	0	NA	NA	NA	NA	NA	NA	61.06	0
DCS1	NA	NA	NA	61.69	NA	61.34	61.515	0.259455	NA	NA	NA	NA	NA	NA	61.515	0
DDP1	43.61	44.08	NA	NA	43.86	43.66	43.86	0.29652	NA	NA	44.02	44.32	45.05	45.06	44.32	0.681996
DDR48	38.08	NA	36.64	NA	NA	NA	36.64	0	NA	NA	NA	NA	NA	NA	36.64	0
DED1	NA	43.73	44.01	NA	NA	43.68	43.87	0.244629	47.4	NA	NA	47.72	48.06	48.33	47.89	0.452193
DEF1	NA	39.72	NA	NA	NA	NA	39.72	0	NA	NA	NA	NA	NA	NA	39.72	0
DEP1	55.92	NA	NA	55.08	53.53	52.2	53.53	1.97186	NA	NA	NA	52.68	NA	52.96	52.96	0.415128
DET1	NA	NA	54.05	57.12	62.35	49.79	55.585	5.43373	NA	NA	NA	NA	NA	NA	55.585	0
DFM1	44.71	40.14	43.46	40.26	NA	NA	41.32	1.66051	42.38	NA	39.33	38.1	NA	56.27	40.325	2.38699
DGK1	NA	46.84	NA	47.47	47.9	52.04	47.685	0.785778	NA	45.75	NA	56.31	50.06	51.64	50.06	3.52117
DHH1	44.88	44.81	NA	44.27	43.99	NA	44.13	0.607866	43.2	NA	40.59	39.17	NA	42.47	41.53	2.44629
DIC1	NA	NA	NA	NA	40.07	NA	40.07	0	NA	NA	NA	NA	NA	NA	40.07	0
DID2	44.9	45.81	44.71	NA	NA	46.49	45.81	1.00817	NA	NA	NA	40.96	41.35	41.53	41.44	0.422541
DID4	49.95	46.62	47.75	50.64	NA	54.73	48.85	2.65385	48.85	NA	51.69	50.88	NA	NA	50.88	1.20091
DIF1	NA	NA	NA	37.95	NA	NA	37.95	0	NA	NA	53.3	NA	49.61	NA	49.61	5.47079
DIG1	48.77	NA	46.4	43.51	NA	57.25	46.4	4.28471	NA	46.22	NA	48.74	51.22	50.75	48.74	3.46928
DIM1	NA	NA	NA	NA	NA	NA	54.28	0	54.28	NA	NA	55.33	NA	NA	54.805	0.778365
DIP2	NA	NA	NA	NA	43.4	42.12	42.76	0.948864	NA	NA	NA	NA	NA	NA	42.76	0
DIS3	NA	NA	51.26	50.15	NA	50.54	50.54	0.578214	NA	NA	NA	NA	NA	51.33	50.935	0.585627
DJP1	52.93	NA	54	51.11	51.98	50.54	51.545	1.06747	NA	49.15	50.05	48.93	49.41	49.63	49.52	0.66717
DLD2	NA	NA	NA	NA	NA	NA	NA	NA	NA	61.53	60.21	NA	NA	NA	60.87	0.978516
DLS1	55.48	NA	NA	54.77	62.01	60.32	57.89	4.11421	55.46	55.78	NA	NA	NA	NA	56.835	1.56414
DMA2	NA	NA	NA	NA	43.84	NA	43.84	0	NA	NA	NA	NA	NA	NA	43.84	0
DNF1	NA	37.01	NA	NA	36.75	NA	36.88	0.192738	NA	NA	NA	NA	NA	40.07	38.475	2.36475
DNF2	39.11	39.76	NA	NA	56.95	NA	46.63	10.1855	46.63	NA	NA	43.81	NA	45.41	45.41	1.80877
DNM1	45.76	45.68	46.26	44.89	44.4	NA	45.68	1.17125	46.78	47.5	48.5	NA	50.01	44.38	47.5	2.69833
DOA1	60.76	59.22	NA	NA	60.75	61.39	59.985	1.60862	54.42	NA	55.83	55.68	54.94	NA	55.755	0.659757
DOA4	NA	NA	NA	NA	NA	NA	NA	NA	NA	52.1	51.38	NA	NA	NA	51.74	0.533736
DOG2	NA	NA	NA	NA	NA	NA	NA	NA	NA	NA	56.31	NA	NA	NA	56.31	0
DOM34	NA	NA	46.14	NA	47.44	49.61	48.525	2.57231	51.09	51.89	48.25	NA	NA	NA	48.525	0.407715
DOP1	NA	48.39	49.33	NA	NA	56.47	48.86	3.77322	44.24	NA	44.95	NA	43.37	42.67	44.16	1.69016
DOT5	46.9	NA	46.64	46.51	46.73	NA	46.625	0.088956	46.61	45.71	NA	45.86	46.28	NA	46.07	0.422541
DOT6	NA	35.23	NA	36.99	32.35	NA	36.11	3.43963	52.13	NA	NA	45.88	55.67	NA	45.88	14.485
DPB2	NA	NA	NA	NA	NA	NA	NA	NA	NA	NA	NA	NA	NA	49.69	49.69	0
DPB3	NA	35.11	37.24	NA	NA	NA	36.175	1.57897	NA	NA	NA	35.69	NA	NA	35.9325	0.35953
DPB4	NA	NA	NA	NA	NA	NA	NA	NA	NA	NA	56.88	52.31	NA	51.61	52.31	1.03782
DPH1	NA	NA	47.69	NA	NA	NA	47.69	0	NA	NA	NA	NA	NA	NA	47.69	0
DPH2	49.74	49.25	49.36	NA	49.62	NA	49.305	0.274281	46.95	46.61	46.51	NA	NA	47.43	47.02	0.681996
DPH5	NA	NA	49.04	49.03	NA	NA	49.03	0.014826	48.32	48.54	NA	47.97	NA	NA	48.54	0.726474
DPH6	NA	NA	39.67	NA	NA	NA	42.87	4.74432	46.07	NA	45.81	43.74	NA	NA	43.74	1.28986
DPL1	51.25	NA	NA	44.72	46.5	NA	45.61	1.31951	NA	NA	45.47	44.79	45.16	NA	45.315	0.333585
DPM1	NA	46.39	NA	46.51	46.7	46.4	46.4	0.163086	44.95	44.15	43.82	44.13	45.17	NA	44.15	0.489258
DPP1	NA	37.27	NA	37.43	35.95	36.61	36.94	0.607866	NA	38.9	NA	39.55	39.52	37.88	38.9	0.96369
DRE2	61.56	NA	NA	NA	60.49	62.05	61.27	1.15643	NA	54.77	52.93	55.26	52.82	53.53	54.15	1.72723
DRN1	NA	NA	NA	NA	55.65	62.47	59.06	5.05567	NA	NA	NA	NA	NA	NA	59.06	0
DRS1	NA	40.6	40.41	41	NA	40.72	40.72	0.415128	45.4	46.95	47.3	40.39	38.8	39.71	40.555	1.92738
DRS2	NA	NA	NA	NA	NA	NA	NA	NA	NA	NA	NA	53.44	NA	55.07	54.255	1.20832
DSC2	NA	43.03	48.64	38.01	NA	NA	42.695	3.72133	42.36	NA	40.77	40.03	NA	45.21	41.7325	1.97556
DSD1	NA	NA	NA	NA	NA	NA	58.21	0	58.21	58	NA	NA	NA	NA	58.105	0.155673
DSF2	NA	36.65	NA	NA	NA	NA	36.65	0	NA	NA	NA	NA	NA	NA	36.65	0
DSK2	41.55	NA	44.85	NA	44.9	40.78	44.85	0.07413	NA	NA	NA	NA	NA	NA	44.85	0
DSL1	NA	NA	NA	46.6	45.05	NA	45.825	1.14901	NA	51.25	46.7	NA	58.78	NA	48.975	4.02155
DST1	48.11	NA	NA	48.15	48.2	47.86	48.175	0.103782	48.29	NA	NA	48.36	48.23	48.5	48.295	0.137141
DTD1	NA	NA	51.82	59.51	NA	NA	55.665	5.7006	NA	NA	NA	NA	NA	NA	55.665	0
DUF1	51.38	NA	NA	52	NA	NA	52.595	0.882147	53.19	NA	NA	51.28	NA	49.49	51.28	1.94962
DUG1	NA	56.4	NA	56.06	56.44	56.12	56.4	0.415128	56.82	55.98	56.06	56.59	NA	55.95	56.06	0.163086
DUG2	NA	49.67	52.73	NA	NA	NA	51.2	2.26838	NA	NA	51.61	52.22	NA	NA	51.61	0.607866
DUO1	46.38	NA	44.17	51.27	59.34	50.96	51.115	5.26323	NA	NA	NA	NA	NA	NA	51.115	0
DUR3	49.42	49.46	NA	NA	49.54	NA	49.54	0.118608	49.93	49.79	49.93	NA	NA	49.8	49.795	0.103782
DUS3	53.53	NA	54.27	53.23	NA	54.04	53.635	0.770952	49.74	NA	49.91	52.26	NA	NA	52.26	2.03857
DYS1	56.26	NA	56.26	57.01	57	56.84	56.84	0.252042	56.09	56.39	56.89	55.62	NA	NA	56.615	0.37065
EAF1	NA	53.24	NA	47.5	52.43	NA	52.43	1.20091	NA	NA	NA	NA	NA	48.97	50.7	2.5649
EAF3	NA	NA	NA	NA	NA	NA	NA	NA	NA	NA	54.23	53.51	NA	50.63	53.51	1.06747
EAF6	NA	NA	NA	NA	43.02	NA	43.02	0	NA	NA	NA	NA	NA	NA	43.02	0
EAF7	NA	NA	NA	NA	NA	NA	47.1	0	47.1	46.93	NA	NA	NA	42.99	46.93	0.252042
EAP1	47.15	46.9	47.3	NA	47.97	48.18	47.88	0.44478	47.88	NA	46.27	44.45	NA	49.22	47.075	2.18683
EBP2	NA	36.11	39.34	37.67	38.24	41.46	38.24	1.63086	NA	NA	37.68	37.76	NA	37.46	37.72	0.22239
EBS1	58.14	58.8	57.95	58.23	58.98	NA	58.31	0.533736	58.31	NA	NA	58.02	57.9	58.27	58.145	0.214977
ECM1	NA	NA	NA	NA	NA	NA	NA	NA	NA	NA	NA	NA	48.98	NA	48.98	0
ECM14	NA	62.58	56.23	57.24	NA	NA	57.24	1.49743	NA	NA	NA	NA	NA	NA	57.24	0
ECM16	NA	NA	NA	NA	NA	NA	NA	NA	NA	NA	NA	NA	NA	33.31	33.31	0
ECM19	NA	35.23	52.7	NA	NA	NA	43.965	12.9505	NA	NA	NA	NA	NA	NA	43.965	0
ECM21	44.4	47.01	46	NA	NA	45.61	45.805	1.03782	42.35	NA	NA	NA	NA	42.08	43.9425	2.76134
ECM22	NA	53.03	NA	53.05	NA	44.54	53.04	0.274281	53.4	53.09	48.12	NA	58.18	NA	53.065	3.68426
ECM25	41.83	40.91	NA	40.88	40.92	41.67	40.915	0.029652	NA	48.1	48.25	NA	NA	48.46	48.175	0.266868
ECM29	NA	NA	NA	NA	NA	NA	NA	NA	NA	57.83	45.5	60.47	40.22	NA	51.665	11.0973
ECM32	NA	56.47	NA	NA	NA	59.14	57.805	1.97927	NA	NA	NA	NA	NA	NA	57.805	0
ECM38	NA	47.4	47.42	NA	48.01	48.28	48.01	0.874734	49.73	48.79	48.4	49.28	NA	49.72	48.79	0.726474
ECM4	NA	NA	NA	58.96	55.28	NA	57.12	2.72798	NA	51.07	51.63	NA	NA	NA	51.63	0.830256
EDC1	42.42	33.42	37.53	NA	NA	44.13	38	3.74356	38.47	NA	NA	NA	NA	NA	38	0
EDC3	37.21	NA	36.59	NA	NA	NA	36.59	0	NA	NA	NA	40.21	NA	36.46	36.59	0.192738
EDE1	55.53	55.2	56.38	56.12	56.43	NA	56.38	0.385476	62.66	NA	55.97	NA	NA	61.45	56.38	0.607866
EFB1	44.46	44.08	NA	NA	NA	NA	44.08	0	NA	NA	44.56	46.81	NA	46.87	45.685	1.7124
EFG1	45.09	NA	46.01	NA	NA	NA	46.01	0	NA	NA	53.58	NA	39.96	NA	46.01	8.96973
EFM1	NA	NA	NA	NA	57.9	57.87	57.885	0.022239	NA	57.46	57.48	NA	NA	57.79	57.635	0.244629
EFM3	NA	NA	NA	NA	NA	NA	NA	NA	NA	NA	NA	NA	43.65	NA	43.65	0
EFR3	NA	NA	34.06	36.4	NA	31.73	34.06	3.45446	NA	NA	54.62	58.4	NA	NA	54.62	5.60423
EFT1	NA	58.28	58.45	58.1	58.1	58.23	58.255	0.229803	60.11	58.87	NA	60.23	58.58	58.97	58.87	0.429954
EGD1	NA	NA	NA	NA	NA	58.57	58.57	0	NA	NA	NA	57.16	54.3	59.44	57.865	1.69016
EGD2	NA	NA	NA	NA	NA	NA	NA	NA	NA	NA	NA	45.86	NA	NA	45.86	0
EHT1	NA	NA	45.8	NA	45.96	45.76	45.88	0.133434	45.98	46.8	NA	44.66	45.45	44.85	45.45	0.88956
EIS1	NA	NA	39.12	39.43	38.03	39.81	39.275	0.511497	NA	40.15	50.69	NA	NA	NA	40.15	1.29727
ELG1	NA	50.89	NA	NA	59.86	NA	55.375	6.64946	NA	NA	49.59	51.77	NA	54.53	53.15	2.67239
ELM1	NA	NA	NA	NA	NA	NA	NA	NA	NA	NA	NA	NA	NA	48.57	48.57	0
ELO1	NA	51.73	46.19	NA	46.81	49.3	47.56	2.03116	47.56	NA	43.41	NA	NA	50.84	47.56	4.86293
ELO2	NA	43.96	45.43	42.27	42.74	43.96	43.35	1.2528	38.1	NA	NA	49.65	NA	51.5	49.65	2.74281
ELO3	47.17	46.66	49.24	46.04	NA	48.29	46.66	2.41664	42.54	39.9	42.15	NA	41.27	NA	41.71	1.66793
ELP2	NA	NA	NA	NA	NA	NA	57.18	0	57.18	61.22	NA	NA	NA	60.24	60.24	1.45295
ELP3	NA	52.61	NA	NA	NA	NA	52.61	0	NA	NA	NA	NA	NA	NA	52.61	0
ELP4	53.75	NA	NA	NA	NA	NA	NA	NA	NA	NA	NA	NA	NA	NA	NA	NA
EMC1	49.37	NA	49.44	50.08	50.34	NA	50.08	0.385476	NA	49.3	49.16	49.03	49.62	NA	49.3	0.400302
EMC10	42.7	37.88	41.67	NA	NA	40.11	40.11	2.31286	NA	NA	NA	NA	NA	NA	40.11	0
EMC2	NA	NA	NA	NA	NA	NA	NA	NA	NA	NA	NA	NA	NA	48.63	48.63	0
EMC3	NA	NA	NA	NA	NA	NA	50.46	0	50.46	NA	NA	49.41	NA	NA	49.935	0.778365
EMC4	NA	NA	51.39	52.32	NA	52.14	51.765	0.689409	48.42	NA	NA	48.83	NA	NA	50.2975	2.17572
EMG1	NA	NA	NA	NA	49.64	47.58	48.61	1.52708	NA	46.57	46.47	NA	NA	NA	46.57	0.14826
EMI2	NA	NA	47.91	NA	NA	48.14	48.025	0.170499	NA	NA	48.94	48.83	NA	49.05	48.885	0.163086
EMP24	46.9	47.05	NA	47.44	NA	48	47.44	0.578214	NA	47.66	46.59	50.35	NA	49.96	47.66	1.58638
EMP47	45.78	46.29	NA	45.52	46.39	47.07	46.34	0.578214	NA	46.66	NA	47.33	46.3	47.76	46.66	0.533736
EMP70	45.84	46.7	45.79	45.08	NA	NA	45.435	1.03041	44.4	46.47	47.89	NA	NA	51.19	47.18	1.81989
EMW1	NA	NA	NA	NA	58.43	NA	52.64	8.58425	46.85	49.54	43.81	NA	NA	47.35	48.445	3.92148
END3	NA	62.65	61.77	59.85	NA	NA	61.77	1.30469	NA	NA	NA	NA	NA	NA	61.77	0
ENO1	NA	57.78	NA	57.82	57.85	NA	57.8	0.029652	57.78	57.65	57.83	NA	NA	57.95	57.815	0.111195
ENO2	NA	58.02	NA	58	58.09	57.86	58.02	0.088956	58.08	57.78	57.68	NA	NA	58.12	57.9	0.252042
ENP1	40.06	38.87	39.33	NA	38.31	39.92	39.1	0.756126	NA	NA	NA	NA	NA	NA	39.1	0
ENP2	NA	NA	NA	NA	NA	NA	NA	NA	NA	NA	NA	36.96	NA	37.36	37.16	0.29652
ENT1	49.04	51.45	48.72	50	NA	50.38	50	1.33434	49.1	NA	48.31	46.06	NA	NA	48.31	2.50559
ENT2	51.85	54.13	NA	52.95	52.37	NA	52.95	0.859908	NA	53.49	NA	53.95	53.06	NA	53.275	0.400302
ENT3	NA	NA	NA	50.43	50.94	50.98	50.685	0.407715	48.7	58.92	48.6	49.75	56.26	56.95	53.4725	5.33736
ENT4	NA	53.3	NA	52.47	NA	NA	52.885	0.615279	NA	NA	NA	NA	NA	52.41	52.6475	0.352118
ENT5	37.89	38.44	38.94	NA	NA	38.01	38.44	0.637518	NA	NA	36.31	NA	NA	NA	37.375	1.57897
ENV10	NA	NA	54.79	62.39	NA	NA	54.79	9.74068	48.22	NA	50.33	48.43	NA	NA	50.33	2.81694
EPL1	NA	NA	49.91	NA	NA	NA	53.935	5.96746	57.96	55.97	NA	NA	NA	NA	54.9525	1.50855
EPS1	NA	59.08	53.34	48.83	NA	NA	53.34	6.68653	NA	NA	NA	40.37	39.47	46.06	43.215	4.88517
ERB1	52.59	53.04	NA	52.58	53.63	53.58	53.31	0.437367	NA	49.6	NA	50.21	NA	49.93	50.07	0.452193
ERD2	NA	NA	NA	NA	NA	37.86	37.86	0	NA	NA	NA	NA	NA	NA	37.86	0
ERG1	NA	49.08	49.36	46.4	47.81	47.67	47.82	1.04523	47.83	NA	NA	48.59	49.06	48.46	48.525	0.44478
ERG10	NA	NA	54.63	NA	NA	NA	54.63	0	NA	NA	NA	NA	NA	NA	54.63	0
ERG11	51.67	NA	51.79	51.61	52.25	52	51.85	0.22239	51.85	51.92	51.93	NA	NA	NA	51.92	0.014826
ERG13	54.05	54.26	53.81	NA	55.38	54.97	54.78	0.770952	54.78	54.6	NA	54.67	54.99	NA	54.725	0.133434
ERG20	NA	46.7	NA	46.8	45.94	45.83	46.32	0.637518	NA	NA	43.6	43.47	43.09	43.73	43.6	0.192738
ERG25	NA	NA	NA	NA	NA	NA	52.44	0	52.44	NA	49.38	47.47	NA	NA	49.38	2.83177
ERG27	NA	NA	NA	47.08	47.21	46.98	47.03	0.170499	46.12	46.09	46.2	46.8	46.84	NA	46.8	0.340998
ERG28	NA	NA	NA	NA	NA	NA	NA	NA	NA	NA	NA	51.97	NA	NA	51.97	0
ERG3	NA	NA	NA	NA	NA	NA	48.17	0	48.17	43.56	48.1	NA	NA	44.2	46.15	2.94296
ERG4	NA	48.12	NA	50.08	NA	45.7	48.12	2.9059	NA	NA	50.64	51.89	NA	52.25	51.265	1.19349
ERG6	49.02	NA	49.08	NA	49.48	49.4	49.4	0.118608	NA	49.59	49.23	50.31	50.83	50.87	49.95	0.941451
ERG8	46.4	46.42	NA	NA	NA	NA	46.42	0	NA	45.86	45.8	NA	NA	NA	45.86	0.088956
ERG9	NA	55.92	NA	52.77	53.07	50.81	52.77	2.9059	47.1	49.49	47.04	NA	50.22	51.76	50.22	2.2832
ERO1	62.73	NA	61.92	59.11	59.34	60.04	59.69	0.689409	NA	54.92	54.43	54.6	NA	55.48	54.92	0.726474
ERP1	47.24	48.07	NA	48.8	NA	48.37	48.37	0.44478	NA	56.5	NA	51.11	NA	54.12	52.615	3.99561
ERP2	NA	50.34	49.54	NA	50.14	50.71	50.14	0.29652	50.04	NA	49.89	NA	51.15	51.01	50.575	0.748713
ERP3	NA	NA	NA	NA	NA	NA	NA	NA	NA	NA	NA	44.71	NA	NA	44.71	0
ERP6	42.85	NA	NA	NA	NA	NA	43.29	0	43.29	NA	44.05	NA	NA	44.1	44.05	0.07413
ERV1	NA	53.79	55.39	55.72	NA	54.73	54.73	0.978516	54.62	NA	NA	53.58	53.71	52.91	53.645	0.59304
ERV14	NA	NA	53.34	54.36	NA	54.53	53.85	0.882147	50.16	50.6	54.27	61.07	NA	NA	54.06	2.72057
ERV15	44.6	NA	NA	NA	NA	NA	NA	NA	NA	NA	NA	NA	NA	NA	NA	NA
ERV2	52.95	51.59	NA	NA	NA	NA	51.59	0	NA	NA	50.84	50.79	NA	NA	50.84	0.07413
ERV25	NA	48.06	NA	NA	47.71	NA	47.885	0.259455	NA	NA	NA	48.19	48.7	48.65	48.42	0.378063
ERV29	NA	NA	NA	NA	NA	NA	53.81	0	53.81	48	NA	NA	50.58	53.05	51.815	2.3944
ERV41	NA	NA	NA	NA	NA	42.59	47.305	6.99046	52.02	48.85	NA	54.09	NA	NA	48.85	2.29062
ERV46	NA	NA	NA	NA	NA	NA	NA	NA	NA	56.89	50.64	53.16	60.63	NA	55.025	4.63312
ESC1	NA	NA	NA	35.57	NA	NA	35.57	0	NA	NA	41.31	42.68	NA	NA	41.31	2.03116
ESF1	NA	NA	NA	NA	NA	NA	50.46	0	50.46	48.13	50.78	53.65	NA	NA	50.62	1.96444
ESF2	48.64	NA	NA	NA	NA	55.12	53.09	3.00968	51.06	NA	43.59	NA	NA	NA	48.34	7.04235
ESP1	40.02	NA	NA	39.24	NA	38.49	38.865	0.555975	NA	40.78	NA	39.09	NA	36.12	38.9775	1.41959
ESS1	47.24	NA	46.77	47.01	NA	46.84	46.925	0.177912	47.21	46.19	47.14	46.22	46.34	47.31	46.6325	0.633812
ETT1	45.88	45.09	NA	NA	47.63	47.34	47.34	0.429954	NA	NA	NA	NA	NA	NA	47.34	0
EUG1	50.94	52.25	57.83	NA	NA	52.47	52.36	1.6531	50.24	52.88	48.63	50.51	NA	52.88	52.36	0.770952
EXO70	NA	NA	NA	NA	NA	NA	57.06	0	57.06	NA	48.97	NA	NA	NA	53.015	5.99712
EXO84	NA	34.77	NA	NA	NA	NA	34.77	0	NA	NA	49.72	52.56	39.36	NA	44.54	9.78516
FAB1	48.7	NA	NA	NA	48.92	51.85	48.92	3.51376	46.55	NA	NA	NA	NA	45.52	47.22	2.52042
FAP1	NA	NA	NA	NA	NA	NA	NA	NA	NA	NA	NA	NA	50.84	51.05	50.945	0.155673
FAP7	NA	NA	46.6	48.35	48.7	47.9	48.125	0.59304	NA	NA	46.47	48.11	NA	47.77	47.94	0.263162
FAR1	42.36	NA	NA	43.38	NA	NA	43.38	0	NA	40.25	39.4	39.59	NA	37.88	39.59	0.978516
FAR11	38.54	NA	41.49	NA	NA	38.47	39.98	2.23873	NA	NA	52.19	NA	NA	49.05	49.05	4.65536
FAR3	NA	NA	NA	NA	NA	NA	47.86	0	47.86	48.65	NA	NA	NA	NA	48.255	0.585627
FAS1	49.96	49.62	NA	NA	50.04	NA	49.62	0.622692	48.1	48.7	48.44	49.85	49.53	50.1	49.575	0.59304
FAS2	50.03	49.57	NA	NA	49.95	NA	49.57	0.563388	48.24	48.49	48.1	49.69	49.36	49.86	49.465	0.459606
FAT1	NA	NA	NA	NA	NA	NA	NA	NA	NA	NA	NA	NA	NA	46.14	46.14	0
FBA1	49.48	49.25	NA	49.51	49.31	49.37	49.37	0.177912	50.26	50.43	50.35	50.27	NA	NA	50.31	0.118608
FCF1	NA	NA	46.89	NA	47.02	47.02	46.96	0.088956	46.9	47.12	46.94	47.04	NA	NA	47	0.07413
FCF2	NA	37.32	NA	NA	NA	NA	37.32	0	NA	NA	NA	NA	NA	NA	37.32	0
FCP1	56.64	NA	NA	NA	NA	NA	53.8	0	53.8	NA	NA	54.3	53.52	54.23	54.015	0.37065
FCY1	NA	51.49	48.54	46.17	NA	49.39	48.965	2.18683	NA	55.54	NA	NA	56.34	56.25	55.895	0.59304
FDC1	NA	57.85	57.8	57.32	NA	59.46	57.825	0.392889	NA	NA	NA	55.88	NA	55.06	55.88	1.21573
FDO1	NA	NA	57.34	NA	NA	NA	56.445	1.32693	55.55	55.58	51.96	52.13	NA	NA	53.855	2.68351
FES1	NA	NA	54.51	56.1	57.27	56.87	56.485	0.867321	NA	51.35	51.9	51.48	51.35	52.04	51.69	0.504084
FET3	51.4	NA	53.82	NA	53.31	52.48	53.565	0.993342	55.79	55.03	NA	55	NA	NA	55	0.044478
FET4	44.85	NA	45.13	48.07	49.2	NA	48.635	1.83101	50.54	47.95	48.02	NA	NA	51.01	48.3275	0.507791
FET5	NA	61.45	NA	60.96	60.88	61.84	61.205	0.422541	NA	NA	59.08	NA	NA	NA	60.1425	1.57526
FHL1	NA	52.07	51.69	52.01	51.72	51.67	51.865	0.274281	52.71	52.18	NA	51.86	52.23	52.56	52.18	0.467019
FIN1	54.29	NA	NA	NA	54.35	54.16	54.255	0.140847	NA	NA	NA	NA	NA	NA	54.255	0
FIP1	34.78	40.38	34.4	NA	NA	NA	37.39	4.43297	NA	NA	44.35	NA	NA	NA	40.87	5.15945
FIR1	NA	NA	NA	NA	NA	NA	NA	NA	NA	51.96	NA	NA	NA	NA	51.96	0
FIS1	NA	NA	NA	NA	NA	NA	61.84	0	61.84	59.38	58.88	NA	NA	NA	59.38	0.7413
FKH1	52.13	NA	45.59	NA	NA	41.13	45.59	6.13796	49.73	51.65	49.97	47.75	NA	NA	48.86	2.89107
FKH2	NA	38.83	NA	NA	NA	37.38	38.83	2.14977	50.28	NA	43.88	NA	NA	NA	41.355	3.74356
FLC1	NA	NA	41.66	NA	42.35	NA	42.005	0.511497	NA	NA	42.33	41.69	NA	42.48	42.1675	0.352118
FLC2	NA	52.26	50.75	53.04	50.52	NA	50.75	1.83842	49.51	50.08	49.86	NA	NA	49.61	49.97	0.348411
FLC3	36.96	54.82	NA	NA	NA	47.68	51.25	5.29288	NA	NA	NA	NA	NA	NA	51.25	0
FMN1	NA	NA	NA	NA	42.92	NA	46.78	5.72284	50.64	NA	51.05	NA	NA	NA	48.915	3.16535
FMP42	40.94	37.51	NA	NA	NA	NA	37.51	0	NA	NA	NA	NA	NA	NA	37.51	0
FMP45	NA	NA	NA	NA	NA	NA	45.49	0	45.49	NA	44.64	NA	43.08	46.78	45.065	1.58638
FOL2	NA	55.48	NA	56.4	56.68	55.75	56.075	0.681996	NA	NA	62.71	NA	NA	57.49	57.49	2.09788
FOL3	NA	NA	NA	NA	NA	NA	45.72	0	45.72	NA	NA	47.28	46.31	NA	46.31	0.874734
FPK1	47.51	38.97	NA	NA	38.83	57.42	38.97	0.207564	NA	NA	NA	NA	NA	NA	38.97	0
FPR1	56.26	52.93	60.22	NA	NA	55.18	55.18	3.33585	NA	NA	NA	NA	NA	NA	55.18	0
FPR2	46.89	NA	41.31	43.36	NA	NA	43.36	3.03933	49.79	NA	NA	50.68	49.43	49.93	49.68	0.926625
FPR3	NA	NA	43.71	42.95	40.71	41.15	41.15	1.02299	40.46	NA	40.57	NA	42.04	42.01	41.58	0.659757
FPR4	40.61	NA	49.46	41.11	48.9	41.01	45.005	5.84886	NA	NA	NA	NA	39.82	41.12	41.12	1.92738
FRD1	NA	57.93	NA	57.9	NA	57.93	57.93	0.022239	58.24	58.1	58.19	NA	NA	58.31	58.145	0.155673
FRE6	NA	NA	NA	NA	NA	NA	NA	NA	NA	NA	NA	NA	NA	49.12	49.12	0
FRS1	NA	55.33	NA	NA	55.38	55.33	55.33	0.037065	54.99	54.88	54.84	54.85	NA	54.96	54.88	0.059304
FRS2	53.96	53.84	53.53	NA	53.74	NA	53.74	0.14826	NA	NA	53.34	53.04	52.95	52.94	53.04	0.14826
FRT1	NA	NA	53.97	NA	NA	NA	53.97	0	NA	NA	NA	53.75	NA	NA	53.86	0.163086
FSF1	NA	NA	44.95	44.75	44.76	NA	44.755	0.14826	36.98	NA	37.95	NA	NA	36.91	37.95	1.5419
FSH1	55.44	55.35	NA	55.19	55.56	55.63	55.35	0.237216	55.33	55.33	55.34	55.57	NA	NA	55.345	0.014826
FSH2	NA	NA	NA	NA	NA	NA	NA	NA	NA	50.09	49.57	NA	NA	NA	49.83	0.385476
FSH3	NA	NA	NA	NA	NA	NA	NA	NA	NA	NA	NA	59.43	NA	NA	59.43	0
FTR1	49.75	NA	53.69	NA	56.22	NA	53.69	3.75098	47.3	43.6	49.21	NA	NA	NA	49.21	6.64205
FUB1	61.57	54.98	NA	NA	NA	53.47	54.225	1.11936	NA	NA	NA	NA	54.6	59.47	54.6	0.555975
FUN12	NA	NA	NA	33.59	34.89	33.82	33.82	0.340998	NA	NA	NA	34.61	34.31	35.34	34.46	0.585627
FUN19	NA	NA	NA	NA	NA	56.18	56.18	0	NA	NA	NA	NA	NA	NA	56.18	0
FUN26	48.95	NA	62.96	NA	NA	52.85	57.905	7.49454	NA	46.45	46.3	NA	NA	46.02	46.375	0.318759
FUN30	37.49	NA	NA	NA	NA	NA	47.23	0	47.23	49.05	NA	50.78	NA	NA	49.05	2.5649
FUR1	47.34	NA	NA	47.39	NA	47.15	47.39	0.355824	47.78	NA	NA	NA	47.75	47.73	47.73	0.029652
FUS3	NA	NA	NA	NA	NA	57.85	57.85	0	NA	NA	NA	NA	NA	NA	57.85	0
FYV8	NA	43.32	33.19	NA	NA	NA	38.255	7.50937	NA	NA	NA	NA	NA	NA	38.255	0
FZO1	NA	NA	NA	NA	NA	NA	NA	NA	NA	NA	NA	40.82	NA	NA	40.82	0
FAA1	47.63	47.93	47.26	NA	47.26	47.64	47.45	0.281694	NA	47.52	48.4	46.16	46.45	47.23	47.34	0.793191
FAA3	NA	NA	NA	NA	NA	NA	54.83	0	54.83	NA	NA	NA	NA	NA	54.83	0
FAA4	NA	49.61	49.01	49.89	NA	49.48	49.61	0.415128	52.33	52.92	50.78	NA	51.65	49.84	50.78	1.39364
GAD1	NA	52.85	NA	NA	53.27	52.67	52.85	0.266868	NA	NA	NA	NA	NA	NA	52.85	0
GAL11	NA	NA	34.19	NA	NA	41.78	41.78	10.2299	48.68	53.57	NA	NA	51.03	43.3	47.165	6.85703
GAL3	54.75	55.05	54.06	NA	NA	NA	54.06	1.46777	52.8	53.34	52.69	NA	53.09	NA	53.215	0.481845
GAL83	52.83	NA	53.09	52.43	52.41	52.7	52.7	0.429954	53.73	NA	NA	53.62	NA	53.37	53.37	0.37065
GAR1	NA	NA	51.84	NA	55.94	NA	53.89	3.03933	NA	NA	48.95	60.99	NA	NA	53.89	7.32404
GAT1	NA	NA	37.13	43.81	NA	NA	43.81	4.06232	46.55	46.58	NA	46.72	NA	NA	46.58	0.207564
GBP2	42.62	41.42	43.13	NA	NA	42.04	41.73	0.896973	40.83	39.39	45.92	NA	41.31	NA	41.52	1.73464
GCD1	40.67	NA	NA	NA	NA	41.72	41.98	0.385476	42.24	40.51	NA	NA	NA	44.09	41.98	2.17942
GCD11	NA	NA	NA	57.09	57.42	58.01	57.42	0.489258	NA	NA	NA	55.82	57.33	56.59	56.96	0.615279
GCD14	NA	NA	NA	NA	NA	NA	NA	NA	NA	NA	NA	53.36	NA	NA	53.36	0
GCD2	NA	NA	NA	38.48	NA	38.27	38.48	0.311346	45.64	43.79	NA	NA	44.67	47.36	44.23	2.64644
GCD6	NA	NA	NA	NA	NA	43.19	42.6	0.874734	42.01	NA	NA	NA	41.78	NA	42.19	0.607866
GCD7	NA	NA	36.58	36.5	NA	36.09	36.5	0.118608	NA	NA	NA	NA	NA	NA	36.5	0
GCN1	43.39	NA	NA	42.24	40.86	40.75	40.86	0.163086	NA	41.92	NA	41.13	41.26	42.13	41.26	0.59304
GCN20	37.2	36.36	NA	36.98	36.14	37.08	36.67	0.533736	NA	NA	NA	NA	NA	NA	36.67	0
GCN3	56.48	NA	NA	NA	NA	NA	NA	NA	NA	NA	NA	NA	NA	NA	NA	NA
GCN4	NA	53.29	NA	NA	52.72	52.94	52.94	0.326172	NA	49.53	48	NA	NA	47.77	48.765	1.30469
GCN5	51.03	NA	50.74	46.96	44.57	NA	48.85	4.57382	59.33	NA	NA	NA	NA	56.07	52.46	5.35219
GCR1	NA	NA	NA	NA	NA	NA	50.35	0	50.35	NA	48.7	NA	NA	NA	49.525	1.22314
GCR2	48.53	52.06	NA	45.59	48.07	NA	48.07	3.67685	NA	NA	49.39	NA	49.14	NA	49.14	0.37065
GCS1	NA	59.41	NA	NA	56.25	NA	56.25	4.68502	52.59	NA	52.13	NA	NA	NA	54.19	3.05416
GCY1	NA	NA	NA	NA	NA	NA	60.71	0	60.71	NA	NA	61.95	NA	60.56	60.71	0.22239
GDA1	53.47	52.66	52.23	54.46	NA	53.21	52.935	0.726474	NA	51.62	51.28	NA	51.98	51.65	51.65	0.489258
GDB1	50.59	NA	NA	51.78	NA	NA	51.435	0.511497	51.09	NA	52.1	51.1	NA	NA	51.435	0.496671
GDH2	NA	NA	NA	NA	NA	NA	57.25	0	57.25	NA	57.24	NA	NA	57.04	57.24	0.014826
GDH3	NA	NA	59.31	NA	NA	NA	59.31	0	NA	NA	NA	NA	NA	NA	59.31	0
GDI1	NA	NA	54.55	54.07	55.24	54.4	54.55	0.711648	55.21	53.41	55.17	55.84	NA	NA	54.86	0.956277
GDS1	54.95	54.15	54.54	NA	53.88	NA	54.15	0.400302	NA	NA	NA	NA	50.63	NA	52.39	2.60938
GEA1	50.44	40.67	NA	NA	NA	41.14	41.14	0.696822	46.77	48.98	46.68	NA	NA	45.13	45.905	2.854
GEA2	37.82	36.58	36.16	37.8	36.49	37.57	36.58	0.622692	NA	NA	NA	NA	NA	NA	36.58	0
GEF1	NA	NA	37.41	NA	NA	38.06	37.735	0.481845	NA	47.73	45.98	48.18	NA	50.85	47.73	2.59455
GET1	NA	41.75	42.08	42.13	41.9	NA	42.08	0.266868	44.73	NA	43.68	42.93	45.58	NA	43.305	1.18608
GET2	46.64	45.96	NA	46.6	45.84	47.24	45.96	0.948864	44.64	NA	41.66	42.77	44.48	NA	43.625	2.09047
GET3	48.17	48.76	NA	NA	48.97	48.54	48.65	0.318759	48.02	NA	47.79	NA	47.71	47.87	47.83	0.118608
GET4	54.55	NA	NA	NA	53.01	53.89	53.89	1.15643	54.67	53.54	54.01	54.36	NA	NA	53.95	0.348411
GFA1	45.25	45.45	44.78	44.75	45.16	NA	44.78	0.563388	44.38	44.33	44.27	NA	NA	NA	44.33	0.088956
GFD1	NA	NA	38.11	37.47	NA	36.56	37.47	0.948864	NA	NA	NA	NA	NA	NA	37.47	0
GGA1	44.53	44.06	NA	47.62	45.54	46.59	46.47	1.37882	46.47	46.85	45.38	NA	46.94	44.53	46.47	0.696822
GGA2	NA	NA	50.61	50.2	49.99	NA	50.405	0.37065	50.7	51.6	51.27	NA	51.48	50.95	51.27	0.474432
GGC1	51.56	53.82	40.88	NA	37.91	NA	47.35	11.1195	55.88	NA	NA	NA	NA	NA	47.35	0
GIC2	49.79	48.87	NA	NA	NA	NA	48.87	0	NA	NA	NA	NA	NA	NA	48.87	0
GID7	NA	NA	NA	NA	NA	NA	NA	NA	NA	NA	54.13	54.45	NA	54.63	54.45	0.266868
GID8	NA	NA	49.28	NA	48.95	49.85	49.28	0.489258	NA	NA	48.16	40.99	41.01	44.01	44.01	4.47745
GIM3	NA	NA	NA	NA	47.25	45.72	46.485	1.13419	NA	NA	43.95	43.99	NA	NA	43.99	0.059304
GIM5	47.61	NA	NA	47.5	47.34	47.61	47.42	0.200151	46.5	46.23	NA	45.77	46.07	NA	46.15	0.340998
GIN4	NA	NA	NA	NA	NA	NA	NA	NA	NA	NA	NA	35.75	NA	NA	35.75	0
GIP3	NA	42.94	42.91	44.99	41.68	41.34	42.925	2.09788	45.86	43.32	NA	40.08	NA	42.95	42.9375	0.292814
GIR2	NA	NA	NA	NA	NA	NA	NA	NA	NA	45.76	51.36	52.51	48.52	NA	49.94	2.95779
GIS1	NA	56.28	55.16	NA	56.64	NA	56.46	0.793191	57.35	56.96	58.18	56.29	NA	56.25	56.46	0.311346
GIS2	NA	NA	NA	61.08	NA	NA	61.08	0	NA	NA	NA	NA	NA	NA	61.08	0
GIS4	NA	NA	NA	NA	NA	NA	47.83	0	47.83	47.81	NA	NA	NA	47.95	47.83	0.029652
GLC7	53.48	58.87	56.47	56.3	57.85	NA	56.47	2.04599	50.25	50.82	50.36	NA	50.9	NA	50.86	0.400302
GLD1	NA	NA	NA	NA	NA	NA	NA	NA	NA	NA	NA	51.7	NA	50.2	50.95	1.11195
GLE1	NA	NA	NA	NA	NA	NA	NA	NA	NA	NA	48.19	NA	47.17	NA	47.68	0.756126
GLG1	NA	NA	53.42	34.79	50.13	NA	49.325	3.63237	48.52	NA	NA	NA	NA	48.5	48.9125	0.611573
GLG2	NA	51.33	NA	51.14	51.19	50.88	51.165	0.140847	NA	51.61	51.8	NA	NA	51.65	51.63	0.140847
GLK1	47.44	NA	NA	47.39	NA	47.46	47.39	0.103782	46.94	46.86	46.6	46.61	NA	NA	46.735	0.192738
GLN1	55.14	NA	NA	54.97	55.11	55.25	55.04	0.207564	52.82	NA	52.96	NA	52.69	52.75	52.855	0.200151
GLN3	NA	NA	NA	NA	NA	NA	NA	NA	NA	47.66	47.43	NA	NA	NA	47.545	0.170499
GLN4	46.58	46.58	NA	NA	46.64	46.48	46.58	0.088956	NA	46.81	46.54	NA	46.34	46.92	46.58	0.340998
GLO3	NA	56	56.58	NA	NA	56.08	56.33	0.429954	58.42	58.99	NA	NA	61.47	NA	58.99	3.67685
GLT1	45.93	45.77	NA	NA	45.73	NA	45.73	0.059304	43.94	44.93	43.89	44.66	NA	NA	44.795	0.770952
GLY1	49.43	NA	NA	49.44	49.45	NA	49.44	0.014826	48.24	47.78	NA	48	48.29	NA	48.145	0.378063
GMC1	48.39	49.07	NA	NA	52.3	50.05	49.935	0.726474	49.82	50.16	NA	48.77	NA	49.19	49.5625	0.719061
GNA1	NA	55.62	NA	55.37	NA	55.7	55.62	0.118608	NA	NA	NA	NA	NA	NA	55.62	0
GNP1	NA	54.4	NA	NA	NA	NA	54.4	0	NA	NA	NA	52.74	NA	54.24	54.24	0.237216
GNT1	NA	NA	51.62	NA	NA	52.84	52.23	0.904386	NA	52.34	52.96	52.17	NA	NA	52.285	0.126021
GOR1	53.29	NA	53.21	53.3	NA	NA	53.21	0.133434	53.09	NA	53.14	53.17	NA	NA	53.17	0.044478
GOS1	44.64	NA	NA	45.11	45.15	45.28	45.13	0.126021	43.84	NA	40.33	41.65	NA	44.11	42.88	2.57972
GOT1	NA	NA	49.84	42.1	41.34	38.38	42.1	5.51527	47	NA	NA	NA	41.73	46.94	42.1	0.548562
GPA1	NA	NA	NA	NA	NA	NA	NA	NA	NA	NA	55.77	NA	NA	NA	55.77	0
GPA2	37.79	NA	NA	38.17	36.81	NA	37.49	1.00817	NA	NA	52	NA	NA	36.78	37.49	1.05265
GPD1	48.04	47.01	46.32	48.13	46.6	47.62	46.805	0.555975	46.54	46.38	NA	46.54	NA	NA	46.54	0.237216
GPH1	NA	NA	45.95	NA	46.07	46.2	46.135	0.185325	48.49	47.93	NA	NA	48.8	49.06	48.365	0.837669
GPI12	41.6	NA	43.76	45.75	48.66	NA	47.205	3.63237	52.4	NA	50.21	NA	40.17	NA	47.205	4.45521
GPI16	NA	NA	NA	NA	46.18	NA	46.18	0	NA	NA	50.09	NA	46.43	NA	46.43	0.37065
GPI17	NA	52.45	NA	NA	52.5	52.3	52.45	0.07413	NA	NA	NA	50.46	51.59	50.89	51.24	0.837669
GPI8	NA	46.04	NA	NA	NA	NA	46.04	0	NA	NA	NA	47.85	NA	46.06	46.06	0.029652
GPM1	52.38	52.29	NA	NA	52.61	52.17	52.405	0.237216	52.52	52.57	53.09	NA	NA	52.67	52.62	0.196445
GPM2	NA	NA	46.78	NA	NA	46.57	46.78	0.311346	47.25	NA	NA	46.97	NA	46.64	46.78	0.207564
GPN2	NA	42.39	NA	38.84	37.18	NA	38.84	2.46112	NA	NA	NA	37.97	NA	54.13	38.84	1.28986
GPP1	53.24	52.65	53.1	NA	52.58	52.42	52.58	0.22239	52.43	52.23	52.54	NA	52.06	51.82	52.23	0.459606
GPP2	NA	58.87	58.42	58.35	59.51	58.99	58.845	0.422541	58.82	NA	58.88	58.76	NA	NA	58.845	0.051891
GPT2	NA	NA	40.47	NA	42.29	41.09	41.09	0.919212	NA	49.37	56.59	46.87	41.22	41.89	44.38	4.78138
GPX2	52.17	NA	NA	53.23	52.88	53.02	53.125	0.259455	53.7	53.43	53.2	NA	NA	53.32	53.26	0.144554
GRE2	49.03	48.77	48.35	47.75	47.79	48.48	48.185	0.511497	48.02	NA	48.06	48.36	NA	48.17	48.1775	0.0926625
GRE3	NA	59.78	59.76	NA	59.41	NA	59.76	0.029652	NA	58.31	58.12	58.25	NA	57.96	58.25	0.192738
GRH1	48.71	NA	48.23	NA	NA	NA	50.535	3.41739	52.84	NA	NA	47.23	50.35	49.76	50.055	0.574507
GRR1	NA	NA	NA	NA	39.61	NA	39.61	0	NA	NA	NA	NA	NA	NA	39.61	0
GRX1	NA	NA	42.35	41.32	42.7	NA	42.35	0.51891	NA	NA	NA	NA	NA	NA	42.35	0
GRX2	NA	45.2	41.25	50.9	53.13	48.03	48.03	4.25506	NA	NA	NA	NA	NA	NA	48.03	0
GRX3	50.95	51.4	NA	NA	54.59	50.87	51.78	0.956277	52.16	52.64	NA	52.21	53.13	NA	52.425	0.637518
GRX4	59.31	NA	NA	58.62	NA	NA	54.59	5.97488	50.56	48.47	NA	50.7	NA	49.03	49.865	1.6531
GRX7	51.98	NA	51.9	51.29	NA	51.66	51.66	0.355824	NA	49.71	50.22	51.48	NA	52.53	51.48	1.55673
GRX8	NA	50.2	50.42	NA	50.7	50.07	50.33	0.192738	50.33	50.14	49.2	48.76	49.43	NA	49.43	0.993342
GSF2	NA	45.66	47.68	NA	NA	NA	45.66	1.06747	44.94	45.13	45.19	NA	45.79	45.63	45.63	0.237216
GSP2	NA	59.39	NA	NA	62.73	59.98	59.98	0.874734	NA	NA	NA	NA	NA	NA	59.98	0
GSY1	NA	NA	NA	NA	60.05	61.22	60.635	0.867321	NA	NA	NA	NA	NA	NA	60.635	0
GTB1	NA	NA	58.78	54.38	NA	52.89	53.635	1.62345	52.19	51.48	52.71	53.93	NA	NA	53.1725	0.904386
GTR2	NA	NA	NA	NA	NA	NA	NA	NA	NA	49.9	NA	49.85	NA	51.51	49.9	0.07413
GTS1	NA	NA	NA	NA	NA	NA	NA	NA	NA	59.99	59.27	NA	NA	61.34	59.99	1.06747
GTT3	NA	NA	NA	NA	NA	NA	53.97	0	53.97	45.23	NA	52.79	49.53	50.34	50.34	3.63237
GUA1	52.03	52.02	NA	NA	51.96	52.03	51.99	0.051891	51.4	NA	51.32	51.36	NA	NA	51.36	0.059304
GUK1	48.55	48.24	NA	48.72	NA	48.96	48.84	0.533736	49.56	48.32	48.86	NA	NA	49.11	48.85	0.200151
GVP36	NA	48.97	48.61	48.69	48.63	NA	48.66	0.059304	NA	45.11	NA	43.47	44.13	44.83	44.83	1.03782
GYL1	NA	NA	NA	NA	NA	NA	NA	NA	NA	59.24	NA	48.64	53.42	56.03	54.725	4.31437
GYP1	NA	NA	NA	NA	NA	NA	NA	NA	NA	NA	NA	38.3	NA	38.61	38.455	0.229803
GYP5	NA	NA	NA	NA	NA	NA	NA	NA	NA	36.69	33.61	NA	59.26	NA	36.69	4.56641
GYP8	NA	NA	NA	NA	NA	NA	NA	NA	NA	NA	NA	38.72	NA	NA	38.72	0
GZF3	NA	54.5	NA	NA	56.88	NA	55.69	1.76429	NA	59.76	57.13	59.34	NA	NA	58.235	1.94962
HAL1	NA	43.61	NA	NA	NA	43.48	43.545	0.096369	NA	52.83	NA	NA	NA	NA	48.1875	6.88297
HAL5	NA	52.28	42.47	45.79	50.49	NA	50.18	3.11346	50.18	48.72	48.67	49.23	NA	NA	48.975	0.415128
HAP1	NA	NA	NA	NA	NA	NA	49.6	0	49.6	NA	NA	NA	NA	NA	49.6	0
HAP2	43.42	NA	36.8	47.24	NA	52.83	45.25	7.09424	43.26	NA	NA	NA	43.38	43.3	43.38	0.118608
HAP5	46.45	NA	53.63	56.63	48.14	NA	53.63	4.4478	NA	54.3	59.52	NA	NA	NA	54.3	0.993342
HAS1	39.91	NA	NA	NA	NA	NA	NA	NA	NA	NA	NA	NA	NA	NA	NA	NA
HAT1	NA	46.63	NA	NA	46.54	NA	46.63	0.044478	46.66	NA	NA	46.98	NA	NA	46.805	0.259455
HAT2	NA	NA	NA	NA	NA	55.83	55.83	0	NA	NA	52.62	NA	52.93	NA	52.93	0.459606
HBN1	47.6	47.74	NA	NA	NA	47.61	47.72	0.029652	47.72	NA	48.78	NA	48.45	NA	48.45	0.489258
HBS1	51.93	NA	NA	51.85	51.87	NA	51.85	0.029652	50.4	NA	50.45	NA	50.35	NA	50.45	0.14826
HCA4	NA	53.7	NA	NA	36.91	NA	45.305	12.4464	NA	NA	NA	33.31	34.24	31.21	33.775	2.24614
HCH1	NA	NA	47.23	47.16	NA	47.08	47.195	0.111195	48.61	48.94	46	NA	47.53	47.49	47.49	0.437367
HCR1	55.35	NA	NA	55.36	NA	49.77	52.565	4.14387	NA	NA	NA	46.88	NA	44.75	46.88	3.15794
HCS1	NA	NA	NA	NA	NA	48.33	48.33	0	NA	NA	NA	NA	NA	NA	48.33	0
HDA1	NA	NA	42.74	NA	NA	NA	42.74	0	NA	NA	47.8	NA	NA	42.39	42.74	0.51891
HDA2	NA	NA	NA	NA	NA	NA	NA	NA	NA	NA	NA	43.06	NA	NA	43.06	0
HEF3	46.39	49.22	NA	NA	55.9	45	47.11	6.33812	40.67	NA	NA	42.9	NA	NA	45.005	3.12087
HEH2	NA	NA	NA	NA	NA	NA	NA	NA	NA	NA	NA	NA	38.39	NA	38.39	0
HEK2	NA	NA	45.57	46.18	46.15	46.78	46.165	0.452193	NA	NA	43.4	44.12	42.93	44.67	44.12	1.06747
HEL2	NA	NA	NA	NA	NA	NA	47.6	0	47.6	NA	47.38	47.44	NA	47.37	47.41	0.051891
HEM12	NA	NA	NA	NA	NA	NA	NA	NA	NA	52.68	NA	NA	NA	NA	52.68	0
HEM13	49.91	49.47	NA	49.68	49.69	49.49	49.49	0.281694	49.2	NA	48.26	49.24	48.47	49.34	49.24	0.37065
HEM2	58.82	59.47	59.33	58.46	NA	58.6	58.965	0.644931	NA	57.56	58.27	57.83	NA	58.88	58.27	0.904386
HEM25	50.93	NA	NA	52.93	NA	NA	52.93	0	NA	NA	49.62	49.3	NA	47.99	49.46	1.20832
HER1	NA	NA	32.15	NA	32.17	32.74	32.17	0.029652	NA	38.61	31.87	35.71	NA	37.16	35.71	4.29954
HFD1	NA	NA	NA	NA	NA	NA	48.07	0	48.07	NA	NA	48.95	NA	51.7	48.95	1.30469
HFI1	NA	41.28	NA	NA	NA	NA	46.2	7.29439	51.12	NA	NA	NA	NA	NA	46.2	0
HFM1	59.48	NA	58.02	61.03	NA	61.63	61.03	0.88956	NA	NA	54.42	NA	NA	NA	57.725	4.89999
HGH1	47.8	47.74	NA	NA	50.55	44.72	46.885	2.23873	46.03	43.14	44.26	NA	NA	45.1	44.68	1.45295
HHF1	39.68	34.74	38.92	40.36	36.66	NA	37.79	2.74281	NA	NA	40.83	42.21	41.38	41.05	41.05	0.489258
HHO1	NA	40.15	41.71	41.08	39.11	39.48	40.15	1.37882	NA	37.12	38.16	37.87	36.16	NA	37.87	1.11195
HHT1	NA	35.33	41.34	40.74	37.72	35.28	39.23	4.45521	46.18	NA	NA	46.58	NA	NA	42.905	5.44855
HIF1	NA	53.17	53.08	NA	52.04	55.75	53.08	1.5419	49.2	48.67	47.65	NA	50.02	NA	49.345	1.75688
HIP1	NA	NA	NA	NA	NA	NA	52.19	0	52.19	NA	51.65	52.35	NA	51.47	51.92	0.51891
HIS1	NA	59.36	NA	NA	58.72	59.27	59.27	0.133434	NA	46.86	59.41	NA	NA	NA	59.27	0.207564
HIS2	NA	58.81	61.14	NA	NA	NA	59.975	1.72723	NA	NA	NA	NA	NA	NA	59.975	0
HIS4	52.64	52.76	52.34	52.33	NA	52.71	52.34	0.548562	51.87	51.8	NA	51.8	NA	NA	51.8	0
HIS5	NA	NA	47.36	NA	45.65	NA	47.36	1.70499	48.51	NA	48.4	47.36	NA	47.85	47.605	0.363237
HIS7	NA	NA	51.59	51.54	51.5	NA	51.52	0.066717	50.95	NA	NA	50.98	51.04	51.17	51.105	0.140847
HIT1	NA	NA	NA	NA	NA	NA	NA	NA	NA	52.28	NA	NA	46.73	46.89	46.89	0.237216
HLJ1	40.16	41.64	NA	39.28	39.4	NA	39.4	0.177912	NA	NA	41.37	NA	42.75	55.79	42.06	2.48336
HMF1	NA	NA	57.31	NA	NA	NA	57.31	0	NA	NA	NA	NA	NA	NA	57.31	0
HMG1	NA	NA	NA	NA	NA	NA	50.05	0	50.05	NA	NA	59.02	NA	NA	54.535	6.64946
HMG2	NA	NA	NA	NA	NA	NA	NA	NA	NA	NA	NA	NA	NA	58.12	58.12	0
HMO1	NA	NA	44.68	45.08	44.51	44.92	44.68	0.355824	44.1	NA	44.05	44.01	NA	44.01	44.03	0.029652
HMS1	NA	NA	NA	NA	NA	NA	NA	NA	NA	49.7	NA	NA	NA	46.99	48.345	2.00892
HMS2	47.96	47.72	NA	NA	48.03	47.68	47.7	0.259455	47.24	47.21	NA	47.17	NA	47.13	47.19	0.059304
HMT1	NA	NA	NA	NA	NA	NA	NA	NA	NA	NA	NA	44.81	NA	NA	44.81	0
HNT1	NA	NA	NA	62.79	NA	NA	62.79	0	NA	NA	NA	NA	NA	43.26	53.025	14.4776
HNT2	NA	NA	NA	NA	NA	NA	NA	NA	NA	60.32	61.41	61.03	NA	61.49	61.22	0.340998
HOC1	NA	NA	NA	NA	NA	NA	45.11	0	45.11	NA	NA	NA	45.33	49.77	45.33	0.326172
HOG1	43.73	NA	NA	NA	NA	60.26	53.72	9.6962	47.18	47.25	47.5	NA	NA	47.31	47.405	0.185325
HOM2	NA	NA	NA	59.59	NA	NA	59.59	0	NA	NA	NA	NA	NA	NA	59.59	0
HOM3	NA	50.85	50.83	50.71	50.95	NA	50.83	0.177912	50.15	50.1	NA	50.18	NA	50.21	50.195	0.081543
HOS4	NA	NA	NA	53.69	54	56.58	53.845	2.14236	50.64	44.65	50.22	NA	NA	NA	50.22	5.37442
HPC2	NA	41.29	NA	40.99	34.77	37.57	40.99	5.07049	53.44	NA	55.91	NA	NA	NA	48.45	11.0602
HPR1	NA	NA	NA	NA	NA	NA	NA	NA	NA	NA	NA	NA	NA	37.04	37.04	0
HRB1	53.22	52.69	52.4	NA	NA	52.97	52.545	0.422541	51.07	51.9	50.49	NA	NA	52.23	52.065	0.478139
HRK1	NA	NA	31.1	43.96	NA	NA	43.96	7.54643	49.05	NA	46.39	45.07	46.03	NA	45.55	0.978516
HRP1	NA	NA	NA	NA	NA	56.57	56.57	0	NA	NA	NA	NA	NA	NA	56.57	0
HRR25	45.87	NA	44.95	NA	46.03	42.83	43.89	2.37216	40.67	NA	46.74	NA	NA	41.77	43.89	3.14311
HRT1	NA	39.17	37.85	38.84	37.41	37.44	37.85	0.652344	NA	NA	NA	45.79	50.07	48.24	47.015	3.17276
HSC82	57.36	56.33	55.13	NA	NA	61.14	57.505	2.63162	58.68	59.28	NA	NA	59.25	57.78	58.515	1.11195
HSE1	NA	48.96	NA	49.44	48.81	50.89	49.44	0.934038	50.46	NA	50.87	NA	52.55	46.62	50.155	2.30544
HSF1	52.42	NA	55.17	50.37	52.7	NA	52.7	3.45446	NA	NA	NA	NA	NA	NA	52.7	0
HSH155	39.46	NA	NA	36.12	NA	NA	36.12	0	NA	NA	54.65	NA	NA	57.8	54.65	4.67019
HSH49	NA	NA	NA	NA	NA	NA	NA	NA	NA	NA	54.38	NA	49.43	NA	51.905	3.66944
HSK3	NA	NA	42.71	NA	NA	62.2	47.45	7.02752	47.45	NA	NA	NA	52.13	48.98	48.98	2.26838
HSM3	NA	NA	NA	NA	NA	NA	NA	NA	NA	NA	49.74	49.52	NA	48.46	49.52	0.326172
HSP104	51.25	NA	NA	51.31	51.29	NA	51.31	0.029652	51.45	NA	50.88	51.72	51.46	NA	51.385	0.303933
HSP150	NA	49.37	NA	NA	49.24	NA	49.305	0.096369	NA	NA	NA	NA	NA	NA	49.305	0
HSP26	NA	43.9	43.86	NA	NA	43.83	43.845	0.051891	42.03	42.39	NA	42.52	42.22	NA	42.455	0.22239
HSP31	50.23	NA	50.93	50.93	50.99	50.39	50.93	0.088956	50.28	50.6	50.86	50.16	50.91	49.94	50.73	0.281694
HSP42	46.92	45.7	NA	NA	44.55	45.02	45.045	0.385476	45.07	46.45	47.12	NA	NA	48.73	46.785	1.5382
HST1	NA	NA	NA	NA	NA	NA	43.66	0	43.66	NA	46.8	NA	NA	NA	45.23	2.32768
HST2	59.08	NA	NA	NA	NA	NA	NA	NA	NA	53.41	NA	NA	NA	NA	53.41	0
HTL1	NA	NA	NA	NA	NA	NA	NA	NA	NA	NA	36.88	NA	NA	NA	36.88	0
HTZ1	48.42	47.64	NA	47.07	NA	48.48	47.355	1.04523	45.6	NA	41.39	46.25	37.9	41.88	41.88	5.90075
HXK1	NA	48.77	48.78	48.68	NA	NA	48.775	0.066717	48.86	48.5	48.61	47.77	NA	48.05	48.5	0.407715
HXK2	48.39	48.3	48.22	48.25	NA	NA	48.25	0.044478	NA	47.44	47.63	NA	47.11	47.48	47.48	0.22239
HXT1	NA	NA	43.49	41.94	NA	42.63	42.52	0.511497	42.41	44.15	39.57	NA	40.12	NA	41.32	2.18683
HXT3	NA	45.95	43.3	41.57	41.43	44.41	43.13	2.10529	42.96	NA	39.42	40.41	NA	48.33	41.77	2.75022
HXT5	NA	NA	NA	NA	NA	NA	NA	NA	NA	NA	NA	60.29	NA	NA	60.29	0
HYP2	44.64	45.16	NA	NA	46.11	46.31	46.21	0.852495	47.66	NA	47.03	46.41	NA	47.21	46.72	0.59304
HYR1	57.81	NA	NA	57.07	56.28	56.8	56.935	0.348411	57.27	NA	57.35	NA	56.83	57.07	57.0025	0.177912
HAA1	NA	53.41	NA	50.66	NA	NA	52.035	2.03857	NA	NA	55.02	47.69	NA	51.43	51.7325	2.66127
IAH1	50.27	50.98	NA	NA	48.72	49.39	49.055	1.67534	45.8	45.68	45.52	NA	45.85	NA	45.765	0.244629
ICE2	NA	46.62	NA	NA	NA	43.02	46.62	5.33736	51.05	NA	NA	NA	NA	51.7	49.16	3.7658
ICL2	NA	51.65	NA	48.98	NA	49.52	49.52	0.800604	NA	NA	NA	NA	NA	54.44	51.98	3.6472
IDI1	NA	NA	NA	NA	45.01	NA	45.01	0	NA	NA	41.84	42.1	NA	NA	42.1	0.385476
IDS2	NA	NA	NA	NA	NA	NA	48.42	0	48.42	55.28	51.07	NA	NA	NA	51.07	3.92889
IES1	46.43	46.47	46.05	NA	NA	46.09	46.28	0.311346	50.5	48.2	48.29	52.97	NA	52.75	48.29	2.98003
IES2	38.67	NA	NA	NA	NA	NA	NA	NA	NA	NA	39.2	NA	NA	48.75	43.975	7.07942
IES3	NA	NA	NA	41.62	54.51	45.57	45.57	5.85627	NA	62.84	50.36	NA	47.54	41.68	47.54	4.18093
IES4	NA	51.03	57.15	NA	NA	NA	54.09	4.53676	NA	NA	NA	37.57	NA	NA	45.83	12.2463
IES5	NA	NA	NA	NA	NA	NA	NA	NA	NA	NA	41.21	NA	NA	NA	41.21	0
IES6	50.14	45.9	NA	NA	NA	NA	45.9	0	NA	52.38	42.66	47.16	47.79	42.84	46.53	3.66944
IFA38	49.68	NA	NA	NA	NA	47.6	48.985	2.0534	50.37	53.14	NA	NA	51.03	55.57	52.085	3.0801
IFH1	NA	NA	NA	NA	NA	NA	NA	NA	NA	47.14	48.1	NA	NA	NA	47.62	0.711648
IGO2	NA	45.6	NA	44.69	NA	40.91	45.145	0.822843	45.8	NA	NA	42.69	44.94	48.23	45.0425	1.81989
IKI3	49.97	NA	49.97	NA	51.73	NA	50.85	1.30469	NA	NA	NA	NA	NA	48.27	49.56	1.91255
ILM1	NA	NA	NA	NA	NA	NA	NA	NA	NA	NA	NA	NA	NA	43.79	43.79	0
IMD2	60.3	58.34	NA	56.74	NA	59.19	58.34	1.26021	NA	56.11	57.72	NA	NA	NA	57.72	0.919212
IMD3	NA	58.76	58.8	NA	58.6	59.07	58.78	0.14826	NA	59.14	59.01	NA	NA	59.08	59.045	0.096369
IMD4	NA	58.3	56.99	58.45	56.64	56.93	56.96	0.378063	56.77	56.84	NA	NA	56.74	NA	56.84	0.14826
IMH1	NA	48.14	40.99	NA	52.21	54.81	50.175	4.94447	NA	NA	NA	NA	NA	NA	50.175	0
IML1	NA	NA	NA	NA	NA	39.82	39.82	0	NA	NA	NA	NA	NA	NA	39.82	0
IMP2'	NA	NA	NA	NA	NA	NA	NA	NA	NA	NA	NA	53.11	NA	50.19	51.65	2.1646
IMP4	NA	NA	NA	NA	NA	NA	NA	NA	NA	NA	NA	NA	40.79	NA	40.79	0
INM1	NA	NA	NA	NA	NA	NA	59.35	0	59.35	59.68	60.7	NA	58.02	58.58	59.35	1.1416
INM2	NA	NA	NA	NA	NA	59.22	59.22	0	NA	NA	52.94	NA	NA	NA	56.08	4.65536
INN1	NA	38.05	NA	36.38	34.3	NA	36.38	2.47594	NA	NA	NA	31.74	NA	NA	34.06	3.43963
INO1	NA	59.43	NA	62.03	61.8	NA	60.615	1.86066	59.29	NA	59.89	59.09	58.9	60.43	59.89	1.07488
INO4	NA	NA	NA	NA	NA	NA	50.53	0	50.53	NA	NA	NA	NA	49.67	50.1	0.637518
INO80	NA	41.92	NA	44.29	41.02	40.31	41.92	2.38699	46.41	NA	46.71	46.49	NA	NA	46.49	0.326172
INP52	NA	NA	NA	46.54	39.23	51.44	46.54	7.26474	NA	NA	NA	NA	NA	NA	46.54	0
INP53	NA	46.62	NA	46.6	46.56	46.69	46.62	0.088956	47.82	NA	NA	47.71	47.54	NA	47.54	0.252042
IOC4	42.19	NA	NA	NA	NA	NA	NA	NA	NA	NA	NA	NA	NA	NA	NA	NA
IPI1	NA	54.68	NA	NA	NA	NA	52.535	3.18018	50.39	NA	52.61	47.82	NA	NA	52.535	0.111195
IPI3	NA	48.4	47.62	NA	46.79	NA	47.62	1.15643	NA	46.45	46.85	46.72	NA	NA	46.785	0.29652
IPP1	NA	54.35	NA	54.86	55.23	54.61	54.61	0.385476	54.21	54.25	NA	NA	54.88	54.71	54.66	0.200151
IRA2	46.56	47.86	46.53	NA	46.27	48.33	47.11	1.11195	47.11	NA	47.63	47.26	47.28	NA	47.27	0.126021
IRC15	NA	NA	NA	NA	NA	NA	61.57	0	61.57	NA	NA	NA	NA	NA	61.57	0
IRC21	NA	NA	NA	NA	NA	NA	NA	NA	NA	NA	NA	62.22	57.26	NA	59.74	3.67685
IRC22	NA	NA	NA	NA	47.77	46.1	46.935	1.23797	NA	NA	NA	NA	NA	NA	46.935	0
IRC24	48.5	47.52	47.79	48.65	47.66	48.67	47.725	0.726474	46.95	46.8	NA	46.61	NA	46.85	46.825	0.177912
IRR1	NA	NA	NA	NA	NA	NA	37.57	0	37.57	37.18	NA	NA	NA	NA	37.375	0.289107
ISC1	NA	NA	NA	NA	NA	NA	NA	NA	NA	NA	NA	52.88	NA	55.46	54.17	1.91255
ISD11	53.18	52.98	53.25	NA	NA	53	53.125	0.200151	54.44	NA	NA	NA	NA	NA	53.125	0
ISN1	NA	NA	NA	NA	NA	NA	55.68	0	55.68	55.86	NA	NA	NA	NA	55.77	0.133434
IST1	NA	NA	NA	40.53	40.53	NA	40.53	0	NA	37.01	NA	NA	NA	NA	38.77	2.60938
IST2	NA	NA	34.2	35.11	34.26	36.35	35.11	1.34917	37	37.19	NA	NA	NA	36.36	36.36	1.23056
ISW1	NA	NA	NA	NA	NA	NA	46.08	0	46.08	45.99	44.4	NA	44.5	45.05	45.05	0.96369
ISW2	NA	40.82	NA	NA	NA	NA	40.82	0	NA	NA	NA	NA	NA	NA	40.82	0
IVY1	NA	NA	NA	NA	NA	NA	48.69	0	48.69	NA	43.94	43.49	NA	44.94	44.44	1.07489
IWR1	NA	NA	NA	NA	NA	NA	NA	NA	NA	NA	NA	NA	49.87	NA	49.87	0
IXR1	51.58	50.6	50.96	51.11	NA	52.12	50.96	0.533736	50.13	NA	50.94	52.78	NA	49.76	50.95	0.88956
JEN1	NA	NA	NA	45.55	45.5	45.64	45.55	0.07413	NA	NA	41.7	NA	NA	NA	43.625	2.854
JIP4	53.19	53	NA	55.74	NA	53.14	53.14	0.207564	NA	49.18	48.79	49.79	NA	NA	49.485	0.7413
JNM1	NA	43.44	43.1	NA	43.36	42.96	43.23	0.252042	NA	40.32	41.35	42.06	NA	40.6	41.35	1.11195
JSN1	NA	46.87	NA	NA	52.25	NA	51.56	1.02299	51.56	NA	50.11	50.81	49.25	NA	50.46	1.07489
KAP104	NA	NA	NA	NA	NA	NA	57.67	0	57.67	NA	55.25	NA	NA	NA	56.46	1.79395
KAP114	NA	NA	NA	NA	NA	NA	NA	NA	NA	NA	54.45	NA	NA	NA	54.45	0
KAP120	NA	NA	NA	NA	43.65	NA	50.125	9.59984	56.6	NA	NA	NA	NA	NA	50.125	0
KAP122	NA	NA	NA	NA	NA	NA	38.49	0	38.49	NA	NA	NA	NA	NA	38.49	0
KAP123	45.4	45.62	52.09	NA	61.17	NA	50.95	4.79621	49.81	NA	NA	48.68	NA	48.58	48.68	0.14826
KAP95	41.37	38.25	NA	42.31	NA	39.59	39.59	1.98668	NA	41.41	NA	42.03	40.49	42.62	41.41	1.36399
KAR2	51.66	51.43	51.76	NA	51.46	NA	51.445	0.244629	50.19	50.26	NA	NA	50.28	NA	50.28	0.029652
KAR3	41.95	NA	NA	NA	37.22	NA	42.58	7.94674	47.94	NA	49.7	39.16	NA	36.35	40.87	4.6183
KCC4	NA	41.19	NA	NA	NA	NA	42.87	2.49077	44.55	45.9	NA	44.61	NA	NA	44.61	1.91255
KCS1	45.88	47.03	NA	46.02	46.52	47	46.76	0.378063	NA	45.4	44.42	NA	44.37	43.16	44.42	1.45295
KEL1	NA	55.62	55.68	55.61	NA	NA	55.65	0.051891	55.96	NA	55.09	56.3	55.91	NA	55.78	0.481845
KEL2	52.67	51.35	48.99	51.34	48.75	NA	50.165	1.74947	NA	NA	NA	NA	NA	NA	50.165	0
KES1	48.79	48.64	48.67	NA	48.86	48.99	48.765	0.163086	NA	47.82	47.85	47.89	NA	NA	47.87	0.051891
KEX2	NA	NA	NA	NA	NA	NA	56.73	0	56.73	55.19	59.83	NA	NA	52.95	55.96	2.80211
KIC1	NA	NA	NA	NA	NA	NA	48.33	0	48.33	NA	NA	43.36	NA	46.25	46.25	3.08381
KIN1	NA	NA	NA	NA	NA	NA	53.87	0	53.87	NA	45.41	NA	NA	NA	49.64	6.2714
KIN2	39.71	NA	NA	NA	NA	31.39	37.31	8.77699	43.23	NA	41.09	38.57	45.78	37.92	38.57	1.86808
KIN4	NA	NA	NA	NA	NA	NA	NA	NA	NA	NA	NA	NA	44.22	43.23	43.725	0.733887
KIP1	NA	54.79	NA	NA	NA	NA	54.79	0	NA	NA	NA	NA	NA	NA	54.79	0
KIP3	NA	NA	NA	NA	NA	NA	NA	NA	NA	NA	NA	NA	NA	48.01	48.01	0
KNS1	NA	45.76	45.76	45.25	NA	45.53	45.645	0.170499	NA	NA	NA	43.18	NA	42.74	43.18	0.652344
KOG1	49.5	NA	NA	NA	NA	NA	NA	NA	NA	NA	48.91	48.94	NA	NA	48.925	0.022239
KRE2	NA	NA	NA	NA	NA	NA	59.44	0	59.44	61.34	58.89	NA	NA	59.39	59.415	0.407715
KRE33	NA	NA	NA	NA	NA	NA	54.46	0	54.46	56.09	NA	NA	50.96	NA	54.46	2.41664
KRE5	NA	NA	NA	NA	NA	50.9	50.9	0	NA	NA	NA	61.47	NA	NA	56.185	7.83554
KRE6	NA	50.65	NA	50.9	51.2	51.09	50.995	0.22239	NA	49.46	NA	49.33	49.18	49.3	49.33	0.192738
KRE9	NA	NA	NA	NA	NA	NA	53.51	0	53.51	NA	54.12	53.2	52.99	52.62	53.2	0.459606
KRI1	NA	NA	NA	35.86	NA	36.98	36.42	0.830256	NA	NA	47.4	47.68	NA	NA	47.4	0.415128
KRR1	54.36	NA	NA	62.04	42.41	44.7	44.7	3.39515	NA	40.17	NA	40.21	NA	40.14	40.19	0.051891
KSH1	NA	NA	NA	NA	NA	NA	NA	NA	NA	36.83	NA	NA	NA	43.18	40.005	4.70725
KSP1	NA	52.58	NA	54.18	55.18	56.51	54.18	1.4826	53.93	NA	NA	NA	56.38	58.74	56.38	3.26172
KTI12	52.56	45.46	NA	NA	NA	NA	45.46	0	NA	43.58	44.24	50.21	NA	41.81	44.24	1.80877
KTR4	NA	49.35	49.14	49.1	49.63	NA	49.245	0.185325	NA	50.04	50.3	49.83	NA	49.9	49.9	0.207564
KTR6	52.16	NA	51.73	NA	51.74	NA	51.74	0.014826	51.86	NA	NA	51.23	50.99	51.67	51.45	0.378063
KXD1	NA	53.85	NA	55.01	NA	52.09	52.97	2.1646	46.45	49.8	46.72	50.85	48.09	49.15	49.475	2.04599
LAG1	NA	NA	NA	NA	NA	NA	NA	NA	NA	NA	NA	47.41	NA	48.68	48.045	0.941451
LAM1	NA	NA	49.12	49.68	49.28	NA	49.28	0.237216	NA	NA	NA	48.19	NA	48.74	48.74	0.800604
LAM5	NA	37.94	NA	37.6	38.7	37.76	37.94	0.504084	44.02	NA	NA	44.14	NA	46.03	44.14	2.80211
LAM6	54.65	NA	NA	NA	NA	53.62	53.62	0	NA	NA	NA	NA	NA	NA	53.62	0
LAP2	58.22	60.48	59.26	62.1	58.01	NA	59.26	1.85325	57.97	NA	NA	57.98	NA	57.77	57.98	0.311346
LAS1	53.62	NA	53.07	NA	NA	NA	51.685	2.0534	50.3	NA	48.42	NA	NA	NA	50.0525	2.42034
LAS17	52.22	NA	NA	NA	NA	41.83	41.83	0	NA	NA	37.87	NA	NA	42.14	41.83	0.459606
LCB1	NA	NA	NA	NA	NA	43.38	43.38	0	NA	NA	NA	NA	NA	NA	43.38	0
LCB4	NA	NA	NA	44.63	44.68	46.57	44.68	0.07413	NA	44.76	45.25	NA	NA	45.03	44.895	0.259455
LCD1	39.44	NA	NA	NA	NA	NA	NA	NA	NA	NA	NA	NA	NA	NA	NA	NA
LCL2	NA	NA	37.67	NA	NA	NA	37.67	0	NA	NA	NA	NA	NA	NA	37.67	0
LCP5	NA	NA	38.75	NA	37.89	38.84	38.75	0.133434	NA	36.74	38.09	NA	NA	NA	38.09	0.978516
LDB19	NA	36.84	NA	NA	47.55	NA	42.195	7.93932	NA	40.08	38.22	NA	NA	NA	40.08	2.75764
LDB7	41.53	40.27	NA	NA	NA	NA	40.27	0	NA	NA	NA	NA	NA	NA	40.27	0
LEA1	NA	NA	NA	NA	NA	NA	NA	NA	NA	NA	62.49	NA	NA	60.82	61.655	1.23797
LEM3	NA	NA	53.13	51.8	53.61	51.67	52.465	1.0823	NA	48.88	49.17	49.32	NA	49.56	49.32	0.355824
LEO1	NA	NA	40.71	40.2	NA	40.86	40.71	0.22239	NA	NA	NA	NA	NA	NA	40.71	0
LEU1	47.01	46.98	46.93	NA	NA	NA	46.955	0.037065	NA	46.09	NA	46.27	NA	46.05	46.18	0.163086
LEU3	NA	NA	NA	NA	NA	NA	48.68	0	48.68	NA	NA	NA	NA	NA	48.68	0
LEU4	58.92	58.42	56.86	57.27	NA	NA	57.14	0.303933	57.01	NA	56.1	NA	55.45	54.57	55.775	1.13419
LGE1	NA	44.92	38.01	49.79	48.7	NA	46.81	3.61013	NA	NA	48.96	NA	NA	NA	47.885	1.5938
LHP1	NA	51.76	52.46	52.3	52.01	52.42	52.155	0.422541	50.9	50.62	NA	50.35	50.83	NA	50.725	0.355824
LHS1	50.3	50.53	50.47	NA	NA	50.35	50.47	0.088956	NA	50.5	49.52	50.07	NA	49.97	50.07	0.59304
LIA1	50.75	NA	50.54	50.62	50.89	NA	50.62	0.118608	NA	NA	NA	50.09	50.02	50.12	50.105	0.07413
LIP1	NA	NA	55.49	36.65	38.26	NA	46.875	13.9661	57.5	NA	NA	37.23	33.33	NA	37.23	5.78214
LMO1	NA	58.69	58.74	NA	NA	NA	58.69	0.07413	47.32	NA	50.16	NA	NA	NA	54.425	6.32329
LNP1	NA	NA	NA	NA	NA	NA	NA	NA	NA	NA	48.16	50.53	51.47	51.53	51	0.7413
LOC1	38.06	35.62	NA	NA	NA	34.03	34.825	1.17867	NA	35.65	38.12	36.51	NA	37.12	36.51	1.27504
LOS1	39.9	NA	NA	NA	NA	NA	NA	NA	NA	NA	NA	NA	NA	NA	NA	NA
LPP1	NA	NA	NA	NA	NA	NA	51.39	0	51.39	NA	52.65	NA	NA	51.69	51.69	0.44478
LRE1	46.65	NA	NA	NA	NA	NA	NA	NA	NA	NA	49.77	NA	NA	NA	49.77	0
LRG1	NA	NA	NA	NA	NA	NA	39.48	0	39.48	NA	NA	NA	NA	NA	39.48	0
LRP1	39.01	38.9	41.72	NA	41.87	43.39	41.795	1.23797	NA	NA	NA	37.61	NA	NA	39.7025	3.10234
LRS4	NA	NA	NA	NA	NA	NA	NA	NA	NA	45.56	NA	43.8	NA	NA	44.68	1.30469
LSB1	NA	52.87	NA	60.7	54.94	51.58	53.905	2.49077	NA	NA	NA	NA	NA	NA	53.905	0
LSB3	43.77	46.15	45.75	51.52	NA	49.56	46.15	0.59304	46.08	44.64	NA	49.52	50.51	50.3	49.52	1.46777
LSB5	NA	NA	NA	NA	48.72	NA	48.72	0	NA	NA	NA	NA	NA	NA	48.72	0
LSG1	NA	NA	NA	NA	50.83	44.63	47.73	4.59606	NA	41.62	NA	NA	39.03	NA	41.62	3.83993
LSM1	NA	59.93	NA	62.1	59.07	58.23	59.5	1.26021	NA	NA	NA	NA	NA	60.55	60.025	0.778365
LSM12	48.14	NA	NA	NA	NA	NA	NA	NA	NA	43.9	NA	43.79	NA	NA	43.845	0.081543
LSM4	NA	NA	NA	NA	NA	NA	NA	NA	NA	NA	NA	NA	59.94	NA	59.94	0
LSM5	NA	52.89	NA	53.13	52.21	57.15	53.01	0.681996	NA	49.13	49.88	50.3	NA	NA	50.09	0.867321
LSM6	49.8	NA	NA	51.26	51.19	50.48	51.225	0.578214	52.43	NA	NA	49.69	50.77	56.43	50.9975	1.1379
LSM7	NA	56.25	55.98	NA	55.65	NA	55.98	0.400302	NA	NA	NA	NA	57.01	NA	56.495	0.763539
LSM8	46.91	NA	48.34	NA	48.96	50.82	48.96	0.919212	NA	NA	40.2	NA	NA	NA	44.58	6.49379
LSP1	52.08	NA	51.81	51.23	51.26	51.83	51.535	0.422541	NA	48.07	NA	47.91	47.82	48.06	48.06	0.22239
LTE1	45.71	46.78	NA	NA	47.24	45.78	46.8	0.340998	46.82	46.89	NA	46.2	46.11	NA	46.5	0.511497
LTP1	NA	NA	NA	NA	NA	NA	50.41	0	50.41	50.36	NA	49.82	NA	49.8	50.09	0.415128
LTV1	38.46	NA	37.67	NA	NA	NA	37.67	0	NA	NA	NA	NA	NA	NA	37.67	0
LYP1	35.45	NA	36.97	NA	NA	NA	36.97	0	NA	NA	44.06	NA	NA	NA	40.515	5.25582
LYS14	NA	NA	NA	NA	NA	NA	43.65	0	43.65	NA	NA	NA	NA	NA	43.65	0
LAA1	NA	NA	NA	NA	NA	NA	NA	NA	NA	51.54	51.4	NA	NA	NA	51.47	0.103782
MAD1	45.31	44.14	48.88	43.8	50.05	NA	46.31	3.72133	46.31	44.7	45.72	44.88	NA	47.07	45.72	1.24538
MAD2	32.94	NA	NA	NA	NA	NA	NA	NA	NA	NA	NA	NA	NA	NA	NA	NA
MAF1	45.99	47.14	48.19	NA	NA	47.26	47.2	0.733887	46.27	46.97	46.57	NA	46.37	46.82	46.82	0.37065
MAG1	48.94	55.22	44.51	NA	NA	39.77	48.94	7.93932	53.37	NA	50.89	46.37	46.96	49.88	48.94	2.89107
MAK21	NA	NA	NA	NA	NA	NA	NA	NA	NA	NA	NA	NA	35.99	37.84	36.915	1.3714
MAK5	36.51	NA	35.38	NA	NA	NA	35.38	0	NA	NA	NA	NA	NA	NA	35.38	0
MAM3	38.27	NA	NA	NA	38.04	NA	38.04	0	NA	NA	45.68	NA	NA	NA	41.86	5.66353
MAM33	48.04	47.97	NA	NA	47	46.78	47	0.326172	NA	47.82	47.71	NA	NA	47.92	47.765	0.155673
MAP1	45.91	45.19	46.63	NA	NA	NA	46.63	1.70499	47.78	44.8	NA	NA	NA	NA	45.715	1.35658
MAP2	NA	62.49	60.99	NA	60.52	NA	60.99	0.696822	NA	NA	NA	NA	NA	NA	60.99	0
MAS1	51.47	54.19	NA	NA	NA	52.9	53.03	0.192738	53.03	NA	53.41	52.16	52.57	NA	52.8	0.622692
MAS2	50.74	50.95	NA	50.16	NA	NA	50.95	1.17125	52.49	52.39	52.16	52.3	NA	NA	52.23	0.170499
MBB1	NA	NA	NA	NA	NA	NA	NA	NA	NA	49.31	NA	NA	NA	NA	49.31	0
MBP1	NA	NA	NA	NA	NA	NA	NA	NA	NA	43.24	NA	42.03	49.05	54.2	46.145	5.20393
MCA1	NA	52.16	51.85	47.78	48.81	48.56	50.33	2.66868	52.35	NA	NA	50.26	51.29	49.2	50.295	0.763539
MCD1	NA	NA	NA	NA	30.76	NA	30.76	0	NA	NA	NA	36.61	NA	NA	33.685	4.3366
MCD4	50.15	52.01	45.77	NA	48.04	50.9	48.04	3.3655	47.84	46.07	50.1	50.03	NA	NA	49.035	1.52708
MCH1	NA	NA	NA	NA	NA	NA	44.54	0	44.54	NA	NA	NA	NA	NA	44.54	0
MCK1	47.92	47.9	NA	47.87	47.83	NA	47.85	0.051891	47.48	47.68	NA	48.38	NA	48.08	47.965	0.29652
MCM1	NA	NA	46.88	46.84	46.79	47.31	46.88	0.133434	47.25	NA	NA	47.7	47.83	48.09	47.765	0.289107
MCM2	NA	NA	NA	NA	NA	NA	48.95	0	48.95	48.64	46.51	47.36	NA	46.27	47.36	1.61603
MCM21	NA	NA	NA	NA	NA	NA	50.92	0	50.92	NA	NA	49.51	NA	NA	50.215	1.04523
MCM3	44.91	43.46	55.67	47.58	NA	NA	50.615	5.99712	53.65	50.5	NA	46.5	NA	52.05	50.5575	1.14901
MCM4	38.84	33.21	NA	40.52	35.11	NA	37.5	4.01043	39.89	NA	37.09	NA	NA	NA	37.295	0.303933
MCM5	NA	NA	NA	44.13	NA	NA	44.13	0	NA	NA	47.92	NA	NA	NA	46.025	2.80953
MCM6	50.36	45.89	NA	NA	NA	NA	45.98	0.133434	46.07	44.68	NA	NA	45.19	45.37	45.28	0.511497
MCR1	48.39	48.11	47.98	47.93	48.38	48.17	48.045	0.155673	47.95	NA	47.19	47.38	47.87	NA	47.625	0.492964
MDE1	55	NA	57.36	50.69	52.54	53.05	52.795	1.74947	NA	51.72	57.42	50.2	NA	51.21	51.72	1.5938
MDG1	NA	48.62	48.92	48.82	NA	49.07	48.82	0.14826	48.79	48.14	48.23	47.45	NA	48.79	48.23	0.830256
MDM30	46.39	46.31	46.59	47.16	NA	47.14	46.84	0.44478	46.84	46.07	NA	47.03	47.75	46.58	46.84	0.385476
MDM32	50.97	50.92	NA	51.78	NA	NA	51.35	0.637518	NA	NA	NA	NA	61.46	NA	56.405	7.49454
MDM35	NA	NA	NA	61.75	NA	NA	61.75	0	NA	NA	55.52	NA	NA	NA	58.635	4.6183
MDM36	43.54	NA	43.67	NA	NA	NA	43.67	0	NA	NA	46.4	46.87	NA	46.07	46.235	0.59304
MDM38	NA	NA	NA	NA	NA	36.92	36.92	0	NA	NA	NA	43.96	NA	NA	40.44	5.21875
MDN1	40.28	35.75	NA	41.79	NA	35.96	38.875	4.47745	43.9	42.16	NA	42.76	NA	43.17	42.46	0.748713
MDR1	48.19	NA	NA	NA	49.57	50.08	49.57	0.756126	41.6	46.91	NA	36.57	NA	41.17	44.04	6.22692
MDS3	40.47	NA	NA	NA	NA	NA	43.91	0	43.91	42.51	NA	42.69	43.32	NA	43.005	0.600453
MDV1	NA	NA	NA	NA	NA	NA	51.45	0	51.45	NA	51.36	NA	NA	52.07	51.45	0.133434
MDY2	53.99	53.97	NA	53.7	53.41	NA	53.835	0.415128	60.87	NA	NA	59.7	60.45	NA	59.7	1.11195
MEC1	NA	NA	NA	NA	NA	NA	NA	NA	NA	NA	51.72	54.34	NA	NA	53.03	1.94221
MED11	NA	NA	44.21	42.58	49.33	46.59	45.4	2.97261	NA	NA	NA	NA	57.45	NA	51.425	8.93267
MED2	NA	NA	NA	37.41	NA	37.18	37.41	0.340998	47.79	51.05	NA	NA	NA	57.81	51.05	10.0224
MED4	NA	NA	NA	NA	NA	NA	NA	NA	NA	43.46	NA	44.43	46.8	NA	44.43	1.43812
MED6	NA	47.3	45.86	46.6	46.21	47.08	46.84	0.808017	51.92	NA	51.68	NA	52.23	NA	51.68	0.81543
MED8	52.9	53.79	NA	57.19	56.44	NA	56.44	1.11195	NA	NA	52.1	NA	NA	NA	54.27	3.21724
MEH1	46.81	NA	NA	46.15	46.41	46.93	46.41	0.385476	NA	46.12	43.72	45.37	NA	NA	45.745	0.770952
MET1	NA	NA	NA	NA	NA	NA	NA	NA	NA	60.39	NA	NA	60.86	NA	60.625	0.348411
MET10	NA	59.82	NA	NA	62.63	NA	61.225	2.08305	NA	NA	57.54	56.97	NA	57.25	57.395	0.422541
MET13	NA	NA	NA	NA	NA	NA	NA	NA	NA	NA	51.92	NA	NA	NA	51.92	0
MET14	53.39	NA	54.72	NA	54.04	NA	54.38	0.504084	NA	NA	53.04	NA	NA	NA	53.71	0.993342
MET18	51.32	NA	NA	NA	NA	NA	NA	NA	NA	NA	NA	48.73	41.97	46.84	46.84	2.80211
MET2	NA	NA	42.11	NA	NA	NA	42.11	0	NA	NA	NA	NA	NA	NA	42.11	0
MET4	54.21	NA	54.54	NA	53.98	54.6	54.26	0.459606	52.28	NA	NA	52.8	52.39	52.56	52.68	0.303933
MET5	NA	NA	NA	NA	51.16	62.3	51.48	0.474432	51.48	52.45	50.24	52.31	NA	51.32	51.48	1.23056
MET6	NA	61.02	NA	62.25	NA	NA	61.635	0.911799	NA	NA	NA	NA	NA	NA	61.635	0
MET7	NA	NA	NA	NA	NA	52.81	54.345	2.27579	55.88	NA	NA	NA	NA	53.31	53.8275	0.767245
MEU1	46.83	NA	45.97	NA	46.23	46.31	46.27	0.252042	46.74	48.27	48.46	NA	46.78	48.25	48.25	0.311346
MEX67	45.99	NA	45.59	44.9	46.65	45.15	45.37	0.511497	NA	NA	47.58	46.8	NA	46.7	46.75	0.652344
MF(ALPHA)2	49.44	NA	43.24	42.44	NA	47.59	43.24	1.18608	NA	NA	45.87	NA	NA	47.2	45.87	1.97186
MFB1	43.11	41.33	NA	NA	NA	41.24	41.285	0.066717	NA	NA	NA	NA	45.08	NA	43.1825	2.81323
MFM1	38.06	38.77	NA	38.11	42.65	44.59	40.71	3.3655	NA	42.65	42.59	NA	NA	NA	42.59	0.088956
MFT1	35.18	NA	33.86	35.21	NA	NA	34.535	1.00076	NA	NA	37.58	NA	NA	37.67	37.58	0.133434
MGA1	47.18	47.05	NA	NA	46.72	NA	46.885	0.244629	NA	NA	NA	NA	NA	NA	46.885	0
MGA2	NA	NA	NA	NA	NA	NA	NA	NA	NA	55.86	NA	53.96	NA	NA	54.91	1.40847
MGL2	NA	NA	NA	NA	NA	NA	NA	NA	NA	44.95	NA	NA	NA	NA	44.95	0
MGM101	NA	NA	NA	40.04	NA	NA	41.725	2.49818	43.41	NA	NA	39.64	NA	40.59	40.59	1.40847
MGR1	NA	NA	NA	NA	NA	NA	49.76	0	49.76	NA	46.71	NA	NA	NA	48.235	2.26097
MHF2	NA	49.19	NA	NA	51.4	49.86	49.86	0.993342	NA	NA	NA	NA	NA	42.48	46.17	5.47079
MHO1	NA	40.54	NA	NA	NA	NA	40.54	0	NA	NA	46.48	NA	NA	46.22	46.22	0.385476
MHP1	NA	43.73	43.81	39.35	39.94	38.78	39.94	1.71982	NA	43.96	42.17	41.27	NA	42.42	42.17	1.33434
MIA40	NA	NA	NA	43.82	NA	43.02	43.42	0.59304	NA	NA	NA	NA	NA	NA	43.42	0
MIC10	NA	49.76	49.69	NA	NA	NA	49.725	0.051891	NA	NA	55.54	60.28	58.22	NA	56.88	3.51376
MIC12	NA	NA	NA	NA	NA	58.9	58.9	0	NA	NA	NA	NA	59.26	NA	59.08	0.266868
MIC19	NA	NA	52.26	53.41	53.37	56.47	53.39	0.852495	NA	NA	NA	NA	NA	NA	53.39	0
MIC26	40.53	41.44	42.19	NA	41.18	NA	41.53	0.326172	41.62	NA	NA	NA	NA	41.95	41.74	0.311346
MIC60	44.69	NA	45.81	45.66	44.66	47	45.66	1.4826	43.7	45.27	40.89	40.8	44.54	42.67	43.605	2.75764
MID1	NA	NA	NA	NA	NA	NA	55.16	0	55.16	NA	NA	48.63	NA	51.45	51.45	4.18093
MIF2	43.71	NA	52.24	50.42	48.35	NA	49.385	2.88366	42.89	50.82	NA	NA	NA	NA	50.1025	1.06377
MIG1	51.58	NA	NA	50.86	51.22	51.23	51.04	0.274281	48.6	NA	46.46	NA	NA	NA	48.75	3.39515
MIH1	56.07	57.1	57.27	56.16	56.34	57.28	57.1	0.266868	NA	NA	56.54	56.03	NA	55.78	56.285	0.563388
MIR1	44.69	44.82	44.35	NA	44.7	NA	44.525	0.348411	43.44	34.29	41.89	32.8	NA	43.62	41.89	3.90665
MIT1	NA	47.99	NA	NA	48.15	NA	48.15	0.237216	49.49	NA	NA	NA	NA	48.93	48.54	0.578214
MIX17	NA	NA	NA	41.49	NA	NA	41.49	0	NA	NA	NA	NA	NA	NA	41.49	0
MIX23	NA	NA	NA	NA	NA	NA	NA	NA	NA	NA	53.81	52.27	52.3	54.82	53.055	1.1416
MKC7	47.68	46.76	49.04	47.4	NA	NA	47.4	0.948864	NA	48.19	47.68	46.69	46.29	48.13	47.54	0.919212
MKK1	NA	41.66	NA	NA	NA	NA	41.66	0	NA	48.29	NA	NA	NA	51.5	48.29	4.75915
MKK2	NA	NA	NA	NA	NA	35.31	35.31	0	NA	NA	NA	47.31	NA	48.46	47.31	1.70499
MKS1	NA	NA	NA	NA	NA	NA	46.75	0	46.75	47.05	44.62	41.47	NA	44.02	44.62	3.15794
MKT1	NA	NA	40.58	41.19	40.44	40.7	40.7	0.385476	43.71	NA	43.58	39.1	NA	40.64	40.67	1.18608
MLC2	46.87	48.94	NA	47.2	45.91	NA	46.835	0.956277	46.47	44.9	NA	NA	NA	NA	45.8675	1.43442
MLH1	NA	NA	NA	NA	NA	NA	45.61	0	45.61	NA	53.09	NA	NA	44.56	45.61	1.55673
MLP1	NA	NA	48.87	48.84	49.1	49.66	49.1	0.340998	49.25	NA	48.21	48.47	NA	NA	48.47	0.385476
MLP2	NA	46.98	44.38	NA	37.91	50.35	46.98	4.99636	52.24	NA	50.97	NA	NA	53.37	50.97	3.55824
MLS1	NA	NA	NA	NA	NA	NA	NA	NA	NA	NA	56.2	NA	NA	NA	56.2	0
MMM1	NA	NA	NA	NA	49.07	50.96	50.015	1.40106	NA	NA	NA	NA	NA	NA	50.015	0
MMR1	NA	NA	NA	NA	NA	NA	45.93	0	45.93	44.93	44.67	NA	NA	45.79	45.36	0.7413
MMS2	46.93	47.14	47.62	47.14	NA	NA	47.14	0.355824	46.14	48.26	48.14	45.81	NA	46.16	47.14	1.4826
MMS21	NA	58.3	NA	NA	NA	NA	58.3	0	NA	NA	52.85	NA	NA	NA	55.575	4.04009
MMT2	NA	NA	NA	56.38	NA	NA	56.38	0	NA	NA	NA	NA	NA	NA	56.38	0
MNL2	NA	NA	NA	NA	NA	NA	NA	NA	NA	NA	NA	NA	57.17	NA	57.17	0
MNN4	NA	NA	NA	NA	54.72	NA	49.605	7.5835	44.49	NA	NA	NA	NA	NA	49.605	0
MNN9	NA	NA	NA	NA	NA	NA	56.02	0	56.02	57.24	57.61	NA	NA	54.95	56.63	1.17867
MNR2	NA	NA	NA	NA	NA	37.94	37.94	0	NA	40.27	NA	NA	NA	NA	39.105	1.72723
MOB1	NA	NA	57.83	NA	47.98	48.99	50.78	3.40257	52.57	NA	54.26	54.64	NA	NA	54.26	0.563388
MOB2	NA	NA	NA	NA	NA	NA	NA	NA	NA	NA	36.9	37.23	38.23	39.02	37.73	0.985929
MOD5	NA	NA	42.84	NA	44.14	NA	43.49	0.96369	NA	44.36	NA	60.99	NA	42.64	43.925	1.27504
MOG1	NA	57.82	NA	NA	58.89	58.21	58.015	0.793191	56.21	NA	55.63	56.02	NA	56.86	56.44	0.911799
MON1	NA	NA	NA	NA	NA	NA	33.9	0	33.9	NA	NA	46.03	36.61	NA	36.61	4.01785
MON2	NA	NA	NA	NA	NA	NA	38.34	0	38.34	37.72	NA	NA	NA	NA	38.03	0.459606
MOT1	NA	NA	NA	NA	NA	NA	NA	NA	NA	NA	NA	48.66	NA	NA	48.66	0
MOT2	NA	43.06	45.57	NA	NA	43.44	44.505	1.86066	51.72	NA	NA	53.21	51.25	49.53	50.39	2.72798
MOT3	NA	NA	NA	NA	NA	NA	49.88	0	49.88	NA	NA	NA	50.71	NA	50.295	0.615279
MPC3	46.9	NA	46.93	NA	NA	NA	47.33	0.59304	47.73	47.85	48.28	NA	NA	NA	47.85	0.637518
MPD1	47.09	48.75	NA	48.33	48.22	NA	48.275	0.392889	47.19	NA	NA	46.6	NA	44.97	46.6	2.41664
MPD2	NA	47.81	47.58	NA	NA	48.02	47.81	0.311346	NA	49.32	49.08	47.77	47.47	47.51	47.79	0.44478
MPE1	NA	NA	41.79	NA	NA	41	41.395	0.585627	NA	NA	NA	NA	NA	41.99	41.6925	0.441074
MPH1	NA	48.55	56.87	NA	NA	NA	52.71	6.16762	NA	NA	NA	NA	NA	NA	52.71	0
MPM1	NA	NA	NA	NA	NA	NA	54.16	0	54.16	53.07	NA	NA	NA	52.38	53.07	1.02299
MPP10	46.51	44.82	47.98	NA	41.62	42.52	43.67	2.37216	NA	37.14	43.79	40.57	NA	41.67	41.67	2.9652
MPS2	NA	52.59	48.66	54.9	NA	NA	52.59	3.42481	NA	NA	NA	NA	NA	NA	52.59	0
MPS3	NA	NA	NA	46.17	NA	NA	45.775	0.585627	45.38	NA	NA	NA	NA	46.28	46.0275	0.374356
MRC1	NA	NA	42.3	48.84	NA	NA	45.57	4.8481	NA	NA	NA	NA	NA	NA	45.57	0
MRD1	NA	NA	56.99	55.58	58.86	60.59	57.925	2.43146	NA	58.36	56.41	56.94	60.27	55.22	57.4325	1.44554
MRE11	NA	NA	NA	NA	NA	NA	NA	NA	NA	NA	NA	42.64	NA	NA	42.64	0
MRI1	50.93	NA	49.61	NA	NA	50.78	50.195	0.867321	NA	51.05	51.49	51.47	51.91	NA	51.47	0.622692
MRL1	58.27	54.29	NA	58.83	52.18	NA	53.235	4.92964	47.4	42.7	44.6	42.39	NA	47.08	44.6	3.27655
MRN1	NA	38.22	38.67	38.21	39.05	NA	38.445	0.340998	NA	NA	38.45	NA	NA	NA	38.4475	0.0037065
MRP8	53.12	46.24	40.65	NA	NA	NA	43.445	4.14387	NA	NA	NA	NA	NA	NA	43.445	0
MRS6	54.59	NA	NA	NA	NA	NA	45.73	0	45.73	46.15	46.08	NA	NA	NA	46.08	0.103782
MRT4	NA	49.13	NA	NA	NA	NA	49.13	0	NA	NA	NA	NA	NA	NA	49.13	0
MRX6	NA	NA	NA	NA	NA	NA	55.52	0	55.52	NA	NA	NA	NA	NA	55.52	0
MRX8	NA	NA	NA	NA	NA	NA	NA	NA	NA	NA	52.04	NA	NA	NA	52.04	0
MRX9	NA	NA	48.69	50.91	49.81	NA	50.36	1.64569	55.88	NA	NA	55.52	NA	53.77	53.77	2.59455
MSA2	NA	37.74	NA	NA	NA	NA	37.74	0	NA	48.37	NA	NA	NA	NA	43.055	7.88002
MSB1	NA	NA	NA	39.98	NA	37.86	38.92	1.57156	NA	54.42	NA	57.96	NA	57.25	55.835	2.6242
MSB2	NA	NA	NA	42.03	43.78	41.9	42.03	0.192738	NA	NA	NA	NA	NA	NA	42.03	0
MSC3	NA	NA	38.65	NA	38.66	36.8	38.65	0.014826	NA	40.53	38.02	NA	NA	NA	38.65	0.934038
MSC7	NA	NA	NA	NA	46.42	NA	46.42	0	NA	NA	48.92	NA	NA	48.85	48.85	0.103782
MSH2	NA	NA	NA	40.51	NA	40.16	40.51	0.51891	43.24	44.8	NA	NA	43.23	42.17	42.7	1.94962
MSH6	37.47	NA	NA	38.87	39.3	NA	39.085	0.318759	NA	NA	47.52	52.83	45.83	43.4	45.83	3.60272
MSL5	NA	45.27	56	NA	48.44	NA	51.065	5.60423	53.69	NA	45.41	44.45	NA	58.41	48.2375	4.9037
MSN1	NA	NA	NA	NA	NA	NA	NA	NA	NA	55.62	49.12	NA	NA	NA	52.37	4.81845
MSN2	NA	52.16	NA	NA	NA	NA	52.16	0	NA	NA	NA	NA	NA	NA	52.16	0
MSN4	42.95	40.25	NA	NA	NA	32.83	40.25	9.66655	46.77	NA	NA	NA	46.98	NA	43.615	4.98895
MSN5	NA	NA	NA	NA	NA	NA	43.51	0	43.51	45.5	NA	46.15	39.6	NA	44.505	1.95703
MSO1	NA	37.98	37.87	37.32	37.14	NA	37.87	0.81543	54.6	NA	36.74	NA	NA	NA	37.305	0.837669
MSP1	NA	NA	NA	NA	NA	NA	42.27	0	42.27	NA	NA	NA	NA	39.55	40.91	2.01634
MSS4	NA	NA	NA	NA	NA	NA	NA	NA	NA	NA	NA	NA	NA	38.39	38.39	0
MTD1	NA	NA	46.06	NA	46.23	46.15	46.105	0.126021	45.74	NA	45.67	NA	NA	45.37	45.67	0.44478
MTF2	NA	NA	NA	53.85	NA	56.65	55.25	2.07564	NA	NA	37.6	NA	NA	NA	46.425	13.0839
MTR10	NA	NA	NA	NA	NA	NA	NA	NA	NA	60.87	NA	54.59	NA	NA	57.73	4.65536
MTR2	NA	NA	NA	NA	NA	NA	51.18	0	51.18	NA	44.11	NA	NA	NA	47.645	5.24099
MTR4	47.18	NA	NA	NA	50.24	NA	50.24	0	NA	52.04	56.37	59.97	NA	54.52	54.52	3.67685
MTW1	NA	58.1	NA	54.23	58.29	55.57	56.835	2.01634	NA	NA	NA	NA	NA	46.31	51.5725	7.80218
MUP1	NA	NA	NA	NA	NA	NA	NA	NA	NA	NA	NA	NA	43.02	NA	43.02	0
MVB12	NA	NA	NA	NA	NA	NA	48.5	0	48.5	NA	NA	NA	NA	NA	48.5	0
MVD1	56.89	56.86	56.85	56.99	NA	NA	56.86	0.014826	NA	57.05	57.08	NA	57.01	57.06	57.05	0.044478
MVP1	NA	NA	NA	NA	NA	NA	48.58	0	48.58	NA	NA	49.64	NA	NA	49.11	0.785778
MXR1	51.17	50.41	50.76	51.33	49.64	49.82	50.41	0.874734	NA	51.32	51.29	NA	51.39	NA	51.305	0.07413
MXR2	52.81	47.15	NA	53.26	50.41	50.46	50.435	2.11271	NA	NA	NA	NA	54.19	NA	52.3125	2.78358
MYO1	NA	43.35	42.2	43.77	NA	42.64	42.995	0.837669	NA	NA	45.73	NA	45.49	45.65	45.57	0.177912
MYO2	48.94	46.4	44.14	NA	NA	NA	46.4	0.904386	47.01	45.02	NA	48.95	43.96	NA	45.71	1.80877
MYO3	39.23	38.63	NA	NA	38.22	NA	38.425	0.303933	NA	NA	NA	NA	38.06	38.28	38.28	0.214977
MYO4	NA	NA	NA	NA	NA	NA	50.54	0	50.54	NA	51.88	NA	NA	NA	51.21	0.993342
MYO5	37.84	38.07	37.68	38.14	NA	NA	38.105	0.340998	39.04	38.24	38.45	38.71	NA	39.08	38.45	0.385476
NAB2	NA	NA	NA	57.13	NA	NA	57.13	0	NA	NA	NA	NA	NA	NA	57.13	0
NAB3	NA	51.95	NA	52.09	52.32	52.04	52.09	0.207564	53.32	53.09	53.16	53.35	NA	NA	53.125	0.192738
NAB6	NA	NA	52.52	NA	37.35	37.27	38.715	2.08305	40.08	49.23	46.09	37.9	42.5	NA	42.5	5.61164
NAF1	NA	51.87	NA	NA	51.7	51.45	51.7	0.252042	NA	NA	42.31	42.17	NA	NA	42.31	0.207564
NAM7	47.33	NA	52.33	NA	NA	NA	52.33	0	NA	NA	NA	53.38	NA	52.39	52.39	0.088956
NAP1	47.26	46.94	NA	47.36	46.74	NA	46.84	0.170499	46.71	NA	46.17	NA	46.76	46.29	46.525	0.407715
NAS2	NA	51.34	49.83	51.98	50.43	50.36	50.885	0.7413	51.36	NA	NA	51.09	51.16	NA	51.09	0.103782
NAT1	50.36	45.44	41.55	NA	NA	43.74	43.74	2.52042	NA	NA	53.8	NA	NA	NA	48.77	7.45748
NAT3	NA	NA	NA	NA	NA	NA	NA	NA	NA	NA	NA	NA	NA	51.66	51.66	0
NBA1	59.93	NA	NA	60.07	NA	53.46	56.765	4.89999	NA	NA	51.93	51.13	NA	52.5	52.215	1.01558
NBP2	NA	50.53	51.14	51.34	51.64	NA	51.14	0.7413	49.98	50.39	NA	50.38	50.09	49.83	50.38	0.429954
NBP35	NA	NA	NA	NA	39.03	NA	44.07	7.4723	49.11	37.83	39.15	NA	NA	46.01	41.61	4.62571
NCB2	52.44	51.37	NA	51.79	NA	NA	51.58	0.311346	NA	NA	NA	NA	NA	NA	51.58	0
NCE102	NA	NA	39.3	NA	53.25	48.25	48.25	7.413	NA	NA	NA	44.3	NA	52.68	48.25	5.85627
NCL1	NA	58.22	59.57	NA	58.9	59.19	59.045	0.496671	NA	NA	52.71	53.22	52.55	52.59	52.71	0.237216
NCP1	52.24	NA	NA	52.16	52.08	52.08	52.08	0.059304	51.8	51.49	51.83	51.52	52.05	52.06	51.94	0.192738
NCR1	NA	NA	NA	NA	NA	NA	51.82	0	51.82	48.07	49.98	NA	47.65	49.81	49.81	2.57972
NDC80	55.35	NA	55.99	55.69	56.17	55.39	55.69	0.44478	53.52	53.58	NA	NA	NA	53.31	53.58	0.400302
NDD1	36.69	NA	36.51	NA	NA	NA	36.51	0	NA	37.56	NA	NA	NA	NA	37.035	0.778365
NEO1	NA	NA	NA	NA	NA	NA	44.46	0	44.46	40.82	NA	43.51	NA	NA	43.51	1.40847
NET1	62.38	NA	NA	NA	NA	NA	NA	NA	NA	NA	48.82	54.07	NA	NA	51.445	3.89182
NEW1	42.65	NA	43.35	39.27	39.98	40.7	40.34	1.06006	NA	38.8	40.16	39.2	38.76	39.5	39.35	0.845082
NFI1	NA	NA	NA	NA	NA	NA	NA	NA	NA	NA	NA	53.49	NA	50.34	51.915	2.33509
NGG1	41.03	45.58	62.37	44.13	NA	NA	44.855	4.06232	40.1	36.13	41.59	NA	38.52	NA	40.055	4.0475
NGR1	48.38	47.89	45.85	NA	46.25	49.82	47.89	2.86142	51.1	50.72	51.78	NA	NA	49.97	50.345	1.34175
NHP10	NA	45.33	43.76	NA	NA	NA	44.39	0.934038	44.39	NA	43.4	NA	NA	42.72	43.4	1.00817
NHP2	NA	NA	33.68	41.27	30.04	40.16	36.92	5.62647	NA	NA	39.07	36.54	NA	36.94	36.93	0.29652
NHP6A	50.07	49.87	NA	50.1	50.67	NA	50.1	0.340998	NA	NA	46.45	47.77	NA	47.86	47.815	1.04523
NHP6B	NA	49.17	NA	49.36	49.71	NA	49.265	0.400302	47.27	NA	NA	47.55	47.52	47.53	47.54	0.022239
NHX1	NA	50.58	48.17	NA	NA	NA	48.8	0.934038	48.8	NA	NA	50	NA	51.01	50	1.49743
NIC96	NA	NA	NA	NA	NA	NA	39.77	0	39.77	NA	40.91	NA	NA	NA	40.34	0.845082
NIF3	NA	57.92	NA	NA	61.55	60.41	60.41	1.69016	NA	NA	NA	NA	NA	NA	60.41	0
NIP1	45.84	NA	46.59	45.64	46.09	47.01	46.09	0.7413	44.23	NA	NA	44.09	44.19	NA	44.19	0.14826
NIP100	NA	NA	53.53	NA	50.6	50.61	50.61	0.014826	NA	41.42	NA	NA	40.84	39.73	41.13	1.2528
NIP7	NA	NA	NA	NA	NA	NA	NA	NA	NA	48.09	42.43	NA	NA	NA	45.26	4.19576
NIT2	NA	NA	NA	NA	NA	NA	NA	NA	NA	NA	50.96	NA	NA	NA	50.96	0
NIT3	54.04	53.36	53.31	NA	53.53	53.88	53.53	0.326172	53.88	54.89	54.86	54.39	54.5	54.02	54.445	0.622692
NKP1	NA	47.6	46.68	46.58	NA	47.06	47.06	0.563388	47.12	49.97	NA	44.98	49.29	46.11	47.06	3.08381
NMA1	NA	NA	NA	37.6	37.14	NA	37.6	0.681996	47.01	NA	49.72	NA	51.99	NA	49.72	3.3655
NMA111	NA	NA	52.1	52.07	52.42	52.3	52.3	0.29652	52.56	52.74	NA	53.2	NA	NA	52.74	0.652344
NMA2	NA	NA	NA	NA	NA	NA	49.79	0	49.79	NA	50.37	NA	NA	52.11	50.37	0.859908
NMD2	59.27	NA	NA	NA	NA	NA	NA	NA	NA	NA	37.31	37.37	NA	38.5	37.37	0.088956
NMT1	47.82	47.23	NA	NA	NA	NA	47.35	0.177912	47.47	NA	NA	NA	NA	NA	47.35	0
NNF1	NA	NA	NA	NA	NA	NA	49.43	0	49.43	NA	46.82	51.56	NA	48.14	48.785	1.93479
NNF2	NA	NA	NA	NA	NA	NA	NA	NA	NA	NA	NA	NA	NA	45.83	45.83	0
NNR1	NA	NA	NA	NA	NA	NA	56.36	0	56.36	NA	NA	NA	NA	NA	56.36	0
NNT1	NA	45.96	NA	46.13	NA	NA	46.045	0.126021	NA	NA	NA	NA	NA	NA	46.045	0
NOC2	NA	41.3	46.59	41.47	45.56	48.19	43.615	3.3062	41.67	36.21	38.1	37.76	NA	NA	37.93	1.40106
NOC3	39.72	NA	NA	NA	NA	44.71	42.265	3.62496	39.82	NA	NA	NA	NA	NA	42.265	0
NOG1	NA	35.85	37.08	36.41	35.94	NA	36.41	0.830256	37.25	NA	NA	NA	NA	NA	36.41	0
NOG2	41.5	NA	40.93	NA	NA	41.3	41.3	0.548562	43.34	NA	NA	40.96	37.78	NA	40.96	0.504084
NOP1	43.81	NA	NA	NA	NA	41.08	40.275	1.19349	39.47	NA	41.53	NA	NA	37.35	40.275	1.86066
NOP12	NA	NA	43.01	46.3	43.19	43.21	43.2	0.14826	NA	36.04	NA	37.52	NA	37.8	37.66	1.30469
NOP13	NA	NA	NA	46.04	48.61	48.32	48.465	1.90514	57.2	58.74	NA	45.05	42.45	44.86	45.05	3.85476
NOP14	NA	NA	NA	NA	NA	NA	52.68	0	52.68	NA	NA	NA	NA	55.1	53.89	1.79395
NOP15	NA	NA	NA	NA	49.14	47.53	48.335	1.19349	NA	NA	NA	52.42	NA	NA	50.3775	3.02821
NOP16	NA	52.64	NA	52.54	52.39	52.42	52.48	0.111195	NA	NA	52.44	52.28	51.78	52.84	52.44	0.237216
NOP19	55.77	NA	NA	53.41	NA	NA	53.165	0.363237	52.92	NA	55.58	NA	NA	53.58	53.58	0.615279
NOP2	50.51	62.22	NA	39.93	NA	42.28	43.805	4.00302	45.33	NA	48.72	NA	NA	45.62	45.62	2.69092
NOP4	NA	NA	NA	NA	NA	NA	NA	NA	NA	NA	NA	50.25	NA	NA	50.25	0
NOP53	39.83	NA	NA	39.11	NA	40.43	39.77	0.978516	NA	46.9	47.03	39.24	38.33	38.63	39.505	1.51966
NOP56	NA	NA	54.34	55.74	47.4	46.7	49.78	4.56641	49.78	50.05	46.26	47.07	48.35	45.19	47.71	2.60938
NOP58	NA	NA	NA	NA	NA	NA	NA	NA	NA	NA	NA	53.69	55.57	54.46	54.46	1.1416
NOP6	NA	NA	NA	NA	NA	NA	53.93	0	53.93	54.81	NA	54.38	NA	54.69	54.535	0.318759
NOP7	41.55	NA	61.64	38.84	59.77	40.83	41.71	4.25506	41.71	38.4	39.57	35.61	NA	NA	38.985	2.4537
NOP8	NA	NA	NA	NA	NA	NA	49.91	0	49.91	NA	48.89	50.53	51.05	NA	50.22	0.845082
NOP9	NA	NA	43.67	NA	NA	NA	43.67	0	NA	NA	NA	NA	NA	NA	43.67	0
NOT3	NA	NA	NA	NA	NA	NA	55.62	0	55.62	35.15	43.42	NA	NA	56.99	49.52	10.0594
NOT5	NA	NA	NA	48.72	47.88	48.91	48.815	0.659757	49.61	NA	NA	47.84	52.83	51.55	50.1825	2.75022
NPA3	40.07	42.22	42.69	43.41	NA	NA	43.05	0.882147	45.35	37.85	55.71	NA	49.29	41.25	43.05	7.70952
NPL3	56.83	56.96	57.75	NA	56.35	NA	56.655	0.533736	56.24	55.48	55.53	NA	55.96	NA	55.745	0.355824
NPL4	51.88	52.83	NA	NA	NA	NA	51.415	2.09788	50	NA	50.14	NA	49.78	49.78	49.96	0.266868
NPL6	43.95	44.52	NA	NA	44.02	42.77	44.27	1.29727	46.75	54.7	41.87	NA	52.43	42.79	44.27	3.55824
NPP1	NA	NA	NA	NA	NA	NA	62.76	0	62.76	52.24	53.82	NA	49.85	61.29	53.82	5.88592
NPR1	NA	NA	NA	NA	NA	NA	50.5	0	50.5	NA	NA	50.85	NA	54.73	50.85	0.51891
NPT1	51.59	51.48	NA	NA	51.56	51.46	51.505	0.051891	51.53	NA	51.53	NA	51.66	51.48	51.5175	0.037065
NQM1	NA	NA	NA	NA	NA	NA	49.47	0	49.47	NA	49.43	NA	NA	49.46	49.46	0.014826
NRD1	NA	NA	47.78	47.73	NA	46.61	47.73	0.07413	NA	45.97	NA	45.56	NA	46.09	46.03	0.392889
NRG1	NA	NA	NA	50.99	NA	NA	50.99	0	NA	NA	NA	NA	NA	NA	50.99	0
NRP1	NA	NA	NA	NA	NA	NA	49.37	0	49.37	NA	NA	NA	49.37	48.96	49.37	0
NSG1	38.36	40.2	NA	NA	NA	NA	40.2	0	NA	NA	NA	36.67	NA	32.18	36.67	5.23358
NSG2	NA	NA	NA	NA	NA	NA	NA	NA	NA	NA	45.23	NA	41.67	43.98	43.98	1.85325
NSL1	NA	NA	NA	52.83	47.29	NA	50.06	4.1068	NA	NA	49.07	NA	NA	46.09	49.07	1.46777
NSR1	54.89	54.69	NA	NA	NA	54.5	54.595	0.140847	NA	48.62	NA	48.46	48.78	48.48	48.62	0.237216
NST1	NA	NA	34.68	NA	NA	NA	34.68	0	NA	NA	NA	39.93	40.47	NA	39.93	0.800604
NTE1	NA	60.12	NA	NA	NA	56.62	56.93	0.459606	56.93	56.47	54.9	53.42	NA	NA	55.685	1.50484
NTF2	NA	60.39	59.25	NA	61.26	60.22	60.305	0.770952	NA	62.29	60.04	59.06	60.01	57.66	60.025	0.922918
NTH1	48.06	NA	48.71	NA	NA	48.49	48.71	0.326172	49.38	48.16	49.58	48.16	49.02	48.47	48.59	0.637518
NUC1	NA	NA	NA	NA	NA	NA	NA	NA	NA	NA	NA	NA	NA	62.76	62.76	0
NUF2	NA	NA	NA	NA	NA	NA	53.05	0	53.05	55.67	54.1	NA	NA	NA	54.1	1.55673
NUG1	43.07	NA	NA	40.07	37.84	40.14	40.105	0.859908	41.23	NA	40.82	36.92	NA	35.2	38.5125	2.89107
NUM1	44.93	46.46	NA	41.71	41.56	40.08	41.71	2.41664	46.2	43.66	49.96	60.95	NA	56.25	49.96	9.34038
NUP1	NA	38.26	37.22	NA	39.11	38.53	38.395	0.630105	NA	NA	NA	NA	NA	NA	38.395	0
NUP100	57.04	57.72	NA	56.6	NA	NA	56.6	0.014826	56.59	60.04	NA	NA	NA	59.18	59.18	1.27504
NUP116	50.33	45.53	45.27	46.91	48.61	49.44	47.165	2.2832	47.42	NA	NA	NA	45.62	NA	46.3925	1.14531
NUP120	NA	NA	NA	NA	NA	NA	NA	NA	NA	NA	45.76	NA	NA	NA	45.76	0
NUP133	NA	NA	NA	NA	NA	NA	47.44	0	47.44	NA	NA	46.05	45.02	46.32	46.185	0.96369
NUP145	39.1	38.88	39.13	40.27	NA	40.22	39.675	0.845082	NA	NA	NA	NA	41.35	41.14	41.14	0.311346
NUP157	NA	NA	NA	NA	NA	NA	53.03	0	53.03	NA	NA	NA	NA	NA	53.03	0
NUP159	53.87	54.38	54.54	55.04	NA	NA	54.555	0.140847	54.57	53.57	NA	51.26	52.75	51.79	52.75	1.4233
NUP170	NA	NA	NA	NA	NA	NA	57.01	0	57.01	NA	NA	51.92	NA	NA	54.465	3.77322
NUP188	NA	NA	53.55	NA	40.96	NA	47.255	9.33297	NA	58.58	55.22	NA	NA	NA	55.22	4.98154
NUP192	NA	NA	NA	NA	NA	NA	49.05	0	49.05	NA	NA	NA	NA	NA	49.05	0
NUP2	NA	51.42	NA	53	50.98	53.68	52.21	1.49743	NA	NA	40.33	NA	NA	NA	46.27	8.80664
NUP42	NA	NA	NA	NA	NA	NA	NA	NA	NA	NA	NA	NA	40.63	NA	40.63	0
NUP49	NA	48.2	48.38	NA	47.33	48.77	48.38	0.578214	49.73	50.78	45.04	44.78	NA	49.73	48.38	3.55824
NUP53	NA	NA	NA	NA	38.35	NA	40.745	3.55083	43.14	53.45	48.17	38.38	52.85	40.86	44.515	7.34258
NUP57	NA	46.07	46.94	47.31	45.88	46.44	46.54	0.644931	46.64	NA	NA	43.57	46.53	43.82	45.175	2.01634
NUP60	NA	NA	45.74	38.91	42	42.32	42.16	2.52783	NA	NA	41.38	39.86	NA	NA	41.38	1.15643
NUP82	NA	NA	NA	NA	NA	NA	NA	NA	NA	NA	45.35	47.07	NA	53.81	47.07	2.55007
NUP84	NA	NA	NA	NA	NA	NA	50.04	0	50.04	48.45	NA	NA	NA	NA	49.245	1.17867
NUP85	NA	NA	NA	44.09	44.54	45.65	44.54	0.66717	NA	50.71	NA	50.8	50.19	53.62	50.71	0.770952
NUS1	NA	NA	NA	NA	NA	NA	48.41	0	48.41	48.77	48.44	49.26	NA	NA	48.605	0.266868
NUT1	NA	NA	NA	36.53	NA	NA	41.095	6.76807	45.66	NA	NA	NA	NA	NA	41.095	0
NUT2	NA	NA	44.95	NA	39.77	NA	42.36	3.83993	NA	NA	NA	NA	NA	NA	42.36	0
NVJ1	NA	NA	49.98	NA	NA	NA	49.98	0	NA	NA	NA	NA	NA	NA	49.98	0
NVJ2	NA	37.06	NA	52.11	39.95	NA	39.95	4.28471	NA	NA	NA	NA	36.99	41.12	39.95	1.73464
NYV1	50.82	45.73	NA	NA	46.64	NA	46.64	1.34917	49.92	57.44	NA	51.34	NA	54.71	53.025	4.52193
OAF1	NA	NA	NA	NA	NA	NA	48.16	0	48.16	47.76	49.17	49.03	NA	NA	48.595	0.748713
OCA4	54.63	52.97	NA	NA	NA	NA	51.41	2.31286	49.85	49.51	49.15	48.41	49.13	NA	49.15	0.533736
OCA6	50.89	54.56	46.48	NA	NA	NA	50.52	5.9897	NA	52.87	52.44	NA	NA	NA	52.44	0.637518
ODC2	NA	NA	NA	NA	NA	NA	49.24	0	49.24	NA	55.04	NA	NA	NA	52.14	4.29954
OKP1	NA	NA	NA	36.69	NA	NA	36.69	0	NA	NA	NA	38.18	NA	NA	37.435	1.10454
OLA1	44.98	44.74	44.44	43.7	43.63	44.16	43.93	0.600453	42.12	42.22	NA	NA	42.21	42.04	42.215	0.133434
OLE1	41.39	36.57	40.75	NA	NA	36.37	36.57	0.29652	NA	55.22	46.76	NA	44.18	NA	45.47	7.55385
OM14	NA	55.92	NA	NA	NA	NA	55.92	0	NA	NA	NA	NA	45.24	NA	50.58	7.91708
OM45	NA	48.67	52.45	NA	NA	NA	50.56	2.80211	NA	NA	51.07	NA	NA	51.82	51.07	0.756126
OPI1	NA	NA	45.54	47.26	48.97	NA	48.1	1.26762	48.94	NA	49.01	NA	NA	48.64	48.64	0.548562
OPI10	NA	NA	NA	NA	NA	NA	57.78	0	57.78	NA	NA	59.25	60.68	NA	59.25	2.12012
OPY2	NA	52.04	62.89	NA	47.84	NA	52.04	6.22692	NA	NA	NA	NA	NA	NA	52.04	0
ORC4	NA	NA	NA	NA	NA	NA	NA	NA	NA	NA	NA	NA	60.86	NA	60.86	0
ORC5	NA	61.51	NA	NA	NA	NA	61.51	0	NA	NA	NA	NA	NA	NA	61.51	0
ORM1	40.19	39.43	39.76	NA	42.01	41.39	41.39	2.41664	46.63	NA	NA	40.84	43.48	48.25	42.435	1.95703
OSH2	NA	53.73	NA	52.71	NA	52.63	52.67	0.81543	50.72	NA	NA	49.31	53.3	48.92	50.99	2.77988
OSH3	NA	NA	NA	NA	NA	NA	51.88	0	51.88	NA	NA	51.7	NA	NA	51.79	0.133434
OSH6	NA	44.95	45.15	NA	NA	44.96	45.055	0.14826	45.4	NA	45.42	44.38	NA	NA	45.055	0.541149
OSH7	45.85	45.66	NA	45.18	NA	45.22	45.22	0.059304	NA	NA	45.94	44.86	46.15	45.53	45.53	0.607866
OST1	NA	NA	NA	NA	NA	51.17	51.17	0	NA	NA	NA	49.36	NA	NA	50.265	1.34175
OST2	47.8	NA	46.93	43.59	NA	NA	43.59	0.177912	43.47	47.18	45.73	44.42	NA	NA	45.075	1.58638
OST3	NA	NA	50.79	43.01	NA	NA	50.79	0.459606	51.1	49.96	NA	53.57	NA	NA	50.79	1.23056
OST5	NA	NA	50.28	NA	NA	NA	47.365	4.32178	44.45	33.53	44.97	34.45	NA	46.67	44.97	3.55083
OST6	NA	NA	NA	NA	NA	NA	NA	NA	NA	NA	NA	49.7	NA	49.24	49.47	0.340998
OSW5	45.27	43.96	NA	NA	44.68	45.33	45.005	0.659757	45.57	42.5	NA	39.12	NA	39.79	41.145	2.50559
OSW7	54.33	53.99	NA	NA	52.07	51.16	52.07	1.34917	NA	NA	NA	NA	NA	NA	52.07	0
OTU1	41.86	NA	NA	NA	NA	NA	40.99	0	40.99	NA	45.28	41.43	NA	NA	41.43	0.652344
OXP1	NA	NA	NA	NA	NA	NA	50.9	0	50.9	NA	NA	NA	50.67	NA	50.785	0.170499
OXR1	53.61	NA	NA	NA	NA	NA	50.2	0	50.2	NA	NA	51.86	NA	50.55	50.55	0.51891
OYE2	53.55	53.69	53.51	53.81	53.23	NA	53.69	0.266868	54.2	NA	54.1	54.07	NA	NA	54.07	0.044478
OYE3	53.41	NA	53.56	NA	53.65	53.46	53.605	0.140847	54.36	54.34	NA	NA	NA	NA	53.9725	0.544855
PAC10	47.93	46.26	44.83	46.26	47.5	44.93	46.26	1.83842	NA	NA	45.89	NA	45.94	45.78	45.915	0.118608
PAF1	42.35	NA	42.77	NA	42.67	42.55	42.67	0.14826	NA	40.77	41.46	41.16	NA	42.26	41.46	1.02299
PAH1	57.54	NA	NA	NA	NA	NA	46.8	0	46.8	NA	45.52	NA	61.58	NA	46.8	1.89773
PAM1	NA	45.85	45.7	48.18	48.85	47.07	47.2	1.72723	47.33	NA	NA	47.6	50.32	50.85	48.96	2.31286
PAM16	NA	42.19	NA	45.51	44.17	46	44.17	2.71316	41.03	NA	NA	42.19	40.14	NA	42.19	2.93555
PAM18	37.4	NA	NA	38.77	39.68	40.2	39.94	1.06006	42.11	NA	40.64	37	NA	35.67	38.47	2.69833
PAN1	50.61	50.13	50.56	NA	52.43	52.68	50.56	2.20907	49.07	49.34	48.2	NA	NA	48.59	48.965	0.845082
PAN3	46.56	NA	47	NA	NA	NA	47	0	NA	NA	NA	NA	NA	NA	47	0
PAN5	NA	NA	48.69	48.68	NA	48.71	48.7	0.022239	49.08	50.07	NA	NA	NA	NA	49.385	1.01558
PAN6	NA	NA	NA	NA	NA	NA	NA	NA	NA	59.34	59.3	61.83	NA	NA	59.34	0.059304
PAP1	NA	NA	NA	NA	52.54	54.31	52.54	1.97186	51.21	NA	NA	NA	NA	50.7	51.62	1.36399
PAT1	NA	NA	35.28	36.39	NA	37.26	36.825	1.46777	39.78	36.69	NA	NA	38.14	40.77	37.4825	1.07489
PBA1	NA	NA	NA	NA	NA	NA	56.51	0	56.51	NA	56.49	NA	56.73	56.85	56.62	0.177912
PBI2	38.8	62.63	40.81	NA	NA	NA	51.72	16.1752	NA	NA	NA	NA	NA	NA	51.72	0
PBP1	NA	33.65	NA	NA	NA	39.81	36.73	4.56641	NA	35.23	37.98	30.49	NA	NA	35.98	2.03857
PBP2	44.13	41.53	NA	NA	NA	NA	39.695	2.72057	37.86	NA	NA	37.68	NA	38.18	38.18	0.7413
PBP4	NA	39.26	39.54	38.48	NA	38.71	38.985	0.578214	NA	NA	38.47	38.57	39.19	38.87	38.87	0.44478
PBS2	39.86	56.78	49.02	NA	42.96	NA	49.02	8.98456	NA	37.91	38.32	37.44	NA	NA	38.115	0.652344
PCC1	50.14	49.45	48.58	NA	49.39	48.96	48.96	0.637518	47.68	47.07	NA	47.1	NA	46.75	47.085	0.259455
PCF11	NA	52.75	NA	52.83	NA	42.48	52.675	0.170499	52.6	NA	52.01	NA	49.46	51.03	51.52	1.21944
PCL6	NA	48.15	NA	46.93	61.96	NA	47.54	4.64795	41.88	42.79	42.73	NA	40.4	41.04	42.73	2.50559
PCL8	NA	NA	53.95	54.23	NA	56.02	54.23	0.415128	NA	54.56	55.49	59.85	58.77	55.34	55.415	1.51225
PCL9	49.13	49.2	NA	49.61	49.74	NA	49.405	0.400302	48.58	48.49	NA	48.6	48.7	NA	48.65	0.155673
PCM1	NA	50.43	50.66	NA	50.02	50.31	50.43	0.340998	50.68	NA	50.93	51.17	51.2	NA	51.05	0.200151
PCS60	NA	NA	NA	57.82	58.94	58.97	58.38	0.852495	56.69	NA	53.43	52.87	NA	53.95	53.69	0.800604
PCT1	NA	40.11	39.47	NA	NA	41.98	41.045	1.86066	53.28	NA	54.27	NA	NA	NA	47.6575	9.80369
PDC1	NA	NA	49.65	49.94	49.76	49.94	49.94	0.266868	52.04	51.91	52.22	NA	NA	NA	51.91	0.459606
PDC2	NA	58.06	59.77	NA	NA	55.76	58.06	2.53525	NA	NA	NA	NA	NA	NA	58.06	0
PDC5	NA	49.61	49.6	NA	50.46	50.34	49.61	1.0823	47.39	NA	49.02	NA	50.37	49.06	49.335	0.437367
PDC6	54.55	NA	NA	52.2	55.51	NA	54.88	0.934038	54.88	NA	54.78	NA	NA	NA	54.83	0.07413
PDI1	48.51	48.62	48.45	NA	NA	48.41	48.53	0.126021	48.61	NA	48.57	48	48.61	48.08	48.53	0.118608
PDR1	NA	55.76	60.01	NA	NA	NA	56.05	0.429954	56.05	55.61	NA	NA	NA	54.82	55.61	0.652344
PDR12	NA	NA	NA	NA	NA	NA	NA	NA	NA	55.45	NA	NA	NA	NA	55.45	0
PDR16	48.75	48.96	48.87	NA	48.7	NA	48.825	0.126021	48.78	48.93	NA	48.81	NA	49.07	48.8775	0.088956
PDR5	42.05	39.5	41.85	37.83	NA	39.9	39.7	1.53449	NA	38.66	41.04	39.32	39.72	NA	39.7	0.563388
PDS1	NA	NA	38.05	NA	NA	NA	38.05	0	NA	NA	NA	NA	NA	NA	38.05	0
PDS5	43.4	NA	NA	42.92	NA	NA	42.92	0	NA	NA	NA	NA	NA	NA	42.92	0
PDX3	55.35	55.34	55.71	55.1	NA	NA	55.525	0.452193	61.27	NA	NA	NA	NA	60.22	57.8725	3.4804
PEA2	NA	NA	NA	NA	NA	NA	53.17	0	53.17	NA	55.77	53.8	54.24	NA	54.02	0.793191
PEP1	NA	55.55	55.59	55.52	NA	55.51	55.535	0.029652	NA	53.84	53.75	53.58	NA	53.69	53.75	0.133434
PEP12	45.97	50.46	51.26	NA	NA	45.81	48.175	3.44705	45.89	46.29	54.21	52.16	47.97	54.17	50.1675	4.5034
PEP5	NA	NA	NA	NA	NA	NA	NA	NA	NA	51.81	54.31	NA	NA	NA	53.06	1.85325
PEP8	NA	NA	NA	NA	46.38	NA	47.535	1.7124	48.69	NA	NA	48.98	NA	NA	48.2575	1.07118
PER33	NA	NA	NA	NA	NA	NA	NA	NA	NA	48.65	47.87	52.19	NA	51.85	50.25	2.6242
PET10	NA	52.31	54.42	52.16	51.29	53.58	52.31	1.51225	NA	NA	NA	NA	53.01	49.85	52.31	1.03782
PET18	NA	56.95	62.81	58.41	57.42	61.16	58.41	2.1646	NA	NA	NA	NA	NA	NA	58.41	0
PET191	55.11	NA	NA	NA	NA	NA	NA	NA	NA	NA	40.21	NA	47.51	41.53	41.53	1.95703
PEX1	45.85	44.21	NA	NA	NA	NA	44.6	0.578214	44.99	NA	44.82	43.69	NA	45.38	44.71	0.578214
PEX11	NA	59.37	54.12	NA	NA	60.22	56.745	4.52193	46.92	NA	45.44	45.52	NA	46.68	46.1	0.919212
PEX13	49.09	56.91	50.66	NA	51.73	57.79	54.32	4.49228	NA	NA	NA	NA	NA	NA	54.32	0
PEX14	61.42	NA	NA	NA	NA	NA	59.9	0	59.9	NA	NA	NA	NA	NA	59.9	0
PEX15	44.66	44.86	44.62	NA	45.06	44.81	44.81	0.281694	43.34	NA	NA	NA	44.59	44.14	44.59	0.326172
PEX19	NA	55.39	NA	56.04	62.91	NA	56.04	0.96369	NA	NA	NA	NA	NA	NA	56.04	0
PEX25	47.05	47.39	NA	NA	48.3	47.71	47.71	0.474432	NA	NA	38.47	37.76	37.4	38.71	38.47	1.05265
PEX30	45.85	45.7	45.11	NA	45.54	NA	45.62	0.415128	46.1	45.55	45.9	45.56	NA	NA	45.59	0.051891
PEX5	NA	NA	NA	NA	NA	NA	50.28	0	50.28	49.57	NA	48.7	NA	51.43	49.925	1.17125
PEX7	NA	NA	NA	NA	NA	NA	NA	NA	NA	56.96	NA	NA	NA	57.66	57.31	0.51891
PFD1	NA	45.92	NA	45.11	NA	45.65	45.65	0.400302	NA	NA	NA	NA	46.58	NA	46.115	0.689409
PFF1	58.11	57.06	57.3	NA	NA	NA	57.06	0.355824	51.87	50.99	51.73	NA	NA	55.82	53.775	3.58048
PFK1	NA	49.12	NA	NA	49.11	49.12	49.12	0	NA	48.76	48.7	48.66	NA	48.78	48.76	0.088956
PFK2	48.28	47.95	47.85	48.3	47.85	48.23	47.9	0.281694	47.16	47.19	47.18	NA	NA	NA	47.19	0.014826
PFK26	NA	NA	NA	NA	NA	NA	NA	NA	NA	NA	42.22	42.54	NA	41.53	42.22	0.474432
PFY1	NA	NA	NA	57.02	57.23	56.83	57.02	0.281694	NA	NA	48.23	NA	NA	NA	52.625	6.51603
PGA2	NA	NA	NA	NA	NA	NA	50.39	0	50.39	NA	47.08	NA	NA	NA	48.735	2.4537
PGA3	NA	NA	NA	NA	NA	44.6	44.185	0.615279	43.77	43.3	44.86	48.44	47.03	48.85	45.945	3.15423
PGC1	NA	NA	NA	NA	NA	NA	47.01	0	47.01	NA	NA	45.09	NA	44.92	45.09	0.252042
PGD1	NA	NA	48.44	NA	49.31	NA	48.44	1.28986	40.55	NA	NA	NA	50.69	61.56	50.69	3.33585
PGK1	54.98	54.99	NA	NA	54.97	NA	54.99	0.029652	56.19	56.32	56.19	56.23	NA	56.29	56.23	0.088956
PHA2	57.66	58.46	57.79	NA	58.41	57.83	57.9	0.163086	57.9	58.01	58.12	NA	57.9	58.09	58.01	0.163086
PHB1	NA	48.73	46.15	45.47	49.27	NA	46.15	3.24689	43.96	NA	39.64	38.11	NA	39.83	39.735	1.27504
PHB2	38.76	NA	NA	NA	NA	38.1	38.1	0	NA	NA	62.38	NA	34.47	37.39	37.745	2.69092
PHO13	57.19	54.57	55	NA	NA	NA	54.785	0.318759	NA	38.51	54.64	NA	NA	NA	54.64	0.214977
PHO2	45.72	NA	NA	NA	NA	45.87	46.17	0.44478	46.47	47.08	NA	NA	NA	46.4	46.4	0.340998
PHO23	NA	NA	NA	NA	NA	NA	NA	NA	NA	NA	51.09	NA	NA	NA	51.09	0
PHO3	NA	NA	NA	52.83	53.69	56.04	53.69	1.27504	NA	NA	NA	NA	NA	NA	53.69	0
PHO4	52.99	55.34	NA	53.21	55.93	NA	55.34	0.874734	NA	NA	NA	NA	NA	NA	55.34	0
PHO8	50.05	49.4	49.73	NA	NA	NA	49.73	0.489258	54.14	NA	59.15	59.22	53.98	NA	56.565	3.88441
PHO81	NA	55.12	54.93	55.34	55.06	54.89	55.09	0.266868	55.47	55.42	55.36	NA	55.22	NA	55.29	0.14826
PHO85	NA	NA	NA	NA	NA	NA	55.03	0	55.03	NA	NA	55	NA	60.23	55.03	0.044478
PHO86	NA	NA	NA	NA	NA	NA	NA	NA	NA	NA	NA	53.6	NA	NA	53.6	0
PHO87	NA	45.8	NA	NA	NA	NA	45.555	0.363237	45.31	NA	NA	NA	NA	NA	45.555	0
PHO88	NA	NA	NA	47.68	47.17	47.3	47.235	0.378063	44.94	45.87	NA	43.03	45.32	NA	45.595	1.41959
PHO90	NA	37.8	38.95	NA	NA	38.17	38.56	0.852495	51.72	NA	NA	NA	NA	NA	38.56	0
PHO91	54.95	NA	NA	NA	52.45	51.8	51.8	0.96369	47.81	48.59	48.7	51.82	NA	NA	50.25	2.31286
PHS1	NA	NA	48.28	NA	NA	NA	45.79	3.69167	43.3	42.59	NA	54.23	NA	55.02	50.01	6.8422
PIB2	NA	49.86	NA	NA	49.8	50.03	49.83	0.170499	48.22	47.88	47.82	NA	47.17	NA	47.85	0.526323
PIG2	NA	NA	NA	NA	NA	NA	NA	NA	NA	49.72	44.03	NA	45.51	NA	45.51	2.19425
PIK1	46.3	45.43	NA	NA	NA	NA	45.425	0.007413	45.42	44.27	45.34	NA	44.11	44.99	44.99	0.644931
PIL1	53.13	NA	53.03	NA	53.25	NA	53.14	0.163086	NA	48.64	NA	48.79	48.54	48.48	48.64	0.22239
PIN2	NA	55.88	NA	NA	NA	NA	51.075	7.12389	46.27	NA	46.36	NA	NA	NA	48.7175	3.49523
PIN4	57.04	58.81	NA	NA	56.55	58.74	58.74	0.103782	NA	NA	59.63	55.7	55.74	57.78	57.78	2.74281
PIR3	NA	NA	NA	NA	NA	NA	NA	NA	NA	NA	55.67	NA	NA	56.02	55.845	0.259455
PIS1	NA	NA	NA	NA	NA	NA	45.52	0	45.52	45.61	47.05	NA	NA	NA	45.61	0.133434
PKC1	NA	54.3	NA	62.65	NA	NA	54.3	12.3797	40.81	NA	40.82	NA	NA	35.8	40.82	7.44265
PKH3	NA	NA	NA	NA	NA	NA	37.81	0	37.81	NA	NA	NA	NA	NA	37.81	0
PLB2	NA	NA	53.2	NA	56.25	NA	54.725	2.26097	NA	NA	NA	49.26	NA	NA	51.9925	4.0512
PLB3	55.33	NA	NA	61.07	NA	NA	55.575	8.14689	50.08	50.51	NA	43.43	NA	45.96	48.235	5.2484
PLP2	56.83	NA	NA	56.4	57.84	NA	57.84	0.029652	57.86	59.22	58.22	55.64	NA	55.85	57.84	2.04599
PMA1	46.41	47.06	46.38	NA	NA	47.33	46.72	0.704235	43.51	41.15	42.19	NA	41.57	NA	41.88	0.770952
PMC1	NA	NA	NA	NA	NA	NA	42.25	0	42.25	NA	42.24	NA	NA	NA	42.245	0.007413
PMD1	NA	NA	NA	NA	NA	NA	47.17	0	47.17	NA	NA	NA	NA	49.43	48.3	1.67534
PMI40	NA	53.66	NA	52.8	52.6	52.85	52.85	0.37065	53.63	NA	53.42	49.46	50.29	50.02	50.29	1.23056
PMP1	NA	NA	52.12	55.13	54.01	NA	54.01	1.66051	NA	NA	50.25	NA	50.48	50.68	50.58	0.318759
PMR1	NA	NA	NA	NA	NA	NA	45.56	0	45.56	48.54	46.93	NA	50.23	53.86	48.54	2.50559
PMT1	46.05	46.32	45.83	NA	45.55	46.3	45.83	0.548562	45.46	47.24	45.9	54.25	NA	56.08	47.24	2.09047
PMT2	48.45	NA	48.69	48.73	48.35	NA	48.52	0.281694	47.26	NA	50.08	NA	50.66	51.54	50.37	1.0823
PMT3	51.98	NA	NA	NA	NA	52.43	49.1	4.93706	45.77	NA	49.68	52.86	NA	52.63	51.155	2.35733
PMT4	NA	NA	NA	NA	NA	NA	NA	NA	NA	NA	NA	48.95	NA	NA	48.95	0
PMT5	NA	NA	NA	NA	NA	NA	NA	NA	NA	53.69	NA	NA	NA	NA	53.69	0
PNC1	NA	NA	NA	NA	NA	NA	NA	NA	NA	NA	NA	61.7	58.09	62.06	61.7	0.533736
PNO1	43.22	NA	NA	NA	NA	NA	NA	NA	NA	37.06	NA	37.83	35.52	36.56	36.81	0.941451
PNP1	NA	55.48	54.32	54.27	NA	55.96	54.9	0.896973	NA	NA	NA	NA	62.18	NA	58.54	5.39666
PNS1	37.78	NA	NA	33.97	NA	35.76	35.76	2.65385	43.37	NA	NA	NA	NA	NA	35.76	0
POB3	60.52	NA	NA	59.39	60.33	59.72	59.555	0.696822	55.52	55.3	55.27	55.77	NA	NA	55.535	0.37065
POC4	NA	NA	NA	NA	NA	NA	NA	NA	NA	NA	NA	62.68	NA	59.81	61.245	2.12753
POF1	NA	52.21	NA	52.46	52.23	52.57	52.46	0.340998	52.85	NA	NA	NA	52.56	52.93	52.56	0.14826
POL1	40.18	NA	39.18	38.55	36.59	36.98	37.765	1.45295	NA	40.48	39.55	39.62	NA	41.71	39.62	1.27504
POL12	NA	NA	39.59	37.45	NA	NA	39.59	3.17276	42.81	NA	42.87	NA	NA	42.85	42.85	0.029652
POL2	NA	57.63	57.75	57.68	57.68	NA	57.68	0	57.68	57.56	57.63	57.61	NA	57.56	57.61	0.07413
POL30	NA	61.53	NA	58.03	59.52	60.02	59.77	1.47519	NA	NA	NA	NA	NA	NA	59.77	0
POL31	NA	NA	NA	NA	NA	NA	49.55	0	49.55	NA	NA	NA	NA	NA	49.55	0
POM152	NA	NA	NA	NA	NA	NA	NA	NA	NA	NA	NA	55.78	55.24	54.48	55.24	0.800604
POM33	NA	45.01	45.86	45.23	45.04	NA	45.135	0.163086	NA	47	47.37	48.13	NA	NA	47.185	0.837669
POM34	NA	NA	NA	NA	44.73	NA	44.73	0	NA	NA	NA	NA	NA	NA	44.73	0
POP1	NA	NA	NA	53.38	NA	NA	53.38	0	NA	NA	NA	NA	NA	NA	53.38	0
POP2	41.48	40.63	NA	NA	40.81	41.08	40.945	0.333585	42.28	43.29	NA	NA	NA	NA	42.1175	1.73835
POP6	NA	51.29	52.21	NA	51.81	52.94	52.01	0.681996	NA	NA	NA	NA	NA	NA	52.01	0
POR1	NA	NA	NA	NA	NA	NA	45.66	0	45.66	NA	48.04	43.01	NA	NA	45.66	3.52859
PPE1	NA	53.59	NA	53.6	53.74	NA	53.6	0.014826	NA	NA	54.05	54.99	54.25	53.66	54.05	0.578214
PPG1	NA	49.94	51.26	NA	51.43	50.34	50.8	0.808017	NA	NA	50.26	51.52	53.06	51.66	51.52	1.06747
PPH21	NA	NA	NA	NA	NA	NA	NA	NA	NA	NA	NA	62.5	61.26	NA	61.88	0.919212
PPH22	NA	55.01	44.29	46.37	50.58	NA	48.475	4.66278	NA	55.56	57.16	59.56	NA	56.42	56.42	1.27504
PPH3	NA	NA	NA	NA	NA	NA	52.51	0	52.51	NA	52.1	NA	51.97	52.36	52.23	0.289107
PPM2	NA	37.43	NA	NA	NA	36.2	36.815	0.911799	NA	NA	NA	NA	NA	NA	36.815	0
PPN1	NA	NA	NA	NA	NA	NA	59.93	0	59.93	NA	NA	NA	NA	NA	59.93	0
PPT1	51.19	49.59	48.42	NA	50.85	NA	49.59	1.73464	NA	47.8	48.55	48.71	NA	49.94	48.71	1.30469
PPX1	51.66	51.54	51.7	51.78	NA	51.51	51.62	0.140847	NA	51.63	51.63	51.61	NA	NA	51.625	0.007413
PPZ1	47.76	47.55	47.5	47.92	NA	NA	47.67	0.214977	47.79	47.87	NA	NA	47.97	NA	47.87	0.14826
PRB1	60.68	NA	58.92	59.76	NA	60.29	59.76	0.785778	NA	NA	NA	NA	NA	62.47	61.115	2.00892
PRD1	NA	50.23	NA	50.17	50.2	50.25	50.23	0.044478	50.72	51.25	51.02	50.4	NA	50.54	50.54	0.459606
PRE1	57.86	NA	45.38	NA	NA	53.44	51.28	3.20242	51.28	35.06	50.96	NA	NA	NA	50.96	0.474432
PRE10	NA	54.35	58.51	55.6	NA	60.56	57.055	3.08381	NA	40.24	53.79	NA	NA	NA	53.79	4.84069
PRE2	NA	NA	NA	49.01	NA	NA	49.01	0	NA	NA	NA	NA	NA	NA	49.01	0
PRE3	NA	NA	53.35	59.34	NA	NA	56.345	4.44039	NA	46.48	51.45	NA	NA	NA	51.45	7.25733
PRE4	NA	50.66	49.03	52.86	55.4	56.22	52.86	3.7658	NA	NA	NA	NA	NA	NA	52.86	0
PRE5	52.41	52.72	NA	55.25	NA	59.6	55.25	3.75098	NA	41.53	56.37	NA	NA	NA	55.25	1.66051
PRE6	44.56	48.39	NA	46.34	NA	50.76	48.39	3.03933	NA	NA	NA	NA	NA	NA	48.39	0
PRE7	60.32	NA	NA	58.7	NA	NA	58.7	0	NA	NA	52.86	NA	NA	NA	55.78	4.32919
PRE8	NA	NA	NA	NA	NA	NA	NA	NA	NA	NA	48.4	NA	NA	NA	48.4	0
PRE9	49.5	NA	NA	54.98	NA	52.23	53.605	2.03857	NA	NA	NA	NA	NA	NA	53.605	0
PRI2	NA	NA	NA	NA	NA	NA	NA	NA	NA	55.44	NA	NA	NA	NA	55.44	0
PRK1	NA	41.2	40.11	NA	NA	40.32	40.32	0.311346	NA	NA	37.72	36.61	NA	36.53	37.165	0.882147
PRM1	NA	55.11	53.95	53.78	51.88	51.91	53.78	1.97186	NA	NA	49.93	48.54	NA	NA	49.93	2.06081
PRM15	55.57	55.44	54.69	NA	54.53	NA	55.065	0.674583	56.53	NA	56.36	NA	56.48	NA	56.36	0.177912
PRM4	42.13	39.88	NA	NA	NA	NA	39.88	0	NA	NA	NA	NA	49.81	NA	44.845	7.36111
PRM5	53.93	NA	52.33	53.56	NA	NA	52.33	1.8236	45.54	NA	48.47	NA	47.23	NA	48.47	1.83842
PRO1	44.11	44.14	43.94	44.7	44.54	NA	44.54	0.59304	45.06	NA	44.44	44.65	45.44	45.85	44.65	0.311346
PRO2	46.76	46.26	NA	46.79	46.2	46.91	46.26	0.340998	46.03	45.67	NA	45.47	46.15	46.01	46.01	0.37065
PRO3	NA	58.48	58.39	58.27	NA	58.6	58.435	0.155673	NA	NA	58.48	58.4	NA	58.41	58.4225	0.0259455
PRP21	NA	NA	NA	NA	NA	NA	NA	NA	NA	NA	NA	48.22	NA	NA	48.22	0
PRP22	44.81	41.5	NA	NA	NA	NA	41.5	0	NA	NA	55.59	NA	NA	NA	48.545	10.4449
PRP28	NA	NA	NA	NA	NA	NA	NA	NA	NA	NA	NA	39.02	NA	37.2	38.11	1.34917
PRP3	NA	NA	NA	NA	NA	NA	NA	NA	NA	42.47	NA	NA	NA	45.63	44.05	2.34251
PRP38	53.14	53.14	NA	NA	53.2	53.11	53.155	0.044478	53.17	NA	NA	53.16	NA	53.23	53.16	0.007413
PRP39	40.99	NA	NA	NA	40.15	41.5	40.825	1.00076	NA	NA	47.69	40.07	39.77	48.27	40.825	1.56414
PRP4	NA	NA	NA	NA	NA	NA	45.68	0	45.68	48.23	NA	NA	NA	NA	46.955	1.89031
PRP40	NA	NA	NA	NA	NA	NA	NA	NA	NA	51.98	NA	37.72	NA	NA	44.85	10.5709
PRP43	NA	NA	56.25	48.8	50.42	NA	50.42	2.40181	NA	51.69	53.39	54.32	NA	NA	52.54	1.94962
PRP6	NA	NA	NA	NA	NA	NA	NA	NA	NA	NA	54.43	50.82	45.29	NA	50.82	5.35219
PRP8	NA	NA	NA	49.28	49.29	NA	49.285	0.007413	NA	NA	56.28	51.67	NA	57.39	53.975	4.24024
PRR1	NA	NA	NA	NA	NA	NA	54.94	0	54.94	NA	NA	NA	NA	55.1	55.02	0.118608
PRS1	49.36	NA	NA	48.67	49.34	49.93	49.34	0.874734	NA	NA	NA	NA	NA	NA	49.34	0
PRS2	NA	NA	51.83	NA	48.31	NA	50.07	2.60938	NA	NA	51.1	NA	NA	49.79	50.07	0.415128
PRS3	NA	49.88	NA	NA	49.53	49.24	49.695	0.259455	49.86	NA	NA	50.01	NA	NA	49.8525	0.233509
PRS4	NA	NA	NA	NA	NA	NA	NA	NA	NA	NA	48.34	NA	NA	NA	48.34	0
PRS5	49.75	50.2	NA	NA	49.92	50.08	50	0.207564	48.14	NA	47.38	48.37	NA	47.75	48.06	0.733887
PRT1	46.92	47.57	46.79	NA	44.33	NA	46.26	1.36399	45.73	46.28	45.65	46.16	45.58	NA	46.16	0.177912
PRY2	NA	NA	NA	NA	NA	NA	NA	NA	NA	57.39	NA	NA	NA	NA	57.39	0
PSA1	47.9	47.92	47.62	NA	49.81	49.52	47.92	1.00817	47.24	NA	NA	47.07	47.54	48.16	47.73	0.459606
PSE1	44.06	NA	NA	49.46	49.05	NA	49.05	0.607866	41.48	NA	41.87	NA	NA	42.05	42.05	0.266868
PSF3	62.05	45.69	NA	NA	NA	NA	44.925	1.13419	44.16	NA	NA	48.37	NA	NA	46.6475	2.55378
PSK1	NA	45	46.39	49.08	NA	NA	46.39	2.06081	NA	NA	NA	38.19	NA	39.25	39.25	1.57156
PSK2	42.12	41.19	NA	NA	NA	NA	41.145	0.066717	41.1	NA	41.9	NA	NA	41.76	41.76	0.207564
PSP1	36.57	NA	NA	NA	36.11	NA	36.11	0	NA	NA	NA	NA	NA	NA	36.11	0
PSP2	41.47	40.13	41.38	39.8	40.26	41.09	40.26	0.681996	NA	37.22	38.08	37.23	37.41	37.93	37.67	0.630105
PSR1	38.44	NA	NA	NA	NA	NA	NA	NA	NA	NA	NA	44.08	43.52	NA	43.8	0.415128
PST1	NA	46.41	46.27	46.57	46.46	NA	46.435	0.118608	NA	NA	NA	NA	44.5	NA	45.4675	1.43442
PST2	NA	62.34	NA	58.57	58.36	60.25	59.41	1.40106	NA	NA	NA	NA	NA	NA	59.41	0
PSY2	45.55	44.99	NA	NA	53.31	56.42	53.31	4.61089	NA	46.97	NA	45.89	45.82	45.28	45.89	0.904386
PSY3	52.45	50.76	NA	61.26	58.14	53.08	54.23	5.14462	54.23	52.32	52.15	NA	53.37	55.44	53.37	1.55673
PSY4	52.55	NA	NA	NA	51.34	NA	50.58	1.12678	49.82	NA	49.38	NA	NA	NA	49.98	0.88956
PTA1	NA	NA	NA	58.14	NA	36.18	47.16	16.2789	NA	54.14	NA	54.21	NA	52.9	53.52	0.971103
PTC1	NA	NA	54.53	NA	NA	NA	54.53	0	NA	NA	NA	NA	NA	NA	54.53	0
PTC2	52.99	NA	52.93	52.93	NA	52.93	52.93	0	52.51	NA	52.16	52.22	52.87	52.63	52.63	0.44478
PTC4	NA	NA	NA	NA	NA	NA	NA	NA	NA	NA	NA	NA	51.84	NA	51.84	0
PTH1	NA	48.21	NA	NA	NA	NA	48.185	0.037065	48.16	NA	NA	NA	NA	NA	48.185	0
PTI1	NA	47.93	52.09	NA	46.02	47.28	47.93	2.83177	54.39	NA	NA	48.19	58.24	48.48	48.335	0.407715
PTK2	NA	43.09	NA	43.49	42.58	42.78	43.09	0.59304	43.65	43.21	NA	NA	NA	43.73	43.21	0.177912
PTM1	52.19	49.38	NA	54.12	52.9	NA	52.9	1.80877	NA	46.73	NA	46.76	46.19	47.43	46.76	0.845082
PTR2	44.43	40.94	NA	NA	40.66	NA	40.8	0.207564	NA	43.2	42.61	NA	NA	41.09	41.85	1.34175
PUB1	NA	46.28	NA	46.01	NA	46.06	46.17	0.200151	47.59	48.5	47.07	47.75	47.1	NA	47.1	0.96369
PUF2	51.87	36.41	NA	NA	51.46	NA	43.935	11.1566	NA	56.47	56.91	NA	NA	NA	56.47	0.652344
PUF3	NA	NA	37.85	36.37	36.91	36.12	36.91	1.17125	43.65	NA	40.82	NA	41.65	44.29	41.235	2.57231
PUF4	53.23	NA	NA	NA	53.79	NA	49.78	5.94523	45.77	52.01	NA	NA	50.57	49.72	50.175	0.630105
PUF6	NA	NA	NA	NA	NA	NA	44.5	0	44.5	NA	NA	44.92	43.16	NA	44.5	0.622692
PUN1	NA	37.01	NA	NA	41.47	NA	39.24	3.3062	NA	NA	NA	NA	NA	NA	39.24	0
PUP2	54.35	52.02	NA	57.39	NA	58.5	57.39	1.64569	NA	NA	61.74	NA	NA	NA	59.565	3.22465
PUP3	52.26	48.92	50.2	49.43	53.9	NA	49.815	0.948864	NA	NA	NA	62.45	NA	NA	56.1325	9.36633
PUS1	58.67	57.41	59.14	55.6	56	57.54	56.705	1.43812	50.4	51.24	50.34	51.46	NA	50.09	51.24	1.33434
PUS4	NA	NA	52.35	NA	NA	NA	52.35	0	NA	NA	NA	NA	NA	NA	52.35	0
PUS7	NA	57.36	56.75	55.71	59.17	NA	57.055	1.22314	NA	NA	52.58	52.6	52.38	52.45	52.58	0.192738
PUT4	NA	38.81	NA	37.55	37.76	NA	37.76	0.311346	NA	50.79	NA	NA	NA	NA	44.275	9.65914
PWP1	44.57	44.57	44.62	NA	NA	NA	44.595	0.037065	NA	44.79	43.75	44.61	44.02	44.73	44.6025	0.233509
PWP2	NA	NA	NA	NA	48.96	NA	48.96	0	NA	NA	NA	NA	NA	NA	48.96	0
PXL1	NA	59.52	NA	56.22	57.54	56.84	57.19	0.978516	NA	NA	NA	NA	NA	NA	57.19	0
PYC1	NA	NA	NA	NA	NA	NA	NA	NA	NA	NA	59.76	NA	NA	NA	59.76	0
PYK2	NA	52.96	51.37	NA	50.45	NA	50.91	1.40847	49.47	NA	NA	49.43	NA	NA	50.17	1.09712
PYP1	NA	50.55	50.33	50.3	NA	50.42	50.33	0.133434	49.8	49.58	50.02	49.92	49.43	NA	49.92	0.504084
PZF1	NA	58.68	NA	NA	NA	NA	58.68	0	NA	NA	49.73	49.85	49.62	NA	49.79	0.170499
PAA1	54.8	NA	54.48	54.94	54.57	NA	54.525	0.192738	54.31	NA	54.2	54.25	54.34	NA	54.295	0.103782
QRI1	NA	NA	45.03	42.96	NA	NA	45.03	1.92738	46.33	46.33	NA	46.29	NA	NA	46.29	0.059304
RAD2	NA	NA	NA	NA	NA	NA	NA	NA	NA	NA	NA	NA	NA	49.36	49.36	0
RAD23	60.36	NA	NA	56.4	59.72	58.8	58.8	1.36399	NA	NA	NA	NA	NA	NA	58.8	0
RAD27	NA	NA	NA	NA	NA	30.84	30.84	0	NA	NA	NA	NA	NA	NA	30.84	0
RAD51	NA	NA	NA	53.8	53.81	52.44	53.805	0.363237	54.29	NA	NA	55.95	58.86	55.33	55.64	1.59009
RAD52	54.27	54.64	NA	NA	NA	53.46	54.05	0.874734	NA	NA	39.88	NA	NA	NA	46.965	10.5042
RAD7	NA	NA	NA	NA	NA	50.56	50.56	0	NA	NA	NA	NA	NA	NA	50.56	0
RAD9	56.94	NA	50.02	NA	NA	NA	50.02	0	NA	NA	NA	52.31	45.93	NA	50.02	3.39515
RAF1	NA	NA	NA	NA	NA	NA	53.41	0	53.41	51.82	50.6	NA	NA	NA	51.82	1.80877
RAM1	NA	NA	NA	NA	NA	NA	56.97	0	56.97	NA	59.29	NA	NA	NA	58.13	1.71982
RAM2	NA	NA	NA	NA	NA	NA	NA	NA	NA	NA	NA	58.99	NA	NA	58.99	0
RAP1	43.53	44.25	44.3	NA	44.02	43.77	44.02	0.37065	43.18	43.4	43.24	NA	NA	NA	43.4	0.237216
RAS1	NA	62.76	62.13	NA	NA	NA	62.13	0.934038	59.06	58.31	56.69	56.67	NA	NA	57.5	1.21573
RAS2	56.26	53.78	54.85	NA	57.26	53.66	54.33	0.81543	54.33	NA	NA	54.31	54.35	NA	54.33	0.029652
RAV1	51.3	NA	NA	49.56	46.42	NA	47.99	2.32768	NA	NA	NA	46.86	50.28	46.05	47.425	1.43812
RAV2	NA	NA	NA	NA	NA	NA	NA	NA	NA	NA	38.85	NA	NA	NA	38.85	0
RAX2	NA	54.22	NA	52.82	52.74	NA	52.82	0.118608	NA	NA	NA	NA	NA	NA	52.82	0
RBA50	NA	NA	NA	NA	NA	NA	NA	NA	NA	NA	NA	NA	NA	44.08	44.08	0
RBD2	NA	NA	57.09	NA	56.19	58.08	56.64	1.40106	47.47	48.63	47.32	55.07	NA	56.86	55.07	2.65385
RBG1	43.89	45.18	NA	46.29	NA	NA	45.18	1.64569	40.88	42.93	NA	41.2	39.44	39.26	41.2	2.60938
RBG2	45.52	NA	43.43	NA	NA	NA	43.43	0	NA	NA	NA	NA	NA	NA	43.43	0
RBK1	NA	NA	NA	61.46	59.17	61.7	61.46	0.355824	NA	NA	NA	NA	NA	62.82	62.14	1.00817
RBL2	NA	52.09	NA	NA	NA	NA	52.09	0	NA	NA	NA	NA	NA	NA	52.09	0
RCK2	47.01	NA	46.93	46.62	46.69	46.73	46.73	0.163086	47.33	NA	46.71	47.52	46.61	47.32	46.73	0.177912
RCN1	NA	NA	NA	NA	NA	NA	NA	NA	NA	54.37	54.42	54.18	NA	NA	54.37	0.07413
RCN2	NA	54.91	NA	54.95	54.65	56.6	54.95	0.44478	59.41	NA	NA	56.98	NA	53.98	54.95	1.43812
RCO1	NA	38.16	41.48	36.05	NA	36.84	38.16	3.12829	46.05	NA	46.13	NA	NA	44.96	44.96	1.73464
RCR1	NA	NA	NA	NA	NA	NA	NA	NA	NA	NA	NA	49.77	NA	NA	49.77	0
RCY1	NA	49.47	49.43	NA	49.58	49.54	49.505	0.081543	NA	48.15	NA	47.46	49.07	48.12	48.15	1.02299
RDH54	47.43	47.37	NA	NA	NA	47.44	47.44	0.103782	47.72	NA	47.64	47.8	NA	47.76	47.7	0.118608
RDI1	NA	52.74	51.61	NA	52.91	52.07	52.17	0.830256	52.17	52.07	52.19	NA	NA	NA	52.17	0.029652
RDL1	NA	58.18	NA	54.07	54.27	53.06	54.17	0.896973	NA	NA	NA	NA	NA	52.13	53.15	1.51225
REB1	52.29	50.92	NA	52.68	51.96	NA	51.44	1.30469	48.87	47.66	NA	48.54	NA	48.54	48.54	0.652344
REE1	NA	59.99	60.18	60.76	60.94	NA	60.18	0.859908	59.47	58.84	58.83	59.15	NA	59.66	59.15	0.474432
REF2	NA	54.49	57.64	NA	46.58	45.37	50.535	6.76066	NA	49.92	NA	48.78	NA	49.47	49.695	0.789484
REG1	NA	51.65	NA	53.44	NA	51.96	51.96	0.459606	NA	NA	NA	48.23	NA	47.7	48.23	0.785778
REH1	45.77	42.59	44.15	41.16	NA	NA	42.59	2.12012	NA	42.13	NA	40.43	40.18	40.95	40.95	1.1416
REI1	NA	NA	NA	NA	NA	NA	46.39	0	46.39	NA	47.76	NA	48.46	NA	47.76	1.03782
REP1	NA	NA	NA	45.4	44.44	NA	44.92	0.711648	NA	39.03	40.3	40.3	NA	41.14	40.3	1.24538
REP2	42.95	43.6	NA	43.57	NA	43.25	43.41	0.259455	39.37	NA	NA	38.67	38.56	37.96	38.615	0.526323
RER1	NA	NA	59.05	NA	NA	NA	51.66	10.9564	44.27	41.25	45.22	NA	42.82	NA	44.02	2.94296
RET1	NA	NA	NA	50.24	47.03	NA	48.635	2.37957	NA	NA	46.05	NA	NA	NA	47.3425	1.91626
RET3	NA	NA	NA	NA	NA	60.52	60.52	0	NA	NA	NA	50.88	52.59	60.29	56.44	5.87851
REX3	NA	NA	NA	NA	NA	NA	NA	NA	NA	37.6	37.85	NA	NA	NA	37.725	0.185325
RFA1	51.97	51.98	51.69	51.82	NA	NA	51.82	0.192738	NA	51.08	51.27	NA	51.15	51.22	51.22	0.103782
RFA2	57	53.38	NA	51.36	NA	58.86	53.38	2.99485	NA	52.2	NA	52.03	NA	52.3	52.25	0.200151
RFA3	60.99	58.6	NA	NA	62.35	60.25	59.425	2.19425	57.29	60.06	59.43	57.09	NA	58.13	59.425	0.941451
RFC1	NA	40.99	NA	NA	40.9	41.16	41.075	0.192738	43.37	39.5	40.45	42.89	NA	NA	40.7625	1.16755
RFC2	59.41	NA	NA	NA	NA	NA	NA	NA	NA	NA	NA	NA	NA	NA	NA	NA
RFC3	NA	NA	NA	NA	NA	NA	44.87	0	44.87	NA	45.05	44.37	NA	NA	44.87	0.266868
RFC4	NA	NA	NA	NA	NA	NA	46.7	0	46.7	NA	45.75	NA	NA	54.84	46.7	1.40847
RFC5	NA	NA	NA	NA	NA	NA	31.01	0	31.01	NA	NA	37.67	36.9	34.66	35.78	2.23131
RFS1	NA	57.56	56.51	NA	57.77	55.93	57.56	1.55673	62.53	NA	NA	NA	NA	NA	57.56	0
RFT1	NA	NA	NA	NA	NA	NA	NA	NA	NA	NA	NA	NA	NA	51.11	51.11	0
RGA1	NA	51.64	48.02	53.6	48.24	NA	51.64	5.04084	56.58	NA	51.12	NA	NA	NA	51.38	0.385476
RGA2	NA	NA	NA	NA	NA	NA	NA	NA	NA	NA	NA	48.75	42.96	41.35	42.96	2.38699
RGC1	54.3	54.17	53.76	NA	54.61	NA	54.39	0.630105	56.3	NA	55.37	54.92	NA	55.74	55.145	0.607866
RGD1	NA	NA	NA	NA	NA	NA	NA	NA	NA	46.37	43.86	NA	NA	50.58	46.37	3.72133
RGD2	NA	NA	NA	NA	NA	NA	40.34	0	40.34	NA	NA	NA	NA	51.02	45.68	7.91708
RGI1	NA	NA	NA	NA	NA	NA	NA	NA	NA	NA	56.84	NA	NA	56.67	56.755	0.126021
RGR1	NA	NA	NA	NA	NA	NA	NA	NA	NA	NA	49.05	62.42	47.7	62.48	55.735	9.95566
RGT1	NA	NA	NA	NA	NA	NA	NA	NA	NA	NA	NA	NA	53.55	57.05	55.3	2.59455
RHO1	51.58	51.26	51.89	54.62	NA	54.71	52.62	2.01634	52.62	53.13	52.45	NA	NA	52.18	52.535	0.326172
RHO2	NA	44.31	43.59	NA	NA	NA	43.95	0.533736	NA	NA	NA	NA	NA	NA	43.95	0
RHO3	49.25	NA	48.8	48.52	48.12	48.35	48.435	0.29652	NA	48.05	47.79	NA	47.15	47.64	47.79	0.385476
RHO5	49.58	49.77	49.63	NA	49.58	NA	49.7	0.140847	49.91	50.48	49.93	47.72	47.79	48.26	48.98	1.58638
RIA1	46.33	47.24	NA	46.79	46.42	NA	47.015	0.607866	48.91	50.49	NA	49.78	48.52	NA	49.15	1.46036
RIB1	49.4	NA	49.22	49.78	49.66	48.71	49.22	0.756126	48.59	48.22	47.9	47.04	46.29	46.47	47.47	1.29727
RIB5	51.99	52.55	51.89	NA	52.55	NA	52.55	0.229803	52.86	52.32	51.98	52.41	NA	52.97	52.41	0.207564
RIC1	41.73	NA	NA	NA	NA	NA	56.35	0	56.35	NA	50.54	42.41	50.13	NA	50.335	4.61089
RIF1	NA	NA	55.29	58.83	59.6	61.73	59.215	2.14977	NA	57.52	56.98	NA	NA	NA	57.52	0.800604
RIM101	NA	NA	NA	NA	NA	NA	53.5	0	53.5	NA	NA	NA	53.1	54.16	53.5	0.59304
RIM11	NA	NA	NA	NA	NA	NA	NA	NA	NA	NA	56.58	54.45	NA	NA	55.515	1.57897
RIM15	53.46	56.62	NA	NA	56.75	NA	56.62	0.192738	52.42	NA	53.55	49.99	NA	50.24	51.895	2.63903
RIM2	37.7	NA	NA	NA	37.24	36.31	36.775	0.689409	NA	NA	NA	NA	NA	NA	36.775	0
RIM20	52.41	52.01	46.88	NA	NA	45.85	49.105	3.80287	51.33	50.1	50.84	NA	NA	NA	50.1	1.09712
RIX1	NA	NA	NA	NA	NA	NA	48.33	0	48.33	42.29	44.4	NA	NA	NA	44.4	3.12829
RIX7	NA	NA	NA	NA	NA	NA	44.85	0	44.85	NA	NA	NA	46.53	46.81	46.53	0.415128
RKI1	NA	NA	54.02	53.85	53.77	NA	53.85	0.118608	NA	NA	NA	NA	NA	NA	53.85	0
RKM1	NA	49.57	NA	NA	49.62	NA	49.595	0.037065	NA	50.22	50.71	50.16	50	NA	50.16	0.237216
RKM4	NA	50.48	NA	NA	NA	NA	50.48	0	NA	NA	NA	44.67	NA	44.38	44.67	0.429954
RLF2	43.92	NA	NA	43.97	48.05	NA	46.01	3.0245	NA	49.78	NA	48.85	47.57	47.95	47.95	1.33434
RLI1	55.95	55.63	NA	NA	56.79	55.2	55.63	0.637518	NA	56.49	NA	56.4	NA	56.32	56.36	0.126021
RLM1	NA	NA	NA	NA	NA	NA	NA	NA	NA	48.5	43.96	38.97	NA	NA	43.96	6.731
RLP24	46.97	47.71	NA	NA	47.89	48.3	47.89	0.266868	NA	NA	42.29	43.14	42.3	41.69	42.3	0.904386
RLP7	NA	49.79	50.4	50.44	49.64	49.81	50.105	0.481845	51.67	51.31	51.29	51.35	51.56	NA	51.31	0.059304
RMD8	NA	41.44	NA	NA	NA	NA	41.44	0	NA	NA	NA	NA	NA	NA	41.44	0
RMR1	38.85	NA	NA	36.56	NA	NA	39.93	4.99636	43.3	43.34	NA	NA	NA	NA	41.635	2.52783
RMT2	NA	NA	NA	NA	NA	NA	NA	NA	NA	44.84	NA	NA	NA	NA	44.84	0
RNA1	44.71	45.57	45.77	43.64	43.91	44.54	44.225	1.43071	40.22	39.77	39.69	40.2	NA	NA	39.985	0.378063
RNA14	NA	NA	NA	NA	NA	NA	49.16	0	49.16	NA	52.55	NA	49.66	50.95	50.305	1.32693
RNA15	NA	55.6	58.62	61.82	58.08	54.89	58.08	3.67685	NA	NA	NA	54.99	52.59	NA	54.99	3.55824
RNH202	NA	NA	NA	NA	NA	42.82	42.82	0	NA	NA	NA	53.3	46.78	42.93	44.855	2.93555
RNH203	42.66	NA	NA	46.42	NA	NA	46.42	0	NA	NA	NA	NA	NA	NA	46.42	0
RNQ1	NA	NA	NA	NA	NA	NA	40.82	0	40.82	NA	NA	NA	47.03	NA	43.925	4.60347
RNR1	52.64	NA	52.21	NA	51.91	52.57	52.06	0.489258	48.77	49.44	NA	48.33	48.15	NA	48.885	0.956277
RNR2	46.81	47.59	NA	47.39	NA	48.76	47.59	0.29652	NA	NA	NA	NA	NA	NA	47.59	0
RNY1	NA	NA	NA	NA	NA	NA	57.64	0	57.64	NA	57.23	57.15	NA	57.69	57.435	0.340998
ROK1	NA	NA	NA	NA	37.19	NA	37.19	0	NA	NA	NA	NA	NA	NA	37.19	0
ROM2	NA	NA	NA	NA	NA	NA	NA	NA	NA	58.15	NA	NA	NA	56.7	57.425	1.07489
ROT1	54.04	46.55	NA	46.67	50.82	43.6	46.67	0.177912	46.73	NA	NA	47.49	NA	48.2	47.49	1.05265
ROT2	53.15	NA	NA	53.47	53.15	53.44	53.295	0.237216	53.07	NA	52.6	52.72	52.83	NA	52.775	0.170499
ROX1	NA	NA	NA	NA	NA	NA	42.81	0	42.81	NA	NA	NA	NA	NA	42.81	0
ROY1	NA	52.74	NA	NA	52.38	NA	52.56	0.266868	NA	NA	NA	NA	NA	NA	52.56	0
RPA12	NA	NA	NA	NA	NA	NA	NA	NA	NA	39.99	NA	39.82	NA	NA	39.905	0.126021
RPA135	NA	58.66	58.26	58.89	NA	NA	58.775	0.467019	60.5	56.37	NA	56.63	54.3	62.13	56.63	3.18018
RPA190	56.5	NA	56.55	NA	57.14	NA	57.14	0.874734	57.73	NA	57.51	58.89	NA	56.64	57.325	0.644931
RPA34	NA	34.04	NA	30.44	NA	34.01	34.01	0.044478	NA	NA	NA	NA	NA	NA	34.01	0
RPA43	57.28	NA	NA	NA	57.41	57.24	57.325	0.126021	NA	NA	54.91	55.76	57.14	56.95	56.95	0.555975
RPA49	NA	NA	30.58	NA	34.73	35.6	34.73	1.28986	NA	NA	NA	NA	NA	60.7	47.715	19.2516
RPB11	NA	NA	53.54	NA	53.63	53.52	53.54	0.029652	NA	NA	52.53	52.59	52.61	52.52	52.59	0.088956
RPB2	54.19	NA	54.04	NA	55.93	NA	54.04	1.70499	52.89	52.73	52.73	52.88	NA	NA	52.805	0.111195
RPB3	NA	NA	NA	NA	NA	NA	47.47	0	47.47	40.78	40.45	41.36	46.96	48.95	44.16	4.9593
RPB4	53.07	53.06	52.88	NA	52.95	53	52.975	0.081543	NA	51.63	51.27	NA	51.78	51.5	51.63	0.22239
RPB7	NA	NA	NA	60.23	62.34	61.53	60.88	1.56414	58.23	58.82	NA	58.21	NA	58.94	58.88	0.541149
RPB9	NA	NA	NA	53.31	NA	53.58	53.445	0.200151	NA	NA	NA	NA	NA	NA	53.445	0
RPC17	52.2	NA	NA	51.23	53.12	56.77	52.175	4.1068	45.44	NA	48.18	47.68	46.16	48.29	48.18	0.7413
RPC19	37.17	40.51	40.27	NA	NA	35.71	40.27	0.355824	NA	NA	NA	40.66	NA	NA	40.465	0.289107
RPC31	50.69	NA	50.97	50.33	49.58	NA	49.955	1.03041	48.65	48.61	48.33	49.8	49.85	49.44	49.62	0.418835
RPC34	60.82	NA	NA	NA	55.96	56.22	55.96	0.385476	51.79	NA	NA	51.93	53.26	52.46	52.86	0.985929
RPC37	NA	NA	34.67	48.4	NA	NA	41.535	10.178	NA	NA	NA	NA	NA	NA	41.535	0
RPC40	NA	NA	NA	NA	NA	NA	58.44	0	58.44	NA	58.26	58.94	59.13	58.48	58.48	0.326172
RPC53	53.4	NA	NA	51.8	50.47	NA	51.8	1.23056	52.63	57.5	NA	56.94	NA	49.88	54.37	4.22541
RPC82	52.66	NA	NA	NA	NA	NA	NA	NA	NA	NA	NA	NA	NA	NA	NA	NA
RPD3	44.23	NA	44.19	NA	45	43.39	44.595	1.19349	46.1	45.37	46.66	43.47	NA	NA	44.9825	1.40847
RPE1	NA	62.9	NA	NA	NA	NA	62.9	0	NA	NA	NA	NA	NA	58.99	60.945	2.89848
RPG1	NA	41.9	41.39	40.74	NA	41.28	41.335	0.459606	NA	37.61	38.68	38.32	37.22	39.37	38.5	1.30469
RPH1	NA	NA	35.97	34.06	NA	NA	35.015	1.41588	NA	NA	NA	NA	NA	NA	35.015	0
RPI1	37.55	NA	NA	NA	37.18	NA	46.8	14.2626	56.42	NA	NA	NA	NA	NA	46.8	0
RPL10	47.49	NA	47.55	47.83	47.54	47.88	47.55	0.415128	44.16	43.55	43.25	44.38	NA	43.52	43.55	0.44478
RPL15A	47.73	NA	47.63	NA	NA	47.86	47.745	0.170499	NA	NA	NA	46.24	NA	NA	46.9925	1.11566
RPL16A	47.15	47.79	NA	NA	NA	47.42	47.605	0.274281	NA	NA	44.4	NA	NA	44.83	44.83	0.637518
RPL16B	47.61	NA	NA	47.49	NA	47.52	47.505	0.022239	NA	42.64	43.12	43.66	42.99	NA	43.12	0.711648
RPL17A	47.09	NA	46.83	NA	47.04	47.18	46.935	0.259455	43.86	43.18	43.71	NA	43.14	NA	43.445	0.422541
RPL17B	NA	NA	46.2	NA	NA	46.38	46.29	0.133434	NA	NA	NA	NA	NA	NA	46.29	0
RPL21B	NA	47.53	NA	NA	NA	NA	47.53	0	NA	NA	NA	NA	NA	NA	47.53	0
RPL22A	NA	54.02	NA	52.66	52.73	52.45	52.695	0.207564	NA	NA	49.37	49.15	48.97	NA	49.26	0.29652
RPL22B	44.26	NA	NA	NA	51.6	NA	51.6	0	NA	NA	NA	NA	NA	NA	51.6	0
RPL24A	46.42	NA	46.5	NA	46.34	46.57	46.42	0.170499	43.4	43.29	43.69	NA	NA	NA	43.69	0.59304
RPL24B	46.29	NA	46.27	46.36	NA	46.26	46.265	0.07413	42.88	42.52	NA	42.89	NA	NA	42.89	0.548562
RPL25	NA	52	NA	52.33	52.4	52.48	52.33	0.22239	47.94	47.83	NA	48.41	48.34	48.43	48.41	0.103782
RPL26A	47	NA	46.79	NA	46.92	47.16	46.92	0.192738	NA	41.41	NA	42.52	41.81	41.9	41.9	0.726474
RPL26B	NA	NA	45.85	48.96	NA	48.56	48.56	0.59304	NA	42.05	42.13	42.11	NA	41.96	42.11	0.088956
RPL28	47.62	NA	NA	47.63	NA	47.56	47.56	0.103782	44.39	42.83	43.54	44.13	43.53	42.77	43.535	0.96369
RPL3	47.33	47.78	47.39	NA	NA	47.75	47.57	0.289107	43.93	NA	NA	NA	44	43.92	44	0.118608
RPL30	NA	50.16	49.48	49.37	49.92	50.13	49.92	0.355824	NA	NA	NA	NA	NA	NA	49.92	0
RPL31A	48.56	48.64	48.41	48.65	NA	48.32	48.525	0.177912	NA	NA	46.95	46.99	NA	46.96	46.975	0.029652
RPL32	47.8	NA	47.54	47.31	NA	48.04	47.425	0.541149	44.67	43.51	44.15	NA	43.77	43.23	43.77	0.563388
RPL33B	47.64	48.22	NA	NA	NA	47.9	48.06	0.237216	NA	NA	47.14	48.28	NA	NA	48.06	0.326172
RPL36B	46.09	NA	45.99	44.35	NA	46.18	45.99	0.281694	NA	40.82	41.36	NA	37.61	38.1	40.82	4.03267
RPL37A	NA	NA	NA	46.96	46.75	NA	46.855	0.155673	NA	40.96	41.54	41.58	NA	NA	41.56	0.459606
RPL37B	NA	NA	46.39	NA	NA	NA	46.39	0	NA	NA	NA	NA	NA	NA	46.39	0
RPL38	46.48	47.17	46.36	NA	NA	46.78	46.78	0.578214	NA	40.85	NA	41.09	NA	40.91	41	0.177912
RPL39	46.43	NA	46.55	47.04	46.27	46.76	46.55	0.415128	42.57	41.9	41.53	40.84	NA	NA	41.715	0.785778
RPL4A	47.48	NA	47.33	47.2	47.09	47.72	47.265	0.177912	NA	42.35	42.56	NA	42.44	42.26	42.44	0.177912
RPL4B	47.41	47.84	47	NA	47	47.4	47	0.59304	43.63	41.94	41.98	43.26	NA	42.72	42.72	1.09712
RPL5	47.2	47.55	NA	47.02	47.64	47.3	47.3	0.415128	43.73	NA	43.13	44.25	44.08	NA	44.165	0.830256
RPL6A	48.36	NA	47.99	48.06	48.1	NA	48.025	0.081543	45.05	NA	44.94	45.04	NA	44.76	44.99	0.207564
RPL6B	48.56	48.97	NA	NA	48.64	48.8	48.72	0.244629	46.7	NA	45.95	46.51	NA	46.39	46.45	0.415128
RPL8A	48.07	NA	47.81	47.43	47.54	48.25	47.81	0.563388	48.73	NA	53.93	NA	NA	NA	50.87	4.53676
RPL8B	47.64	NA	47.59	NA	NA	47.84	47.84	0.37065	49.72	NA	48.09	NA	NA	NA	47.965	0.185325
RPN1	NA	NA	NA	NA	NA	NA	NA	NA	NA	49.26	49.59	NA	49.28	49.48	49.38	0.163086
RPN10	NA	55.41	NA	55.61	NA	55.71	55.51	0.22239	54.48	NA	54	NA	NA	54.38	54.38	0.563388
RPN11	53.27	53.21	NA	NA	53	NA	53.21	0.059304	53.25	53.4	NA	NA	53.55	NA	53.4	0.22239
RPN12	NA	48.84	49.65	48.71	47.62	48.05	48.38	0.904386	46.01	46.18	45.89	NA	45.71	46.24	46.18	0.429954
RPN13	NA	56.21	NA	58.51	61.19	NA	58.51	3.40998	NA	58.78	NA	61.87	58.87	61.22	58.87	0.533736
RPN2	46.76	47.37	46.49	NA	NA	47.07	47.07	0.44478	NA	46.08	45.97	45.69	45.66	46.4	46.025	0.51891
RPN3	50.74	50.74	50.94	NA	NA	NA	50.74	0.29652	47.86	NA	49.12	47.12	NA	48.19	48.655	1.4826
RPN5	47.54	47.14	48.11	47.58	NA	NA	47.36	0.719061	45.8	NA	NA	45.62	45.38	45.69	45.655	0.229803
RPN6	51.13	NA	NA	NA	NA	50.82	50.345	0.704235	49.87	49.41	48.92	49.7	NA	49.4	49.41	0.429954
RPN7	NA	46.75	46.83	NA	46.66	NA	46.75	0.118608	NA	NA	45.82	45.91	45.37	46.84	45.91	0.800604
RPN8	50.16	50.22	NA	NA	49.33	49.4	49.365	0.659757	45.96	NA	NA	46.08	46.33	46.19	46.26	0.185325
RPN9	51.33	51.47	NA	51.68	50.64	51.03	51.03	0.652344	48.11	48.35	48.09	NA	NA	47.64	48.22	0.526323
RPO21	NA	53.31	53.06	52.79	NA	53.92	53.31	0.37065	53.44	53.04	53.18	NA	NA	52.85	53.11	0.200151
RPO31	NA	NA	NA	NA	NA	NA	NA	NA	NA	NA	NA	51.83	NA	NA	51.83	0
RPP0	NA	57.83	NA	57.38	57.61	58.19	57.61	0.340998	50.59	NA	50.53	50.79	50.74	NA	50.765	0.192738
RPP1B	40.59	NA	NA	36.32	45.77	59.21	44.365	7.00528	42.96	38.65	40.54	40.63	NA	NA	40.585	1.46777
RPP2A	39.28	NA	NA	37.2	NA	NA	37.455	0.378063	37.71	31.25	34.62	NA	NA	NA	34.62	4.20317
RPP2B	39.64	NA	NA	36.15	NA	NA	36.15	0	NA	NA	NA	NA	NA	NA	36.15	0
RPS0B	46.99	46.99	46.73	46.55	NA	46.71	46.71	0.237216	45.31	NA	NA	45.34	45.17	45.48	45.41	0.229803
RPS12	NA	NA	NA	NA	NA	NA	55.87	0	55.87	NA	55.33	55.58	55.83	NA	55.705	0.214977
RPS13	47.22	NA	47.08	NA	NA	47.26	47.17	0.133434	NA	41.51	42.05	41.83	40.89	40.92	41.67	0.837669
RPS14A	46.24	NA	NA	NA	NA	NA	NA	NA	NA	NA	NA	NA	NA	NA	NA	NA
RPS14B	NA	NA	NA	NA	NA	43.17	43.17	0	NA	NA	NA	NA	NA	NA	43.17	0
RPS15	NA	44.1	44.95	44.69	44.38	44.3	44.34	0.437367	42.27	42.57	42.36	NA	42.57	NA	42.57	0.155673
RPS1A	47.51	47.66	47	NA	NA	47.39	47.195	0.489258	43.02	41.93	43.3	42.07	40.96	40.54	42	1.73464
RPS1B	47.47	47.48	46.92	NA	NA	46.99	46.955	0.415128	43.59	NA	NA	43.97	40.34	39.71	42.155	3.15794
RPS2	46.68	NA	46.41	45.87	46.06	46.24	46.15	0.259455	NA	41.19	41.71	41.35	40.88	NA	41.35	0.533736
RPS20	48.35	49.68	49.54	47.3	47.7	48.64	49.04	0.845082	49.44	49.52	49.66	49.96	NA	NA	49.59	0.326172
RPS21A	39.04	42.36	40.3	46.8	46.85	NA	42.55	3.33585	42.55	NA	NA	35.43	NA	38.91	38.91	5.15945
RPS21B	46.09	47.65	NA	NA	NA	54.07	47.65	9.51829	39.56	NA	NA	45.3	44.7	42.46	45	2.10529
RPS29A	42.79	NA	41.84	NA	42.07	42.37	42.07	0.340998	NA	39.05	39.88	40.22	40.45	NA	40.22	0.504084
RPS29B	42.73	43.21	NA	NA	NA	NA	43.21	0	NA	39.36	39.25	NA	NA	NA	39.36	0.163086
RPS3	47.63	48.13	47.57	47.06	47.07	47.85	47.32	0.585627	45.36	44.72	45.29	44.56	NA	45.16	45.16	0.652344
RPS31	NA	60.47	NA	NA	NA	NA	57.885	3.83252	55.3	NA	55.45	55.14	54.96	55.08	55.14	0.266868
RPS5	47.3	NA	46.69	46.48	46.17	46.83	46.585	0.259455	NA	NA	44.62	44.35	44.86	44.59	44.62	0.355824
RPS7A	46.32	46.28	46.23	NA	NA	45.86	46.23	0.07413	NA	NA	42.4	42.35	NA	42.36	42.38	0.037065
RPS7B	46.28	46.07	45.62	44.7	44.72	45.39	45.39	0.993342	NA	41.66	41.67	41.56	41.72	NA	41.67	0.07413
RPT1	NA	46.01	45.38	45.41	NA	45.77	45.41	0.533736	44.91	43.75	43.68	44.03	44.52	NA	44.03	0.51891
RPT2	46.78	NA	46.44	46.23	NA	46.33	46.28	0.155673	45.4	NA	44.07	44.63	45.86	45.36	45.36	1.0823
RPT3	47.3	47.55	47.36	48.52	NA	NA	47.55	0.281694	NA	47.48	NA	NA	47.03	47.53	47.505	0.051891
RPT4	47.15	NA	46.76	NA	46.6	47.25	46.68	0.481845	45.79	46.24	NA	46.14	45.71	NA	46.19	0.392889
RPT5	NA	NA	45.38	44.98	44.81	45.39	44.98	0.252042	44.81	44.26	43.85	43.97	44.44	NA	44.26	0.429954
RPT6	48.2	48.36	NA	48.46	NA	48.47	48.41	0.081543	47.03	NA	46.91	46.89	NA	NA	46.91	0.029652
RQC1	NA	NA	NA	NA	NA	NA	NA	NA	NA	NA	NA	38.89	NA	NA	38.89	0
RQC2	46.17	NA	NA	NA	NA	NA	40.51	0	40.51	38.56	NA	NA	NA	NA	39.535	1.44554
RRB1	NA	NA	42.65	NA	51.43	NA	42.65	5.29288	39.08	NA	NA	NA	NA	39.8	41.225	2.11271
RRD1	NA	NA	NA	NA	NA	NA	59.51	0	59.51	NA	55.97	NA	NA	NA	57.74	2.6242
RRD2	57.22	NA	NA	NA	60.02	57.03	58.525	2.21649	NA	NA	NA	NA	NA	NA	58.525	0
RRN11	58.96	59.17	NA	NA	59.29	59.03	59.1	0.192738	58.6	NA	NA	58.45	58.18	58.15	58.315	0.22239
RRP1	NA	NA	NA	NA	NA	NA	NA	NA	NA	50.48	NA	50.35	NA	50.41	50.41	0.088956
RRP12	NA	NA	NA	NA	NA	NA	NA	NA	NA	NA	NA	34.92	NA	39.9	37.41	3.69167
RRP14	44.99	44.61	NA	44.96	44.48	NA	44.545	0.355824	40.31	NA	42.53	NA	NA	NA	43.5375	1.49372
RRP15	NA	44.87	43.24	NA	NA	54	44.87	2.41664	NA	32.55	NA	NA	NA	NA	38.71	9.13282
RRP17	40.64	38.01	NA	36.08	36.17	38.34	38.01	2.72798	40.27	38.86	39.16	36.88	NA	NA	38.435	0.852495
RRP3	NA	NA	35.46	36.38	NA	NA	35.92	0.681996	NA	NA	47.12	52.61	51.14	58.99	51.14	5.96005
RRP36	NA	40.27	39.22	NA	NA	42.56	40.27	1.55673	NA	NA	NA	NA	NA	NA	40.27	0
RRP4	NA	NA	NA	NA	NA	52.01	52.885	1.29727	53.76	NA	52.86	52.66	NA	NA	52.86	0.037065
RRP43	NA	50.61	51.58	51.31	50.94	50.57	50.8	0.311346	50.66	51.16	51.54	NA	NA	51.53	51.345	0.281694
RRP45	57.41	57.49	NA	58.01	58.6	NA	58.01	0.770952	NA	55.49	NA	55.49	NA	55.39	55.49	0.07413
RRP46	52.89	53.01	53.31	NA	NA	53.41	53.16	0.29652	51.42	NA	NA	NA	51.04	51.25	51.25	0.311346
RRP5	46.13	51.13	44.63	NA	NA	45.69	45.16	2.1646	42.77	NA	41.78	NA	43.72	44.85	44.285	1.06747
RRP6	NA	38.27	NA	38.32	NA	38.48	38.4	0.155673	40.96	NA	39.23	NA	41.55	40.54	39.885	1.58638
RRP7	NA	NA	NA	NA	NA	NA	NA	NA	NA	NA	NA	49.19	NA	NA	49.19	0
RRP9	NA	NA	NA	NA	NA	NA	NA	NA	NA	NA	NA	NA	NA	47.1	47.1	0
RRS1	35.48	NA	31.39	NA	NA	NA	31.39	0	NA	NA	NA	NA	NA	NA	31.39	0
RRT14	37.87	NA	NA	NA	NA	NA	NA	NA	NA	NA	NA	NA	NA	NA	NA	NA
RSA3	NA	NA	39.3	NA	NA	NA	39.3	0	NA	NA	38.96	NA	NA	NA	39.13	0.252042
RSC1	NA	NA	NA	NA	NA	NA	NA	NA	NA	56.04	NA	59.46	NA	NA	57.75	2.53525
RSC2	38.55	NA	36.54	NA	33.63	34.35	34.35	1.06747	NA	NA	NA	NA	NA	NA	34.35	0
RSC3	42.1	39.59	NA	41.68	NA	40.11	40.895	1.54932	46.04	49.61	45.86	NA	46.6	50.43	46.6	4.46263
RSC30	57.53	36.63	NA	NA	NA	NA	40.855	6.26398	45.08	NA	NA	46.3	NA	46.51	46.3	0.311346
RSC4	39.92	37.31	NA	41.35	NA	NA	39.33	2.99485	NA	NA	45.9	47.66	47.6	49.12	47.6	2.25355
RSC6	NA	NA	NA	NA	NA	NA	NA	NA	NA	NA	41.08	39.67	40.43	41.65	40.755	0.904386
RSC8	NA	40.38	41.48	40.2	40.43	NA	40.405	0.170499	NA	41.79	41.9	42.44	41.91	42.54	41.905	0.481845
RSC9	NA	NA	NA	NA	NA	NA	50.07	0	50.07	NA	47.66	48.21	47.84	NA	48.025	0.407715
RSF2	51.45	51.46	51.13	51.21	51.76	51.74	51.335	0.452193	50.01	NA	49.54	49.84	NA	50.21	50.025	0.496671
RSN1	NA	NA	NA	NA	NA	NA	NA	NA	NA	NA	NA	NA	NA	42.61	42.61	0
RSP5	NA	NA	48.81	48.65	47.52	49.33	48.81	0.770952	53.64	NA	NA	57.23	52.92	NA	52.92	6.09349
RTC3	NA	NA	NA	NA	NA	NA	NA	NA	NA	NA	50.1	NA	NA	NA	50.1	0
RTC5	51.04	51.27	51.53	NA	NA	51.49	51.38	0.192738	50.32	50.41	50.19	50.6	NA	NA	50.505	0.303933
RTF1	46.29	47.19	43.44	40.96	43.7	40.94	43.44	3.67685	NA	41.92	39.66	40.3	NA	41.19	41.19	1.31951
RTG1	NA	50.08	41.69	47.54	47.81	NA	47.675	1.8829	NA	NA	NA	NA	NA	NA	47.675	0
RTG3	NA	47.53	56.56	NA	NA	52.8	52.8	5.57458	NA	NA	NA	NA	NA	NA	52.8	0
RTK1	NA	NA	NA	NA	NA	NA	NA	NA	NA	NA	NA	31.3	33.52	NA	32.41	1.64569
RTN1	NA	53.78	NA	53.81	NA	NA	53.81	0.044478	60.8	NA	57.95	NA	NA	52.79	53.81	1.51225
RTN2	55.32	59.4	NA	NA	43.64	NA	51.52	11.6829	NA	NA	46.03	48.98	NA	NA	48.98	3.7658
RTR1	54.78	NA	NA	52.54	52.55	NA	52.545	0.007413	NA	50.49	NA	NA	48.67	NA	50.49	2.69833
RTS1	NA	NA	38.19	37.76	38.6	38.74	38.395	0.407715	NA	NA	NA	NA	NA	NA	38.395	0
RTS2	NA	48.13	NA	NA	47.42	NA	47.775	0.526323	NA	NA	55.5	NA	NA	NA	51.6375	5.72654
RTS3	NA	NA	NA	NA	NA	NA	57.47	0	57.47	NA	NA	NA	NA	NA	57.47	0
RTT10	NA	52.92	52.56	52.86	52.73	NA	52.73	0.252042	51.72	NA	51.56	50.99	51.08	NA	51.32	0.422541
RTT103	53.5	55.37	53.8	NA	NA	52.08	53.8	2.32768	NA	NA	NA	NA	NA	NA	53.8	0
RTT106	NA	NA	NA	NA	49.76	NA	49.975	0.318759	50.19	61	53.51	NA	NA	NA	53.51	5.24099
RTT107	NA	46.63	NA	NA	NA	36.4	41.515	7.5835	NA	NA	NA	NA	NA	NA	41.515	0
RUB1	NA	NA	NA	NA	47.01	48.97	48.97	2.9059	55.76	NA	53	NA	NA	62.11	53	5.97488
RUD3	NA	NA	NA	60.25	NA	NA	60.25	0	NA	NA	NA	NA	NA	NA	60.25	0
RUP1	NA	NA	46.56	46.41	NA	46.59	46.56	0.044478	NA	46.25	NA	NA	NA	46.12	46.25	0.192738
RVB1	57.86	55.15	54.39	NA	NA	NA	54.39	1.12678	49.86	NA	NA	50.08	NA	50.19	50.19	0.163086
RVB2	NA	NA	NA	NA	NA	NA	54.45	0	54.45	NA	53.36	53.89	NA	53.9	53.895	0.400302
RVS161	43.87	NA	44.33	NA	43.81	44.28	44.28	0.07413	NA	NA	36.82	36.68	NA	37.46	37.14	0.578214
RVS167	41.84	NA	NA	38.62	39.26	41.13	38.94	0.778365	38.21	NA	38.21	55.26	NA	60.52	47.1	12.6392
RXT2	46.11	45.38	45.93	44.5	NA	NA	45.465	0.407715	45.55	43.89	44.25	43.17	NA	46.48	44.25	1.60121
RXT3	NA	NA	NA	NA	NA	NA	56.28	0	56.28	NA	NA	NA	NA	NA	56.28	0
SAC1	NA	NA	50.69	50.55	52.51	52.46	52.46	2.6242	55.04	55.35	NA	NA	61.08	58.74	57.045	4.24765
SAC3	NA	NA	NA	36.17	NA	NA	36.17	0	NA	NA	NA	NA	NA	NA	36.17	0
SAC6	NA	49.01	NA	48.82	48.52	48.82	48.82	0.140847	NA	48.88	48.6	NA	48.3	48.16	48.6	0.415128
SAC7	NA	NA	NA	NA	NA	NA	61.64	0	61.64	NA	NA	NA	NA	NA	61.64	0
SAF1	NA	NA	NA	NA	NA	NA	NA	NA	NA	60.14	60.96	NA	NA	NA	60.55	0.607866
SAG1	NA	45.7	44.48	43.08	43.58	44.82	44.48	1.33434	NA	44.38	44.65	44.33	NA	44.52	44.48	0.14826
SAH1	NA	NA	52.87	52.54	53.17	53.04	52.87	0.44478	52.26	NA	51.91	NA	52.97	52.38	52.625	0.437367
SAK1	NA	NA	NA	NA	NA	53.94	53.94	0	NA	NA	NA	NA	NA	NA	53.94	0
SAM2	51.77	51.88	51.54	NA	NA	52.09	51.985	0.407715	53.54	NA	53.58	53.73	NA	53.61	53.595	0.111195
SAM37	NA	NA	NA	NA	NA	NA	45.14	0	45.14	NA	42.9	50.41	NA	NA	45.14	3.32102
SAM4	52.47	NA	52.14	52.97	NA	53.34	52.97	0.548562	NA	50.08	49.23	49.95	NA	NA	50.015	0.630105
SAM50	47.65	NA	46.3	47.95	NA	NA	47.125	1.22314	NA	NA	NA	49.67	NA	46.14	47.125	1.46036
SAN1	NA	53.18	NA	57.94	NA	NA	53.18	2.93555	51.2	NA	51.84	NA	NA	NA	52.51	0.993342
SAP1	NA	NA	NA	NA	NA	NA	NA	NA	NA	37.24	NA	NA	NA	NA	37.24	0
SAP155	NA	52.76	NA	51.32	51.86	NA	51.88	0.429954	51.9	NA	51.38	50.96	NA	51.78	51.58	0.37065
SAP185	54.33	NA	40.24	NA	NA	49.92	46.57	4.96671	46.57	43.61	49.04	NA	48.97	45.21	46.57	3.55824
SAP190	NA	NA	NA	NA	NA	NA	47.44	0	47.44	45.93	47.63	51.34	NA	52.51	47.63	2.52042
SAP30	NA	NA	NA	NA	NA	NA	56.41	0	56.41	NA	53.57	NA	NA	58.73	56.41	3.43963
SAR1	NA	47.08	46.93	NA	47.17	47.01	47.01	0.118608	45.97	45.79	NA	45.6	NA	46.39	46.09	0.585627
SAS10	NA	34.51	33.97	NA	34.69	32.23	34.51	0.800604	39.83	36.53	NA	NA	NA	NA	35.52	1.49743
SBE2	NA	NA	NA	NA	60.96	NA	60.96	0	NA	NA	NA	NA	51.18	51.64	51.64	0.681996
SBH1	NA	35.73	NA	NA	NA	42.92	39.325	5.32995	NA	NA	NA	NA	NA	NA	39.325	0
SBH2	42.62	NA	42.46	NA	NA	42.29	42.29	0.252042	41.66	NA	41.8	39.48	NA	39.92	40.86	1.71982
SBP1	NA	NA	38.5	53.02	NA	NA	45.76	10.7637	NA	NA	NA	48.82	NA	NA	47.29	2.26838
SCD5	NA	NA	NA	NA	43.59	38.03	43.59	8.24326	49.28	NA	NA	48.63	NA	NA	46.11	3.73615
SCH9	NA	38.48	39.52	41.02	NA	NA	39.52	1.5419	NA	37.72	37.49	37.11	NA	37.57	37.57	0.22239
SCJ1	NA	NA	NA	NA	NA	NA	55.7	0	55.7	49.47	NA	53.44	NA	53.1	53.27	1.92738
SCL1	NA	NA	NA	NA	NA	NA	NA	NA	NA	NA	56.39	NA	NA	NA	56.39	0
SCP1	NA	NA	42.54	NA	42.41	42.36	42.475	0.133434	47.66	NA	NA	38.85	NA	43.69	42.475	1.80136
SCP160	47.8	47.73	47.24	47.3	47.28	47.83	47.29	0.163086	47.12	NA	NA	47.08	47.08	47.13	47.105	0.037065
SCS2	NA	NA	45.65	54.64	NA	36.82	47.705	6.66429	49.76	42.41	46.18	NA	NA	NA	46.18	2.26097
SCS3	NA	NA	NA	NA	NA	55.84	55.84	0	NA	NA	NA	NA	NA	NA	55.84	0
SCS7	NA	NA	NA	NA	NA	NA	47.48	0	47.48	NA	49.84	NA	46.32	NA	47.48	1.71982
SCW10	52.88	52.82	NA	NA	52.21	53.1	52.515	0.659757	50.88	NA	51.41	51.21	NA	51.31	51.36	0.14826
SCW11	50.1	NA	47.41	58.01	48.41	57.27	52.84	7.11648	NA	41.22	47.36	NA	40.33	47.88	47.36	8.12465
SCW4	NA	53.2	54.01	53.28	NA	53.92	53.55	0.51891	53.55	NA	52.9	52.7	NA	53.4	53.15	0.481845
SDA1	NA	36.25	36.06	NA	35.94	NA	36.06	0.177912	NA	NA	NA	49.05	NA	50.04	49.05	1.46777
SDC1	NA	40.55	NA	NA	40.44	40.68	40.55	0.163086	NA	NA	NA	43.15	46.45	47.67	44.8	3.35068
SDO1	47.55	50.39	48.97	NA	46.81	51.95	48.97	2.38699	47.36	NA	53.23	NA	NA	51.21	51.21	2.99485
SDS22	NA	NA	61.1	55.27	56.5	56.47	56.485	0.911799	NA	54.39	NA	54.85	55.75	55.28	55.28	0.696822
SDS23	45.2	43.7	NA	45.69	NA	46.61	45.69	1.36399	NA	47.25	47.24	NA	NA	47.33	47.245	0.066717
SDS24	40.47	NA	NA	40.85	40.82	39.42	40.835	0.281694	41.2	43.19	NA	43.38	40.98	41.37	41.37	0.793191
SDS3	NA	NA	NA	NA	NA	NA	43.58	0	43.58	NA	53.24	42.34	NA	NA	43.58	1.83842
SDT1	NA	NA	NA	NA	NA	NA	49.15	0	49.15	NA	49.59	NA	NA	NA	49.37	0.326172
SEC1	NA	NA	NA	NA	NA	NA	40.77	0	40.77	49.06	44.25	45.09	NA	NA	44.67	3.20242
SEC10	NA	NA	NA	NA	NA	NA	NA	NA	NA	NA	47.04	52.18	48.13	48.17	48.15	0.837669
SEC11	NA	NA	NA	NA	NA	NA	NA	NA	NA	NA	NA	52.96	54.36	NA	53.66	1.03782
SEC12	NA	NA	NA	NA	NA	NA	NA	NA	NA	NA	NA	53.14	NA	54.02	53.58	0.652344
SEC13	54.29	53.63	56.71	56.66	55.8	54.66	55.8	1.34917	NA	54.14	54.25	54.32	54.74	54.8	54.53	0.407715
SEC14	48.98	49.03	NA	NA	49.01	49.06	49.02	0.029652	48.99	NA	49.06	49.05	NA	48.97	49.035	0.029652
SEC15	NA	NA	NA	NA	NA	NA	34.1	0	34.1	NA	NA	NA	NA	NA	34.1	0
SEC16	NA	NA	NA	NA	NA	NA	NA	NA	NA	NA	39.69	NA	NA	NA	39.69	0
SEC17	49.41	49.4	49.59	49.46	49.65	NA	49.46	0.192738	49.23	48.83	48.77	NA	NA	48.98	48.905	0.155673
SEC18	43.68	43.11	NA	NA	NA	42.62	43.11	0.726474	43.93	43.96	NA	NA	43.52	43.9	43.71	0.326172
SEC2	53.12	NA	NA	53.2	53.06	53.16	53.11	0.103782	50.97	51.15	50.88	50.73	NA	NA	51.015	0.311346
SEC20	NA	NA	58.74	NA	56.87	55.03	56.87	2.72798	NA	NA	NA	45.48	38.56	51.29	48.385	8.44341
SEC21	48.61	48.75	50.96	NA	51.91	50.5	50.96	1.40847	54.48	49.01	51.6	53.26	NA	NA	51.28	1.70499
SEC23	49.82	NA	50.12	49.77	50.04	NA	49.905	0.229803	49.73	NA	NA	49.59	49.45	49.56	49.575	0.103782
SEC24	NA	52.75	52.64	NA	NA	52.82	52.785	0.133434	53.01	54.52	53.73	53.7	52.83	54.22	53.715	0.971103
SEC26	NA	NA	54.09	59.9	58.03	56.19	56.19	3.11346	49.17	NA	48.79	48.74	NA	49.11	48.95	0.274281
SEC27	56.49	NA	57.52	57.17	57.04	NA	57.105	0.355824	52.31	51.58	51.88	NA	NA	51.5	51.73	0.281694
SEC3	38.48	NA	NA	NA	NA	NA	NA	NA	NA	NA	55.27	39.54	NA	NA	47.405	11.6606
SEC31	NA	54.45	53.24	NA	53.12	51.98	53.18	0.934038	NA	53.44	54.48	NA	54.37	53.87	53.87	0.7413
SEC5	NA	NA	NA	NA	NA	NA	46.46	0	46.46	NA	47.65	NA	51.37	NA	47.65	1.76429
SEC53	47.75	47.75	47.54	NA	47.86	NA	47.805	0.237216	48.79	NA	48.05	48.48	47.39	48.08	48.05	0.363237
SEC6	NA	NA	NA	NA	NA	NA	59.33	0	59.33	NA	NA	NA	NA	NA	59.33	0
SEC61	NA	NA	NA	NA	45.34	43.15	45.34	1.57156	46.4	46.57	NA	46.36	NA	NA	46.36	0.311346
SEC63	NA	NA	51.78	52.26	NA	53.29	52.26	0.711648	NA	50.8	NA	51.55	NA	51.76	51.655	0.526323
SEC65	NA	46.81	NA	46.53	46.55	46.39	46.54	0.118608	NA	44.52	NA	46.2	45.97	45.06	45.97	0.845082
SEC66	52.67	52.07	52.1	NA	NA	52.39	52.085	0.237216	51.11	49.78	50.01	52.32	NA	50.86	50.86	1.60121
SEC7	NA	NA	NA	NA	NA	NA	NA	NA	NA	46.47	42.94	48.94	42.9	45	45	3.05416
SEC72	NA	NA	NA	NA	NA	NA	47.03	0	47.03	45.2	45.54	NA	NA	44.19	45.37	1.00076
SEC8	NA	NA	NA	NA	NA	NA	NA	NA	NA	49.5	NA	48.49	NA	49.99	49.5	0.726474
SEC9	56.85	47.88	47.07	NA	52.56	58.25	50.22	4.06974	NA	NA	NA	NA	NA	NA	50.22	0
SED1	NA	48.99	NA	NA	NA	NA	48.99	0	NA	NA	51.07	NA	NA	NA	50.03	1.5419
SED4	NA	NA	NA	NA	NA	NA	45.2	0	45.2	NA	40.74	62.21	NA	NA	45.2	6.6124
SED5	NA	NA	NA	NA	NA	NA	52.38	0	52.38	NA	52.48	49.49	NA	50.68	51.53	1.33434
SEF1	46.94	NA	57.11	NA	45.96	48.46	48.46	3.7065	NA	NA	NA	46.77	45.77	NA	46.77	1.4826
SEG1	NA	NA	52.7	37.75	NA	NA	45.225	11.0824	NA	NA	NA	NA	NA	NA	45.225	0
SEG2	NA	NA	NA	NA	NA	NA	NA	NA	NA	NA	NA	NA	NA	59.99	59.99	0
SEH1	NA	NA	NA	NA	NA	48.4	48.4	0	NA	NA	NA	NA	NA	NA	48.4	0
SEN1	36.49	NA	NA	NA	NA	NA	44.66	0	44.66	40.02	NA	38.18	NA	NA	40.02	2.72798
SER1	47.91	47.91	NA	NA	48.22	48.22	48.07	0.22239	47.92	48.12	NA	48.03	NA	48.16	48.095	0.066717
SER2	50.91	50.6	NA	NA	50.82	50.74	50.67	0.163086	50.25	NA	50.18	NA	NA	NA	50.425	0.363237
SER3	48.86	49.14	NA	NA	48.98	48.97	48.98	0.014826	NA	48.55	48.81	NA	48.28	48.84	48.81	0.252042
SER33	NA	49.23	49.27	NA	NA	49.24	49.235	0.029652	49.16	49.02	49.3	NA	NA	48.68	49.1275	0.207564
SET3	NA	NA	NA	NA	NA	NA	44.02	0	44.02	44.42	43.5	NA	NA	44.63	44.22	0.452193
SET5	53.44	53	NA	53.78	53.79	53.4	53.4	0.563388	53.2	53.19	53.98	53.41	NA	53.97	53.41	0.326172
SEY1	NA	51.2	NA	NA	51.34	51.45	51.34	0.163086	NA	48.3	48.53	49.11	NA	49.03	49.03	0.7413
SFA1	NA	55.65	55.03	54.93	NA	55.69	55.34	0.489258	NA	56.35	55.98	56.69	56.47	NA	56.35	0.504084
SFB2	NA	NA	55.94	NA	50.48	NA	53.21	4.0475	NA	NA	NA	NA	NA	NA	53.21	0
SFB3	NA	46.38	46.42	46.42	46.39	NA	46.405	0.022239	NA	46.35	NA	46.32	NA	46.36	46.355	0.029652
SFH1	45.62	43.87	NA	40	NA	39.82	41.935	3.00226	44.32	47.19	NA	44.29	46.12	45.4	45.4	1.64569
SFH5	NA	NA	62.71	60.63	NA	61.88	61.255	1.5419	59.49	NA	60.2	59.76	NA	59.83	60.015	0.326172
SFL1	NA	NA	NA	37.63	39.47	NA	38.55	1.36399	NA	36.33	38.31	NA	NA	NA	38.31	0.355824
SFM1	NA	53.37	NA	53.32	53.52	53.88	53.37	0.103782	53.3	54.43	53.6	53.93	54.43	53.81	53.87	0.570801
SFT1	NA	39.13	NA	NA	NA	NA	40.63	2.2239	42.13	NA	NA	NA	NA	NA	40.63	0
SFT2	NA	60.07	NA	53.73	NA	51.83	52.78	4.20317	48.06	46.2	NA	46.62	44.36	NA	46.41	1.67534
SGD1	37.73	35.57	NA	NA	37.01	NA	37.01	2.13494	43.76	NA	42.93	43.93	NA	NA	42.93	1.4826
SGF29	49.5	NA	49.56	NA	50.74	NA	49.56	1.74947	46.6	47.18	NA	45.97	NA	45.8	46.575	1.02299
SGF73	41.44	40.78	39.86	40.87	39.24	NA	40.78	1.36399	44.27	NA	45.31	41.35	NA	43.13	42.24	1.74205
SGM1	54.79	NA	NA	NA	52.33	58.17	55.25	4.32919	NA	NA	NA	NA	50.48	NA	52.865	3.536
SGN1	NA	41.66	41.46	41.74	41.47	NA	41.66	0.118608	41.74	NA	39.9	39.77	41.5	NA	40.7	1.28245
SGT2	NA	NA	NA	61.08	58.85	NA	59.965	1.6531	NA	NA	NA	NA	NA	NA	59.965	0
SGV1	NA	NA	42.77	41.69	NA	NA	42.23	0.800604	NA	NA	38.8	NA	NA	NA	40.515	2.54266
SHE1	52.14	NA	NA	45.43	53	57.37	53	6.47896	NA	NA	NA	56.25	NA	NA	54.625	2.40923
SHE10	NA	52.26	52.71	NA	52.48	51.87	52.37	0.333585	NA	49.55	NA	49.01	NA	49.34	49.445	0.400302
SHE2	NA	52.68	51.07	51.53	53.44	NA	52.105	1.19349	NA	NA	50.57	50.67	NA	50.32	50.62	0.259455
SHE3	NA	NA	NA	NA	NA	NA	NA	NA	NA	51.21	NA	51.64	NA	NA	51.425	0.318759
SHE4	NA	59.35	NA	NA	NA	NA	51.79	11.2085	44.23	NA	46.78	50.07	NA	45.9	48.425	3.09122
SHG1	NA	NA	NA	NA	NA	NA	NA	NA	NA	NA	37.58	NA	NA	NA	37.58	0
SHO1	NA	NA	NA	NA	NA	NA	NA	NA	NA	NA	NA	46.68	NA	47.8	47.24	0.830256
SHP1	NA	52.13	51.22	50.59	NA	NA	51.22	0.934038	NA	NA	NA	NA	NA	NA	51.22	0
SHS1	50.84	NA	49.92	NA	50.95	50.55	50.235	0.763539	48.43	47.31	46.74	46.8	NA	47.95	47.31	0.845082
SHU2	46.46	44.86	NA	55.32	49.87	NA	49.87	7.42783	NA	NA	NA	NA	NA	NA	49.87	0
SIL1	NA	62.97	NA	NA	NA	57.62	60.295	3.96596	NA	54.12	NA	54.42	62.38	60.65	60.295	3.09122
SIM1	NA	NA	NA	NA	58.1	58.55	58.325	0.333585	NA	NA	NA	NA	50.58	NA	54.4525	5.74137
SIN3	38.54	42.42	NA	38.47	35.86	NA	38.47	3.86959	NA	42.58	NA	41.09	NA	42.41	41.75	1.10454
SIN4	NA	NA	NA	NA	52.95	NA	52.95	0	NA	NA	41.37	50.05	39.52	48.59	48.59	6.46414
SIP1	NA	52.6	NA	NA	NA	NA	54.425	2.70574	56.25	NA	NA	NA	NA	55.74	55.0825	0.97481
SIR2	NA	NA	NA	NA	NA	NA	51.4	0	51.4	NA	50.53	NA	NA	49.77	50.53	1.12678
SIR3	NA	NA	NA	NA	NA	NA	51.12	0	51.12	NA	53.35	55.59	45.93	NA	52.235	3.31361
SIR4	47.53	NA	48.22	59.95	NA	43.25	51.115	7.97639	54.01	52.59	NA	NA	NA	NA	51.8525	1.09342
SIS2	NA	NA	NA	NA	NA	NA	50.34	0	50.34	NA	NA	48.96	49.94	49.18	49.56	0.726474
SIW14	NA	NA	NA	NA	NA	NA	NA	NA	NA	59.28	NA	59.43	NA	59.26	59.28	0.029652
SIZ1	NA	48.14	45.68	NA	NA	36.29	45.59	1.95703	45.5	47.24	NA	45.98	NA	46	45.99	0.303933
SKG1	NA	NA	55.07	NA	53.56	53.31	53.56	0.37065	NA	NA	43.74	NA	NA	NA	48.65	7.27957
SKG3	NA	55.63	NA	NA	56.93	57.01	56.93	0.118608	NA	61.95	NA	NA	NA	NA	59.44	3.72133
SKI2	NA	45.73	45.96	45.24	44.82	46.82	45.485	0.548562	45.22	NA	42.97	43.51	NA	44.76	44.135	1.32693
SKI3	46.38	44.78	43.81	44.35	46.59	45.63	44.565	1.34917	43.24	44.14	43.65	43.59	NA	44.23	44.14	0.630105
SKI6	NA	NA	50.75	NA	NA	NA	50.75	0	NA	NA	NA	NA	NA	NA	50.75	0
SKI7	NA	42.11	43.65	42	NA	40.29	42.055	1.22314	NA	NA	NA	44.7	42.3	NA	42.3	0.363237
SKN1	NA	NA	47.3	47.07	NA	NA	47.185	0.170499	NA	NA	NA	NA	NA	NA	47.185	0
SKN7	NA	NA	NA	53.66	NA	NA	51.575	3.09122	49.49	NA	NA	50.06	49.84	48.96	49.95	0.81543
SKO1	37.9	NA	NA	NA	NA	NA	NA	NA	NA	NA	NA	NA	NA	NA	NA	NA
SKP1	NA	NA	NA	NA	NA	NA	NA	NA	NA	NA	51.18	51.1	NA	NA	51.14	0.059304
SKT5	NA	50.1	49.94	49.43	49.21	49.42	49.425	0.459606	49.02	NA	47.36	47.12	48.75	47.56	47.56	0.652344
SKY1	45.61	45.74	NA	NA	NA	NA	45.74	0	NA	45.43	NA	45.68	NA	44.95	45.555	0.229803
SLA1	NA	40.09	NA	53.83	47.73	50.72	49.225	4.52193	NA	NA	53.5	51.93	50.75	56.71	51.93	2.32768
SLA2	NA	NA	NA	NA	NA	NA	NA	NA	NA	50.6	NA	NA	37.13	50.9	50.6	0.44478
SLC1	41.65	NA	41.45	41.38	NA	NA	41.38	0.103782	41.09	NA	NA	38.96	40.8	41.86	41.09	0.785778
SLF1	40.45	37.48	35.49	39.45	NA	NA	37.68	1.46036	37.88	NA	NA	38.13	NA	36.99	37.68	0.66717
SLK19	51.39	NA	NA	61.92	NA	NA	61.92	0	NA	NA	37.28	NA	NA	NA	49.6	18.2656
SLM4	NA	NA	NA	47.12	NA	46.25	46.685	0.644931	NA	NA	50	49.82	NA	NA	49.82	0.266868
SLN1	56.03	55.6	NA	NA	59.57	58.23	58.23	1.98668	NA	NA	NA	NA	NA	NA	58.23	0
SLP1	NA	NA	NA	NA	53.9	NA	53.9	0	NA	NA	NA	NA	NA	NA	53.9	0
SLT2	44.48	NA	43.33	42.02	NA	41.86	41.94	0.163086	41.8	NA	NA	41.9	42.23	42.11	42.025	0.155673
SLX9	39.9	NA	NA	38.99	38.33	NA	38.99	0.978516	58.88	59.22	NA	NA	NA	NA	49.105	14.9965
SLY1	47.58	46.46	46.56	47.57	NA	48.5	46.8	0.504084	46.8	NA	48.1	NA	45.33	46.52	46.66	1.08971
SMB1	38.61	41.78	42.51	NA	NA	NA	41.78	1.0823	39.71	NA	39.05	NA	NA	NA	40.415	2.02375
SMC3	56.07	56.12	NA	NA	56.09	56.11	56.115	0.022239	57.04	NA	57.14	58.23	NA	58.05	57.595	0.808017
SMC4	NA	NA	NA	NA	NA	NA	49.37	0	49.37	NA	49.45	51.72	NA	NA	49.45	0.118608
SMD1	43.72	NA	42.95	46.3	NA	45.86	45.86	0.652344	NA	59.79	NA	NA	NA	NA	52.825	10.3263
SMD2	40.34	NA	NA	38.48	42.34	NA	41.9	0.652344	41.9	NA	41.47	NA	NA	NA	41.685	0.318759
SMD3	46.71	47.73	NA	50.13	50.64	50.62	50.13	0.756126	41.66	46.01	40.34	NA	NA	NA	46.01	6.10831
SMF2	NA	NA	NA	NA	NA	NA	45.58	0	45.58	NA	NA	45.22	56.85	NA	45.58	0.533736
SMF3	NA	48.12	48.77	NA	47.98	NA	48.12	0.207564	NA	49.28	50.97	49.93	NA	48.82	49.28	0.96369
SMI1	48.84	NA	48.53	48.88	NA	49.14	48.88	0.385476	NA	NA	NA	46.38	46.43	46.42	46.425	0.037065
SMM1	NA	57.88	60.43	NA	58.69	59.42	58.69	1.20091	55.25	NA	55.36	55.96	NA	54.98	55.66	0.726474
SMX2	53	54.11	53.46	NA	52.57	NA	53.46	0.96369	NA	NA	NA	NA	NA	NA	53.46	0
SMX3	NA	47.57	NA	50.24	54.37	51.51	50.51	1.4826	50.51	NA	59.89	NA	NA	NA	55.2	6.95339
SMY1	38.71	NA	37.13	NA	36.44	NA	36.785	0.511497	NA	41.75	NA	NA	NA	39.82	39.82	2.86142
SMY2	NA	45.35	NA	46.36	44.79	43.94	45.07	1.04523	NA	NA	43.71	44.26	NA	44.18	44.22	0.407715
SNC1	38.3	NA	NA	37.21	NA	NA	41.275	6.02677	45.34	NA	35.91	36.42	NA	46.18	38.8475	3.97707
SNC2	NA	39.22	NA	35.61	NA	NA	37.415	2.67609	NA	37.57	NA	53.3	42.43	NA	40	3.71762
SND1	NA	53.22	53.39	NA	NA	NA	53.305	0.126021	NA	51.14	NA	49.89	NA	52.95	52.045	1.60491
SNF1	NA	NA	NA	NA	NA	NA	NA	NA	NA	NA	57.49	57.51	NA	NA	57.5	0.014826
SNF11	46.78	NA	44.78	NA	46.32	44.06	44.435	0.533736	44.09	NA	42.37	NA	NA	NA	43.4025	1.53078
SNF2	52.53	52.38	53	52.78	NA	52.57	52.675	0.29652	NA	NA	52.04	51.59	51.91	51.45	51.91	0.474432
SNF4	NA	NA	NA	NA	NA	NA	57.32	0	57.32	NA	NA	57.22	NA	60.56	57.32	0.14826
SNF5	36.6	NA	NA	NA	NA	NA	NA	NA	NA	NA	39.25	NA	NA	NA	39.25	0
SNF6	NA	NA	NA	NA	NA	NA	50.12	0	50.12	NA	NA	52.01	NA	48.9	50.12	1.80877
SNF7	53.98	NA	53.46	NA	NA	59.77	56.615	4.6776	NA	NA	47.93	NA	NA	NA	52.2725	6.43819
SNL1	NA	NA	NA	NA	NA	NA	NA	NA	NA	NA	NA	49.03	NA	49.94	49.485	0.674583
SNQ2	NA	32.14	37.02	NA	NA	30.57	32.14	2.32768	NA	NA	NA	NA	NA	NA	32.14	0
SNT1	NA	NA	NA	NA	NA	NA	39.77	0	39.77	NA	38.15	45.17	NA	40.61	40.19	1.8236
SNU114	49.61	NA	NA	NA	NA	NA	44.13	0	44.13	46.69	NA	NA	44.3	NA	44.3	0.252042
SNU13	NA	52.98	55.22	54.03	53.3	55.82	53.665	0.859908	53.19	NA	NA	NA	52.7	61.72	53.665	1.43071
SNU23	NA	51.7	NA	47.44	46.18	46.95	47.195	0.934038	NA	NA	NA	46.18	NA	47.76	47.195	0.837669
SNU66	NA	NA	41.7	41.12	NA	NA	41.41	0.429954	NA	NA	NA	NA	NA	NA	41.41	0
SNU71	62.87	50.03	NA	NA	49.71	48.63	49.17	1.03782	45.4	NA	46.35	45.56	50.15	NA	47.76	2.67609
SNX4	NA	NA	NA	NA	NA	NA	NA	NA	NA	47.2	45.42	53.03	NA	43.36	46.31	2.84659
SNX41	NA	NA	NA	NA	NA	NA	NA	NA	NA	NA	NA	48.56	NA	NA	48.56	0
SOF1	NA	51.12	NA	42.02	NA	NA	46.57	6.74583	NA	NA	NA	NA	NA	NA	46.57	0
SOG2	49.24	NA	NA	49.55	49.53	49.65	49.54	0.088956	46.88	NA	46.36	46.86	NA	45.95	46.61	0.674583
SOK1	46.11	NA	NA	NA	NA	NA	NA	NA	NA	NA	NA	NA	NA	NA	NA	NA
SOK2	37.25	NA	NA	NA	NA	NA	NA	NA	NA	NA	NA	NA	NA	NA	NA	NA
SOL2	NA	NA	NA	NA	NA	NA	47.64	0	47.64	50.21	48.09	50.09	NA	NA	49.09	1.57156
SOL3	57.79	57.63	58.32	NA	58.36	NA	58.32	0.059304	NA	NA	56.96	56.85	56.72	56.56	56.85	0.192738
SOL4	NA	NA	NA	NA	NA	48.99	51.41	3.58789	53.83	NA	52.75	NA	53.49	53.52	53.12	0.570801
SPA2	NA	NA	53.11	55.21	49.5	43.04	51.305	4.23282	NA	NA	46.67	NA	47.27	47.15	47.21	0.44478
SPB1	NA	42.18	NA	NA	NA	41.12	41.65	0.785778	NA	35.99	37.54	NA	42.51	NA	39.595	3.68426
SPB4	NA	NA	NA	NA	NA	NA	49.2	0	49.2	58.24	49.74	55.13	NA	NA	52.435	4.39591
SPC1	NA	NA	36.83	NA	34.35	34.65	34.65	0.44478	NA	NA	NA	NA	NA	NA	34.65	0
SPC110	52.88	54.69	54.22	NA	52.32	51.36	53.27	1.75688	NA	NA	56.41	NA	53.09	NA	53.27	0.266868
SPC19	NA	NA	NA	NA	58.4	54.03	56.215	3.23948	NA	NA	NA	NA	NA	NA	56.215	0
SPC2	NA	NA	NA	NA	NA	NA	40.35	0	40.35	NA	NA	NA	NA	NA	40.35	0
SPC24	NA	53.02	56.1	NA	58.01	NA	56.1	2.83177	NA	NA	NA	NA	NA	NA	56.1	0
SPC25	NA	NA	NA	NA	NA	NA	47.96	0	47.96	NA	NA	NA	NA	NA	47.96	0
SPC3	NA	NA	NA	NA	43.16	NA	43.16	0	NA	NA	NA	47.47	NA	45.85	45.85	2.40181
SPC34	NA	NA	45.43	NA	NA	NA	45.43	0	NA	NA	NA	NA	NA	NA	45.43	0
SPC42	NA	56.11	NA	NA	NA	NA	56.11	0	NA	NA	NA	NA	NA	NA	56.11	0
SPC98	40.58	42.03	47.61	NA	43.67	NA	43.67	2.43146	NA	NA	NA	NA	NA	49.34	46.505	4.20317
SPE1	51.3	NA	NA	NA	50.03	51.18	50.605	0.852495	NA	NA	NA	58.56	NA	NA	54.5825	5.89704
SPE2	NA	NA	62.77	NA	NA	NA	62.77	0	NA	62.41	60.35	61.74	NA	60.24	61.74	1.52708
SPE3	NA	57.42	NA	57.86	57.75	57.73	57.73	0.192738	56.7	NA	56.36	56.45	NA	56.26	56.405	0.140847
SPF1	51.49	51.26	NA	50.74	49.94	NA	50.34	0.978516	49.02	49.55	NA	50.59	NA	50.1	50.22	0.363237
SPN1	NA	42.24	42.63	NA	NA	42.49	42.49	0.207564	NA	38.44	38.47	37.68	37.79	39.07	38.455	0.948864
SPO14	NA	NA	NA	NA	NA	NA	NA	NA	NA	NA	NA	51.44	NA	NA	51.44	0
SPP2	NA	NA	NA	NA	NA	NA	59.75	0	59.75	57.63	NA	NA	NA	NA	58.69	1.57156
SPP381	NA	47.19	46.55	NA	NA	52.71	47.19	0.948864	NA	NA	NA	NA	NA	NA	47.19	0
SPS100	NA	NA	NA	NA	NA	NA	NA	NA	NA	47.55	47.08	46.47	NA	46.69	46.885	0.452193
SPS18	61.78	NA	56.51	37.01	NA	NA	46.76	14.4553	NA	NA	NA	53.69	NA	NA	50.225	5.13721
SPT15	45.66	NA	41.39	39.6	34.26	NA	39.6	2.65385	NA	NA	34.51	36.84	35.22	NA	36.03	1.72723
SPT16	46.07	46.69	46.12	NA	NA	46.94	46.405	0.607866	44.21	44.07	NA	NA	NA	44.28	44.28	0.311346
SPT3	NA	NA	48.82	46.86	48.43	47.36	47.895	1.0823	NA	47.25	46.09	NA	NA	46.94	47.095	0.707941
SPT4	46.32	NA	NA	45.29	46.2	47.03	46.2	1.23056	NA	48.39	NA	48.02	NA	46.58	47.3	1.34175
SPT5	48.65	NA	48.47	48.65	48.17	NA	48.56	0.355824	49.08	NA	NA	49.09	49.06	49.15	49.075	0.066717
SPT6	NA	45.87	NA	46.09	NA	46.24	46.09	0.22239	NA	44.44	45.61	NA	NA	NA	45.61	0.711648
SPT7	NA	50.23	NA	NA	NA	NA	50.23	0	NA	NA	NA	NA	NA	NA	50.23	0
SRB2	NA	NA	NA	NA	NA	NA	NA	NA	NA	NA	NA	59.8	NA	NA	59.8	0
SRB4	45.04	NA	NA	NA	43.76	NA	43.76	0	NA	43.11	42.91	NA	NA	NA	43.11	0.29652
SRB6	56.46	62.77	NA	NA	54.2	58.34	59.89	3.28396	61.44	49.44	NA	NA	NA	55.69	55.69	6.22692
SRB8	NA	41.61	NA	NA	NA	NA	41.61	0	NA	NA	NA	NA	NA	NA	41.61	0
[truncated: 690 more rows]
