# Supplementary material for: Loss of N-terminal acetyltransferase A activity induces thermally unstable ribosomal proteins and increases their turnover in Saccharomyces cerevisiae
Source: Nat Commun. 2023 Jul 27;14:4517. doi: 10.1038/s41467-023-40224-x (PMC10374663; doi:10.1038/s41467-023-40224-x)
Supplement: Supplementary file 9 — Supplementary Dataset 7 [file 41467_2023_40224_MOESM9_ESM.xlsx]

## Sheet: Info
Table S7.0 Fast turnover ubiquitinated proteins
Column name	Description
ID	Uniprot ID
Significant	Significant regulated peptides in KO
PG.Genes	Gene name
PG.ProteinDescriptions	Protein names
PTM.CollapseKey	The key used to group and condense parent peptides together into the PTM site
PTM.Multiplicity	The maximum multiplicity observed for this PTM site
PTM.SiteAA	The amino acid that PTM site is modifying
PTM.SiteLocation	The amino acid sequence position of this PTM site in the parent portein sequence
PTM.FlankingRegion	The flanking region of amino acids around the PTM site
PTM.ModificationTitle	PTM name
Length	Length of the parent protein sequence
Subcellular location [CC]	Reported celullar localization

## Sheet: Table S7.0
ID	Significant	PG.Genes	PG.ProteinDescriptions	PTM.CollapseKey	PTM.Multiplicity	PTM.SiteAA	PTM.SiteLocation	PTM.FlankingRegion	PTM.ModificationTitle	Length	Subcellular location [CC]
O14467	+	MBF1	Multiprotein-bridging factor 1	O14467_K106	1	K	106	LATKINEKPTVVNDY	GlyGly	151	SUBCELLULAR LOCATION: Cytoplasm {ECO:0000269|PubMed:14562095}. Nucleus {ECO:0000269|PubMed:14562095}.
P00358		TDH2	Glyceraldehyde-3-phosphate dehydrogenase 2	P00358_K213	1	K	213	PSSTGAAKAVGKVLP	GlyGly	332	SUBCELLULAR LOCATION: Cytoplasm.
P00358		TDH2	Glyceraldehyde-3-phosphate dehydrogenase 2	P00358_K257	1	K	257	ETTYDEIKKVVKAAA	GlyGly	332	SUBCELLULAR LOCATION: Cytoplasm.
P00358		TDH2	Glyceraldehyde-3-phosphate dehydrogenase 2	P00358_K217	1	K	217	GAAKAVGKVLPELQG	GlyGly	332	SUBCELLULAR LOCATION: Cytoplasm.
P00358		TDH2	Glyceraldehyde-3-phosphate dehydrogenase 2	P00358_K249	1	K	249	DLTVKLNKETTYDEI	GlyGly	332	SUBCELLULAR LOCATION: Cytoplasm.
P00358		TDH2	Glyceraldehyde-3-phosphate dehydrogenase 2	P00358_K331	1	K	331	DLVEHVAKA______	GlyGly	332	SUBCELLULAR LOCATION: Cytoplasm.
P00358		TDH2	Glyceraldehyde-3-phosphate dehydrogenase 2	P00358_K225	1	K	225	VLPELQGKLTGMAFR	GlyGly	332	SUBCELLULAR LOCATION: Cytoplasm.
P00358		TDH2	Glyceraldehyde-3-phosphate dehydrogenase 2	P00358_T251	1	T	251	TVKLNKETTYDEIKK	GlyGly	332	SUBCELLULAR LOCATION: Cytoplasm.
P00358		TDH2	Glyceraldehyde-3-phosphate dehydrogenase 2	P00358_K192	1	K	192	TVDGPSHKDWRGGRT	GlyGly	332	SUBCELLULAR LOCATION: Cytoplasm.
P00358		TDH2	Glyceraldehyde-3-phosphate dehydrogenase 2	P00358_K71	1	K	71	HIIVDGHKIATFQER	GlyGly	332	SUBCELLULAR LOCATION: Cytoplasm.
P00931		TRP5	Tryptophan synthase	P00931_K396	1	K	396	LAQVLLAKRLGKKNV	GlyGly	707
P00931		TRP5	Tryptophan synthase	P00931_K272	1	K	272	AKHKVLSKDEFFAFQ	GlyGly	707
P01123	+	YPT1	GTP-binding protein YPT1	P01123_K48	1	K	48	IGVDFKIKTVELDGK	GlyGly	206	SUBCELLULAR LOCATION: Endoplasmic reticulum membrane {ECO:0000269|PubMed:12802060}; Peripheral membrane protein {ECO:0000269|PubMed:12802060}. Golgi apparatus membrane {ECO:0000269|PubMed:12802060}; Peripheral membrane protein {ECO:0000269|PubMed:12802060}. Cytoplasm {ECO:0000269|PubMed:12802060}. Preautophagosomal structure membrane {ECO:0000269|PubMed:20375281}; Lipid-anchor {ECO:0000305}; Cyto…
P01123	+	YPT1	GTP-binding protein YPT1	P01123_K116	1	K	116	YATSTVLKLLVGNKC	GlyGly	206	SUBCELLULAR LOCATION: Endoplasmic reticulum membrane {ECO:0000269|PubMed:12802060}; Peripheral membrane protein {ECO:0000269|PubMed:12802060}. Golgi apparatus membrane {ECO:0000269|PubMed:12802060}; Peripheral membrane protein {ECO:0000269|PubMed:12802060}. Cytoplasm {ECO:0000269|PubMed:12802060}. Preautophagosomal structure membrane {ECO:0000269|PubMed:20375281}; Lipid-anchor {ECO:0000305}; Cyto…
P02400		RPP2B	60S acidic ribosomal protein P2-beta	P02400_K49	1	K	49	LLSSLEGKGSLEEII	GlyGly	110	SUBCELLULAR LOCATION: Cytoplasm {ECO:0000269|PubMed:14562095, ECO:0000269|PubMed:22096102}.
P02406		RPL28	60S ribosomal protein L28	P02406_K126	1	K	126	PNVPVIVKARFVSKL	GlyGly	149	SUBCELLULAR LOCATION: Cytoplasm {ECO:0000269|PubMed:22096102}.
P02406		RPL28	60S ribosomal protein L28	P02406_K86	1	K	86	WTLIPEDKRDQYLKS	GlyGly	149	SUBCELLULAR LOCATION: Cytoplasm {ECO:0000269|PubMed:22096102}.
P02406		RPL28	60S ribosomal protein L28	P02406_K132	1	K	132	VKARFVSKLAEEKIR	GlyGly	149	SUBCELLULAR LOCATION: Cytoplasm {ECO:0000269|PubMed:22096102}.
P02994		TEF1	Elongation factor 1-alpha	P02994_T133	1	T	133	GISKDGQTREHALLA	GlyGly	458	SUBCELLULAR LOCATION: Cytoplasm {ECO:0000269|PubMed:14562095}. Cytoplasm, cytoskeleton {ECO:0000269|PubMed:14562095}.
P02994	+	TEF1	Elongation factor 1-alpha	P02994_K159	1	K	159	VNKMDSVKWDESRFQ	GlyGly	458	SUBCELLULAR LOCATION: Cytoplasm {ECO:0000269|PubMed:14562095}. Cytoplasm, cytoskeleton {ECO:0000269|PubMed:14562095}.
P02994		TEF1	Elongation factor 1-alpha	P02994_K170	1	K	170	SRFQEIVKETSNFIK	GlyGly	458	SUBCELLULAR LOCATION: Cytoplasm {ECO:0000269|PubMed:14562095}. Cytoplasm, cytoskeleton {ECO:0000269|PubMed:14562095}.
P02994		TEF1	Elongation factor 1-alpha	P02994_K62	1	K	62	KYAWVLDKLKAERER	GlyGly	458	SUBCELLULAR LOCATION: Cytoplasm {ECO:0000269|PubMed:14562095}. Cytoplasm, cytoskeleton {ECO:0000269|PubMed:14562095}.
P02994		TEF1	Elongation factor 1-alpha	P02994_K64	1	K	64	AWVLDKLKAERERGI	GlyGly	458	SUBCELLULAR LOCATION: Cytoplasm {ECO:0000269|PubMed:14562095}. Cytoplasm, cytoskeleton {ECO:0000269|PubMed:14562095}.
P02994		TEF1	Elongation factor 1-alpha	P02994_K55	1	K	55	ELGKGSFKYAWVLDK	GlyGly	458	SUBCELLULAR LOCATION: Cytoplasm {ECO:0000269|PubMed:14562095}. Cytoplasm, cytoskeleton {ECO:0000269|PubMed:14562095}.
P02994		TEF1	Elongation factor 1-alpha	P02994_K376	1	K	376	RFDELLEKNDRRSGK	GlyGly	458	SUBCELLULAR LOCATION: Cytoplasm {ECO:0000269|PubMed:14562095}. Cytoplasm, cytoskeleton {ECO:0000269|PubMed:14562095}.
P02994		TEF1	Elongation factor 1-alpha	P02994_K401	1	K	401	SGDAALVKFVPSKPM	GlyGly	458	SUBCELLULAR LOCATION: Cytoplasm {ECO:0000269|PubMed:14562095}. Cytoplasm, cytoskeleton {ECO:0000269|PubMed:14562095}.
P02994		TEF1	Elongation factor 1-alpha	P02994_K437	1	K	437	TVAVGVIKSVDKTEK	GlyGly	458	SUBCELLULAR LOCATION: Cytoplasm {ECO:0000269|PubMed:14562095}. Cytoplasm, cytoskeleton {ECO:0000269|PubMed:14562095}.
P02994		TEF1	Elongation factor 1-alpha	P02994_S438	1	S	438	VAVGVIKSVDKTEKA	GlyGly	458	SUBCELLULAR LOCATION: Cytoplasm {ECO:0000269|PubMed:14562095}. Cytoplasm, cytoskeleton {ECO:0000269|PubMed:14562095}.
P02994		TEF1	Elongation factor 1-alpha	P02994_K41	1	K	41	IDKRTIEKFEKEAAE	GlyGly	458	SUBCELLULAR LOCATION: Cytoplasm {ECO:0000269|PubMed:14562095}. Cytoplasm, cytoskeleton {ECO:0000269|PubMed:14562095}.
P02994		TEF1	Elongation factor 1-alpha	P02994_K390	1	K	390	KKLEDHPKFLKSGDA	GlyGly	458	SUBCELLULAR LOCATION: Cytoplasm {ECO:0000269|PubMed:14562095}. Cytoplasm, cytoskeleton {ECO:0000269|PubMed:14562095}.
P02994		TEF1	Elongation factor 1-alpha	P02994_K242	1	K	242	QPSRPTDKPLRLPLQ	GlyGly	458	SUBCELLULAR LOCATION: Cytoplasm {ECO:0000269|PubMed:14562095}. Cytoplasm, cytoskeleton {ECO:0000269|PubMed:14562095}.
P02994		TEF1	Elongation factor 1-alpha	P02994_K177	1	K	177	KETSNFIKKVGYNPK	GlyGly	458	SUBCELLULAR LOCATION: Cytoplasm {ECO:0000269|PubMed:14562095}. Cytoplasm, cytoskeleton {ECO:0000269|PubMed:14562095}.
P02994		TEF1	Elongation factor 1-alpha	P02994_K44	1	K	44	RTIEKFEKEAAELGK	GlyGly	458	SUBCELLULAR LOCATION: Cytoplasm {ECO:0000269|PubMed:14562095}. Cytoplasm, cytoskeleton {ECO:0000269|PubMed:14562095}.
P04449		RPL24A	60S ribosomal protein L24-A	P04449_K149	1	K	149	QAKGAFQKVAATSR_	GlyGly	155	SUBCELLULAR LOCATION: Cytoplasm {ECO:0000269|PubMed:14562095, ECO:0000269|PubMed:22096102}.
P04449	+	RPL24A	60S ribosomal protein L24-A	P04449_K91	1	K	91	GASLDLIKERRSLKP	GlyGly	155	SUBCELLULAR LOCATION: Cytoplasm {ECO:0000269|PubMed:14562095, ECO:0000269|PubMed:22096102}.
P04449		RPL24A	60S ribosomal protein L24-A	P04449_K61	1	K	61	LFRKHHKKGITEEVA	GlyGly	155	SUBCELLULAR LOCATION: Cytoplasm {ECO:0000269|PubMed:14562095, ECO:0000269|PubMed:22096102}.
P04456		RPL25	60S ribosomal protein L25	P04456_K74	1	K	74	ITSETAMKKVEDGNI	GlyGly	142	SUBCELLULAR LOCATION: Cytoplasm {ECO:0000269|PubMed:22096102}.
P04456		RPL25	60S ribosomal protein L25	P04456_K75	1	K	75	TSETAMKKVEDGNIL	GlyGly	142	SUBCELLULAR LOCATION: Cytoplasm {ECO:0000269|PubMed:22096102}.
P04456		RPL25	60S ribosomal protein L25	P04456_K100	1	K	100	YQIKKAVKELYEVDV	GlyGly	142	SUBCELLULAR LOCATION: Cytoplasm {ECO:0000269|PubMed:22096102}.
P05317		RPP0	60S acidic ribosomal protein P0	P05317_K14	1	K	14	KKAEYFAKLREYLEE	GlyGly	312	SUBCELLULAR LOCATION: Cytoplasm {ECO:0000269|PubMed:22096102}.
P05317		RPP0	60S acidic ribosomal protein P0	P05317_K97	1	K	97	NEPLTEIKNVIVSNR	GlyGly	312	SUBCELLULAR LOCATION: Cytoplasm {ECO:0000269|PubMed:22096102}.
P05317		RPP0	60S acidic ribosomal protein P0	P05317_T57	1	T	57	VVLMGKNTMVRRAIR	GlyGly	312	SUBCELLULAR LOCATION: Cytoplasm {ECO:0000269|PubMed:22096102}.
P05737		RPL7A	60S ribosomal protein L7-A	P05737_K21	1	K	21	KKSKAQQKTAEQVAA	GlyGly	244	SUBCELLULAR LOCATION: Cytoplasm {ECO:0000269|PubMed:14562095, ECO:0000269|PubMed:22096102}.
P05737		RPL7A	60S ribosomal protein L7-A	P05737_K53	1	K	53	ERNAAYQKEYETAER	GlyGly	244	SUBCELLULAR LOCATION: Cytoplasm {ECO:0000269|PubMed:14562095, ECO:0000269|PubMed:22096102}.
P05737		RPL7A	60S ribosomal protein L7-A	P05737_K5	1	K	5	___MAAEKILTPESQ	GlyGly	244	SUBCELLULAR LOCATION: Cytoplasm {ECO:0000269|PubMed:14562095, ECO:0000269|PubMed:22096102}.
P05738		RPL9A	60S ribosomal protein L9-A	P05738_K84	1	K	84	NMITGVTKGYKYKMR	GlyGly	191	SUBCELLULAR LOCATION: Cytoplasm {ECO:0000269|PubMed:14562095, ECO:0000269|PubMed:22096102}.
P05738		RPL9A	60S ribosomal protein L9-A	P05738_K110	1	K	110	IVEKDGAKFIEVRNF	GlyGly	191	SUBCELLULAR LOCATION: Cytoplasm {ECO:0000269|PubMed:14562095, ECO:0000269|PubMed:22096102}.
P05738		RPL9A	60S ribosomal protein L9-A	P05738_K39	1	K	39	GTLTKNLKHIDVTFT	GlyGly	191	SUBCELLULAR LOCATION: Cytoplasm {ECO:0000269|PubMed:14562095, ECO:0000269|PubMed:22096102}.
P05738		RPL9A	60S ribosomal protein L9-A	P05738_K47	1	K	47	HIDVTFTKVNNQLIK	GlyGly	191	SUBCELLULAR LOCATION: Cytoplasm {ECO:0000269|PubMed:14562095, ECO:0000269|PubMed:22096102}.
P05738		RPL9A	60S ribosomal protein L9-A	P05738_K26	1	K	26	SIKSRIVKVVGPRGT	GlyGly	191	SUBCELLULAR LOCATION: Cytoplasm {ECO:0000269|PubMed:14562095, ECO:0000269|PubMed:22096102}.
P05748		RPL15A	60S ribosomal protein L15-A	P05748_K83	1	K	83	PKGATYGKPTNQGVN	GlyGly	204	SUBCELLULAR LOCATION: Cytoplasm {ECO:0000269|PubMed:22096102}.
P05749		RPL22A	60S ribosomal protein L22-A	P05749_K99	1	K	99	WIRFVSTKTNEYRLA	GlyGly	121	SUBCELLULAR LOCATION: Cytoplasm {ECO:0000269|PubMed:14562095, ECO:0000269|PubMed:22096102}.
P05750		RPS3	40S ribosomal protein S3	P05750_K212	1	K	212	AVTIIEPKEEEPILA	GlyGly	240	SUBCELLULAR LOCATION: Cytoplasm {ECO:0000269|PubMed:22096102}.
P05750		RPS3	40S ribosomal protein S3	P05750_K45	1	K	45	EVRVTPTKTEVIIRA	GlyGly	240	SUBCELLULAR LOCATION: Cytoplasm {ECO:0000269|PubMed:22096102}.
P05750		RPS3	40S ribosomal protein S3	P05750_K200	1	K	200	AKSRTGPKALPDAVT	GlyGly	240	SUBCELLULAR LOCATION: Cytoplasm {ECO:0000269|PubMed:22096102}.
P05750	+	RPS3	40S ribosomal protein S3	P05750_K75	1	K	75	ELTLLVQKRFKYAPG	GlyGly	240	SUBCELLULAR LOCATION: Cytoplasm {ECO:0000269|PubMed:22096102}.
P05750		RPS3	40S ribosomal protein S3	P05750_K108	1	K	108	QAESMKFKLLNGLAI	GlyGly	240	SUBCELLULAR LOCATION: Cytoplasm {ECO:0000269|PubMed:22096102}.
P05755		RPS9B	40S ribosomal protein S9-B	P05755_K180	1	K	180	ARRNAARKAEASGEA	GlyGly	195	SUBCELLULAR LOCATION: Cytoplasm {ECO:0000269|PubMed:22096102}. Nucleus, nucleolus {ECO:0000269|PubMed:15590835}.
P05756		RPS13	40S ribosomal protein S13	P05756_K43	1	K	43	QIVKYARKGLTPSQI	GlyGly	151	SUBCELLULAR LOCATION: Cytoplasm {ECO:0000269|PubMed:22096102}.
P05756		RPS13	40S ribosomal protein S13	P05756_K39	1	K	39	SVIEQIVKYARKGLT	GlyGly	151	SUBCELLULAR LOCATION: Cytoplasm {ECO:0000269|PubMed:22096102}.
P06634		DED1	ATP-dependent RNA helicase DED1	P06634_K301	1	K	301	KISLANVKYLVLDEA	GlyGly	604	SUBCELLULAR LOCATION: Cytoplasm.
P07262		GDH1	NADP-specific glutamate dehydrogenase 1	P07262_K70	1	K	70	RVQYNSAKGPYKGGL	GlyGly	454
P07262	+	GDH1	NADP-specific glutamate dehydrogenase 1	P07262_K426	1	K	426	KKYTKDGKVLPSLVK	GlyGly	454
P07262		GDH1	NADP-specific glutamate dehydrogenase 1	P07262_K433	1	K	433	KVLPSLVKGANIASF	GlyGly	454
P07262		GDH1	NADP-specific glutamate dehydrogenase 1	P07262_K371	1	K	371	AVWYGPPKAANLGGV	GlyGly	454
P07262	+	GDH1	NADP-specific glutamate dehydrogenase 1	P07262_K31	1	K	31	EQHPEYRKVLPIVSV	GlyGly	454
P07262		GDH1	NADP-specific glutamate dehydrogenase 1	P07262_K404	1	K	404	ERVDQELKRIMINCF	GlyGly	454
P07262	+	GDH1	NADP-specific glutamate dehydrogenase 1	P07262_K53	1	K	53	RVTWENDKGEQEVAQ	GlyGly	454
P07280		RPS19A	40S ribosomal protein S19-A;40S ribosomal protein S19-B	P07280_K119	1	K	119	GIVEISPKGGRRISE	GlyGly	144	SUBCELLULAR LOCATION: Cytoplasm {ECO:0000269|PubMed:14562095, ECO:0000269|PubMed:22096102}.
P07280		RPS19A	40S ribosomal protein S19-A;40S ribosomal protein S19-B	P07280_K110	1	K	110	KVLQALEKIGIVEIS	GlyGly	144	SUBCELLULAR LOCATION: Cytoplasm {ECO:0000269|PubMed:14562095, ECO:0000269|PubMed:22096102}.
P07280		RPS19A	40S ribosomal protein S19-A;40S ribosomal protein S19-B	P07280_K103	1	K	103	ASGSINRKVLQALEK	GlyGly	144	SUBCELLULAR LOCATION: Cytoplasm {ECO:0000269|PubMed:14562095, ECO:0000269|PubMed:22096102}.
P07281		RPS19A	40S ribosomal protein S19-A;40S ribosomal protein S19-B	P07281_K119	1	K	119	GIVEISPKGGRRISE	GlyGly	144	SUBCELLULAR LOCATION: Cytoplasm {ECO:0000269|PubMed:14562095, ECO:0000269|PubMed:22096102}.
P07281		RPS19A	40S ribosomal protein S19-A;40S ribosomal protein S19-B	P07281_K110	1	K	110	KVLQALEKIGIVEIS	GlyGly	144	SUBCELLULAR LOCATION: Cytoplasm {ECO:0000269|PubMed:14562095, ECO:0000269|PubMed:22096102}.
P07281		RPS19A	40S ribosomal protein S19-A;40S ribosomal protein S19-B	P07281_K103	1	K	103	ASGSINRKVLQALEK	GlyGly	144	SUBCELLULAR LOCATION: Cytoplasm {ECO:0000269|PubMed:14562095, ECO:0000269|PubMed:22096102}.
P07703		RPC40	DNA-directed RNA polymerases I and III subunit RPAC1	P07703_K709	1	K	709	RIKNQIQKLGASYDW	GlyGly	335	SUBCELLULAR LOCATION: Nucleus, nucleolus {ECO:0000269|PubMed:14562095}.
P0C2H6		RPL27A	60S ribosomal protein L27-A;60S ribosomal protein L27-B	P0C2H6_S35	1	S	35	PHDEGSKSHPFGHAL	GlyGly	136	SUBCELLULAR LOCATION: Cytoplasm {ECO:0000269|PubMed:14562095, ECO:0000269|PubMed:22096102}.
P0C2H6		RPL27A	60S ribosomal protein L27-A;60S ribosomal protein L27-B	P0C2H6_K133	1	K	133	KNQWFFSKLRF____	GlyGly	136	SUBCELLULAR LOCATION: Cytoplasm {ECO:0000269|PubMed:14562095, ECO:0000269|PubMed:22096102}.
P0C2H6		RPL27A	60S ribosomal protein L27-A;60S ribosomal protein L27-B	P0C2H6_K9	1	K	9	AKFLKAGKVAVVVRG	GlyGly	136	SUBCELLULAR LOCATION: Cytoplasm {ECO:0000269|PubMed:14562095, ECO:0000269|PubMed:22096102}.
P0C2H6		RPL27A	60S ribosomal protein L27-A;60S ribosomal protein L27-B	P0C2H6_K126	1	K	126	EERHQAGKNQWFFSK	GlyGly	136	SUBCELLULAR LOCATION: Cytoplasm {ECO:0000269|PubMed:14562095, ECO:0000269|PubMed:22096102}.
P0C2H7		RPL27A	60S ribosomal protein L27-A;60S ribosomal protein L27-B	P0C2H7_S35	1	S	35	PHDEGSKSHPFGHAL	GlyGly	136	SUBCELLULAR LOCATION: Cytoplasm {ECO:0000269|PubMed:14562095, ECO:0000269|PubMed:22096102}.
P0C2H7		RPL27A	60S ribosomal protein L27-A;60S ribosomal protein L27-B	P0C2H7_K133	1	K	133	KNQWFFSKLRF____	GlyGly	136	SUBCELLULAR LOCATION: Cytoplasm {ECO:0000269|PubMed:14562095, ECO:0000269|PubMed:22096102}.
P0C2H7		RPL27A	60S ribosomal protein L27-A;60S ribosomal protein L27-B	P0C2H7_K9	1	K	9	AKFLKAGKVAVVVRG	GlyGly	136	SUBCELLULAR LOCATION: Cytoplasm {ECO:0000269|PubMed:14562095, ECO:0000269|PubMed:22096102}.
P0C2H7		RPL27A	60S ribosomal protein L27-A;60S ribosomal protein L27-B	P0C2H7_K126	1	K	126	EERHQAGKNQWFFSK	GlyGly	136	SUBCELLULAR LOCATION: Cytoplasm {ECO:0000269|PubMed:14562095, ECO:0000269|PubMed:22096102}.
P10614	+	ERG11	Lanosterol 14-alpha demethylase	P10614_K215	1	K	215	ASRSLLGKEMRAKLD	GlyGly	530	SUBCELLULAR LOCATION: Endoplasmic reticulum membrane {ECO:0000305}; Single-pass membrane protein {ECO:0000269|PubMed:16847258, ECO:0000269|PubMed:24613931}.
P10614		ERG11	Lanosterol 14-alpha demethylase	P10614_K270	1	K	270	GTYMSLIKERRKNND	GlyGly	530	SUBCELLULAR LOCATION: Endoplasmic reticulum membrane {ECO:0000305}; Single-pass membrane protein {ECO:0000269|PubMed:16847258, ECO:0000269|PubMed:24613931}.
P10614		ERG11	Lanosterol 14-alpha demethylase	P10614_T223	1	T	223	EMRAKLDTDFAYLYS	GlyGly	530	SUBCELLULAR LOCATION: Endoplasmic reticulum membrane {ECO:0000305}; Single-pass membrane protein {ECO:0000269|PubMed:16847258, ECO:0000269|PubMed:24613931}.
P10622		RPP1B	60S acidic ribosomal protein P1-beta	P10622_K46	1	K	46	VWADVYAKALEGKDL	GlyGly	106	SUBCELLULAR LOCATION: Cytoplasm {ECO:0000269|PubMed:14562095, ECO:0000269|PubMed:22096102}.
P10664		RPL4A	60S ribosomal protein L4-A;60S ribosomal protein L4-B	P10664_K217	1	K	217	AEDNGIVKALRNVPG	GlyGly	362	SUBCELLULAR LOCATION: Cytoplasm {ECO:0000269|PubMed:14562095, ECO:0000269|PubMed:22096102, ECO:0000269|PubMed:25936803}. Nucleus {ECO:0000269|PubMed:25936803}.
P10964		RPA190	DNA-directed RNA polymerase I subunit RPA190	P10964_K410	2	K	410	LSKLQKDKVSLEDRR	GlyGly	1664	SUBCELLULAR LOCATION: Nucleus, nucleolus {ECO:0000269|PubMed:14562095}.
P10964		RPA190	DNA-directed RNA polymerase I subunit RPA190	P10964_K408	2	K	408	DDLSKLQKDKVSLED	GlyGly	1664	SUBCELLULAR LOCATION: Nucleus, nucleolus {ECO:0000269|PubMed:14562095}.
P11484		SSB1	Ribosome-associated molecular chaperone SSB1	P11484_K530	1	K	530	VNQAEEFKAADEAFA	GlyGly	613	SUBCELLULAR LOCATION: Cytoplasm {ECO:0000269|PubMed:10347213, ECO:0000269|PubMed:23332755, ECO:0000305|PubMed:1394434}. Note=About 50% of the protein is associated with translating ribosomes, but sufficient Ssb exists in the cell for each ribosome to be associated with at least one Ssb molecule. {ECO:0000269|PubMed:1394434, ECO:0000269|PubMed:23332755, ECO:0000269|PubMed:9670014}.
P11484		SSB1	Ribosome-associated molecular chaperone SSB1	P11484_K325	1	K	325	EPVEQVLKDAKISKS	GlyGly	613	SUBCELLULAR LOCATION: Cytoplasm {ECO:0000269|PubMed:10347213, ECO:0000269|PubMed:23332755, ECO:0000305|PubMed:1394434}. Note=About 50% of the protein is associated with translating ribosomes, but sufficient Ssb exists in the cell for each ribosome to be associated with at least one Ssb molecule. {ECO:0000269|PubMed:1394434, ECO:0000269|PubMed:23332755, ECO:0000269|PubMed:9670014}.
P11484		SSB1	Ribosome-associated molecular chaperone SSB1	P11484_K251	1	K	251	FKAEFKKKTGLDISD	GlyGly	613	SUBCELLULAR LOCATION: Cytoplasm {ECO:0000269|PubMed:10347213, ECO:0000269|PubMed:23332755, ECO:0000305|PubMed:1394434}. Note=About 50% of the protein is associated with translating ribosomes, but sufficient Ssb exists in the cell for each ribosome to be associated with at least one Ssb molecule. {ECO:0000269|PubMed:1394434, ECO:0000269|PubMed:23332755, ECO:0000269|PubMed:9670014}.
P11484		SSB1	Ribosome-associated molecular chaperone SSB1	P11484_K351	1	K	351	TRIPKVQKLLSDFFD	GlyGly	613	SUBCELLULAR LOCATION: Cytoplasm {ECO:0000269|PubMed:10347213, ECO:0000269|PubMed:23332755, ECO:0000305|PubMed:1394434}. Note=About 50% of the protein is associated with translating ribosomes, but sufficient Ssb exists in the cell for each ribosome to be associated with at least one Ssb molecule. {ECO:0000269|PubMed:1394434, ECO:0000269|PubMed:23332755, ECO:0000269|PubMed:9670014}.
P11484		SSB1	Ribosome-associated molecular chaperone SSB1	P11484_K521	1	K	521	LSSEEIEKMVNQAEE	GlyGly	613	SUBCELLULAR LOCATION: Cytoplasm {ECO:0000269|PubMed:10347213, ECO:0000269|PubMed:23332755, ECO:0000305|PubMed:1394434}. Note=About 50% of the protein is associated with translating ribosomes, but sufficient Ssb exists in the cell for each ribosome to be associated with at least one Ssb molecule. {ECO:0000269|PubMed:1394434, ECO:0000269|PubMed:23332755, ECO:0000269|PubMed:9670014}.
P11484		SSB1	Ribosome-associated molecular chaperone SSB1	P11484_K128	1	K	128	ISAMVLTKMKEIAEA	GlyGly	613	SUBCELLULAR LOCATION: Cytoplasm {ECO:0000269|PubMed:10347213, ECO:0000269|PubMed:23332755, ECO:0000305|PubMed:1394434}. Note=About 50% of the protein is associated with translating ribosomes, but sufficient Ssb exists in the cell for each ribosome to be associated with at least one Ssb molecule. {ECO:0000269|PubMed:1394434, ECO:0000269|PubMed:23332755, ECO:0000269|PubMed:9670014}.
P13856		RSR1	Ras-related protein RSR1	P13856_K117	1	K	117	PMVLIGNKADLINER	GlyGly	272	SUBCELLULAR LOCATION: Cell membrane {ECO:0000305}; Lipid-anchor {ECO:0000305}; Cytoplasmic side {ECO:0000305}.
P14120	+	RPL30	60S ribosomal protein L30	P14120_S20	1	S	20	KLALVIKSGKYTLGY	GlyGly	105	SUBCELLULAR LOCATION: Cytoplasm {ECO:0000269|PubMed:22096102}.
P14120	+	RPL30	60S ribosomal protein L30	P14120_K53	1	K	53	ANTPVLRKSELEYYA	GlyGly	105	SUBCELLULAR LOCATION: Cytoplasm {ECO:0000269|PubMed:22096102}.
P14120		RPL30	60S ribosomal protein L30	P14120_K5	1	K	5	___MAPVKSQESINQ	GlyGly	105	SUBCELLULAR LOCATION: Cytoplasm {ECO:0000269|PubMed:22096102}.
P14126		RPL3	60S ribosomal protein L3	P14126_K39	1	K	39	FPKDDRSKPVALTSF	GlyGly	387	SUBCELLULAR LOCATION: Cytoplasm {ECO:0000269|PubMed:14562095, ECO:0000269|PubMed:22096102}.
P14126		RPL3	60S ribosomal protein L3	P14126_K287	1	K	287	HKIYRVGKGDDEANG	GlyGly	387	SUBCELLULAR LOCATION: Cytoplasm {ECO:0000269|PubMed:14562095, ECO:0000269|PubMed:22096102}.
P14126		RPL3	60S ribosomal protein L3	P14126_K349	1	K	349	LYTNTSRKALEEVSL	GlyGly	387	SUBCELLULAR LOCATION: Cytoplasm {ECO:0000269|PubMed:14562095, ECO:0000269|PubMed:22096102}.
P14126		RPL3	60S ribosomal protein L3	P14126_K136	1	K	136	AFTKYSAKYAQDGAG	GlyGly	387	SUBCELLULAR LOCATION: Cytoplasm {ECO:0000269|PubMed:14562095, ECO:0000269|PubMed:22096102}.
P14126		RPL3	60S ribosomal protein L3	P14126_K281	1	K	281	SRTSINHKIYRVGKG	GlyGly	387	SUBCELLULAR LOCATION: Cytoplasm {ECO:0000269|PubMed:14562095, ECO:0000269|PubMed:22096102}.
P15108		HSC82	ATP-dependent molecular chaperone HSC82	P15108_K419	1	K	419	KFYSAFAKNIKLGVH	GlyGly	705	SUBCELLULAR LOCATION: Cytoplasm. Mitochondrion.
P15108		HSC82	ATP-dependent molecular chaperone HSC82	P15108_K54	1	K	54	YQALSDPKQLETEPD	GlyGly	705	SUBCELLULAR LOCATION: Cytoplasm. Mitochondrion.
P15108		HSC82	ATP-dependent molecular chaperone HSC82	P15108_K73	1	K	73	ITPKPEEKVLEIRDS	GlyGly	705	SUBCELLULAR LOCATION: Cytoplasm. Mitochondrion.
P15646		NOP1	rRNA 2'-O-methyltransferase fibrillarin	P15646_K299	1	K	299	KLREERIKPLEQLTL	GlyGly	327	SUBCELLULAR LOCATION: Nucleus, nucleolus {ECO:0000269|PubMed:12756332, ECO:0000269|PubMed:2298745, ECO:0000269|PubMed:2686980}. Note=Fibrillar region of the nucleolus.
P16521		YEF3	Elongation factor 3A	P16521_K630	1	K	630	GNFTEFVKKCPAAKA	GlyGly	1044	SUBCELLULAR LOCATION: Cytoplasm {ECO:0000269|PubMed:14562095}.
P16521		YEF3	Elongation factor 3A	P16521_K937	1	K	937	DSLGALSKALKEFEG	GlyGly	1044	SUBCELLULAR LOCATION: Cytoplasm {ECO:0000269|PubMed:14562095}.
P16521		YEF3	Elongation factor 3A	P16521_K660	1	K	660	PGYLEGVKTKQKAIV	GlyGly	1044	SUBCELLULAR LOCATION: Cytoplasm {ECO:0000269|PubMed:14562095}.
P16521	+	YEF3	Elongation factor 3A	P16521_K196	1	K	196	AATAAMTKATETVDN	GlyGly	1044	SUBCELLULAR LOCATION: Cytoplasm {ECO:0000269|PubMed:14562095}.
P16521		YEF3	Elongation factor 3A	P16521_K967	1	K	967	TEEVWAVKDGRMTPS	GlyGly	1044	SUBCELLULAR LOCATION: Cytoplasm {ECO:0000269|PubMed:14562095}.
P16521	+	YEF3	Elongation factor 3A	P16521_K448	1	K	448	GAKILLNKTQLRLKR	GlyGly	1044	SUBCELLULAR LOCATION: Cytoplasm {ECO:0000269|PubMed:14562095}.
P16521	+	YEF3	Elongation factor 3A	P16521_K401	1	K	401	FLHEKKAKDILDEFR	GlyGly	1044	SUBCELLULAR LOCATION: Cytoplasm {ECO:0000269|PubMed:14562095}.
P16521		YEF3	Elongation factor 3A	P16521_K622	1	K	622	GLKLRKYKGNFTEFV	GlyGly	1044	SUBCELLULAR LOCATION: Cytoplasm {ECO:0000269|PubMed:14562095}.
P16521		YEF3	Elongation factor 3A	P16521_K204	1	K	204	ATETVDNKDIERFIP	GlyGly	1044	SUBCELLULAR LOCATION: Cytoplasm {ECO:0000269|PubMed:14562095}.
P16521		YEF3	Elongation factor 3A	P16521_K187	1	K	187	WDTKKEVKAAATAAM	GlyGly	1044	SUBCELLULAR LOCATION: Cytoplasm {ECO:0000269|PubMed:14562095}.
P17076	+	RPL8A	60S ribosomal protein L8-A	P17076_K92	1	K	92	NTAAETFKLFNKYRP	GlyGly	256	SUBCELLULAR LOCATION: Cytoplasm {ECO:0000269|PubMed:14562095, ECO:0000269|PubMed:22096102}.
P17076	+	RPL8A	60S ribosomal protein L8-A	P17076_K6	1	K	6	__MAPGKKVAPAPFG	GlyGly	256	SUBCELLULAR LOCATION: Cytoplasm {ECO:0000269|PubMed:14562095, ECO:0000269|PubMed:22096102}.
P18562	+	FUR1	Uracil phosphoribosyltransferase	P18562_K123	1	K	123	LPKLFYEKLPEDISE	GlyGly	216
P21734		UBC1	Ubiquitin-conjugating enzyme E2 1	P21734_K196	1	K	196	VLRRLGVKSLDPNDN	GlyGly	215
P21965	+	MCK1	Protein kinase MCK1	P21965_K261	1	K	261	KLLGPPDKRFIFFSN	GlyGly	375
P22082		SNF2	Transcription regulatory protein SNF2	P22082_K2515	1	K	2515	RRIMGVTKLDIVRAS	GlyGly	1703	SUBCELLULAR LOCATION: Nucleus.
P22082		SNF2	Transcription regulatory protein SNF2	P22082_T2514	1	T	2514	ERRIMGVTKLDIVRA	GlyGly	1703	SUBCELLULAR LOCATION: Nucleus.
P22082		SNF2	Transcription regulatory protein SNF2	P22082_K2591	1	K	2591	GDEVVKAKNGKGSAT	GlyGly	1703	SUBCELLULAR LOCATION: Nucleus.
P22082		SNF2	Transcription regulatory protein SNF2	P22082_K2589	1	K	2589	YGGDEVVKAKNGKGS	GlyGly	1703	SUBCELLULAR LOCATION: Nucleus.
P22082	+	SNF2	Transcription regulatory protein SNF2	P22082_K2377	1	K	2377	AQLQYQLKESNRSVT	GlyGly	1703	SUBCELLULAR LOCATION: Nucleus.
P22217		TRX1	Thioredoxin-1	P22217_K54	1	K	54	YPQADFYKLDVDELG	GlyGly	103	SUBCELLULAR LOCATION: Nucleus {ECO:0000269|PubMed:14562095}. Cytoplasm {ECO:0000269|PubMed:14562095, ECO:0000269|PubMed:8603912}. Golgi apparatus membrane {ECO:0000269|PubMed:22984289}; Peripheral membrane protein {ECO:0000255}. Mitochondrion intermembrane space {ECO:0000269|PubMed:22984289}.
P23248		RPS1B	40S ribosomal protein S1-B	P23248_K45	1	K	45	FENRNVGKTLVNKST	GlyGly	255	SUBCELLULAR LOCATION: Cytoplasm {ECO:0000255|HAMAP-Rule:MF_03122, ECO:0000269|PubMed:14562095, ECO:0000269|PubMed:22096102}.
P23248	+	RPS1B	40S ribosomal protein S1-B	P23248_K109	1	K	109	GMDFTTDKLRSMVRK	GlyGly	255	SUBCELLULAR LOCATION: Cytoplasm {ECO:0000255|HAMAP-Rule:MF_03122, ECO:0000269|PubMed:14562095, ECO:0000269|PubMed:22096102}.
P23248		RPS1B	40S ribosomal protein S1-B	P23248_K33	1	K	33	RKEWFDIKAPSTFEN	GlyGly	255	SUBCELLULAR LOCATION: Cytoplasm {ECO:0000255|HAMAP-Rule:MF_03122, ECO:0000269|PubMed:14562095, ECO:0000269|PubMed:22096102}.
P23248		RPS1B	40S ribosomal protein S1-B	P23248_K202	1	K	202	KEIENATKDIFPLQN	GlyGly	255	SUBCELLULAR LOCATION: Cytoplasm {ECO:0000255|HAMAP-Rule:MF_03122, ECO:0000269|PubMed:14562095, ECO:0000269|PubMed:22096102}.
P23248	+	RPS1B	40S ribosomal protein S1-B	P23248_K240	1	K	240	GEGSGEEKGKKVSGF	GlyGly	255	SUBCELLULAR LOCATION: Cytoplasm {ECO:0000255|HAMAP-Rule:MF_03122, ECO:0000269|PubMed:14562095, ECO:0000269|PubMed:22096102}.
P23248		RPS1B	40S ribosomal protein S1-B	P23248_K94	1	K	94	RVDEVQGKNLLTNFH	GlyGly	255	SUBCELLULAR LOCATION: Cytoplasm {ECO:0000255|HAMAP-Rule:MF_03122, ECO:0000269|PubMed:14562095, ECO:0000269|PubMed:22096102}.
P23248		RPS1B	40S ribosomal protein S1-B	P23248_K195	1	K	195	LIPEVINKEIENATK	GlyGly	255	SUBCELLULAR LOCATION: Cytoplasm {ECO:0000255|HAMAP-Rule:MF_03122, ECO:0000269|PubMed:14562095, ECO:0000269|PubMed:22096102}.
P23900		FPS1	Glycerol uptake/efflux facilitator protein	P23900_K221	1	K	221	RNVPIMVKPKTLYQN	GlyGly	669	SUBCELLULAR LOCATION: Membrane {ECO:0000305}; Multi-pass membrane protein {ECO:0000305}.
P25369	+	LSB5	LAS seventeen-binding protein 5	P25369_K157	1	K	157	YQLGQTVKQRYSKSS	GlyGly	354	SUBCELLULAR LOCATION: Cytoplasm, cell cortex {ECO:0000269|PubMed:12388763}. Cytoplasm, cytoskeleton {ECO:0000269|PubMed:12388763}. Note=Localizes independently of F-actin.
P25369	+	LSB5	LAS seventeen-binding protein 5	P25369_K115	1	K	115	ENSGSGEKYEPRIIK	GlyGly	354	SUBCELLULAR LOCATION: Cytoplasm, cell cortex {ECO:0000269|PubMed:12388763}. Cytoplasm, cytoskeleton {ECO:0000269|PubMed:12388763}. Note=Localizes independently of F-actin.
P25443		RPS2	40S ribosomal protein S2	P25443_K33	1	K	33	GPRNTEEKGWVPVTK	GlyGly	254	SUBCELLULAR LOCATION: Cytoplasm {ECO:0000269|PubMed:22096102}. Nucleus, nucleolus {ECO:0000269|PubMed:15590835}.
P25443	+	RPS2	40S ribosomal protein S2	P25443_K40	1	K	40	KGWVPVTKLGRLVKA	GlyGly	254	SUBCELLULAR LOCATION: Cytoplasm {ECO:0000269|PubMed:22096102}. Nucleus, nucleolus {ECO:0000269|PubMed:15590835}.
P25491	+	YDJ1	Mitochondrial protein import protein MAS5	P25491_K24	1	K	24	ATDVEIKKAYRKCAL	GlyGly	409	SUBCELLULAR LOCATION: Cytoplasm. Cytoplasm, perinuclear region. Note=Concentrated in a perinuclear ring as well as in the cytoplasm.
P25491		YDJ1	Mitochondrial protein import protein MAS5	P25491_K37	1	K	37	ALKYHPDKNPSEEAA	GlyGly	409	SUBCELLULAR LOCATION: Cytoplasm. Cytoplasm, perinuclear region. Note=Concentrated in a perinuclear ring as well as in the cytoplasm.
P26321		RPL5	60S ribosomal protein L5	P26321_K164	1	K	164	ARVFGALKGASDGGL	GlyGly	297	SUBCELLULAR LOCATION: Cytoplasm {ECO:0000269|PubMed:22096102}. Nucleus {ECO:0000269|PubMed:23118189}. Note=The SYO1-uL5-uL18 complex is transported into the nucleus by KAP104. {ECO:0000269|PubMed:23118189}.
P26321		RPL5	60S ribosomal protein L5	P26321_K289	1	K	289	RAARVAAKIAALAGQ	GlyGly	297	SUBCELLULAR LOCATION: Cytoplasm {ECO:0000269|PubMed:22096102}. Nucleus {ECO:0000269|PubMed:23118189}. Note=The SYO1-uL5-uL18 complex is transported into the nucleus by KAP104. {ECO:0000269|PubMed:23118189}.
P26783		RPS5	40S ribosomal protein S5	P26783_K45	1	K	45	TEIKLFNKWSFEEVE	GlyGly	225	SUBCELLULAR LOCATION: Cytoplasm {ECO:0000269|PubMed:22096102}.
P26784		RPL16A	60S ribosomal protein L16-A	P26784_K159	1	K	159	VVAKLEAKRKVSSAE	GlyGly	199	SUBCELLULAR LOCATION: Cytoplasm {ECO:0000269|PubMed:14562095, ECO:0000269|PubMed:22096102}.
P26784		RPL16A	60S ribosomal protein L16-A	P26784_K155	1	K	155	KYEDVVAKLEAKRKV	GlyGly	199	SUBCELLULAR LOCATION: Cytoplasm {ECO:0000269|PubMed:14562095, ECO:0000269|PubMed:22096102}.
P26785		RPL16B	60S ribosomal protein L16-B	P26785_K139	1	K	139	RKYTTLGKLSTSVGW	GlyGly	198	SUBCELLULAR LOCATION: Cytoplasm {ECO:0000269|PubMed:22096102}.
P26785		RPL16B	60S ribosomal protein L16-B	P26785_K154	1	K	154	KYEDVVAKLEDKRKV	GlyGly	198	SUBCELLULAR LOCATION: Cytoplasm {ECO:0000269|PubMed:22096102}.
P26786		RPS7A	40S ribosomal protein S7-A	P26786_S45	1	S	45	LRPLQFKSIREIDVA	GlyGly	190	SUBCELLULAR LOCATION: Cytoplasm {ECO:0000269|PubMed:22096102}. Nucleus, nucleolus {ECO:0000269|PubMed:15590835}.
P26786		RPS7A	40S ribosomal protein S7-A	P26786_K44	1	K	44	ELRPLQFKSIREIDV	GlyGly	190	SUBCELLULAR LOCATION: Cytoplasm {ECO:0000269|PubMed:22096102}. Nucleus, nucleolus {ECO:0000269|PubMed:15590835}.
P26786		RPS7A	40S ribosomal protein S7-A	P26786_K179	1	K	179	VYNKLTGKQIVFEIP	GlyGly	190	SUBCELLULAR LOCATION: Cytoplasm {ECO:0000269|PubMed:22096102}. Nucleus, nucleolus {ECO:0000269|PubMed:15590835}.
P29453		RPL8B	60S ribosomal protein L8-B	P29453_K120	1	K	120	AAAIAEGKSKQDASP	GlyGly	256	SUBCELLULAR LOCATION: Cytoplasm {ECO:0000269|PubMed:14562095, ECO:0000269|PubMed:22096102}.
P32324		EFT1	Elongation factor 2	P32324_K152	1	K	152	QALGERIKPVVVINK	GlyGly	842	SUBCELLULAR LOCATION: Cytoplasm {ECO:0000269|PubMed:14562095}.
P32324	+	EFT1	Elongation factor 2	P32324_K267	1	K	267	KDTDAEGKPLERAFN	GlyGly	842	SUBCELLULAR LOCATION: Cytoplasm {ECO:0000269|PubMed:14562095}.
P32324		EFT1	Elongation factor 2	P32324_K423	1	K	423	PNYVPGKKDDLFIKA	GlyGly	842	SUBCELLULAR LOCATION: Cytoplasm {ECO:0000269|PubMed:14562095}.
P32324		EFT1	Elongation factor 2	P32324_K422	1	K	422	GPNYVPGKKDDLFIK	GlyGly	842	SUBCELLULAR LOCATION: Cytoplasm {ECO:0000269|PubMed:14562095}.
P32324		EFT1	Elongation factor 2	P32324_K159	1	K	159	KPVVVINKVDRALLE	GlyGly	842	SUBCELLULAR LOCATION: Cytoplasm {ECO:0000269|PubMed:14562095}.
P32324	+	EFT1	Elongation factor 2	P32324_K87	1	K	87	EMSDEDVKEIKQKTD	GlyGly	842	SUBCELLULAR LOCATION: Cytoplasm {ECO:0000269|PubMed:14562095}.
P32324		EFT1	Elongation factor 2	P32324_S82	1	S	82	ISLYSEMSDEDVKEI	GlyGly	842	SUBCELLULAR LOCATION: Cytoplasm {ECO:0000269|PubMed:14562095}.
P32324		EFT1	Elongation factor 2	P32324_K841	1	K	841	GWQEYYDKL______	GlyGly	842	SUBCELLULAR LOCATION: Cytoplasm {ECO:0000269|PubMed:14562095}.
P32324		EFT1	Elongation factor 2	P32324_K260	1	K	260	KTKKWTNKDTDAEGK	GlyGly	842	SUBCELLULAR LOCATION: Cytoplasm {ECO:0000269|PubMed:14562095}.
P32324		EFT1	Elongation factor 2	P32324_K50	1	K	50	AGIISAAKAGEARFT	GlyGly	842	SUBCELLULAR LOCATION: Cytoplasm {ECO:0000269|PubMed:14562095}.
P32324		EFT1	Elongation factor 2	P32324_K308	1	K	308	EKLEIVLKGDEKDLE	GlyGly	842	SUBCELLULAR LOCATION: Cytoplasm {ECO:0000269|PubMed:14562095}.
P32324		EFT1	Elongation factor 2	P32324_K429	1	K	429	KKDDLFIKAIQRVVL	GlyGly	842	SUBCELLULAR LOCATION: Cytoplasm {ECO:0000269|PubMed:14562095}.
P32324		EFT1	Elongation factor 2	P32324_K171	1	K	171	LLELQVSKEDLYQTF	GlyGly	842	SUBCELLULAR LOCATION: Cytoplasm {ECO:0000269|PubMed:14562095}.
P32324	+	EFT1	Elongation factor 2	P32324_K32	1	K	32	IAHVDHGKSTLTDSL	GlyGly	842	SUBCELLULAR LOCATION: Cytoplasm {ECO:0000269|PubMed:14562095}.
P32341	+	VPH2	Vacuolar ATPase assembly integral membrane protein VPH2	P32341_K108	1	K	108	LEYQSMVKRSKSVFS	GlyGly	215	SUBCELLULAR LOCATION: Endoplasmic reticulum membrane {ECO:0000269|PubMed:9325326}; Multi-pass membrane protein {ECO:0000269|PubMed:9325326}.
P32589		SSE1	Heat shock protein homolog SSE1	P32589_K195	1	K	195	DLPEGEEKPRIVAFV	GlyGly	693	SUBCELLULAR LOCATION: Cytoplasm {ECO:0000269|PubMed:14562095}.
P32589	+	SSE1	Heat shock protein homolog SSE1	P32589_K668	1	K	668	QMAAMAEKLAAQRKA	GlyGly	693	SUBCELLULAR LOCATION: Cytoplasm {ECO:0000269|PubMed:14562095}.
P32589	+	SSE1	Heat shock protein homolog SSE1	P32589_K311	1	K	311	EELEELVKPLLERVT	GlyGly	693	SUBCELLULAR LOCATION: Cytoplasm {ECO:0000269|PubMed:14562095}.
P32589		SSE1	Heat shock protein homolog SSE1	P32589_T349	1	T	349	GGTTRIPTLKQSISE	GlyGly	693	SUBCELLULAR LOCATION: Cytoplasm {ECO:0000269|PubMed:14562095}.
P32589		SSE1	Heat shock protein homolog SSE1	P32589_K545	1	K	545	HTFGLDAKKLNELIE	GlyGly	693	SUBCELLULAR LOCATION: Cytoplasm {ECO:0000269|PubMed:14562095}.
P32589		SSE1	Heat shock protein homolog SSE1	P32589_K584	1	K	584	YIYTLRGKLEEEYAP	GlyGly	693	SUBCELLULAR LOCATION: Cytoplasm {ECO:0000269|PubMed:14562095}.
P32660	+	DNF1	Phospholipid-transporting ATPase DNF1	P32660_K62	2	K	62	NDETPKNKREDAEEF	GlyGly	1571	SUBCELLULAR LOCATION: Cell membrane {ECO:0000269|PubMed:18199685}; Multi-pass membrane protein {ECO:0000269|PubMed:18199685}. Endosome membrane {ECO:0000269|PubMed:18199685}; Multi-pass membrane protein {ECO:0000269|PubMed:18199685}. Golgi apparatus, trans-Golgi network membrane {ECO:0000269|PubMed:18199685}; Multi-pass membrane protein {ECO:0000269|PubMed:18199685}.
P32660	+	DNF1	Phospholipid-transporting ATPase DNF1	P32660_K60	2	K	60	SFNDETPKNKREDAE	GlyGly	1571	SUBCELLULAR LOCATION: Cell membrane {ECO:0000269|PubMed:18199685}; Multi-pass membrane protein {ECO:0000269|PubMed:18199685}. Endosome membrane {ECO:0000269|PubMed:18199685}; Multi-pass membrane protein {ECO:0000269|PubMed:18199685}. Golgi apparatus, trans-Golgi network membrane {ECO:0000269|PubMed:18199685}; Multi-pass membrane protein {ECO:0000269|PubMed:18199685}.
P32660		DNF1	Phospholipid-transporting ATPase DNF1	P32660_K60	1	K	60	SFNDETPKNKREDAE	GlyGly	1571	SUBCELLULAR LOCATION: Cell membrane {ECO:0000269|PubMed:18199685}; Multi-pass membrane protein {ECO:0000269|PubMed:18199685}. Endosome membrane {ECO:0000269|PubMed:18199685}; Multi-pass membrane protein {ECO:0000269|PubMed:18199685}. Golgi apparatus, trans-Golgi network membrane {ECO:0000269|PubMed:18199685}; Multi-pass membrane protein {ECO:0000269|PubMed:18199685}.
P32909		SMY2	Protein SMY2	P32909_K565	1	K	565	EQKKLWEKVQSSSKQ	GlyGly	740	SUBCELLULAR LOCATION: Cytoplasm {ECO:0000269|PubMed:14562095}.
P33302	+	PDR5	Pleiotropic ABC efflux transporter of multiple drugs	P33302_K825	1	K	825	KRGVLTEKNANDPEN	GlyGly	1511	SUBCELLULAR LOCATION: Cell membrane {ECO:0000269|PubMed:12469340}; Multi-pass membrane protein {ECO:0000269|PubMed:12469340}. Note=The ERAD mutants 'Pro-183' and 'Tyr-1427' fail to reach the plasma membrane. The mutant 'Pro-183' accumulates into ER-associated compartments.
P33302	+	PDR5	Pleiotropic ABC efflux transporter of multiple drugs	P33302_K436	1	K	436	LNKDMLKKGIHIPQT	GlyGly	1511	SUBCELLULAR LOCATION: Cell membrane {ECO:0000269|PubMed:12469340}; Multi-pass membrane protein {ECO:0000269|PubMed:12469340}. Note=The ERAD mutants 'Pro-183' and 'Tyr-1427' fail to reach the plasma membrane. The mutant 'Pro-183' accumulates into ER-associated compartments.
P33302		PDR5	Pleiotropic ABC efflux transporter of multiple drugs	P33302_K802	1	K	802	YNEGAKQKGEILVFP	GlyGly	1511	SUBCELLULAR LOCATION: Cell membrane {ECO:0000269|PubMed:12469340}; Multi-pass membrane protein {ECO:0000269|PubMed:12469340}. Note=The ERAD mutants 'Pro-183' and 'Tyr-1427' fail to reach the plasma membrane. The mutant 'Pro-183' accumulates into ER-associated compartments.
P33302	+	PDR5	Pleiotropic ABC efflux transporter of multiple drugs	P33302_K462	1	K	462	PNYKELMKEVDQRLL	GlyGly	1511	SUBCELLULAR LOCATION: Cell membrane {ECO:0000269|PubMed:12469340}; Multi-pass membrane protein {ECO:0000269|PubMed:12469340}. Note=The ERAD mutants 'Pro-183' and 'Tyr-1427' fail to reach the plasma membrane. The mutant 'Pro-183' accumulates into ER-associated compartments.
P33328		SNC2	Synaptobrevin homolog 2	P33328_K62	1	K	62	RLTSIEDKADNLAIS	GlyGly	115	SUBCELLULAR LOCATION: Endomembrane system; Single-pass type IV membrane protein. Note=Post-Golgi vesicle membrane. {ECO:0000305}.
P33328		SNC2	Synaptobrevin homolog 2	P33328_K74	1	K	74	AISAQGFKRGANRVR	GlyGly	115	SUBCELLULAR LOCATION: Endomembrane system; Single-pass type IV membrane protein. Note=Post-Golgi vesicle membrane. {ECO:0000305}.
P33328		SNC2	Synaptobrevin homolog 2	P33328_K48	1	K	48	IMRDNINKVAERGER	GlyGly	115	SUBCELLULAR LOCATION: Endomembrane system; Single-pass type IV membrane protein. Note=Post-Golgi vesicle membrane. {ECO:0000305}.
P33442		RPS1A	40S ribosomal protein S1-A	P33442_K174	1	K	174	VISEILTKEVQGSTL	GlyGly	255	SUBCELLULAR LOCATION: Cytoplasm {ECO:0000255|HAMAP-Rule:MF_03122, ECO:0000269|PubMed:14562095, ECO:0000269|PubMed:22096102}.
P35691		TMA19	Translationally-controlled tumor protein homolog	P35691_K111	1	K	111	EEVPKFEKGAQTYVK	GlyGly	167	SUBCELLULAR LOCATION: Cytoplasm, cytoskeleton {ECO:0000269|PubMed:16806052}. Mitochondrion {ECO:0000269|PubMed:16806052}. Note=After induction of apoptosis or mild oxidative stress, reversibly translocates from the cytoplasm to mitochondria, where it is associated with the outer surface. {ECO:0000269|PubMed:16806052}.
P37303		GLY1	Low specificity L-threonine aldolase	P37303_K320	1	K	320	KGLKYNVKLMGGRVS	GlyGly	387
P38011	+	ASC1	Guanine nucleotide-binding protein subunit beta-like protein	P38011_K46	1	K	46	DKTLISWKLTGDDQK	GlyGly	319	SUBCELLULAR LOCATION: Cytoplasm {ECO:0000269|PubMed:22096102}.
P38011	+	ASC1	Guanine nucleotide-binding protein subunit beta-like protein	P38011_K53	1	K	53	KLTGDDQKFGVPVRS	GlyGly	319	SUBCELLULAR LOCATION: Cytoplasm {ECO:0000269|PubMed:22096102}.
P38011		ASC1	Guanine nucleotide-binding protein subunit beta-like protein	P38011_K117	1	K	117	VMSVDIDKKASMIIS	GlyGly	319	SUBCELLULAR LOCATION: Cytoplasm {ECO:0000269|PubMed:22096102}.
P38085	+	TAT1	Valine/tyrosine/tryptophan amino-acid permease 1	P38085_K39	1	K	39	RDFTITEKQDEVSGQ	GlyGly	619	SUBCELLULAR LOCATION: Membrane; Multi-pass membrane protein.
P38085		TAT1	Valine/tyrosine/tryptophan amino-acid permease 1	P38085_K87	1	K	87	SELESQEKNNLTKSI	GlyGly	619	SUBCELLULAR LOCATION: Membrane; Multi-pass membrane protein.
P38085	+	TAT1	Valine/tyrosine/tryptophan amino-acid permease 1	P38085_K591	1	K	591	VDDNDDLKEYENSES	GlyGly	619	SUBCELLULAR LOCATION: Membrane; Multi-pass membrane protein.
P38219		OLA1	Obg-like ATPase 1	P38219_K195	1	K	195	DLITKIIKLLESGQR	GlyGly	394	SUBCELLULAR LOCATION: Cytoplasm {ECO:0000255|HAMAP-Rule:MF_03167, ECO:0000269|PubMed:10684247, ECO:0000269|PubMed:14562095}.
P38219		OLA1	Obg-like ATPase 1	P38219_K155	1	K	155	INQELRLKDIEFAQK	GlyGly	394	SUBCELLULAR LOCATION: Cytoplasm {ECO:0000255|HAMAP-Rule:MF_03167, ECO:0000269|PubMed:10684247, ECO:0000269|PubMed:14562095}.
P38264		PHO88	SRP-independent targeting protein 3	P38264_K64	1	K	64	KNDMTTMKYVEPGNA	GlyGly	188	SUBCELLULAR LOCATION: Endoplasmic reticulum membrane {ECO:0000269|PubMed:14562095, ECO:0000269|PubMed:27905431}; Single-pass membrane protein {ECO:0000255}. Mitochondrion {ECO:0000269|PubMed:14576278, ECO:0000269|PubMed:8709965}.
P38264		PHO88	SRP-independent targeting protein 3	P38264_K78	1	K	78	AMSGEGEKLQVTTVR	GlyGly	188	SUBCELLULAR LOCATION: Endoplasmic reticulum membrane {ECO:0000269|PubMed:14562095, ECO:0000269|PubMed:27905431}; Single-pass membrane protein {ECO:0000255}. Mitochondrion {ECO:0000269|PubMed:14576278, ECO:0000269|PubMed:8709965}.
P38701		RPS20	40S ribosomal protein S20	P38701_K8	1	K	8	MSDFQKEKVEEQEQQ	GlyGly	121	SUBCELLULAR LOCATION: Cytoplasm {ECO:0000269|PubMed:22096102}.
P38701		RPS20	40S ribosomal protein S20	P38701_K43	1	K	43	NVSSNIVKNAEQHNL	GlyGly	121	SUBCELLULAR LOCATION: Cytoplasm {ECO:0000269|PubMed:22096102}.
P38701		RPS20	40S ribosomal protein S20	P38701_K32	1	K	32	TLTSTKVKQLENVSS	GlyGly	121	SUBCELLULAR LOCATION: Cytoplasm {ECO:0000269|PubMed:22096102}.
P38701		RPS20	40S ribosomal protein S20	P38701_K101	1	K	101	EAPVQIVKRITQITI	GlyGly	121	SUBCELLULAR LOCATION: Cytoplasm {ECO:0000269|PubMed:22096102}.
P38701		RPS20	40S ribosomal protein S20	P38701_K30	1	K	30	RITLTSTKVKQLENV	GlyGly	121	SUBCELLULAR LOCATION: Cytoplasm {ECO:0000269|PubMed:22096102}.
P38701		RPS20	40S ribosomal protein S20	P38701_K8	2	K	8	MSDFQKEKVEEQEQQ	GlyGly	121	SUBCELLULAR LOCATION: Cytoplasm {ECO:0000269|PubMed:22096102}.
P38701		RPS20	40S ribosomal protein S20	P38701_K6	2	K	6	__MSDFQKEKVEEQE	GlyGly	121	SUBCELLULAR LOCATION: Cytoplasm {ECO:0000269|PubMed:22096102}.
P38708		YHR020W	Putative proline--tRNA ligase YHR020W	P38708_K183	1	K	183	AAALEDAKLIGITVD	GlyGly	688
P38719	+	DBP8	ATP-dependent RNA helicase DBP8	P38719_K639	1	K	639	HFLANEAKGKSIIGA	GlyGly	431	SUBCELLULAR LOCATION: Nucleus, nucleolus {ECO:0000269|PubMed:11222764, ECO:0000269|PubMed:14562095}.
P38719		DBP8	ATP-dependent RNA helicase DBP8	P38719_K851	1	K	851	IMDTAGQKGTGKWTA	GlyGly	431	SUBCELLULAR LOCATION: Nucleus, nucleolus {ECO:0000269|PubMed:11222764, ECO:0000269|PubMed:14562095}.
P38736		GOS1	Golgi SNAP receptor complex member 1	P38736_K179	1	K	179	VLNTANNKVLQTLQR	GlyGly	223	SUBCELLULAR LOCATION: Golgi apparatus membrane {ECO:0000269|PubMed:16107716, ECO:0000269|PubMed:16699523, ECO:0000269|PubMed:9755865}; Single-pass type IV membrane protein {ECO:0000269|PubMed:16107716, ECO:0000269|PubMed:16699523, ECO:0000269|PubMed:9755865}. Note=Punctate localization pattern. Localization affected by loss of SVP26, a membrane protein, and is shifted to the ER.
P38737	+	ECM29	Proteasome component ECM29	P38737_K108	1	K	108	YSLLLASKGIDRLSL	GlyGly	1868	SUBCELLULAR LOCATION: Cytoplasm {ECO:0000269|PubMed:14562095}. Nucleus {ECO:0000269|PubMed:14562095}.
P38737		ECM29	Proteasome component ECM29	P38737_K1263	1	K	1263	ARSIDVEKGVNPTKS	GlyGly	1868	SUBCELLULAR LOCATION: Cytoplasm {ECO:0000269|PubMed:14562095}. Nucleus {ECO:0000269|PubMed:14562095}.
P38817	+	GGA2	ADP-ribosylation factor-binding protein GGA2	P38817_K18	1	K	18	LSELPVRKPQALGNP	GlyGly	585	SUBCELLULAR LOCATION: Golgi apparatus, trans-Golgi network.
P38817		GGA2	ADP-ribosylation factor-binding protein GGA2	P38817_K229	1	K	229	MKIMAGFKEDNAVQA	GlyGly	585	SUBCELLULAR LOCATION: Golgi apparatus, trans-Golgi network.
P38817	+	GGA2	ADP-ribosylation factor-binding protein GGA2	P38817_K180	1	K	180	ESDLAVLKPSNQLKT	GlyGly	585	SUBCELLULAR LOCATION: Golgi apparatus, trans-Golgi network.
P38817	+	GGA2	ADP-ribosylation factor-binding protein GGA2	P38817_K287	1	K	287	VAQPKFQKIIEEEQE	GlyGly	585	SUBCELLULAR LOCATION: Golgi apparatus, trans-Golgi network.
P38817		GGA2	ADP-ribosylation factor-binding protein GGA2	P38817_K237	1	K	237	EDNAVQAKQAISSEL	GlyGly	585	SUBCELLULAR LOCATION: Golgi apparatus, trans-Golgi network.
P38817	+	GGA2	ADP-ribosylation factor-binding protein GGA2	P38817_K223	1	K	223	REANKLMKIMAGFKE	GlyGly	585	SUBCELLULAR LOCATION: Golgi apparatus, trans-Golgi network.
P38861		NMD3	60S ribosomal export protein NMD3	P38861_K467	1	K	467	RQSVNLYKNREANVP	GlyGly	518	SUBCELLULAR LOCATION: Cytoplasm {ECO:0000269|PubMed:11086007}. Nucleus, nucleoplasm {ECO:0000269|PubMed:11086007}. Note=Shuttles between the nucleus and the cytoplasm in a XPO1/CRM1-dependent manner.
P39015		STM1	Suppressor protein STM1	P39015_K260	1	K	260	NSANTVQKNRNIDVS	GlyGly	273	SUBCELLULAR LOCATION: Cytoplasm. Nucleus. Cytoplasm, perinuclear region. Note=Concentrated in the perinuclear region.
P39077		CCT3	T-complex protein 1 subunit gamma	P39077_K76	1	K	76	DVAHPAAKSMLELSR	GlyGly	534	SUBCELLULAR LOCATION: Cytoplasm.
P39077		CCT3	T-complex protein 1 subunit gamma	P39077_K488	1	K	488	TTGIDGDKGKIVDMV	GlyGly	534	SUBCELLULAR LOCATION: Cytoplasm.
P39077		CCT3	T-complex protein 1 subunit gamma	P39077_K208	1	K	208	KRYVRVEKIPGGDVL	GlyGly	534	SUBCELLULAR LOCATION: Cytoplasm.
P39715		ECM1	Shuttling pre-60S factor ECM1	P39715_T58	1	T	58	ELPRAEKTDLTNILI	GlyGly	212	SUBCELLULAR LOCATION: Nucleus, nucleolus. Nucleus. Cytoplasm. Note=Shuttles between the nucleus and the cytoplasm and is re-imported by the KAP123 karyopherin.
P39719		FLC2	Flavin carrier protein 2	P39719_K608	1	K	608	DRVSFIPKIQNDFDG	GlyGly	783	SUBCELLULAR LOCATION: Endoplasmic reticulum membrane {ECO:0000269|PubMed:16717099}; Multi-pass membrane protein {ECO:0000269|PubMed:16717099}.
P39719	+	FLC2	Flavin carrier protein 2	P39719_K649	1	K	649	FRDDTFGKNLNANTN	GlyGly	783	SUBCELLULAR LOCATION: Endoplasmic reticulum membrane {ECO:0000269|PubMed:16717099}; Multi-pass membrane protein {ECO:0000269|PubMed:16717099}.
P39719		FLC2	Flavin carrier protein 2	P39719_K616	1	K	616	IQNDFDGKNKNDSEL	GlyGly	783	SUBCELLULAR LOCATION: Endoplasmic reticulum membrane {ECO:0000269|PubMed:16717099}; Multi-pass membrane protein {ECO:0000269|PubMed:16717099}.
P39976	+	DLD3	D-2-hydroxyglutarate--pyruvate transhydrogenase DLD3	P39976_K403	1	K	403	GLIGDAPKPVVKSCG	GlyGly	496	SUBCELLULAR LOCATION: Cytoplasm {ECO:0000269|PubMed:10509019}.
P40007		NOP16	Nucleolar protein 16	P40007_K428	1	K	428	LQLAQAAKEKGCETI	GlyGly	231	SUBCELLULAR LOCATION: Nucleus, nucleolus {ECO:0000269|PubMed:14562095}.
P40010		NUG1	Nuclear GTP-binding protein NUG1	P40010_K385	1	K	385	MLVKRLAKSDEMTES	GlyGly	520	SUBCELLULAR LOCATION: Nucleus {ECO:0000269|PubMed:11583615}.
P40010	+	NUG1	Nuclear GTP-binding protein NUG1	P40010_K195	1	K	195	PESTRSRKVEEAVLQ	GlyGly	520	SUBCELLULAR LOCATION: Nucleus {ECO:0000269|PubMed:11583615}.
P40160		RIO2	Serine/threonine-protein kinase RIO2	P40160_K175	1	K	175	MLYSKGFKVPEPFDN	GlyGly	425	SUBCELLULAR LOCATION: Cytoplasm. Nucleus. Note=Predominantly cytoplasmic.
P40413		CCT5	T-complex protein 1 subunit epsilon	P40413_S557	1	S	557	KIDNVIISGKDEY__	GlyGly	562	SUBCELLULAR LOCATION: Cytoplasm.
P40413	+	CCT5	T-complex protein 1 subunit epsilon	P40413_K145	1	K	145	QKGIHPIKIANGFDE	GlyGly	562	SUBCELLULAR LOCATION: Cytoplasm.
P40413		CCT5	T-complex protein 1 subunit epsilon	P40413_K286	1	K	286	PKPKTKHKLDISSVE	GlyGly	562	SUBCELLULAR LOCATION: Cytoplasm.
P40693		RLP7	Ribosome biogenesis protein RLP7	P40693_K951	1	K	951	LSELNDAKVPKTNDE	GlyGly	322	SUBCELLULAR LOCATION: Nucleus, nucleolus {ECO:0000269|PubMed:11087857}.
P41277		GPP1	Glycerol-1-phosphate phosphohydrolase 1	P41277_S172	1	S	172	NEQDPSKSKVVVFED	GlyGly	250	SUBCELLULAR LOCATION: Cytoplasm {ECO:0000269|PubMed:14562095}. Nucleus {ECO:0000269|PubMed:14562095}.
P41277		GPP1	Glycerol-1-phosphate phosphohydrolase 1	P41277_K144	1	K	144	FITANDVKQGKPHPE	GlyGly	250	SUBCELLULAR LOCATION: Cytoplasm {ECO:0000269|PubMed:14562095}. Nucleus {ECO:0000269|PubMed:14562095}.
P41805		RPL10	60S ribosomal protein L10	P41805_K183	1	K	183	LDRPEYLKKREAGEV	GlyGly	221	SUBCELLULAR LOCATION: Cytoplasm {ECO:0000269|PubMed:14562095, ECO:0000269|PubMed:22096102}.
P41805		RPL10	60S ribosomal protein L10	P41805_K184	1	K	184	DRPEYLKKREAGEVK	GlyGly	221	SUBCELLULAR LOCATION: Cytoplasm {ECO:0000269|PubMed:14562095, ECO:0000269|PubMed:22096102}.
P41805		RPL10	60S ribosomal protein L10	P41805_K191	1	K	191	KREAGEVKDDGAFVK	GlyGly	221	SUBCELLULAR LOCATION: Cytoplasm {ECO:0000269|PubMed:14562095, ECO:0000269|PubMed:22096102}.
P41805		RPL10	60S ribosomal protein L10	P41805_K121	1	K	121	GMRGAWGKPHGLAAR	GlyGly	221	SUBCELLULAR LOCATION: Cytoplasm {ECO:0000269|PubMed:14562095, ECO:0000269|PubMed:22096102}.
P41805		RPL10	60S ribosomal protein L10	P41805_K145	1	K	145	VRTKDSNKDVVVEGL	GlyGly	221	SUBCELLULAR LOCATION: Cytoplasm {ECO:0000269|PubMed:14562095, ECO:0000269|PubMed:22096102}.
P41805		RPL10	60S ribosomal protein L10	P41805_K198	1	K	198	KDDGAFVKFLSKKGS	GlyGly	221	SUBCELLULAR LOCATION: Cytoplasm {ECO:0000269|PubMed:14562095, ECO:0000269|PubMed:22096102}.
P41805		RPL10	60S ribosomal protein L10	P41805_K203	1	K	203	FVKFLSKKGSLENNI	GlyGly	221	SUBCELLULAR LOCATION: Cytoplasm {ECO:0000269|PubMed:14562095, ECO:0000269|PubMed:22096102}.
P46654		RPS0B	40S ribosomal protein S0-B	P46654_K88	1	K	88	YGQRAVLKFAAHTGA	GlyGly	252	SUBCELLULAR LOCATION: Cytoplasm {ECO:0000255|HAMAP-Rule:MF_03015, ECO:0000269|PubMed:14562095, ECO:0000269|PubMed:14627813, ECO:0000269|PubMed:22096102}.
P46654		RPS0B	40S ribosomal protein S0-B	P46654_T93	1	T	93	VLKFAAHTGATPIAG	GlyGly	252	SUBCELLULAR LOCATION: Cytoplasm {ECO:0000255|HAMAP-Rule:MF_03015, ECO:0000269|PubMed:14562095, ECO:0000269|PubMed:14627813, ECO:0000269|PubMed:22096102}.
P46654		RPS0B	40S ribosomal protein S0-B	P46654_K629	1	K	629	QYFAQAYKGKLIIRF	GlyGly	252	SUBCELLULAR LOCATION: Cytoplasm {ECO:0000255|HAMAP-Rule:MF_03015, ECO:0000269|PubMed:14562095, ECO:0000269|PubMed:14627813, ECO:0000269|PubMed:22096102}.
P46654		RPS0B	40S ribosomal protein S0-B	P46654_K56	1	K	56	NVGKTWEKLVLAARI	GlyGly	252	SUBCELLULAR LOCATION: Cytoplasm {ECO:0000255|HAMAP-Rule:MF_03015, ECO:0000269|PubMed:14562095, ECO:0000269|PubMed:14627813, ECO:0000269|PubMed:22096102}.
P46784		RPS10B	40S ribosomal protein S10-B	P46784_K25	1	K	25	EGVVVAKKDFNQAKH	GlyGly	105	SUBCELLULAR LOCATION: Cytoplasm {ECO:0000269|PubMed:14562095, ECO:0000269|PubMed:22096102}.
P46784		RPS10B	40S ribosomal protein S10-B	P46784_K24	1	K	24	QEGVVVAKKDFNQAK	GlyGly	105	SUBCELLULAR LOCATION: Cytoplasm {ECO:0000269|PubMed:14562095, ECO:0000269|PubMed:22096102}.
P46784		RPS10B	40S ribosomal protein S10-B	P46784_K31	1	K	31	KKDFNQAKHEEIDTK	GlyGly	105	SUBCELLULAR LOCATION: Cytoplasm {ECO:0000269|PubMed:14562095, ECO:0000269|PubMed:22096102}.
P46784		RPS10B	40S ribosomal protein S10-B	P46784_K52	1	K	52	ALQSLTSKGYVKTQF	GlyGly	105	SUBCELLULAR LOCATION: Cytoplasm {ECO:0000269|PubMed:14562095, ECO:0000269|PubMed:22096102}.
P46784		RPS10B	40S ribosomal protein S10-B	P46784_K38	1	K	38	KHEEIDTKNLYVIKA	GlyGly	105	SUBCELLULAR LOCATION: Cytoplasm {ECO:0000269|PubMed:14562095, ECO:0000269|PubMed:22096102}.
P46784	+	RPS10B	40S ribosomal protein S10-B	P46784_K5	1	K	5	___MLMPKQERNKIH	GlyGly	105	SUBCELLULAR LOCATION: Cytoplasm {ECO:0000269|PubMed:14562095, ECO:0000269|PubMed:22096102}.
P46784		RPS10B	40S ribosomal protein S10-B	P46784_K10	1	K	10	MPKQERNKIHQYLFQ	GlyGly	105	SUBCELLULAR LOCATION: Cytoplasm {ECO:0000269|PubMed:14562095, ECO:0000269|PubMed:22096102}.
P46784		RPS10B	40S ribosomal protein S10-B	P46784_K44	1	K	44	TKNLYVIKALQSLTS	GlyGly	105	SUBCELLULAR LOCATION: Cytoplasm {ECO:0000269|PubMed:14562095, ECO:0000269|PubMed:22096102}.
P47079		CCT8	T-complex protein 1 subunit theta	P47079_K418	1	K	418	LMKPSGGKLLPGAGA	GlyGly	568	SUBCELLULAR LOCATION: Cytoplasm {ECO:0000250}.
P47079		CCT8	T-complex protein 1 subunit theta	P47079_K15	1	K	15	NPNAGLFKQGYNSYS	GlyGly	568	SUBCELLULAR LOCATION: Cytoplasm {ECO:0000250}.
P47079		CCT8	T-complex protein 1 subunit theta	P47079_K164	1	K	164	NELLKMIKPVISSKK	GlyGly	568	SUBCELLULAR LOCATION: Cytoplasm {ECO:0000250}.
P47079		CCT8	T-complex protein 1 subunit theta	P47079_K372	1	K	372	GDRVTVFKQEQGEIS	GlyGly	568	SUBCELLULAR LOCATION: Cytoplasm {ECO:0000250}.
P47102		GEA1	ARF guanine-nucleotide exchange factor 1	P47102_K286	1	K	286	ADDNKNEKPVQQVIR	GlyGly	1408	SUBCELLULAR LOCATION: Cytoplasm, cytosol {ECO:0000250|UniProtKB:P39993}. Membrane {ECO:0000250|UniProtKB:P39993}; Peripheral membrane protein {ECO:0000250|UniProtKB:P39993}. Endoplasmic reticulum {ECO:0000269|PubMed:25190516}. Mitochondrion {ECO:0000269|PubMed:25190516}. Note=Soluble and partially membrane-bound. {ECO:0000250|UniProtKB:P39993}.
P48164	+	RPS7B	40S ribosomal protein S7-B	P48164_K151	1	K	151	VGGNKIQKVLLDSKD	GlyGly	190	SUBCELLULAR LOCATION: Cytoplasm {ECO:0000269|PubMed:22096102}. Nucleus, nucleolus {ECO:0000269|PubMed:15590835}.
P48164		RPS7B	40S ribosomal protein S7-B	P48164_K175	1	K	175	SFQAVYNKLTGKQIV	GlyGly	190	SUBCELLULAR LOCATION: Cytoplasm {ECO:0000269|PubMed:22096102}. Nucleus, nucleolus {ECO:0000269|PubMed:15590835}.
P48164		RPS7B	40S ribosomal protein S7-B	P48164_K44	1	K	44	DLRPLQIKSIREIDV	GlyGly	190	SUBCELLULAR LOCATION: Cytoplasm {ECO:0000269|PubMed:22096102}. Nucleus, nucleolus {ECO:0000269|PubMed:15590835}.
P48510	+	DSK2	Ubiquitin domain-containing protein DSK2	P48510_K33	1	K	33	QFKEAINKANGIPVA	GlyGly	373	SUBCELLULAR LOCATION: Nucleus {ECO:0000305}.
P48510	+	DSK2	Ubiquitin domain-containing protein DSK2	P48510_K49	1	K	49	QRLIYSGKILKDDQT	GlyGly	373	SUBCELLULAR LOCATION: Nucleus {ECO:0000305}.
P48589		RPS12	40S ribosomal protein S12	P48589_K95	1	K	95	LIKVADAKQLGEWAG	GlyGly	143	SUBCELLULAR LOCATION: Cytoplasm {ECO:0000269|PubMed:22096102}.
P48589		RPS12	40S ribosomal protein S12	P48589_K90	1	K	90	ENKVPLIKVADAKQL	GlyGly	143	SUBCELLULAR LOCATION: Cytoplasm {ECO:0000269|PubMed:22096102}.
P49167		RPL38	60S ribosomal protein L38	P49167_K9	1	K	9	AREITDIKQFLELTR	GlyGly	78	SUBCELLULAR LOCATION: Cytoplasm {ECO:0000269|PubMed:14562095, ECO:0000269|PubMed:22096102}.
P49626		RPL4A	60S ribosomal protein L4-A;60S ribosomal protein L4-B	P49626_K217	1	K	217	AEDNGIVKALRNVPG	GlyGly	362	SUBCELLULAR LOCATION: Cytoplasm {ECO:0000269|PubMed:14562095, ECO:0000269|PubMed:22096102, ECO:0000269|PubMed:25936803}. Nucleus {ECO:0000269|PubMed:25936803}.
P53112	+	PEX14	Peroxisomal membrane protein PEX14	P53112_K26	1	K	26	FLKDESIKDAPLLKK	GlyGly	341	SUBCELLULAR LOCATION: Peroxisome membrane {ECO:0000269|PubMed:9094717}; Peripheral membrane protein {ECO:0000269|PubMed:9094717}; Cytoplasmic side {ECO:0000269|PubMed:9094717}.
P53112	+	PEX14	Peroxisomal membrane protein PEX14	P53112_K10	1	K	10	DVVSKDRKALFDSAV	GlyGly	341	SUBCELLULAR LOCATION: Peroxisome membrane {ECO:0000269|PubMed:9094717}; Peripheral membrane protein {ECO:0000269|PubMed:9094717}; Cytoplasmic side {ECO:0000269|PubMed:9094717}.
P53112	+	PEX14	Peroxisomal membrane protein PEX14	P53112_K21	1	K	21	DSAVSFLKDESIKDA	GlyGly	341	SUBCELLULAR LOCATION: Peroxisome membrane {ECO:0000269|PubMed:9094717}; Peripheral membrane protein {ECO:0000269|PubMed:9094717}; Cytoplasmic side {ECO:0000269|PubMed:9094717}.
P53119	+	HUL5	Probable E3 ubiquitin-protein ligase HUL5	P53119_K618	1	K	618	DEGFKDPKHELFRTN	GlyGly	910	SUBCELLULAR LOCATION: Cytoplasm, cytosol {ECO:0000269|PubMed:21983566, ECO:0000305|PubMed:14562095}. Nucleus {ECO:0000269|PubMed:14562095, ECO:0000269|PubMed:21983566}.
P53281		LSB1	LAS seventeen-binding protein 1	P53281_K41	1	K	41	INSKLPEKWDGNQRS	GlyGly	241	SUBCELLULAR LOCATION: Cytoplasm. Nucleus. Cytoplasm, cytoskeleton, actin patch.
P54787		VPS9	Vacuolar protein sorting-associated protein 9	P54787_K403	1	K	403	DVSSLIKKIEENERK	GlyGly	451	SUBCELLULAR LOCATION: Cytoplasm.
P54787		VPS9	Vacuolar protein sorting-associated protein 9	P54787_K393	1	K	393	LKSEQSNKEEDVSSL	GlyGly	451	SUBCELLULAR LOCATION: Cytoplasm.
P54787		VPS9	Vacuolar protein sorting-associated protein 9	P54787_K387	1	K	387	PTQEEALKSEQSNKE	GlyGly	451	SUBCELLULAR LOCATION: Cytoplasm.
P54787		VPS9	Vacuolar protein sorting-associated protein 9	P54787_K11	1	K	11	DEKREILKEFDPFSQ	GlyGly	451	SUBCELLULAR LOCATION: Cytoplasm.
P61830		HHT1	Histone H3	P61830_K43	1	K	43	VKKPHRYKPGTVALR	GlyGly	136	SUBCELLULAR LOCATION: Nucleus. Chromosome.
Q00402	+	NUM1	Nuclear migration protein NUM1	Q00402_K2371	1	K	2371	KNDVDIIKTQAMKYG	GlyGly	2748	SUBCELLULAR LOCATION: Bud tip {ECO:0000269|PubMed:11121446, ECO:0000269|PubMed:11266443, ECO:0000269|PubMed:7490278}.
Q00955		ACC1	Acetyl-CoA carboxylase	Q00955_K2039	1	K	2039	GIKFRREKLLDTMNR	GlyGly	2233	SUBCELLULAR LOCATION: Cytoplasm. Endoplasmic reticulum membrane; Peripheral membrane protein; Cytoplasmic side.
Q00955		ACC1	Acetyl-CoA carboxylase	Q00955_K857	1	K	857	LHSRLPAKLDEQMEE	GlyGly	2233	SUBCELLULAR LOCATION: Cytoplasm. Endoplasmic reticulum membrane; Peripheral membrane protein; Cytoplasmic side.
Q00955	+	ACC1	Acetyl-CoA carboxylase	Q00955_K960	1	K	960	KLRDENPKDLDKVAL	GlyGly	2233	SUBCELLULAR LOCATION: Cytoplasm. Endoplasmic reticulum membrane; Peripheral membrane protein; Cytoplasmic side.
Q00955	+	ACC1	Acetyl-CoA carboxylase	Q00955_K953	1	K	953	REENIILKLRDENPK	GlyGly	2233	SUBCELLULAR LOCATION: Cytoplasm. Endoplasmic reticulum membrane; Peripheral membrane protein; Cytoplasmic side.
Q00955		ACC1	Acetyl-CoA carboxylase	Q00955_K898	1	K	898	NPEYNPDKLLGAVVE	GlyGly	2233	SUBCELLULAR LOCATION: Cytoplasm. Endoplasmic reticulum membrane; Peripheral membrane protein; Cytoplasmic side.
Q00955	+	ACC1	Acetyl-CoA carboxylase	Q00955_K528	1	K	528	KHMVVALKELSIRGD	GlyGly	2233	SUBCELLULAR LOCATION: Cytoplasm. Endoplasmic reticulum membrane; Peripheral membrane protein; Cytoplasmic side.
Q00955		ACC1	Acetyl-CoA carboxylase	Q00955_K73	1	K	73	NNGIAAVKEIRSVRK	GlyGly	2233	SUBCELLULAR LOCATION: Cytoplasm. Endoplasmic reticulum membrane; Peripheral membrane protein; Cytoplasmic side.
Q01855		RPS15	40S ribosomal protein S15	Q01855_K52	1	K	52	FARGMTSKPAGFMKK	GlyGly	142	SUBCELLULAR LOCATION: Cytoplasm {ECO:0000269|PubMed:22096102}.
Q01855		RPS15	40S ribosomal protein S15	Q01855_K72	1	K	72	LAAPENEKPAPVRTH	GlyGly	142	SUBCELLULAR LOCATION: Cytoplasm {ECO:0000269|PubMed:22096102}.
Q01855		RPS15	40S ribosomal protein S15	Q01855_K35	1	K	35	MSTEDFVKLAPARVR	GlyGly	142	SUBCELLULAR LOCATION: Cytoplasm {ECO:0000269|PubMed:22096102}.
Q04338		VTI1	t-SNARE VTI1	Q04338_K178	1	K	178	QADSYVDKSIKTLKT	GlyGly	217	SUBCELLULAR LOCATION: Prevacuolar compartment membrane; Single-pass type IV membrane protein. Golgi apparatus membrane; Single-pass type IV membrane protein. Note=A small portion is localized in the Golgi apparatus, the majority is localized in the PVC.
Q05518	+	PAL1	Protein PAL1	Q05518_K292	1	K	292	IGGASTKKSALDEVF	GlyGly	499	SUBCELLULAR LOCATION: Cell membrane {ECO:0000269|PubMed:14562095, ECO:0000269|PubMed:22190733}; Peripheral membrane protein {ECO:0000269|PubMed:14562095, ECO:0000269|PubMed:22190733}. Note=Localizes to the cell periphery and the bud neck. Found at endocytic sites at the cell periphery during the early stages of endocytosis.
Q05580		HEL2	E3 ubiquitin-protein ligase HEL2	Q05580_K383	1	K	383	KYYLENSKEDFNKFS	GlyGly	639	SUBCELLULAR LOCATION: Cytoplasm {ECO:0000269|PubMed:14562095}.
Q06704	+	IMH1	Golgin IMH1	Q06704_K159	1	K	159	DIDDLKKKMEALNIE	GlyGly	911	SUBCELLULAR LOCATION: Cytoplasm. Golgi apparatus membrane; Peripheral membrane protein. Note=IMH1 is recruited to the Golgi apparatus by ARL1.
Q06709		REH1	Cytoplasmic 60S subunit biogenesis factor REH1	Q06709_K301	1	K	301	NDRAITSKLSSVYGA	GlyGly	432	SUBCELLULAR LOCATION: Cytoplasm {ECO:0000269|PubMed:14562095}.
Q06709		REH1	Cytoplasmic 60S subunit biogenesis factor REH1	Q06709_K269	1	K	269	CRLPYETKEERQLFA	GlyGly	432	SUBCELLULAR LOCATION: Cytoplasm {ECO:0000269|PubMed:14562095}.
Q06709		REH1	Cytoplasmic 60S subunit biogenesis factor REH1	Q06709_T268	1	T	268	HCRLPYETKEERQLF	GlyGly	432	SUBCELLULAR LOCATION: Cytoplasm {ECO:0000269|PubMed:14562095}.
Q07541	+	EXP1	ER export of PMA1 protein 1	Q07541_K46	1	K	46	TAQSATGKLGKREYL	GlyGly	149	SUBCELLULAR LOCATION: Endoplasmic reticulum membrane {ECO:0000269|PubMed:28727280}; Single-pass type I membrane protein {ECO:0000305|PubMed:28727280}. Cytoplasmic vesicle, COPI-coated vesicle membrane {ECO:0000269|PubMed:28727280}; Single-pass type I membrane protein {ECO:0000305|PubMed:28727280}. Cytoplasmic vesicle, COPII-coated vesicle membrane {ECO:0000269|PubMed:28727280}; Single-pass type I…
Q07878		VPS13	Vacuolar protein sorting-associated protein 13	Q07878_K882	1	K	882	LQLKNTLKALENMQP	GlyGly	3144	SUBCELLULAR LOCATION: Endosome membrane {ECO:0000269|PubMed:27280386, ECO:0000269|PubMed:28334785, ECO:0000269|PubMed:28864540, ECO:0000269|PubMed:30018089, ECO:0000269|PubMed:32690699, ECO:0000305|PubMed:22442115, ECO:0000305|PubMed:24036347}; Peripheral membrane protein {ECO:0000269|PubMed:28122955}. Mitochondrion outer membrane {ECO:0000269|PubMed:26370498, ECO:0000269|PubMed:27280386, ECO:000…
Q08971	+	YPL225W	Protein PBDC1 homolog	Q08971_K41	1	K	41	LTSVPGSKLRLTKFD	GlyGly	146	SUBCELLULAR LOCATION: Cytoplasm {ECO:0000269|PubMed:14562095}.
Q08971	+	YPL225W	Protein PBDC1 homolog	Q08971_K63	1	K	63	MERFPEYKDVERVKK	GlyGly	146	SUBCELLULAR LOCATION: Cytoplasm {ECO:0000269|PubMed:14562095}.
Q08971	+	YPL225W	Protein PBDC1 homolog	Q08971_K87	1	K	87	EAKERWRKFFTIFEK	GlyGly	146	SUBCELLULAR LOCATION: Cytoplasm {ECO:0000269|PubMed:14562095}.
Q08971	+	YPL225W	Protein PBDC1 homolog	Q08971_K95	1	K	95	FFTIFEKKIEDYNFG	GlyGly	146	SUBCELLULAR LOCATION: Cytoplasm {ECO:0000269|PubMed:14562095}.
Q12108		RTC5	Restriction of telomere capping protein 5	Q12108_K872	1	K	872	KLTINDVKNFARENA	GlyGly	567	SUBCELLULAR LOCATION: Cytoplasm {ECO:0000269|PubMed:14562095}.
Q12118		SGT2	Small glutamine-rich tetratricopeptide repeat-containing protein 2	Q12118_T228	1	T	228	QSLNLEKTVPEQSRD	GlyGly	346	SUBCELLULAR LOCATION: Cytoplasm {ECO:0000269|PubMed:14562095}.
Q12118		SGT2	Small glutamine-rich tetratricopeptide repeat-containing protein 2	Q12118_K345	1	K	345	ETPDNENKQ______	GlyGly	346	SUBCELLULAR LOCATION: Cytoplasm {ECO:0000269|PubMed:14562095}.
Q12118		SGT2	Small glutamine-rich tetratricopeptide repeat-containing protein 2	Q12118_K288	1	K	288	GAMQNIQKMMQDPSI	GlyGly	346	SUBCELLULAR LOCATION: Cytoplasm {ECO:0000269|PubMed:14562095}.
Q12118		SGT2	Small glutamine-rich tetratricopeptide repeat-containing protein 2	Q12118_K130	1	K	130	NKYTEAIKVLPTNAI	GlyGly	346	SUBCELLULAR LOCATION: Cytoplasm {ECO:0000269|PubMed:14562095}.
Q12118		SGT2	Small glutamine-rich tetratricopeptide repeat-containing protein 2	Q12118_K106	1	K	106	KAKAEDLKMQGNKAM	GlyGly	346	SUBCELLULAR LOCATION: Cytoplasm {ECO:0000269|PubMed:14562095}.
Q12154		GET3	ATPase GET3	Q12154_K215	2	K	215	GNVDISGKLNELKAN	GlyGly	354	SUBCELLULAR LOCATION: Cytoplasm. Endoplasmic reticulum {ECO:0000269|PubMed:24392163}. Golgi apparatus. Note=GET1 and GET2 are required for targeting GET3 to the endoplasmic reticulum.
Q12154		GET3	ATPase GET3	Q12154_S203	2	S	203	KLGPMLNSFMGAGNV	GlyGly	354	SUBCELLULAR LOCATION: Cytoplasm. Endoplasmic reticulum {ECO:0000269|PubMed:24392163}. Golgi apparatus. Note=GET1 and GET2 are required for targeting GET3 to the endoplasmic reticulum.
Q12154		GET3	ATPase GET3	Q12154_K185	3	K	185	QLPNTLSKLLEKFGE	GlyGly	354	SUBCELLULAR LOCATION: Cytoplasm. Endoplasmic reticulum {ECO:0000269|PubMed:24392163}. Golgi apparatus. Note=GET1 and GET2 are required for targeting GET3 to the endoplasmic reticulum.
Q12154		GET3	ATPase GET3	Q12154_S184	3	S	184	LQLPNTLSKLLEKFG	GlyGly	354	SUBCELLULAR LOCATION: Cytoplasm. Endoplasmic reticulum {ECO:0000269|PubMed:24392163}. Golgi apparatus. Note=GET1 and GET2 are required for targeting GET3 to the endoplasmic reticulum.
Q12154		GET3	ATPase GET3	Q12154_T182	3	T	182	RFLQLPNTLSKLLEK	GlyGly	354	SUBCELLULAR LOCATION: Cytoplasm. Endoplasmic reticulum {ECO:0000269|PubMed:24392163}. Golgi apparatus. Note=GET1 and GET2 are required for targeting GET3 to the endoplasmic reticulum.
Q12154		GET3	ATPase GET3	Q12154_K26	1	K	26	KWIFVGGKGGVGKTT	GlyGly	354	SUBCELLULAR LOCATION: Cytoplasm. Endoplasmic reticulum {ECO:0000269|PubMed:24392163}. Golgi apparatus. Note=GET1 and GET2 are required for targeting GET3 to the endoplasmic reticulum.
Q12154		GET3	ATPase GET3	Q12154_K31	1	K	31	GGKGGVGKTTSSCSI	GlyGly	354	SUBCELLULAR LOCATION: Cytoplasm. Endoplasmic reticulum {ECO:0000269|PubMed:24392163}. Golgi apparatus. Note=GET1 and GET2 are required for targeting GET3 to the endoplasmic reticulum.
Q3E7X9		RPS28A	40S ribosomal protein S28-A	Q3E7X9_K4	1	K	4	____MDNKTPVTLAK	GlyGly	67	SUBCELLULAR LOCATION: Cytoplasm {ECO:0000269|PubMed:14562095, ECO:0000269|PubMed:22096102}.
