# Supplementary material for: Loss of N-terminal acetyltransferase A activity induces thermally unstable ribosomal proteins and increases their turnover in Saccharomyces cerevisiae
Source: Nat Commun. 2023 Jul 27;14:4517. doi: 10.1038/s41467-023-40224-x (PMC10374663; doi:10.1038/s41467-023-40224-x)
Supplement: Supplementary file 10 — Supplementary Dataset 8 [file 41467_2023_40224_MOESM10_ESM.zip]

Archive with 24 entries (22 files):
- Supplementary Data 8/Melting curves/
- Supplementary Data 8/Melting curves/Half-lives-lineal regression.R
- Supplementary Data 8/Melting curves/Melting curve calculation and visualization.R
- Supplementary Data 8/Melting curves/Package_loading.R
- Supplementary Data 8/Melting curves/Package_Model.R
- Supplementary Data 8/Protein_turnover/
- Supplementary Data 8/Protein_turnover/Half-lives_calculations.R
- Supplementary Data 8/Protein_turnover/Half-lives-lineal regression.R
- Supplementary Data 8/Protein_turnover/KO_median_Kdil.rda
- Supplementary Data 8/Protein_turnover/KO_median_Kdil_r2.rda
- Supplementary Data 8/Protein_turnover/Model_KO_P_value.rda
- Supplementary Data 8/Protein_turnover/Model_WT_P_value.rda
- Supplementary Data 8/Protein_turnover/ModelKO_6_kapp.rda
- Supplementary Data 8/Protein_turnover/ModelWT_6_kapp.rda
- Supplementary Data 8/Protein_turnover/Package_loading.R
- Supplementary Data 8/Protein_turnover/Package_Model.R
- Supplementary Data 8/Protein_turnover/PSILAC_yeast_KO.rda
- Supplementary Data 8/Protein_turnover/PSILAC_yeast_KO_median.rda
- Supplementary Data 8/Protein_turnover/PSILAC_yeast_KO_median_by_exp.rda
- Supplementary Data 8/Protein_turnover/PSILAC_yeast_WT.rda
- Supplementary Data 8/Protein_turnover/PSILAC_yeast_WT_median.rda
- Supplementary Data 8/Protein_turnover/PSILAC_yeast_WT_median_by_exp.rda
- Supplementary Data 8/Protein_turnover/WT_median_Kdil.rda
- Supplementary Data 8/Protein_turnover/WT_median_Kdil_r2.rda
