# Supplementary material for: Loss of N-terminal acetyltransferase A activity induces thermally unstable ribosomal proteins and increases their turnover in Saccharomyces cerevisiae
Source: Nat Commun. 2023 Jul 27;14:4517. doi: 10.1038/s41467-023-40224-x (PMC10374663; doi:10.1038/s41467-023-40224-x)
Supplement: Supplementary file 10 — Supplementary Dataset 8 [file 41467_2023_40224_MOESM10_ESM.zip › Supplementary Data 8/Melting curves/Half-lives-lineal regression.R]

#pulse SILAC yeast data_set ProteinGroups
usethis::use_blank_slate()

setwd(dirname(rstudioapi::getActiveDocumentContext()$path))

source(here::here("./R/Package_Model.R"))


#Loading files, Median sustraction normalizated and log transform

load(here::here("./data/PSILAC_yeast_KO.rda"))

load(here::here("./data/PSILAC_yeast_WT.rda"))


#Infering dilution constant (cell cyce)

#KO

load(here::here("./data/PSILAC_yeast_KO_median.rda"))

#WT

load(here::here("./data/PSILAC_yeast_WT_median.rda"))

conflict_prefer("melt", "reshape2")
# Transform data set to the form (t vs log (H/l))

PSILAC_yeast_KO_median$`ratio`=log(PSILAC_yeast_KO_median$`ratio`)
Exp=c("T1","T1", "T1", "T1", "T1", "T1", "T2", "T2", "T2", "T2", "T2", "T2")
PSILAC_yeast_KO_median = as.data.frame( cbind(PSILAC_yeast_KO_median, Exp))
PSILAC_yeast_KO_median_by_exp = group_by(PSILAC_yeast_KO_median,Exp)
is.grouped_df(PSILAC_yeast_KO_median_by_exp)

PSILAC_yeast_WT_median$`ratio`=log(PSILAC_yeast_WT_median$`ratio`)
Exp=c("T1","T1", "T1", "T1", "T1", "T1", "T2", "T2", "T2", "T2", "T2", "T2")
PSILAC_yeast_WT_median = as.data.frame( cbind(PSILAC_yeast_WT_median, Exp))
PSILAC_yeast_WT_median_by_exp = group_by(PSILAC_yeast_WT_median,Exp)
is.grouped_df(PSILAC_yeast_WT_median_by_exp)


# Infering dilution constant

KO_median_Kdil = do(PSILAC_yeast_KO_median_by_exp,tidy(lm(ratio ~ Time, data = .)))
KO_median_Kdil_r2 = do(PSILAC_yeast_KO_median_by_exp,glance(lm(ratio ~ Time, data = .)))


WT_median_Kdil = do(PSILAC_yeast_WT_median_by_exp,tidy(lm(ratio ~ Time, data = .)))
WT_median_Kdil_r2 = do(PSILAC_yeast_WT_median_by_exp,glance(lm(ratio ~ Time, data = .)))


#Exporting files

#usethis::use_data(PSILAC_yeast_KO_median_by_exp, overwrite = TRUE)
#usethis::use_data(KO_median_Kdil_r2, overwrite = TRUE)
#usethis::use_data(KO_median_Kdil, overwrite = TRUE)
#usethis::use_data(PSILAC_yeast_WT_median_by_exp, overwrite = TRUE)
#usethis::use_data(WT_median_Kdil_r2, overwrite = TRUE)
#usethis::use_data(WT_median_Kdil, overwrite = TRUE)

#Infering degradation apparent constant constant

#Reshapping data frame

PSILAC_yeast_KO = PSILAC_yeast_KO[,c(1:14)]
PSILAC_yeast_WT = PSILAC_yeast_WT[,c(1:14)]

PSILAC_yeast_KOm = melt(PSILAC_yeast_KO)
PSILAC_yeast_KOm = PSILAC_yeast_KOm[with(PSILAC_yeast_KOm, order(ID)),]
PSILAC_yeast_KOm$Time = c("0.38","0.75","1.50","3.00","4.50", "6.00")
PSILAC_yeast_KOm$Time = as.numeric(PSILAC_yeast_KOm$Time)


PSILAC_yeast_WTm = melt(PSILAC_yeast_WT)
PSILAC_yeast_WTm = PSILAC_yeast_WTm[with(PSILAC_yeast_WTm, order(ID)),]
PSILAC_yeast_WTm$Time = c("0.38","0.75","1.50","3.00","4.50", "6.00")
PSILAC_yeast_WTm$Time = as.numeric(PSILAC_yeast_WTm$Time)


#Order datasets and filtering NA values

PSILAC_yeast_KOm = PSILAC_yeast_KOm[with(PSILAC_yeast_KOm, order(variable)),]
PSILAC_yeast_KOm$PSILAC_yeast_KOm_NA = !is.nan(PSILAC_yeast_KOm$value)
PSILAC_yeast_KOm = PSILAC_yeast_KOm %>%  filter(PSILAC_yeast_KOm_NA==TRUE)

PSILAC_yeast_WTm = PSILAC_yeast_WTm[with(PSILAC_yeast_WTm, order(variable)),]
PSILAC_yeast_WTm$PSILAC_yeast_WTm_NA = !is.nan(PSILAC_yeast_WTm$value)
PSILAC_yeast_WTm = PSILAC_yeast_WTm %>%  filter(PSILAC_yeast_WTm_NA==TRUE)


#Model Fitting (ln(1 + [H/L]  vs  t ))

#Group by ID

PSILAC_yeast_KOm = group_by(PSILAC_yeast_KOm,ID)
PSILAC_yeast_WTm = group_by(PSILAC_yeast_WTm,ID)

is.grouped_df(PSILAC_yeast_KOm)
is.grouped_df(PSILAC_yeast_WTm)


#calculate slope in lm by ID
#6 points

#KO
ModelKO_6_kapp = do(PSILAC_yeast_KOm,tidy(lm(value ~ Time, data = .)))

#WT
ModelWT_6_kapp = do(PSILAC_yeast_WTm,tidy(lm(value ~ Time, data = .)))


# Calculate R2 in lm by ID

#KO

ModelKO_6_r2 = do(PSILAC_yeast_KOm, glance (lm(value ~ Time, data = .)))


#WT

ModelWT_6_r2 = do(PSILAC_yeast_WTm, glance (lm(value ~ Time, data = .)))

#Create tables

#KO

ModelKO_6 = as.data.frame(ModelKO_6_r2 %>% select("ID", "r.squared", "adj.r.squared", "p.value", "nobs" ))

#WT

ModelWT_6 = as.data.frame(ModelWT_6_r2 %>% select("ID", "r.squared", "adj.r.squared", "p.value", "nobs" ))


#FDR control and  ranking the adj.p.value and adj. r. square

#KO

ModelKO_6$adj.p.value = p.adjust(ModelKO_6$p.value, method="BH")
ModelKO_6$adj.p.value.rank = rank(ModelKO_6$adj.p.value, na.last = TRUE, ties.method = "first")
ModelKO_6$adj.r.squared.rank =rank(ModelKO_6$adj.r.squared, na.last = TRUE, ties.method = "first")

#WT
ModelWT_6$adj.p.value = p.adjust(ModelWT_6$p.value, method="BH")
ModelWT_6$adj.p.value.rank = rank(ModelWT_6$adj.p.value, na.last = TRUE, ties.method = "first")
ModelWT_6$adj.r.squared.rank =rank(ModelWT_6$adj.r.squared, na.last = TRUE, ties.method = "first")


#add category
#KO

ModelKO_6$Time_points = 6


#WT

ModelWT_6$Time_points = 6


#Filtering & FDR control

#KO

Model_KO_P_value = ModelKO_6 %>% filter ( ModelKO_6$adj.p.value <= 0.005)


#WT

Model_WT_P_value = ModelWT_6 %>% filter ( ModelWT_6$adj.p.value <= 0.005)


#Evaluation table

Model_KO_r2= ModelKO_6

Model_WT_r2= ModelWT_6
