# Supplementary material for: Loss of N-terminal acetyltransferase A activity induces thermally unstable ribosomal proteins and increases their turnover in Saccharomyces cerevisiae
Source: Nat Commun. 2023 Jul 27;14:4517. doi: 10.1038/s41467-023-40224-x (PMC10374663; doi:10.1038/s41467-023-40224-x)
Supplement: Supplementary file 10 — Supplementary Dataset 8 [file 41467_2023_40224_MOESM10_ESM.zip › Supplementary Data 8/Melting curves/Melting curve calculation and visualization.R]

library(data.table)
library(tidyverse)
library(dplyr)
conflicted::conflict_prefer("select", "dplyr")
conflicted::conflict_prefer("filter", "dplyr")


#Function modified

Curve_plot <-function (data, grouping, response, dose, targets, unit = "uM",
                       y_axis_name = "Soluble Intensity", facet = TRUE, scales = "free",
                       x_axis_scale_log10 = TRUE, export = FALSE, export_name = "melting_curve")
{
  . <- NULL
  if (!"all" %in% targets) {
    data <- data %>% dplyr::filter({
      {
        grouping
      }
    } %in% targets)
    if (nrow(data) == 0)
      stop("Target not found in data!")
  }
  data <- data %>% dplyr::ungroup() %>% dplyr::mutate(name = paste0({
    {
      grouping
    }
  }, " (correlation = ", round(.data$correlation, digits = 2),
  ", Tm = ", round(.data$ec_50), ")")) %>%
    dplyr::mutate(name = forcats::fct_reorder(.data$name,
                                              dplyr::desc(.data$correlation))) %>% dplyr::mutate(group_number = 1,
                                                                                                 group_number = ceiling(cumsum(.data$group_number)/20))
  input_points <- data %>% dplyr::select({
    {
      grouping
    }
  }, .data$name, .data$group_number, .data$plot_points) %>%
    tidyr::unnest(.data$plot_points)
  input_curve <- data %>% dplyr::select({
    {
      grouping
    }
  }, .data$name, .data$group_number, .data$plot_curve) %>%
    tidyr::unnest(.data$plot_curve)
  if (!"all" %in% targets) {
    if (length(targets) == 1) {
      input_points_plot <- input_points %>% dplyr::filter({
        {
          grouping
        }
      } == targets)
      input_curve_plot <- input_curve %>% dplyr::filter({
        {
          grouping
        }
      } == targets)
      plot <- ggplot2::ggplot(data = input_points_plot,
                              ggplot2::aes(x = {
                                {
                                  dose
                                }
                              }, y = {
                                {
                                  response
                                }
                              })) + ggplot2::geom_point(size = 2, col = "#5680C1") +
        ggplot2::geom_ribbon(data = input_curve_plot,
                             ggplot2::aes(x = .data$dose, y = .data$Prediction,
                                          ymin = .data$Lower, ymax = .data$Upper),
                             alpha = 0.2, fill = "gray") + ggplot2::geom_line(data = input_curve_plot,
                                                                              ggplot2::aes(x = .data$dose, y = .data$Prediction),
                                                                              size = 1.2) + ggplot2::labs(title = unique(input_points_plot$name),
                                                                                                          x = paste0("Temperature [", unit, "]"),
                                                                                                          y = y_axis_name) + ggplot2::scale_x_log10() +
        ggplot2::theme_bw() + ggplot2::theme(plot.title = ggplot2::element_text(size = 18),
                                             axis.text.x = ggplot2::element_text(size = 15),
                                             axis.text.y = ggplot2::element_text(size = 15),
                                             axis.title.y = ggplot2::element_text(size = 15),
                                             axis.title.x = ggplot2::element_text(size = 15),
                                             legend.title = ggplot2::element_text(size = 15),
                                             legend.text = ggplot2::element_text(size = 15),
                                             strip.text.x = ggplot2::element_text(size = 15),
                                             strip.text = ggplot2::element_text(size = 15),
                                             strip.background = element_blank())
      if (export == FALSE) {
        return(plot)
      }
      else {
        grDevices::pdf(file = paste0(export_name, ".pdf"),
                       width = 8, height = 6)
        suppressWarnings(print(plot))
        grDevices::dev.off()
        return(plot)
      }
    }
    else {
      input_points <- input_points %>% dplyr::filter({
        {
          grouping
        }
      } %in% targets)
      input_curve <- input_curve %>% dplyr::filter({
        {
          grouping
        }
      } %in% targets)
    }
  }
  if (facet == TRUE) {
    input_points_plot <- input_points %>% split(.$group_number)
    input_curve_plot <- input_curve %>% split(.$group_number)
  }
  else {
    input_points_plot <- input_points %>% split(.$name)
    input_curve_plot <- input_curve %>% split(.$name)
  }
  pb <- progress::progress_bar$new(total = length(input_points_plot),
                                   format = " Plotting curves [:bar] :current/:total (:percent) :eta")
  plots <- purrr::pmap(list(x = input_points_plot, y = input_curve_plot,
                            z = names(input_points_plot)), function(x, y, z) {
                              pb$tick()
                              ggplot2::ggplot(data = x, ggplot2::aes(x = {
                                {
                                  dose
                                }
                              }, y = {
                                {
                                  response
                                }
                              })) + ggplot2::geom_point(size = 2, col = "blue") +
                                ggplot2::geom_ribbon(data = y, ggplot2::aes(x = .data$dose,
                                                                            y = .data$Prediction, ymin = .data$Lower, ymax = .data$Upper),
                                                     alpha = 0.5, fill = "gray") + ggplot2::geom_line(data = y,
                                                                                                      ggplot2::aes(x = dose, y = .data$Prediction), size = 1.2) +
                                {
                                  if (facet == FALSE) {
                                    ggplot2::labs(title = z, x = paste0("Temperature [",
                                                                        unit, "]"), y = y_axis_name)
                                  }
                                } + {
                                  if (facet == TRUE) {
                                    ggplot2::labs(title = "Dose-response curves",
                                                  x = paste0("Temperature [", unit, "]"),
                                                  y = y_axis_name)
                                  }
                                } + {
                                  if (x_axis_scale_log10 == TRUE)
                                    ggplot2::scale_x_log10()
                                } + {
                                  if (facet == TRUE)
                                    ggplot2::facet_wrap(~.data$name, scales = scales,
                                                        ncol = 4)
                                } + ggplot2::theme_bw() + ggplot2::theme(plot.title = ggplot2::element_text(size = 18),
                                                                         axis.text.x = ggplot2::element_text(size = 15), axis.text.y = ggplot2::element_text(size = 15),
                                                                         axis.title.y = ggplot2::element_text(size = 15),
                                                                         axis.title.x = ggplot2::element_text(size = 15),
                                                                         legend.title = ggplot2::element_text(size = 15),
                                                                         legend.text = ggplot2::element_text(size = 15), strip.text.x = ggplot2::element_text(size = 15),
                                                                         strip.text = ggplot2::element_text(size = 15), strip.background = element_blank())
                            })
  if (export == FALSE) {
    plots
  }
  else {
    if (facet == TRUE) {
      grDevices::pdf(file = paste0(export_name, ".pdf"),
                     width = 45, height = 37.5)
      suppressWarnings(print(plots))
      grDevices::dev.off()
    }
    else {
      grDevices::pdf(file = paste0(export_name, ".pdf"),
                     width = 8, height = 6)
      suppressWarnings(print(plots))
      grDevices::dev.off()
    }
  }
}

#Normalized_Sol_set = fread("H:/Final_projects/NATA/NATA_TPP/melting_curve/Mns_base_SolutionqunatialNormOnly.txt")
Normalized_Sol_set = fread("H:/Final_projects/NATA/NATA_TPP/melting_curve/Mns_base_Solution_VSN_1PerCondonly.txt")

c = Normalized_Sol_set[,c(1:61)]
Normalized_Sol_set_KO = c

Normalized_Sol_set_KO_1 =  as.data.frame(Normalized_Sol_set_KO[,c(1,seq(2,61, by= 6))])
Normalized_Sol_set_KO_2 =  as.data.frame(Normalized_Sol_set_KO[,c(1,seq(3,61, by= 6))])
Normalized_Sol_set_KO_3 =  as.data.frame(Normalized_Sol_set_KO[,c(1,seq(4,61, by= 6))])
Normalized_Sol_set_KO_4 =  as.data.frame(Normalized_Sol_set_KO[,c(1,seq(5,61, by= 6))])
Normalized_Sol_set_KO_5 =  as.data.frame(Normalized_Sol_set_KO[,c(1,seq(6,61, by= 6))])
Normalized_Sol_set_KO_6 =  as.data.frame(Normalized_Sol_set_KO[,c(1,seq(7,61, by= 6))])

w = Normalized_Sol_set[,c(1,62:121)]
Normalized_Sol_set_WT = w

Normalized_Sol_set_WT_1 =  as.data.frame(Normalized_Sol_set_WT[,c(1,seq(2,61, by= 6))])
Normalized_Sol_set_WT_2 =  as.data.frame(Normalized_Sol_set_WT[,c(1,seq(3,61, by= 6))])
Normalized_Sol_set_WT_3 =  as.data.frame(Normalized_Sol_set_WT[,c(1,seq(4,61, by= 6))])
Normalized_Sol_set_WT_4 =  as.data.frame(Normalized_Sol_set_WT[,c(1,seq(5,61, by= 6))])
Normalized_Sol_set_WT_5 =  as.data.frame(Normalized_Sol_set_WT[,c(1,seq(6,61, by= 6))])
Normalized_Sol_set_WT_6 =  as.data.frame(Normalized_Sol_set_WT[,c(1,seq(7,61, by= 6))])

#Scale to 1

Scale = function(Dataframe_1){
  Dataframe_X = Dataframe_1
  Dataframe_X[,c(2:11)] = 2^Dataframe_X[,c(2:11)]
  Dataframe_X[,c(2:11)] = Dataframe_X[,c(2:11)]/Dataframe_X[,c(2)]

  return(Dataframe_X)
}


#Scaling


#Normalized_Sol_set_KO_1 =  Scale(Normalized_Sol_set_KO_1)
#Normalized_Sol_set_KO_2 =  Scale(Normalized_Sol_set_KO_2)
#Normalized_Sol_set_KO_3 =  Scale(Normalized_Sol_set_KO_3)
#Normalized_Sol_set_KO_4 =  Scale(Normalized_Sol_set_KO_4)
#Normalized_Sol_set_KO_5 =  Scale(Normalized_Sol_set_KO_5)
#Normalized_Sol_set_KO_6 =  Scale(Normalized_Sol_set_KO_6)

#Normalized_Sol_set_WT_1 =  Scale(Normalized_Sol_set_WT_1)
#Normalized_Sol_set_WT_2 =  Scale(Normalized_Sol_set_WT_2)
#Normalized_Sol_set_WT_3 =  Scale(Normalized_Sol_set_WT_3)
#Normalized_Sol_set_WT_4 =  Scale(Normalized_Sol_set_WT_4)
#Normalized_Sol_set_WT_5 =  Scale(Normalized_Sol_set_WT_5)
#Normalized_Sol_set_WT_6 =  Scale(Normalized_Sol_set_WT_6)


#Misisngness

Data_evaluation = function(Data1){
  Data1$Delta = Data1[,11]/Data1[,2]
  Data1 = Data1 %>% filter(Delta < 1)
  Data1 = Data1[,-12]
  return(Data1)
}


Normalized_Sol_set_KO_1 = Data_evaluation(Normalized_Sol_set_KO_1)
Normalized_Sol_set_KO_2 = Data_evaluation(Normalized_Sol_set_KO_2)
Normalized_Sol_set_KO_3 = Data_evaluation(Normalized_Sol_set_KO_3)
Normalized_Sol_set_KO_4 = Data_evaluation(Normalized_Sol_set_KO_4)
Normalized_Sol_set_KO_5 = Data_evaluation(Normalized_Sol_set_KO_5)
Normalized_Sol_set_KO_6 = Data_evaluation(Normalized_Sol_set_KO_6)

Normalized_Sol_set_WT_1 = Data_evaluation(Normalized_Sol_set_WT_1)
Normalized_Sol_set_WT_2 = Data_evaluation(Normalized_Sol_set_WT_2)
Normalized_Sol_set_WT_3 = Data_evaluation(Normalized_Sol_set_WT_3)
Normalized_Sol_set_WT_4 = Data_evaluation(Normalized_Sol_set_WT_4)
Normalized_Sol_set_WT_5 = Data_evaluation(Normalized_Sol_set_WT_5)
Normalized_Sol_set_WT_6 = Data_evaluation(Normalized_Sol_set_WT_6)


#Define temperature
Temperature_range = c(
  Proteome = 25,
  T1 = 37,
  T2 = 38.3,
  T3 = 41.6,
  T4 = 45.9,
  T5 = 49.9,
  T6 = 52.3,
  T7 = 56.1,
  T8 = 60.5,
  T9 = 62.0
)


Reshape_data = function(Normaized_data_frame){
  Normaized_data_framet = reshape2::melt(Normaized_data_frame)
  colnames(Normaized_data_framet)[2]= c("Sample")
  colnames(Normaized_data_framet)[3]= c("Intensity")
  Normaized_data_framet$Condition= gsub("TPP_KO_","",Normaized_data_framet$Sample)
  Normaized_data_framet$Condition= gsub("_.*", "", Normaized_data_framet$Condition)
  Normaized_data_framet$Temperature = factor(Normaized_data_framet$Condition)

  Normaized_data_framet$Temperature  = as.numeric(as.character(plyr::revalue(
    Normaized_data_framet$Temperature,Temperature_range
  )))
  return( Normaized_data_framet)
}

Reshape_dataW = function(Normaized_data_frame){
  Normaized_data_framet = reshape2::melt(Normaized_data_frame)
  colnames(Normaized_data_framet)[2]= c("Sample")
  colnames(Normaized_data_framet)[3]= c("Intensity")
  Normaized_data_framet$Condition= gsub("TPP_WT_","",Normaized_data_framet$Sample)
  Normaized_data_framet$Condition= gsub("_.*", "", Normaized_data_framet$Condition)
  Normaized_data_framet$Temperature = factor(Normaized_data_framet$Condition)

  Normaized_data_framet$Temperature  = as.numeric(as.character(plyr::revalue(
    Normaized_data_framet$Temperature,Temperature_range
  )))
  return( Normaized_data_framet)
}


#Reshape  data

Normalized_Sol_set_KO_1t = Reshape_data(Normalized_Sol_set_KO_1)
Normalized_Sol_set_KO_2t = Reshape_data(Normalized_Sol_set_KO_2)
Normalized_Sol_set_KO_3t = Reshape_data(Normalized_Sol_set_KO_3)
Normalized_Sol_set_KO_4t = Reshape_data(Normalized_Sol_set_KO_4)
Normalized_Sol_set_KO_5t = Reshape_data(Normalized_Sol_set_KO_5)
Normalized_Sol_set_KO_6t = Reshape_data(Normalized_Sol_set_KO_6)

Normalized_Sol_set_WT_1t = Reshape_dataW(Normalized_Sol_set_WT_1)
Normalized_Sol_set_WT_2t = Reshape_dataW(Normalized_Sol_set_WT_2)
Normalized_Sol_set_WT_3t = Reshape_dataW(Normalized_Sol_set_WT_3)
Normalized_Sol_set_WT_4t = Reshape_dataW(Normalized_Sol_set_WT_4)
Normalized_Sol_set_WT_5t = Reshape_dataW(Normalized_Sol_set_WT_5)
Normalized_Sol_set_WT_6t = Reshape_dataW(Normalized_Sol_set_WT_6)
#QC function


QC = function (data, sample, grouping, intensity_log2, condition,
               digestion = NULL, run_order = NULL, method = "spearman",
               interactive = FALSE)
{
  protti_colours <- "placeholder"
  utils::data("protti_colours", envir = environment())
  viridis_colours <- "placeholder"
  utils::data("viridis_colours", envir = environment())
  correlation <- data %>% dplyr::distinct({
    {
      sample
    }
  }, {
    {
      grouping
    }
  }, {
    {
      intensity_log2
    }
  }) %>% tidyr::pivot_wider(names_from = {
    {
      sample
    }
  }, values_from = {
    {
      intensity_log2
    }
  }) %>% tibble::column_to_rownames(var = rlang::as_name(enquo(grouping))) %>%
    stats::cor(method = {
      {
        method
      }
    }, use = "complete.obs")
  annotation <- data %>% dplyr::mutate(`:=`({
    {
      condition
    }
  }, as.character({
    {
      condition
    }
  }))) %>% dplyr::distinct({
    {
      sample
    }
  }, {
    {
      condition
    }
  }, {
    {
      digestion
    }
  }, {
    {
      run_order
    }
  }) %>% tibble::column_to_rownames(var = rlang::as_name(enquo(sample)))
  n_conditions <- 0
  n_digest <- 0
  n_run_ord <- 0
  conditions_colour <- c()
  digest_colours <- c()
  run_ord_colours <- c()
  if (!missing(condition)) {
    conditions <- unique(dplyr::pull(annotation, {
      {
        condition
      }
    }))
    n_conditions <- length(conditions)
    conditions_colours <- protti_colours[1:n_conditions]
    names(conditions_colours) <- conditions
  }
  if (!missing(digestion)) {
    digest <- unique(dplyr::pull(annotation, {
      {
        digestion
      }
    }))
    n_digest <- length(digest)
    digest_colours <- protti_colours[(n_conditions + 1):(n_digest +
                                                           n_conditions)]
    names(digest_colours) <- digest
  }
  if (!missing(run_order)) {
    colfunc <- grDevices::colorRampPalette(c("#0D0887",
                                             "#2E0595", "#46039F", "#5C01A6",
                                             "#7201A8", "#8707A6", "#9A169F",
                                             "#AC2694", "#BC3587", "#CA457A",
                                             "#D6556D", "#E26561", "#EB7655",
                                             "#F48849", "#FA9B3D", "#FDAF31",
                                             "#FDC527", "#F9DC24", "#F0F921"))
    run_ord <- unique(dplyr::pull(annotation, {
      {
        run_order
      }
    }))
    n_run_ord <- length(run_ord)
    run_ord_colours <- colfunc(n_run_ord)
    names(run_ord_colours) <- run_ord
  }
  annotation_colours <- list(conditions_colours, digest_colours,
                             run_ord_colours)
  names(annotation_colours) <- c(if (!missing(condition)) {
    rlang::as_name(enquo(condition))
  } else {
    "condition"
  }, if (!missing(digestion)) {
    rlang::as_name(enquo(digestion))
  } else {
    "digestion"
  }, if (!missing(run_order)) {
    rlang::as_name(enquo(run_order))
  } else {
    "run_order"
  })
  if (interactive == TRUE) {
    if (!requireNamespace("heatmaply", quietly = TRUE)) {
      stop("Package \"heatmaply\" is needed for this function to work. Please install it.",
           call. = FALSE)
    }
    heatmap_interactive <- heatmaply::heatmaply(correlation,
                                                main = "Correlation based hirachical clustering of samples",
                                                col_side_colors = annotation, col_side_palette = c(annotation_colours[[1]],
                                                                                                   annotation_colours[[2]], annotation_colours[[3]]),
                                                k_col = NA, k_row = NA, plot_method = "plotly")
    return(heatmap_interactive)
  }
  if (interactive == FALSE) {
    dependency_test <- c(dendextend = !requireNamespace("dendextend",
                                                        quietly = TRUE), pheatmap = !requireNamespace("pheatmap",
                                                                                                      quietly = TRUE), seriation = !requireNamespace("seriation",
                                                                                                                                                     quietly = TRUE))
    if (any(dependency_test)) {
      dependency_name <- names(dependency_test[dependency_test ==
                                                 TRUE])
      if (length(dependency_name) == 1) {
        stop("Package \"", paste(dependency_name),
             "\" is needed for this function to work. Please install it.",
             call. = FALSE)
      }
      else {
        stop("Packages \"", paste(dependency_name,
                                  collapse = "\" and \""), "\" are needed for this function to work. Please install them.",
             call. = FALSE)
      }
    }
    distance <- stats::dist(correlation)
    hierachical_clustering <- stats::hclust(distance)
    dendrogram <- stats::as.dendrogram(hierachical_clustering)
    dendrogram_row <- dendextend::seriate_dendrogram(dendrogram,
                                                     distance, method = "OLO")
    dendrogram_column <- dendextend::rotate(dendrogram_row,
                                            order = rev(labels(distance)[seriation::get_order(stats::as.hclust(dendrogram_row))]))
    heatmap_static <- pheatmap::pheatmap(correlation, cluster_rows = stats::as.hclust(dendrogram_row),
                                         cluster_cols = stats::as.hclust(dendrogram_column),
                                         annotation = annotation, annotation_colors = annotation_colours,
                                         main = "Correlation based hierachical clustering",
                                         color = viridis_colours,
                                         fontsize = 10)
    return(heatmap_static)
  }
}

#QUality control
library(protti)

qc_intensity_distribution(data = Normalized_Sol_set_KO_1t,
                          grouping = ID,
                          intensity = Intensity,
                          plot_style = "histogram")

qc_intensity_distribution(data = Normalized_Sol_set_KO_2t,
                          grouping = ID,
                          intensity = Intensity,
                          plot_style = "histogram")


qc_intensity_distribution(data = Normalized_Sol_set_KO_3t,
                          grouping = ID,
                          intensity = Intensity,
                          plot_style = "histogram")

qc_intensity_distribution(data = Normalized_Sol_set_KO_4t,
                          grouping = ID,
                          intensity = Intensity,
                          plot_style = "histogram")

qc_intensity_distribution(data = Normalized_Sol_set_KO_5t,
                          grouping = ID,
                          intensity = Intensity,
                          plot_style = "histogram")

qc_intensity_distribution(data = Normalized_Sol_set_KO_6t,
                          grouping = ID,
                          intensity = Intensity,
                          plot_style = "histogram")

qc_intensity_distribution(data = Normalized_Sol_set_WT_1t,
                          grouping = ID,
                          intensity = Intensity,
                          plot_style = "histogram")

qc_intensity_distribution(data = Normalized_Sol_set_WT_2t,
                          grouping = ID,
                          intensity = Intensity,
                          plot_style = "histogram")


qc_intensity_distribution(data = Normalized_Sol_set_WT_3t,
                          grouping = ID,
                          intensity = Intensity,
                          plot_style = "histogram")

qc_intensity_distribution(data = Normalized_Sol_set_WT_4t,
                          grouping = ID,
                          intensity = Intensity,
                          plot_style = "histogram")

qc_intensity_distribution(data = Normalized_Sol_set_WT_5t,
                          grouping = ID,
                          intensity = Intensity,
                          plot_style = "histogram")

qc_intensity_distribution(data = Normalized_Sol_set_WT_6t,
                          grouping = ID,
                          intensity = Intensity,
                          plot_style = "histogram")
#Remove exreme data

data_normalised_1 <- Normalized_Sol_set_KO_1t %>%
  filter(Intensity > 5)

data_normalised_2 <- Normalized_Sol_set_KO_2t %>%
  filter(Intensity > 5)

data_normalised_3 <- Normalized_Sol_set_KO_3t %>%
  filter(Intensity > 5)

data_normalised_4 <- Normalized_Sol_set_KO_4t %>%
  filter(Intensity > 5)

data_normalised_5 <- Normalized_Sol_set_KO_5t %>%
  filter(Intensity > 5)

data_normalised_6 <- Normalized_Sol_set_KO_6t %>%
  filter(Intensity > 5)

#WT

data_normalised_WT_1 <- Normalized_Sol_set_WT_1t %>%
  filter(Intensity > 5)

data_normalised_WT_2 <- Normalized_Sol_set_WT_2t %>%
  filter(Intensity > 5)

data_normalised_WT_3 <- Normalized_Sol_set_WT_3t %>%
  filter(Intensity > 5)

data_normalised_WT_4 <- Normalized_Sol_set_WT_4t %>%
  filter(Intensity > 5)

data_normalised_WT_5 <- Normalized_Sol_set_WT_5t %>%
  filter(Intensity > 5)

data_normalised_WT_6 <- Normalized_Sol_set_WT_6t %>%
  filter(Intensity > 5)


#####Count points


Points = 8

point_filter = function(data_frame){
  R = as.data.frame(table(data_frame$ID))
  R = R %>% filter(R$Freq >= Points)
  Normaized_data_framet1 = data_frame %>% filter(data_frame$ID %in% R$Var1)
  return(Normaized_data_framet1)
}

#Filter by number of points, 7 points only
data_normalised_1 <- point_filter(data_normalised_1)

data_normalised_2 <- point_filter(data_normalised_2)

data_normalised_3 <- point_filter(data_normalised_3)

data_normalised_4 <- point_filter(data_normalised_4)

data_normalised_5 <- point_filter(data_normalised_5)

data_normalised_6 <- point_filter(data_normalised_6)


data_normalised_WT_1 <- point_filter(data_normalised_WT_1)

data_normalised_WT_2 <- point_filter(data_normalised_WT_2)

data_normalised_WT_3 <- point_filter(data_normalised_WT_3)

data_normalised_WT_4 <- point_filter(data_normalised_WT_4)

data_normalised_WT_5 <- point_filter(data_normalised_WT_5)

data_normalised_WT_6 <- point_filter(data_normalised_WT_6)

#Correlation between conditions and median calculation


WT_TPP_set = rbind(data_normalised_WT_1, data_normalised_WT_2)
WT_TPP_set = rbind(WT_TPP_set,data_normalised_WT_3 )
WT_TPP_set = rbind(WT_TPP_set,data_normalised_WT_4 )
WT_TPP_set = rbind(WT_TPP_set,data_normalised_WT_5 )
WT_TPP_set = rbind(WT_TPP_set,data_normalised_WT_6 )


KO_TPP_set = rbind(data_normalised_1, data_normalised_2)
KO_TPP_set = rbind(KO_TPP_set,data_normalised_3 )
KO_TPP_set = rbind(KO_TPP_set,data_normalised_4 )
KO_TPP_set = rbind(KO_TPP_set,data_normalised_5 )
KO_TPP_set = rbind(KO_TPP_set,data_normalised_6 )

KO_TPP_set_1= KO_TPP_set
WT_TPP_set_1= WT_TPP_set

#Condition_set
WT_TPP_set$Set = gsub('.{5}$', '', WT_TPP_set$Sample)
KO_TPP_set$Set = gsub('.{5}$', '', KO_TPP_set$Sample)
#WT_TPP_set$Set = stringr::str_sub(WT_TPP_set$Sample, 1, 6)
#KO_TPP_set$Set = stringr::str_sub(KO_TPP_set$Sample, 1, 6)

#Median per protein and condition(Temperature)


WT_TPP_set_median_1 = setDT(WT_TPP_set_1)[, list(
  Mean = mean(Intensity),
  Max = max(Intensity),
  Min = min(Intensity),
  Median = as.numeric(median(Intensity, na.rm = T)),
  Std = sd(Intensity, na.rm = T)
), by = c("ID","Temperature","Condition", "Sample")]

KO_TPP_set_median_1 = setDT(KO_TPP_set_1)[, list(
  Mean = mean(Intensity),
  Max = max(Intensity),
  Min = min(Intensity),
  Median = as.numeric(median(Intensity, na.rm = T)),
  Std = sd(Intensity, na.rm = T)
), by = c("ID","Temperature","Condition", "Sample")]


WT_TPP_set_median = setDT(WT_TPP_set)[, list(
  Mean = mean(Intensity),
  Max = max(Intensity),
  Min = min(Intensity),
  Median = as.numeric(median(Intensity, na.rm = T)),
  Std = sd(Intensity, na.rm = T)
), by = c("ID","Temperature","Condition", "Set")]

KO_TPP_set_median = setDT(KO_TPP_set)[, list(
  Mean = mean(Intensity),
  Max = max(Intensity),
  Min = min(Intensity),
  Median = as.numeric(median(Intensity, na.rm = T)),
  Std = sd(Intensity, na.rm = T)
), by = c("ID","Temperature","Condition", "Set")]


TPP_set_all = rbind(KO_TPP_set_median, WT_TPP_set_median )

#QC correndogram for median both conditions KO, WT
#Function

#Data
qc_sample_correlation(data = TPP_set_all,
                      sample = Set,
                      grouping = ID,
                      intensity_log2 = Median,
                      condition = Condition,
                      method = "pearson")

QC(data = TPP_set_all,
   sample = Set,
   grouping = ID,
   intensity_log2 = Median,
   condition = Condition,
   method = "pearson")

qc_sample_correlation(data = WT_TPP_set_median_1,
                      sample = Sample,
                      grouping = ID,
                      intensity_log2 = Median,
                      condition = Condition,
                      method = "pearson")

QC(data = WT_TPP_set_median_1,
   sample = Sample,
   grouping = ID,
   intensity_log2 = Median,
   condition = Condition,
   method = "pearson")

QC(data = KO_TPP_set_median_1,
   sample = Sample,
   grouping = ID,
   intensity_log2 = Median,
   condition = Condition,
   method = "pearson")


#Median all

WT_TPP_set_median_all = setDT(WT_TPP_set)[, list(
  Mean = mean(Intensity),
  Max = max(Intensity),
  Min = min(Intensity),
  Median = as.numeric(median(Intensity, na.rm = T)),
  Std = sd(Intensity, na.rm = T)
), by = c("Temperature","Condition")]


KO_TPP_set_median_all = setDT(KO_TPP_set)[, list(
  Mean = mean(Intensity),
  Max = max(Intensity),
  Min = min(Intensity),
  Median = as.numeric(median(Intensity, na.rm = T)),
  Std = sd(Intensity, na.rm = T)
), by = c("Temperature","Condition")]


#Scale  betwwen 1 an 0

Scale = function(vector){
  D = vector - min(vector, na.rm = T)
  Z = (max(vector,na.rm = T)-min(vector,na.rm = T))
  X = D/Z
  return(X)
}


#Scale dataset

WT_Scale = WT_TPP_set_1
KO_Scale = KO_TPP_set_1

#Add replicate column

WT_Scale$Replicate = stringi::stri_sub(as.character(WT_Scale$Sample), -4)
KO_Scale$Replicate = stringi::stri_sub(as.character(KO_Scale$Sample), -4)

WT_Scale$Scaled = WT_Scale$Intensity
KO_Scale$Scaled = KO_Scale$Intensity

#Scaling

WT_Scale = WT_Scale %>%
  group_by(ID,Replicate,) %>%
  mutate(across(c(Scaled), Scale)) %>% ungroup()

KO_Scale = KO_Scale %>%
  group_by(ID,Replicate,) %>%
  mutate(across(c(Scaled), Scale)) %>% ungroup()


#Fitting curves  replicates all


fit1_median_WT_all <- WT_TPP_set_median_1 %>%
  fit_drc_4p(sample = Condition,
             grouping = ID,
             response = Median,
             dose = Temperature,
             filter = "post",
             retain_columns = c(Temperature))

fit1_median_WT_all_P_value = fit1_median_WT_all %>% filter ( fit1_median_WT_all$pval <= 0.01)

fit1_median_KO_all <- KO_TPP_set_median_1 %>%
  fit_drc_4p(sample = Condition,
             grouping = ID,
             response = Median,
             dose = Temperature,
             filter = "post",
             retain_columns = c(Temperature))

fit1_median_KO_all_P_value = fit1_median_KO_all %>% filter ( fit1_median_KO_all$pval <= 0.01)


#Fitting Scaled

fit1_Scaled_WT_all <- WT_Scale  %>%
  fit_drc_4p(sample = Condition,
             grouping = ID,
             response = Scaled,
             dose = Temperature,
             filter = "post",
             retain_columns = c(Temperature))

fit1_Scaled_WT_all_P_value = fit1_Scaled_WT_all %>% filter ( fit1_Scaled_WT_all$pval <= 0.01)

fit1_Scaled_KO_all <- KO_Scale %>%
  fit_drc_4p(sample = Condition,
             grouping = ID,
             response = Scaled,
             dose = Temperature,
             filter = "post",
             retain_columns = c(Temperature))

fit1_Scaled_KO_all_P_value =fit1_Scaled_KO_all %>% filter ( fit1_Scaled_KO_all $pval <= 0.01)

#Visualization


Curve_plot(fit1_median_KO_all_P_value,
           grouping = ID,
           dose = Temperature,
           response = Median,
           targets = c("RPL4A", "RPL4B"),
           unit = "C",
           export = FALSE,
           scales = "fixed",
)


Curve_plot(fit1_Scaled_KO_all,
           grouping = ID,
           dose = Temperature,
           response = Scaled,
           targets = c("RPS5", "RPL4B"),
           unit = "C",
           export = FALSE,
           scales = "fixed",
)
