# Supplementary material for: Loss of N-terminal acetyltransferase A activity induces thermally unstable ribosomal proteins and increases their turnover in Saccharomyces cerevisiae
Source: Nat Commun. 2023 Jul 27;14:4517. doi: 10.1038/s41467-023-40224-x (PMC10374663; doi:10.1038/s41467-023-40224-x)
Supplement: Supplementary file 10 — Supplementary Dataset 8 [file 41467_2023_40224_MOESM10_ESM.zip › Supplementary Data 8/Melting curves/Package_loading.R]

#libraries
library(here)
library(data.table)
library(bit64)
library(dplyr)
library(tidyverse)
library(ggplot2)
library(stringr)
library(writexl)
