# Supplementary material for: Loss of N-terminal acetyltransferase A activity induces thermally unstable ribosomal proteins and increases their turnover in Saccharomyces cerevisiae
Source: Nat Commun. 2023 Jul 27;14:4517. doi: 10.1038/s41467-023-40224-x (PMC10374663; doi:10.1038/s41467-023-40224-x)
Supplement: Supplementary file 10 — Supplementary Dataset 8 [file 41467_2023_40224_MOESM10_ESM.zip › Supplementary Data 8/Melting curves/Package_Model.R]

library(data.table)
library(mgcv)
library(nlme)
library(plyr)
library(ggplot2)
library(reshape2)
library(tidyverse)
library(broom)
library(conflicted)
library(ggpubr)
library(caret)
library(lattice)
library(psych)
library(readr)
library(dplyr)
conflicted::conflict_prefer("between", "dplyr")
conflicted::conflict_prefer("melt", "reshape2")
conflicted::conflict_prefer("filter", "dplyr")
conflicted::onflict_prefer("magrittr","purrr")
