# Supplementary material for: Loss of N-terminal acetyltransferase A activity induces thermally unstable ribosomal proteins and increases their turnover in Saccharomyces cerevisiae
Source: Nat Commun. 2023 Jul 27;14:4517. doi: 10.1038/s41467-023-40224-x (PMC10374663; doi:10.1038/s41467-023-40224-x)
Supplement: Supplementary file 10 — Supplementary Dataset 8 [file 41467_2023_40224_MOESM10_ESM.zip › Supplementary Data 8/Protein_turnover/Half-lives_calculations.R]

#pulse SILAC yeast data_set ProteinGroups

usethis::use_blank_slate()

source(here::here("./R/Package_loading.R"))

#Loading files

load(here::here("./data/PSILAC_yeast_KO_median_by_exp.rda"))
load(here::here("./data/KO_median_Kdil_r2.rda"))
load(here::here("./data/Model_KO_P_value.rda"))
load(here::here("./data/KO_median_Kdil.rda"))
load(here::here("./data/ModelKO_6_kapp.rda"))

load(here::here("./data/PSILAC_yeast_WT_median_by_exp.rda"))
load(here::here("./data/WT_median_Kdil_r2.rda"))
load(here::here("./data/Model_WT_P_value.rda"))
load(here::here("./data/WT_median_Kdil.rda"))
load(here::here("./data/ModelWT_6_kapp.rda"))

conflicted::conflict_prefer("filter", "dplyr")
conflicted::conflict_prefer("match", "bit64")
#get the Kapp for  KO and  WT

#KO

ModelKO_6_kapp = as.data.frame(ModelKO_6_kapp)
Model_Kapp_KO = ModelKO_6_kapp %>% filter(ModelKO_6_kapp$term == "Time")

#WT

ModelWT_6_kapp = as.data.frame(ModelWT_6_kapp)
Model_Kapp_WT = ModelWT_6_kapp %>% filter(ModelWT_6_kapp$term == "Time")


#Clean data

#KO
Model_Kapp_KO$ID = sub('\\;.*', '', Model_Kapp_KO$ID)
Model_KO_P_value$ID = sub('\\;.*', '', Model_KO_P_value$ID)

#WT
Model_Kapp_WT$ID = sub('\\;.*', '', Model_Kapp_WT$ID)
Model_WT_P_value$ID = sub('\\;.*', '', Model_WT_P_value$ID)


#Redifine Kapp list filter by  p value > 0.005

Filter_R2_KO = as.vector(Model_KO_P_value$ID[!duplicated(Model_KO_P_value$ID)])
Filter_R2_KO = sub('\\;.*', '', Filter_R2_KO)

Model_Kapp_KO = slice(Model_Kapp_KO, match(Filter_R2_KO, Model_Kapp_KO$ID, 0L))

Filter_R2_WT = as.vector(Model_WT_P_value$ID[!duplicated(Model_WT_P_value$ID)])
Filter_R2_WT = sub('\\;.*', '', Filter_R2_WT)

Model_Kapp_WT = slice(Model_Kapp_WT, match(Filter_R2_WT, Model_Kapp_WT$ID, 0L))

#Define the dilution constant for WT and KO

conflicted::conflict_prefer("summarize", "dplyr")

#KO

Kdil_KO = as.data.frame(KO_median_Kdil)
Kdil_KO = Kdil_KO %>% filter (Kdil_KO$term == "Time")  %>% summarize( mean_Kdil_KO = mean(estimate))
Kdil_KO = Kdil_KO$mean_Kdil_KO
dil_KO_time = log(2)/(-1*( Kdil_KO))

#WT

Kdil_WT = as.data.frame(WT_median_Kdil)
Kdil_WT = Kdil_WT %>% filter (Kdil_WT$term == "Time") %>% summarize( mean_Kdil_WT = mean(estimate))
Kdil_WT = Kdil_WT$mean_Kdil_WT
dil_WT_time = log(2)/(-1*( Kdil_WT))

#Correct the Kapp; kdeg = Kapp - Kdil

#Create data frame

#KO

Half_Lives_KO = merge(Model_Kapp_KO, Model_KO_P_value, by = "ID")
Half_Lives_KO = Half_Lives_KO %>% select( 1,3,7,8,10,14)
Half_Lives_KO$Kdil = Kdil_KO*-1


#WT

Half_Lives_WT = merge(Model_Kapp_WT, Model_WT_P_value, by = "ID")
Half_Lives_WT = Half_Lives_WT %>% select( 1,3,7,8,10,14)
Half_Lives_WT$Kdil = Kdil_WT*-1

#Turnover rate constant and turnover times
#adj.turnover normalized by the Kdil

#KO

Half_Lives_KO$Kturnover = (Half_Lives_KO[,c(2)])*-1
Half_Lives_KO$adj.Kturnover = Half_Lives_KO$Kturnover /Half_Lives_KO$Kdil
Half_Lives_KO$Half_life = (log(2)) / Half_Lives_KO$Kturnover
Half_Lives_KO$adj.Half_life = ((log(2)) / Half_Lives_KO$adj.Kturnover)
Half_Lives_KO$adj.Half_life =  (Half_Lives_KO$adj.Half_life)/(Half_Lives_KO$Kdil)
#Half_Lives_KO$adj.Half_life =  (Half_Lives_KO$adj.Half_life)*(dil_KO_time)
#Half_Lives_KO$adj.Half_life1 =((log(2)) / Half_Lives_KO$adj.Kturnover)

#WT

Half_Lives_WT$Kturnover = (Half_Lives_WT[,c(2)])*-1
Half_Lives_WT$adj.Kturnover = Half_Lives_WT$Kturnover /Half_Lives_WT$Kdil
Half_Lives_WT$Half_life = (log(2)) / Half_Lives_WT$Kturnover
Half_Lives_WT$adj.Half_life = ((log(2)) / Half_Lives_WT$adj.Kturnover)
Half_Lives_WT$adj.Half_life =  (Half_Lives_WT$adj.Half_life)/(Half_Lives_WT$Kdil)
#Half_Lives_WT$adj.Half_life =  (Half_Lives_WT$adj.Half_life)*(dil_WT_time)


#Exporting files

#usethis::use_data(Half_Lives_KO, overwrite = TRUE)
#usethis::use_data(Half_Lives_WT, overwrite = TRUE)


Fasta = fread("H:/Final_projects/NATA/data/Fasta/uniprot-yeast-filtered-reviewed_yeast_data_frame.csv")

Half_Lives_KO$ID = sub('\\-.*', '', Half_Lives_KO$ID)
Half_Lives_WT$ID = sub('\\-.*', '', Half_Lives_WT$ID)


colnames(Fasta)[1]=c("ID")

Fasta = Fasta %>% select(1,2,4,5)

Half_Lives_KO = merge(Half_Lives_KO, Fasta, by = "ID")
Half_Lives_KO$`Gene names`  = sub('\\ .*', '', Half_Lives_KO$`Gene names`)
colnames(Half_Lives_KO) = paste0('KO_', colnames(Half_Lives_KO))

Half_Lives_WT = merge(Half_Lives_WT, Fasta, by = "ID")
Half_Lives_WT$`Gene names`  = sub('\\ .*', '', Half_Lives_WT$`Gene names`)
colnames(Half_Lives_WT) = paste0('WT_', colnames(Half_Lives_WT))


#write.csv(Half_Lives_KO, "H:/Final_projects/NATA/tables_NATA/Tables_final/Half_Lives_KO.txt")
#write.csv(Half_Lives_WT, "H:/Final_projects/NATA/tables_NATA/Tables_final/Half_Lives_WT.txt")


#Suplementary figure

Half_Lives_WT$EXP =  "WT"

Half_Lives_KO$EXP =  "KO"

colnames(Half_Lives_WT) = c(sub('WT_', '', colnames(Half_Lives_WT)))
colnames(Half_Lives_KO) = c(sub('KO_', '', colnames(Half_Lives_KO)))


HAlf_lives_tableS1 = rbind(Half_Lives_KO,Half_Lives_WT)

HAlf_lives_tableS1$ID = sub('\\-.*', '', HAlf_lives_tableS1$ID)

HAlf_lives_tableS1[,c(7,8,9,10,11)] = round(HAlf_lives_tableS1[,c(7,8,9,10,11)],2)
HAlf_lives_tableS1 =HAlf_lives_tableS1[,-5]

Fasta = read_csv("data/Fasta/uniprot-saccharomyces+cerevisiae-filtered-reviewed_yes_complete.csv")
Fasta = Fasta %>%  select(1,4,5,8,13,14)
colnames(Fasta)[1]= "ID"
Fasta$ID = sub('\\-.*', '', Fasta$ID)
Fasta$`Gene names` = sub('\\ .*', '', Fasta$`Gene names`)
Fasta$First10aa = substr(Fasta$Sequence,1,5)
colnames(Fasta)[c(2,3)] = c("Protein_Names","GENE")


HAlf_lives_tableS1 = merge(HAlf_lives_tableS1,Fasta, by = "ID")
